# Supplementary material for: Dietary modulation of the rumen microbiome drives the expression of metabolic and methanogenic pathways in Bos indicus
Source: mSphere. 2025 Oct 9;10(10):e00535-25. doi: 10.1128/msphere.00535-25 (PMC12570477; doi:10.1128/msphere.00535-25)
Supplement: Table S1 — Composition and nutritional levels of the conventional and by-product diets. [file msphere.00535-25-s0001.xlsx]

## Sheet: Sheet1
Supplementary Table S1: Composition and Nutritional levels of the Conventional and By-products diets
	Components/Nutrients	Conventional Diet (%)	By-product Diet (%)
Composition (%DM)	Corn Grain	41,62	-
	Corn Silage	46,57	30,0
	Soybean Meal	6,01	-
	Protected Fat	2,50	-
	Peanut Meal	-	7,5
	Corn Germ Oil Meal	-	35,9
	Citrus pulp	-	24,0
	CONFINATTO N235 2	2,01	2,1
	Urea	1,29	0,5
Nutritional Levels	Dry Matter, % As Fed	48,25	57,74
	TDN,% DM Table	74,86	73,19
	Crude Protein (CP), % DM	13,91	14,81
	CP Degradability, %CP	54,43	59,86
	Degradable CP (DCP), % DM	9,72	9,84
	Non N Protein (NNP), %DCP	42,82	39,98
	NNP, %CP	30,61	25,97
	Neutral Detergent Fiber Insoluble Protein (NDFIP), %DM	1,27	2,26
	Acid Detergent Fiber Insoluble Protein (ADFIP), %DM	0,61	1,11
	Neutral Detergent Fibre (NDF), %DM	30,79	30,22
	Neutral Detergent Fibre protein-free (NDFp)	29,53	27,96
	FDN Effectiveness (FDNe), %FDN	47,93	47,03
	Effective FDN (FDNe), %DM	22,46	18.23
	Fat, % DM	5,20	7,62
	Ash, %DM	5,79	7,59
	Lignin, %MS	2,71	2,73
	Non-Fibrous Carbohydate (NFC), %MS	46,62	40,70
	Ca, %DM	0,66	0,94
	P, %DM	0,31	0,53
	K, %DM	0,78	0,63
	S, %DM	0,16	0,13
	Na, %DM	0,15	0,16
	Cl, %DM	0,14	0,07
	Mg, %DM	0,15	0,25
	Co, mg/kg DM	0,35	0,30
	Cu, mg/kg DM	17,32	17,20
	Fe, mg/kg DM	114,27	180,62
	I, mg/kg DM	0,56	0,59
	Mn, mg/kg DM	40,98	37,71
	Se, mg/kg DM	0,27	0,12
	Zn, mg/kg DM	54,43	49,66
	Starch, % DM	37,73	19,91
