# Supplementary material for: Dietary modulation of the rumen microbiome drives the expression of metabolic and methanogenic pathways in Bos indicus
Source: mSphere. 2025 Oct 9;10(10):e00535-25. doi: 10.1128/msphere.00535-25 (PMC12570477; doi:10.1128/msphere.00535-25)
Supplement: Table S2 — Metadata regarding the 50 animals studied and information about ruminal sequencing of their samples. [file msphere.00535-25-s0002.xlsx]

## Sheet: Metadata
Supplementary Table S2: Metada regarding the 50 animals studied and information about ruminal sequencing of their samples
SampleID	Diet	Slaughter_day	Weight	RME_by_dieta	#Raw_reads	#rRNA_reads	#nonrRNA_reads	#Bovine_reads	#After_preprocessing_reads
Conv_8	Conventional	2020-11-16	Heavy	-13.006	102871458	66210426	36661032	463326	36197706
Bypr_12	By-products	2020-11-16	Light	14.522	91762456	60804736	30957720	276786	30680934
Bypr_13	By-products	2020-11-16	Light	-15.123	103326636	67772392	35554244	256878	35297366
Conv_9	Conventional	2020-10-17	Light	-12.662	102061218	67201164	34860054	284486	34575568
Conv_10	Conventional	2020-10-17	Heavy	4.278	90474030	53534688	36939342	286180	36653162
Bypr_14	By-products	2020-11-16	Heavy	1.833	105432482	71353716	34078766	268404	33810362
Bypr_15	By-products	2020-11-16	Light	-3.268	101122174	68659592	32462582	286438	32176144
Conv_11	Conventional	2020-10-17	Heavy	-24.216	106983820	75579862	31403958	185016	31218942
Bypr_16	By-products	2020-11-16	Light	-8.575	98703582	65824556	32879026	298286	32580740
Bypr_17	By-products	2020-10-17	Heavy	11.342	102513562	65435594	37077968	279876	36798092
Conv_12	Conventional	2020-10-17	Heavy	51.48	111381556	74474150	36907406	276298	36631108
Bypr_18	By-products	2020-10-17	Heavy	-6.436	98631428	58778056	39853372	398348	39455024
Conv_13	Conventional	2020-10-17	Heavy	33.978	90272850	57189304	33083546	440740	32642806
Conv_14	Conventional	2020-10-17	Light	11.512	96171678	63916986	32254692	352592	31902100
Bypr_19	By-products	2020-10-17	Heavy	17.943	99699804	54953110	44746694	110876	44635818
Conv_15	Conventional	2020-11-16	Light	17.562	89613522	58510218	31103304	316850	30786454
Bypr_20	By-products	2020-10-17	Light	12.515	97664000	72921420	24742580	338486	24404094
Bypr_21	By-products	2020-11-16	Heavy	0.266	97188048	57461958	39726090	377220	39348870
Conv_16	Conventional	2020-11-16	Heavy	19.176	98702292	61213028	37489264	460842	37028422
Conv_17	Conventional	2020-11-16	Light	-41.127	98269036	58727516	39541520	396026	39145494
Conv_18	Conventional	2020-11-16	Light	-23.041	92011722	60127620	31884102	180542	31703560
Conv_19	Conventional	2020-10-17	Light	-13.143	94561398	59511644	35049754	286486	34763268
Bypr_22	By-products	2020-11-16	Light	45.353	95654642	63718574	31936068	323084	31612984
Conv_20	Conventional	2020-11-16	Light	-5.241	93362274	51958710	41403564	321098	41082466
Conv_21	Conventional	2020-11-16	Heavy	16.794	99593768	58601130	40992638	309248	40683390
Conv_22	Conventional	2020-11-16	Light	1.355	100099576	57316746	42782830	178762	42604068
Conv_23	Conventional	2020-10-17	Light	14.293	97378000	65510304	31867696	281926	31585770
Bypr_23	By-products	2020-11-16	Light	-22.237	101016982	58598452	42418530	316828	42101702
Conv_24	Conventional	2020-10-17	Heavy	-1.052	100194630	67069642	33124988	286550	32838438
Bypr_24	By-products	2020-10-17	Light	17.936	100003646	68777776	31225870	446672	30779198
Bypr_25	By-products	2020-10-17	Heavy	7.632	130388918	80155886	50233032	284238	49948794
Conv_25	Conventional	2020-11-16	Light	-9.844	90408096	61343658	29064438	268716	28795722
Conv_1	Conventional	2020-11-16	Light	12.272	95012592	57154344	37858248	185878	37672370
Bypr_1	By-products	2020-10-17	Heavy	-22.864	94609838	57292010	37317828	162588	37155240
Bypr_2	By-products	2020-10-17	Heavy	16.306	102468456	69245786	33222670	214836	33007834
Conv_2	Conventional	2020-10-17	Heavy	-7.652	99774340	60320334	39454006	195182	39258824
Bypr_3	By-products	2020-10-17	Heavy	25.332	94801858	69346740	25455118	299012	25156106
Conv_3	Conventional	2020-11-16	Light	8.94	102000648	62748110	39252538	358522	38894016
Conv_4	Conventional	2020-11-16	Heavy	-22.964	98561506	60194156	38367350	308132	38059218
Bypr_4	By-products	2020-10-17	Heavy	-8.502	98144768	62578062	35566706	276672	35290034
Conv_5	Conventional	2020-10-17	Heavy	-19.393	110897024	74043962	36853062	303536	36549526
Bypr_5	By-products	2020-10-17	Light	-30.451	95561728	57446030	38115698	279054	37836644
Bypr_6	By-products	2020-11-16	Light	21.363	98400118	61844206	36555912	218472	36337440
Bypr_7	By-products	2020-10-17	Heavy	-54.954	94252214	57193874	37058340	321742	36736598
Bypr_8	By-products	2020-11-16	Light	10.573	92839220	53875200	38964020	186350	38777670
Conv_6	Conventional	2020-10-17	Heavy	-13.035	96849726	58149608	38700118	302104	38398014
Bypr_9	By-products	2020-11-16	Heavy	-2.099	93650236	55614430	38035806	174962	37860844
Conv_7	Conventional	2020-11-16	Light	39.124	99065412	54695934	44369478	237102	44132376
Bypr_10	By-products	2020-10-17	Heavy	14.201	112472940	71998556	40474384	201060	40273324
Bypr_11	By-products	2020-11-16	Light	-32.47	92190442	57194778	34995664	287618	34708046
