# Supplementary material for: Dietary modulation of the rumen microbiome drives the expression of metabolic and methanogenic pathways in Bos indicus
Source: mSphere. 2025 Oct 9;10(10):e00535-25. doi: 10.1128/msphere.00535-25 (PMC12570477; doi:10.1128/msphere.00535-25)
Supplement: Table S3 — Genera identified by Kraken. [file msphere.00535-25-s0003.xlsx]

## Sheet: Página1
Supplementary Table S3: Number of reads classified by Kraken2 at the genus level.
Kingdom	Phylum	Genera	Conv_1	Bypr_1	Bypr_2	Conv_2	Bypr_3	Conv_3	Conv_4	Bypr_4	Conv_5	Bypr_5	Bypr_6	Bypr_7	Bypr_8	Conv_6	Bypr_9	Conv_7	Bypr_10	Bypr_11	Conv_8	Bypr_12	Bypr_13	Conv_9	Conv_10	Bypr_14	Bypr_15	Conv_11	Bypr_16	Bypr_17	Conv_12	Bypr_18	Conv_13	Conv_14	Bypr_19	Conv_15	Bypr_20	Bypr_21	Conv_16	Conv_17	Conv_18	Conv_19	Bypr_22	Conv_20	Conv_21	Conv_22	Conv_23	Bypr_23	Conv_24
Archaea	Candidatus_Korarchaeota	Candidatus_Korarchaeum	3	4	9	5	2	2	2	2	3	0.0	10	1	16	5	5	9	175	5	1	1	55	2	0.0	4	1	8	7	2	0.0	0.0	4	53	16	0.0	2	0.0	0.0	0.0	1	4	2	157	4	19	5	19	1
Archaea	Candidatus_Lokiarchaeota	Candidatus_Prometheoarchaeum	56	54	64	50	57	103	74	84	77	79	102	46	88	70	87	80	95	62	93	86	41	59	149	52	66	78	97	70	50	97	35	83	54	64	63	60	66	58	97	101	100	96	63	94	61	104	97
Archaea	Candidatus_Micrarchaeota	Candidatus_Micrarchaeum	0.0	0.0	4	2	1	4	16	1	2	2	5	6	17	12	0.0	8	1	0.0	1	0.0	0.0	2	2	1	2	7	1	3	2	3	3	1	1	7	0.0	2	4	4	2	4	0.0	1	6	0.0	2	3	2
Archaea	Candidatus_Micrarchaeota	Candidatus_Mancarchaeum	6	1	4	6	4	2	7	2	1	0.0	3	0.0	7	0.0	7	2	7	0.0	0.0	2	9	0.0	1	12	1	1	1	4	5	1	2	1	4	4	3	5	2	3	9	4	1	0.0	0.0	3	1	1	0.0
Archaea	Candidatus_Nanohaloarchaeota	Candidatus_Nanohalobium	6	14	4	10	5	18	227	3	2	9	11	47	10	4	6	5	4	8	4	3	3	3	3	17	2	4	1	1	4	6	1	1	9	3	2	1	3	36	1	15	6	5	6	2	1	3	6
Archaea	Candidatus_Thermoplasmatota	Candidatus_Methanomethylophilus	10798	3030	3845	7374	3072	5397	7797	6263	3568	11998	9620	6013	7520	9468	8504	4418	8720	6035	9357	6897	15997	9103	13511	15725	6874	14130	9721	14061	9461	25851	26539	13047	15643	42004	9763	13889	13033	21172	16194	18296	14818	20214	12396	17795	3230	9998	5647
Archaea	Candidatus_Thermoplasmatota	Candidatus_Methanoplasma	6823	2011	2261	2708	822	3709	7963	7302	3656	15064	3483	3546	2760	4784	3252	3262	2994	4470	9358	8717	6728	8338	15766	4533	8698	4863	9612	15385	8265	31014	14913	5173	13771	19676	3341	10395	8115	7943	4649	17113	6541	10860	9798	3324	6135	6699	3831
Archaea	Candidatus_Thermoplasmatota	Methanomassiliicoccus	308	115	163	223	65	184	382	274	157	676	192	168	136	179	176	128	151	169	313	226	317	262	492	332	443	364	594	435	375	1336	1018	314	861	1388	261	502	330	423	470	565	283	465	332	265	186	341	117
Archaea	Candidatus_Thermoplasmatota	Cuniculiplasma	31	13	32	22	13	35	35	26	35	43	18	21	26	22	43	31	44	18	50	25	34	55	46	31	35	24	67	58	57	60	47	59	24	51	23	50	57	21	17	35	36	24	32	24	26	6	22
Archaea	Candidatus_Thermoplasmatota	Ferroplasma	33	22	53	16	37	16	18	61	28	30	60	36	20	75	25	64	75	34	15	43	13	24	53	26	19	37	30	26	20	44	21	19	23	31	37	40	13	18	26	106	45	48	43	75	32	65	39
Archaea	Candidatus_Thermoplasmatota	Picrophilus	23	7	23	14	9	57	86	45	44	49	35	23	22	31	18	22	42	19	51	24	12	24	94	27	40	37	84	55	26	74	53	23	59	118	25	43	55	35	20	77	62	29	38	29	28	47	22
Archaea	Candidatus_Thermoplasmatota	Thermoplasma	114	29	256	256	351	30	46	17	17	28	29	30	170	19	126	26	133	10	44	65	332	150	58	356	33	299	179	234	112	113	70	254	32	57	218	175	49	93	356	52	29	34	36	15	9	45	24
Archaea	Candidatus_Thermoplasmatota	Aciduliprofundum	7	7	9	6	1	16	8	4	10	7	13	13	9	7	16	8	9	7	10	9	7	9	48	19	7	6	11	6	7	10	8	70	11	20	0.0	5	5	109	12	15	7	16	7	9	6	7	5
Archaea	Crenarchaeota	Acidilobus	1	7	5	3	0.0	1	4	3	4	8	10	6	5	1	9	5	2	7	5	7	4	5	4	4	3	1	10	4	2	2	8	5	7	4	4	6	6	7	4	11	4	7	9	11	1	3	2
Archaea	Crenarchaeota	Caldisphaera	29	29	19	8	21	44	19	17	36	38	43	9	16	24	14	24	21	39	31	20	12	19	31	18	41	35	28	25	21	20	10	22	17	22	18	7	18	19	12	14	62	12	27	17	26	15	29
Archaea	Crenarchaeota	Aeropyrum	4	15	0.0	5	0.0	4	13	5	0.0	5	2	5	1	8	3	8	4	4	1	10	1	6	13	3	4	3	1	1	1	12	3	1	11	3	2	7	2	2	1	6	4	6	5	9	1	8	4
Archaea	Crenarchaeota	Desulfurococcus	2	9	9	10	3	7	9	5	7	12	21	6	19	3	2	13	6	6	8	12	5	1	7	2	5	8	1	8	3	5	30	1	15	0.0	0.0	1	1	9	1	8	6	10	5	10	3	3	3
Archaea	Crenarchaeota	Ignicoccus	7	6	11	6	0.0	1	5	3	2	7	6	2	2	1	1	8	3	8	0.0	3	3	3	8	6	3	5	6	3	3	7	1	1	5	6	3	0.0	4	4	2	5	9	8	2	16	44	5	1
Archaea	Crenarchaeota	Staphylothermus	78	103	163	119	50	54	74	90	59	59	92	56	136	74	132	76	144	72	81	96	143	162	74	135	58	99	118	91	110	89	86	154	94	111	146	144	252	170	164	103	180	101	85	207	41	105	79
Archaea	Crenarchaeota	Thermogladius	2	4	0.0	7	0.0	3	3	1	1	2	0.0	0.0	7	6	1	4	1	3	1	1	0.0	3	4	2	1	3	1	7	3	9	1	2	7	6	1	3	3	0.0	1	2	2	6	6	0.0	2	1	2
Archaea	Crenarchaeota	Thermosphaera	236	14	10	65	88	285	769	774	86	388	592	266	277	546	112	1056	254	776	518	932	148	163	189	41	423	89	61	80	246	540	6	4	282	74	34	42	32	7	502	1182	492	601	845	1044	392	955	671
Archaea	Crenarchaeota	Hyperthermus	0.0	0.0	0.0	1	0.0	2	1	0.0	0.0	0.0	0.0	1	2	3	0.0	2	0.0	0.0	1	0.0	1	0.0	0.0	1	0.0	3	1	1	0.0	1	2	1	5	2	0.0	2	2	1	0.0	1	0.0	2	5	1	2	2	1
Archaea	Crenarchaeota	Pyrodictium	4	35	16	38	1	17	17	13	7	8	10	43	20	15	33	23	8	8	9	10	4	14	13	8	2	11	8	9	6	7	6	9	22	16	5	1	3	16	5	7	18	40	28	12	3	39	12
Archaea	Crenarchaeota	Pyrolobus	0.0	0.0	1	0.0	0.0	0.0	3	6	2	2	2	1	6	5	1	2	4	1	3	2	2	1	1	0.0	2	2	0.0	1	0.0	1	2	1	1	1	1	3	0.0	1	0.0	1	2	1	2	4	0.0	3	3
Archaea	Crenarchaeota	Fervidicoccus	16	342	18	11	12	396	367	142	541	378	537	119	21	192	27	384	33	421	522	136	11	15	185	18	512	25	28	19	6	217	7	13	41	11	10	23	17	19	23	105	99	78	339	29	289	123	258
Archaea	Crenarchaeota	Acidianus	149	123	227	204	185	293	391	223	283	273	236	183	224	210	188	259	256	163	248	176	182	203	277	179	223	164	219	211	233	227	144	189	202	194	130	140	143	188	205	306	226	189	256	451	165	245	213
Archaea	Crenarchaeota	Metallosphaera	34	34	49	59	73	18	29	14	32	22	26	43	37	19	32	39	74	20	23	21	35	50	21	60	131	47	35	32	41	14	17	53	31	18	85	71	24	75	78	24	9	22	18	14	16	24	18
Archaea	Crenarchaeota	Saccharolobus	204	28	289	237	234	175	108	152	172	109	115	161	242	159	157	143	192	122	228	183	331	264	185	388	231	295	239	257	269	202	83	211	56	224	168	137	164	192	200	207	140	210	128	139	131	197	269
Archaea	Crenarchaeota	Stygiolobus	15	14	24	46	25	29	32	43	20	34	34	40	33	29	62	21	31	17	26	9	28	61	24	24	13	36	60	40	66	26	32	32	346	37	29	24	25	34	23	12	28	20	26	20	19	27	23
Archaea	Crenarchaeota	Sulfodiicoccus	0.0	4	0.0	0.0	2	1	8	2	1	16	1	2	5	6	1	4	0.0	9	3	4	0.0	6	4	2	7	0.0	1	3	4	4	1	2	6	9	0.0	0.0	0.0	1	0.0	1	0.0	4	12	3	2	7	3
Archaea	Crenarchaeota	Sulfolobus	117	76	115	120	142	123	107	166	145	189	196	95	106	143	129	165	148	118	169	156	102	136	118	129	135	105	134	111	120	158	98	139	166	94	84	112	132	127	194	233	192	139	201	262	93	183	142
Archaea	Crenarchaeota	Sulfuracidifex	8	0.0	8	11	9	10	8	32	8	13	11	6	10	9	11	25	15	12	22	20	6	6	9	4	31	8	24	11	16	22	3	4	38	36	9	0.0	9	0.0	15	19	8	12	16	7	9	12	7
Archaea	Crenarchaeota	Sulfurisphaera	52	34	59	110	37	140	75	54	43	65	75	48	60	59	56	70	63	63	85	58	45	89	99	60	69	54	63	55	72	77	34	60	47	66	34	48	65	46	59	59	74	42	65	78	53	91	49
Archaea	Crenarchaeota	Infirmifilum	7	6	2	2	3	4	9	6	5	9	6	3	12	7	7	9	9	11	4	1	10	8	5	5	3	40	6	11	36	11	27	8	1	20	4	10	3	0.0	0.0	4	10	25	16	55	4	7	2
Archaea	Crenarchaeota	Thermofilum	4	6	9	10	2	13	5	7	4	6	7	14	6	9	7	6	12	16	4	8	0.0	5	9	6	1	1	4	5	4	5	6	7	18	1	3	12	6	7	1	1	5	15	5	11	5	7	8
Archaea	Crenarchaeota	Caldivirga	17	206	627	11	311	130	45	447	161	30	258	26	80	245	4	375	566	128	29	499	55	19	176	209	6	154	59	44	0.0	12	20	107	12	10	80	70	50	60	77	532	337	173	27	261	217	95	203
Archaea	Crenarchaeota	Pyrobaculum	11	18	8	17	1	16	34	5	11	14	30	27	32	26	19	14	19	20	18	21	8	19	19	8	12	11	9	4	12	32	10	5	37	8	4	9	17	11	13	12	8	22	19	20	6	29	17
Archaea	Crenarchaeota	Thermoproteus	6	3	31	5	1	4	8	6	1	10	4	3	10	3	5	7	5	10	5	9	6	10	2	16	8	10	7	5	12	1	4	17	8	6	6	4	3	10	5	6	8	17	5	3	9	6	4
Archaea	Crenarchaeota	Vulcanisaeta	4	17	13	23	2	13	25	10	6	11	10	13	26	18	7	24	11	14	10	10	11	10	7	6	10	6	15	6	9	12	3	9	35	4	9	8	9	16	8	4	11	26	13	14	8	5	6
Archaea	Euryarchaeota	Archaeoglobus	37	111	44	59	27	57	85	81	56	65	65	42	54	56	72	128	55	113	73	82	48	50	81	74	73	104	60	62	117	161	160	62	74	71	68	72	62	43	35	121	130	78	112	53	68	48	51
Archaea	Euryarchaeota	Ferroglobus	4	15	6	13	1	9	12	16	9	17	12	14	15	18	13	6	9	12	10	16	5	6	6	5	6	32	15	7	11	6	12	7	11	18	3	4	7	44	15	17	10	4	14	21	17	23	15
Archaea	Euryarchaeota	Geoglobus	4	5	1	8	1	6	10	2	6	15	6	10	2	3	4	19	5	5	9	6	9	13	9	9	4	10	7	9	7	10	15	4	9	11	2	6	6	6	4	7	12	16	9	12	7	7	4
Archaea	Euryarchaeota	Candidatus_Methanoliparum	45	6	8	21	6	7	47	18	17	130	14	28	17	38	27	16	6	39	88	12	18	78	51	18	18	14	76	125	71	291	30	4	58	19	16	11	24	12	22	47	18	53	45	18	11	25	31
Archaea	Euryarchaeota	Halapricum	24	44	15	29	6	16	34	13	13	17	24	31	24	21	33	46	15	18	16	8	16	14	22	50	22	20	8	23	8	20	29	12	49	14	8	14	20	17	8	14	15	43	25	19	16	24	9
Archaea	Euryarchaeota	Haloarcula	10	32	15	53	12	19	44	24	18	21	44	28	33	36	43	37	18	58	17	26	12	15	27	12	24	15	14	54	26	41	51	13	57	28	8	10	20	18	10	17	14	45	55	36	23	31	5
Archaea	Euryarchaeota	Halomicrobium	17	17	10	12	4	9	10	11	5	19	31	9	15	17	34	20	11	13	9	8	14	14	24	7	16	3	7	14	7	13	2	5	22	11	4	126	18	19	4	11	10	14	45	7	8	29	9
Archaea	Euryarchaeota	Halorhabdus	32	13	5	34	5	14	22	7	6	8	18	11	27	27	21	18	16	21	17	5	22	20	27	6	4	7	14	27	9	40	23	8	35	12	8	6	17	15	5	18	15	27	37	15	11	34	11
Archaea	Euryarchaeota	Halorientalis	1	10	7	9	1	42	18	2	2	7	7	5	6	11	7	10	3	22	1	1	2	1	8	3	2	4	1	4	4	10	3	6	10	4	0.0	8	3	3	3	4	2	7	14	6	5	3	6
Archaea	Euryarchaeota	Halosiccatus	19	29	14	22	5	20	40	8	13	12	28	29	15	31	24	39	14	19	20	13	12	10	16	10	14	10	13	21	10	19	14	9	45	19	11	5	14	29	7	11	12	45	44	22	13	30	7
Archaea	Euryarchaeota	Halosimplex	26	25	36	51	25	20	56	27	12	22	42	43	47	26	32	46	23	31	19	13	30	53	39	20	22	37	44	50	63	37	26	35	45	30	11	14	22	38	14	12	18	50	29	58	17	53	17
Archaea	Euryarchaeota	Natronomonas	26	61	19	31	2	23	39	26	17	21	45	34	23	52	46	52	12	32	19	18	13	19	33	14	21	17	17	12	11	32	18	18	60	22	2	8	29	8	13	21	13	87	53	44	7	56	26
Archaea	Euryarchaeota	Haladaptatus	35	21	22	27	9	12	41	18	13	15	30	38	29	29	36	63	50	26	15	24	8	9	40	13	9	14	28	24	20	31	20	10	38	25	8	24	13	27	16	20	18	43	41	53	17	43	21
Archaea	Euryarchaeota	Halalkalicoccus	3	14	7	10	3	9	15	3	4	3	18	9	17	5	9	10	14	7	4	12	4	10	13	8	6	8	12	5	8	15	20	7	25	14	5	11	12	18	10	10	7	22	14	14	2	12	4
Archaea	Euryarchaeota	Halanaeroarchaeum	1	11	3	2	0.0	2	5	3	2	2	1	8	6	1	4	8	2	8	9	2	4	1	4	1	2	1	0.0	3	1	5	4	3	4	2	2	3	1	7	0.0	2	2	5	4	6	6	13	3
Archaea	Euryarchaeota	Halarchaeum	2	7	6	13	0.0	4	11	4	4	5	9	7	4	9	6	10	4	9	1	7	3	5	10	5	3	1	2	7	2	9	12	4	17	5	2	3	10	12	6	8	8	15	22	9	8	5	4
Archaea	Euryarchaeota	Halobacterium	31	53	19	47	6	47	58	37	30	54	70	79	92	60	60	93	45	77	42	43	37	44	67	31	38	18	29	63	39	87	42	31	134	45	21	29	34	67	30	39	50	98	104	410	258	98	35
Archaea	Euryarchaeota	Halodesulfurarchaeum	2	4	6	27	0.0	2	11	2	4	0.0	10	24	38	6	44	15	28	0.0	4	4	16	4	7	23	5	4	0.0	0.0	63	9	6	4	11	7	18	13	2	53	24	0.0	7	16	9	57	3	10	1
Archaea	Euryarchaeota	Halorussus	5	15	14	17	4	7	14	29	6	13	19	31	13	15	9	10	8	11	13	7	7	7	27	1	11	5	6	4	4	20	7	5	27	5	1	4	5	8	5	14	10	26	24	15	12	20	7
Archaea	Euryarchaeota	Salarchaeum	5	10	6	27	2	7	21	7	3	8	15	14	6	13	6	20	4	68	10	3	4	4	12	7	28	4	3	7	10	13	14	5	17	7	3	5	7	8	5	2	5	15	19	9	5	11	8
Archaea	Euryarchaeota	Halobellus	1	10	5	3	0.0	3	12	4	7	1	2	16	9	5	19	13	6	7	6	1	1	4	10	1	2	2	1	0.0	2	5	3	4	9	1	0.0	4	0.0	4	4	2	3	13	28	9	3	7	1
Archaea	Euryarchaeota	Haloferax	26	27	18	37	12	22	45	20	16	30	82	29	31	28	38	39	16	32	20	9	30	30	40	22	36	15	14	18	19	35	33	8	65	18	4	25	16	18	13	25	24	27	39	35	19	54	22
Archaea	Euryarchaeota	Halogeometricum	30	30	27	35	5	17	41	14	8	10	16	36	29	33	43	32	32	16	2	4	4	16	6	11	7	6	4	12	6	8	7	4	44	9	1	7	9	14	5	9	5	18	12	39	13	11	25
Archaea	Euryarchaeota	Haloplanus	14	28	8	34	4	16	27	19	10	12	31	36	38	45	32	54	14	44	14	21	15	17	21	13	21	7	17	29	19	28	11	6	45	12	5	32	21	15	9	19	22	62	40	42	20	41	11
Archaea	Euryarchaeota	Haloprofundus	15	43	25	56	6	20	36	35	16	24	28	22	39	31	43	56	26	30	18	35	24	25	24	21	22	16	11	32	17	43	76	12	46	16	10	69	27	44	16	23	27	57	45	31	14	54	17
Archaea	Euryarchaeota	Haloquadratum	7	12	25	22	13	8	76	14	11	12	14	23	25	13	14	18	15	9	18	13	23	17	11	12	11	18	7	24	42	10	9	23	19	7	3	7	6	9	16	16	8	21	9	10	20	12	11
Archaea	Euryarchaeota	Halalkaliarchaeum	5	4	3	11	2	1	6	3	3	9	10	4	11	5	2	7	1	2	4	6	1	3	7	10	1	8	0.0	1	2	7	7	5	12	4	2	3	2	5	2	8	7	9	7	3	3	15	3
Archaea	Euryarchaeota	Halobaculum	16	33	14	31	3	25	42	28	8	18	80	33	26	44	36	34	29	58	34	28	21	18	39	15	28	16	24	23	26	81	48	19	70	21	12	16	22	44	21	24	20	105	62	31	17	37	19
Archaea	Euryarchaeota	Halolamina	1	8	4	15	0.0	3	9	3	8	9	8	12	9	9	5	16	5	7	4	4	3	7	6	6	9	2	4	5	3	11	11	1	14	11	2	4	2	7	3	1	3	11	14	3	1	16	2
Archaea	Euryarchaeota	Halopenitus	0.0	13	5	13	1	10	11	7	4	6	11	8	22	23	4	17	9	20	8	3	7	14	10	4	5	7	9	11	2	17	7	2	24	5	3	3	5	8	5	6	4	6	17	7	3	20	8
Archaea	Euryarchaeota	Halorubrum	67	54	59	75	16	30	103	43	26	40	61	75	94	61	100	75	50	82	31	49	30	51	70	56	32	90	71	49	43	74	48	40	72	37	32	71	58	62	44	46	40	72	76	62	36	58	34
Archaea	Euryarchaeota	Salinigranum	13	14	0.0	8	0.0	3	11	4	7	8	7	18	8	6	9	19	7	9	4	9	9	5	3	3	7	4	5	3	4	10	22	1	14	5	6	2	3	6	7	4	5	14	16	8	10	16	2
Archaea	Euryarchaeota	Halobiforma	7	10	2	14	2	3	18	7	7	4	15	13	9	15	12	13	7	11	4	2	4	2	9	5	5	2	0.0	5	2	24	15	4	34	8	4	5	8	13	4	7	5	25	13	19	6	14	5
Archaea	Euryarchaeota	Halopiger	2	13	2	10	1	5	16	8	2	3	10	10	14	11	7	11	9	10	16	3	8	11	14	3	6	3	2	1	7	20	4	5	17	2	8	2	6	16	8	5	2	15	13	4	6	12	5
Archaea	Euryarchaeota	Halostagnicola	4	5	0.0	2	1	0.0	4	1	1	6	16	11	5	6	2	8	2	6	2	1	4	3	3	13	1	6	4	2	0.0	6	3	2	19	11	2	4	2	13	0.0	2	4	11	7	1	0.0	6	0.0
Archaea	Euryarchaeota	Haloterrigena	13	41	31	58	12	21	53	16	13	14	41	43	37	67	37	47	56	44	13	26	19	22	36	20	17	26	19	20	24	55	57	20	83	18	16	28	21	34	20	12	32	83	55	43	19	49	17
Archaea	Euryarchaeota	Halovivax	8	10	10	13	0.0	5	20	11	10	6	16	9	11	20	19	16	14	15	14	10	22	6	24	7	6	4	6	11	3	37	19	8	21	5	2	4	9	14	5	13	4	17	24	31	10	10	13
Archaea	Euryarchaeota	Natrarchaeobaculum	21	10	6	22	5	4	23	13	15	8	15	15	9	15	14	10	8	20	6	12	7	7	7	10	9	9	9	6	9	19	12	14	29	27	5	6	10	38	17	8	7	31	14	10	5	19	9
Archaea	Euryarchaeota	Natrialba	2	9	5	9	0.0	1	96	3	2	7	10	10	11	13	9	13	3	8	4	5	4	6	9	1	5	10	9	5	2	5	4	8	8	5	2	4	11	12	8	7	8	16	6	4	12	10	28
Archaea	Euryarchaeota	Natrinema	155	70	48	52	6	83	103	60	56	47	97	55	75	111	76	136	45	108	58	33	48	65	95	42	49	26	48	94	29	83	78	23	184	46	21	29	52	61	32	71	45	113	208	93	52	96	35
Archaea	Euryarchaeota	Natronobacterium	0.0	8	1	4	1	4	6	3	1	4	16	7	7	3	9	8	1	7	5	1	2	1	4	3	2	11	1	3	2	8	7	0.0	9	3	0.0	3	5	8	1	4	14	6	19	3	2	5	4
Archaea	Euryarchaeota	Natronococcus	2	15	9	9	2	8	41	3	5	6	13	10	10	39	12	8	4	7	2	2	4	7	9	2	1	1	4	4	2	12	5	0.0	9	2	2	4	13	11	2	4	2	14	15	5	4	12	6
Archaea	Euryarchaeota	Natronorubrum	5	18	5	10	4	4	11	7	2	8	22	25	20	18	5	10	14	19	9	5	3	10	11	6	4	4	14	8	2	8	11	5	20	2	0.0	7	9	14	2	7	7	24	7	11	8	22	3
Archaea	Euryarchaeota	Salinarchaeum	7	43	7	12	4	22	34	29	26	30	50	20	14	19	16	52	23	20	39	15	9	12	32	20	32	8	7	15	12	46	14	14	14	9	5	6	21	19	11	22	21	33	38	13	25	21	11
Archaea	Euryarchaeota	Methanobacterium	377	988	453	712	184	456	1133	391	306	457	1246	767	554	913	966	578	396	498	312	579	420	459	624	343	260	349	373	549	477	1023	538	410	768	786	316	434	446	737	375	624	406	969	854	466	418	739	292
Archaea	Euryarchaeota	Methanobrevibacter	32905	148675	84411	197674	18869	78049	193619	54175	34686	64139	149500	164746	146583	174790	187036	156592	64169	122419	31996	42937	48745	58856	80505	48335	49096	40601	43442	78825	59145	113061	79164	46736	142109	52967	30831	24195	66254	77032	39733	44251	46042	142044	217925	68770	79713	168663	43198
Archaea	Euryarchaeota	Methanosphaera	725	5374	3472	7720	754	1911	8043	2412	1032	1375	6263	4131	4650	5857	11413	5774	2653	3922	1049	2474	2886	3295	2550	1866	1715	1539	2498	3162	2913	4491	5759	2267	3724	2216	2152	1564	2738	2535	1604	1660	2123	7368	5552	4855	3589	5524	2515
Archaea	Euryarchaeota	Methanothermobacter	53	86	41	77	28	41	100	34	25	53	125	69	64	92	108	74	72	100	31	46	69	24	57	48	42	39	31	65	43	119	87	35	68	54	23	48	32	61	39	31	42	85	89	60	39	56	26
Archaea	Euryarchaeota	Methanothermus	64	80	88	108	107	111	90	78	79	74	100	55	107	83	135	122	118	76	82	93	62	53	107	75	79	80	71	69	88	72	77	78	81	34	57	66	43	60	67	231	95	120	78	78	191	79	88
Archaea	Euryarchaeota	Methanocaldococcus	167	211	172	237	152	465	297	282	232	257	275	252	275	259	331	347	234	321	324	336	180	243	393	223	277	172	247	226	226	312	264	191	302	172	161	166	211	225	201	259	230	289	278	183	168	337	268
Archaea	Euryarchaeota	Methanotorris	19	27	37	27	25	24	80	31	30	24	40	22	28	27	29	37	38	22	33	32	31	12	21	23	20	27	29	20	27	26	20	28	9	10	16	22	15	26	20	52	33	28	33	19	23	25	27
Archaea	Euryarchaeota	Methanococcus	147	261	129	225	91	287	306	233	194	414	472	208	257	354	193	239	235	274	266	168	145	192	345	170	182	134	203	207	185	313	174	238	205	181	131	127	530	209	197	206	216	198	265	239	221	270	192
Archaea	Euryarchaeota	Methanothermococcus	97	150	26	56	57	718	274	227	492	320	245	294	81	202	81	356	35	330	476	226	78	83	382	61	449	109	100	118	66	320	69	35	65	116	27	42	78	87	98	112	199	116	210	34	272	109	260
Archaea	Euryarchaeota	Methanofervidicoccus	10	5	11	15	12	11	10	11	6	11	19	10	6	6	15	14	5	3	6	7	10	4	12	9	10	7	11	8	14	18	7	12	11	5	6	5	7	9	14	13	11	10	15	14	5	6	2
Archaea	Euryarchaeota	Methanocella	70	50	23	57	12	53	81	33	20	68	49	39	63	70	46	99	52	37	37	28	65	54	73	47	49	31	55	88	41	88	72	27	103	74	18	46	37	59	37	51	46	103	116	56	37	61	28
Archaea	Euryarchaeota	Methanocorpusculum	77	67	21	66	97	38	243	56	29	287	106	77	151	588	116	31	350	168	66	46	75	60	58	22	75	30	56	213	48	187	51	27	173	48	18	15	117	45	80	120	42	50	236	78	63	73	36
Archaea	Euryarchaeota	Methanoculleus	194	82	35	99	13	101	497	93	34	991	99	96	90	141	79	146	86	84	166	38	119	71	124	50	245	29	174	193	77	771	106	34	293	113	18	53	178	110	27	444	64	168	667	58	156	118	35
Archaea	Euryarchaeota	Methanofollis	122	41	35	67	4	52	198	67	49	336	51	64	41	65	33	88	43	62	81	53	77	43	140	66	97	57	89	64	93	288	62	44	158	89	25	33	140	94	22	208	77	95	259	63	57	100	43
Archaea	Euryarchaeota	Methanolacinia	461	915	431	766	29	333	1481	374	147	2051	363	991	546	268	765	625	221	359	376	191	318	268	370	212	444	190	378	239	485	1477	188	306	727	331	93	97	368	638	166	887	182	740	1627	216	452	636	255
Archaea	Euryarchaeota	Methanoplanus	372	18	9	15	4	29	805	61	30	1698	23	29	9	32	17	82	22	36	145	4	115	29	45	45	179	22	116	25	92	1018	12	10	149	94	17	10	153	8	14	526	11	17	893	14	182	46	9
Archaea	Euryarchaeota	Methanoregula	259	79	20	67	2	107	190	105	53	400	42	67	72	62	50	111	38	246	99	57	49	109	117	66	198	59	78	134	100	922	57	27	199	54	37	56	105	90	57	130	98	451	344	58	128	146	61
Archaea	Euryarchaeota	Methanosphaerula	64	23	15	8	24	22	179	27	32	356	31	25	11	34	24	38	22	28	54	17	40	17	48	19	63	19	32	16	27	208	35	14	75	30	12	13	55	22	33	132	30	33	174	42	30	31	14
Archaea	Euryarchaeota	Methanospirillum	112	227	71	91	35	103	230	154	71	275	121	144	84	69	69	121	81	173	107	66	101	131	271	100	121	89	126	162	133	250	89	75	257	201	51	62	134	111	93	165	133	113	212	88	99	123	121
Archaea	Euryarchaeota	Methanococcoides	78	54	37	42	14	34	61	35	23	90	71	49	49	63	63	62	50	62	57	23	49	50	70	26	31	31	36	73	30	105	45	38	100	45	30	34	34	36	26	60	53	76	83	97	37	67	28
Archaea	Euryarchaeota	Methanohalobium	51	35	18	40	15	37	22	25	28	21	51	27	30	53	31	38	26	23	39	23	16	39	42	18	35	21	30	11	17	31	14	37	48	30	5	25	30	33	10	41	18	24	77	53	27	29	33
Archaea	Euryarchaeota	Methanohalophilus	32	45	56	69	98	125	63	74	46	68	119	67	66	60	74	43	136	51	96	115	32	58	130	41	24	45	48	59	70	67	68	27	75	113	47	60	80	68	41	67	47	193	71	67	69	97	328
Archaea	Euryarchaeota	Methanolobus	226	14	48	19	7	39	155	76	20	439	23	20	27	97	24	42	28	73	341	22	74	284	196	28	45	40	254	566	253	1163	81	15	240	126	27	34	100	35	30	201	47	119	157	28	27	43	100
Archaea	Euryarchaeota	Methanomethylovorans	100	13	11	15	1	6	133	18	11	239	21	21	14	31	13	24	11	17	20	5	37	26	18	15	45	12	28	11	13	150	15	8	69	11	9	4	18	5	5	95	15	20	135	1	32	14	12
Archaea	Euryarchaeota	Methanosalsum	204	14	213	316	235	39	33	38	20	33	19	104	262	46	90	9	125	16	26	11	364	160	26	255	60	282	214	308	142	21	38	267	71	109	102	78	76	89	224	39	17	19	47	39	8	37	23
Archaea	Euryarchaeota	Methanosarcina	435	390	398	568	235	418	624	531	438	558	490	447	478	448	420	470	419	392	520	325	480	565	548	531	402	433	509	583	619	673	514	625	632	454	310	463	486	440	384	622	589	503	593	486	370	732	348
Archaea	Euryarchaeota	Methanothrix	29	45	22	31	18	36	63	35	24	61	57	42	38	35	57	53	55	36	34	27	29	35	59	54	36	36	24	38	40	74	93	22	95	33	20	42	43	39	16	49	38	84	93	43	37	55	23
Archaea	Euryarchaeota	Methanopyrus	9	11	2	5	1	10	18	6	9	7	5	14	8	11	17	22	8	13	4	14	6	15	15	9	16	6	14	9	8	13	13	19	26	16	8	16	19	6	9	16	14	24	12	11	4	13	7
Archaea	Euryarchaeota	Palaeococcus	4	32	13	14	13	42	11	88	25	4	9	12	12	33	14	19	5	8	28	10	10	5	13	9	127	13	162	11	11	56	14	7	169	149	4	12	6	5	4	50	4	12	26	12	8	75	7
Archaea	Euryarchaeota	Pyrococcus	142	417	46	68	580	101	65	76	63	45	79	45	134	56	186	222	474	38	80	222	94	29	92	136	154	274	56	22	36	59	52	202	154	22	29	308	117	300	121	154	153	123	64	166	103	58	159
Archaea	Euryarchaeota	Thermococcus	258	321	274	377	135	266	328	205	220	326	328	301	316	316	394	372	292	292	211	337	272	274	312	307	236	219	283	268	240	407	355	196	410	229	176	327	437	339	256	287	296	424	378	250	151	354	214
Archaea	Thaumarchaeota	Conexivisphaera	33	37	14	49	7	45	93	91	42	71	50	66	39	55	37	24	27	47	62	175	44	98	219	44	102	27	52	185	70	209	90	28	178	151	21	216	88	64	18	138	54	60	94	41	31	111	40
Archaea	Thaumarchaeota	Candidatus_Nitrosocaldus	118	18	20	252	18	69	33	62	18	29	94	90	243	77	146	222	126	59	12	227	132	59	256	177	159	53	24	81	51	65	13	9	13	132	21	77	18	112	158	73	46	147	53	28	51	237	10
Archaea	Thaumarchaeota	Candidatus_Nitrosocosmicus	684	239	118	187	255	205	139	139	178	210	293	146	178	273	168	204	287	172	212	177	209	430	116	185	164	124	348	822	144	399	88	129	505	158	162	170	106	198	194	594	172	115	475	202	200	299	213
Archaea	Thaumarchaeota	Nitrososphaera	32	19	44	56	109	25	20	21	14	11	15	22	56	16	35	17	34	16	14	6	75	40	16	64	7	101	34	113	79	46	46	54	38	48	12	18	21	64	24	49	15	110	20	17	19	71	7
Archaea	Thaumarchaeota	Candidatus_Nitrosopelagicus	25	52	22	28	26	31	25	32	15	15	19	27	21	17	29	47	51	21	27	46	27	46	38	27	18	37	38	22	35	9	32	27	23	26	9	16	33	32	31	33	22	36	23	23	22	33	28
Archaea	Thaumarchaeota	Candidatus_Nitrosotalea	7	44	34	56	18	24	39	31	21	10	26	57	46	28	31	36	26	23	17	20	11	20	36	12	4	19	22	16	18	14	6	13	26	10	10	11	9	27	11	33	30	55	43	38	19	32	17
Archaea	Thaumarchaeota	Candidatus_Nitrosotenuis	226	15	270	271	98	237	170	311	182	492	393	99	351	236	192	245	58	227	601	36	247	182	57	442	79	123	174	262	332	410	552	493	71	497	247	486	683	651	191	523	720	59	419	363	222	774	289
Archaea	Thaumarchaeota	Candidatus_Nitrosomarinus	16	13	11	14	5	14	18	27	16	35	39	10	17	27	13	17	18	9	18	18	8	11	22	20	10	10	20	11	6	17	22	20	6	14	11	11	38	29	12	17	19	3	12	14	15	27	19
Archaea	Thaumarchaeota	Nitrosarchaeum	15	125	23	24	43	71	74	61	94	82	84	43	35	43	28	85	166	154	64	36	15	15	34	28	51	29	95	13	27	49	26	39	27	21	10	16	20	47	17	30	23	40	68	23	42	49	81
Archaea	Thaumarchaeota	Nitrosopumilus	309	216	375	345	385	1064	520	438	354	514	463	290	416	470	375	627	368	468	739	370	392	311	761	508	394	450	421	385	387	433	455	572	269	395	399	524	722	560	326	648	834	279	569	488	341	661	714
Bacteria	Candidatus_Babela	Candidatus_Babela	33	49	34	14	11	28	18	38	21	33	19	8	30	49	30	29	98	13	39	12	12	15	31	12	9	21	16	17	16	49	10	17	18	31	25	11	21	20	21	29	42	12	24	34	33	26	35
Bacteria	Candidatus_Chazhemtobacteraceae	Candidatus_Chazhemtobacterium	9	10	11	9	0.0	4	12	1	17	8	1	5	13	8	4	11	2	5	5	7	0.0	3	10	3	17	3	3	6	1	12	5	4	8	5	2	3	2	4	5	5	1	1	12	5	2	4	3
Bacteria	Acidobacteria	Acidisarcina	84	62	18	28	17	31	56	20	27	28	39	25	34	87	41	51	43	39	11	18	28	41	24	11	13	17	30	84	13	55	19	14	117	25	6	20	22	28	13	59	30	71	76	40	36	102	20
Bacteria	Acidobacteria	Acidobacterium	185	123	122	148	104	64	133	108	89	186	313	161	179	316	256	208	235	95	70	142	136	132	147	82	71	99	112	110	77	147	136	80	227	104	74	68	109	428	96	72	74	284	210	162	140	142	282
Bacteria	Acidobacteria	Candidatus_Koribacter	55	58	32	54	11	40	61	29	30	31	42	77	61	55	57	63	35	47	30	45	31	71	65	23	42	20	26	22	18	55	41	13	107	37	12	22	61	33	9	21	25	57	75	43	32	47	29
Bacteria	Acidobacteria	Edaphobacter	43	133	60	84	25	65	88	47	35	62	87	97	78	92	83	101	49	74	37	78	40	41	90	33	41	45	38	70	29	81	50	19	190	36	16	62	69	74	36	53	59	126	112	131	39	107	37
Bacteria	Acidobacteria	Granulicella	91	194	75	173	30	124	199	93	109	78	186	201	167	197	197	217	119	133	84	70	74	113	145	44	73	68	55	98	79	136	135	53	291	113	41	79	105	91	59	69	65	229	224	258	86	174	103
Bacteria	Acidobacteria	Terriglobus	162	296	73	184	33	114	204	84	115	110	190	219	199	216	242	240	111	159	80	105	120	114	138	95	63	69	87	167	84	171	131	65	401	60	38	109	135	114	53	99	92	223	246	188	91	196	104
Bacteria	Acidobacteria	Paludibaculum	58	115	41	186	236	39	116	45	36	44	79	113	116	85	144	121	570	85	51	52	57	66	112	66	52	38	36	104	110	91	79	129	119	41	48	55	67	100	76	62	54	132	125	2898	37	100	43
Bacteria	Acidobacteria	Chloracidobacterium	84	87	39	64	14	55	79	41	92	46	48	72	71	115	62	155	69	75	35	33	36	46	63	28	40	34	37	79	24	98	52	20	133	48	14	23	44	56	23	46	29	146	101	141	45	99	41
Bacteria	Acidobacteria	Thermotomaculum	26	75	32	47	15	47	52	57	33	44	25	59	51	47	30	37	26	41	25	51	18	22	36	22	20	26	29	36	47	58	43	75	91	52	17	23	30	54	24	44	39	33	42	35	54	37	60
Bacteria	Acidobacteria	Luteitalea	96	309	129	390	230	88	136	123	87	126	105	283	136	218	85	112	104	144	62	103	152	302	94	85	104	97	68	88	218	184	316	58	502	187	65	105	61	95	93	227	282	555	149	333	102	99	124
Bacteria	Actinobacteria	Acidimicrobium	9	57	19	106	5	9	37	9	18	23	52	36	29	110	32	48	48	31	30	28	10	12	39	7	21	5	9	10	7	29	28	8	25	11	3	14	29	36	14	9	8	30	36	18	11	25	9
Bacteria	Actinobacteria	Actinomarinicola	20	52	25	41	7	25	71	12	22	29	60	59	50	63	48	48	29	27	16	20	21	37	41	16	23	14	17	27	18	29	27	22	45	26	10	7	24	27	9	24	22	69	62	19	14	63	20
Bacteria	Actinobacteria	Aquihabitans	48	105	47	96	16	81	233	46	40	53	94	140	125	92	139	127	43	98	50	57	58	56	92	66	48	24	44	67	44	105	134	45	165	55	26	42	86	136	76	45	43	196	191	136	51	103	62
Bacteria	Actinobacteria	Iamia	20	56	18	30	6	29	66	27	28	18	47	32	58	31	27	51	23	41	50	29	25	22	48	19	23	15	17	24	15	70	41	13	62	21	3	16	25	29	17	23	16	60	87	27	20	53	13
Bacteria	Actinobacteria	Ilumatobacter	45	70	18	56	4	34	107	42	25	73	56	51	80	31	98	132	33	55	22	28	28	38	43	18	31	31	26	35	42	55	68	13	105	44	11	18	54	46	16	31	62	184	87	77	53	87	27
Bacteria	Actinobacteria	Acidothermus	6	26	7	22	0.0	19	29	8	10	8	69	25	38	44	21	21	25	18	9	8	11	11	23	9	12	13	7	7	4	22	7	15	35	8	2	2	22	10	4	4	11	42	39	77	6	18	4
Bacteria	Actinobacteria	Actinobaculum	790	80	34	100	7	47	62	101	66	47	218	48	43	341	85	46	25	154	16	57	143	324	30	15	13	11	8	101	30	45	52	79	394	74	12	48	41	44	11	23	24	55	582	68	16	122	26
Bacteria	Actinobacteria	Actinomyces	491	929	463	1030	249	668	1486	467	300	456	824	851	985	1099	1175	1079	501	816	408	493	702	631	819	623	442	784	333	638	348	776	644	472	1632	442	181	388	613	792	289	455	424	1194	1076	941	527	851	340
Bacteria	Actinobacteria	Actinotignum	18	59	53	41	3	22	63	29	44	26	40	52	27	43	34	191	24	27	29	11	23	27	24	14	14	12	14	25	9	22	14	7	76	11	14	15	17	18	11	12	20	40	47	30	71	41	11
Bacteria	Actinobacteria	Arcanobacterium	100	500	181	365	47	190	334	145	138	118	140	463	297	310	377	353	255	167	55	83	107	106	130	142	89	124	92	110	99	120	136	71	609	113	35	75	126	251	95	82	101	304	259	328	136	278	149
Bacteria	Actinobacteria	Boudabousia	32	151	62	73	10	43	84	20	41	30	32	90	55	59	89	67	29	44	11	21	21	42	29	20	21	18	12	30	18	11	12	38	74	16	9	10	20	42	21	10	11	69	56	62	22	52	38
Bacteria	Actinobacteria	Fannyhessea	29	163	39	104	19	54	100	52	31	31	87	113	91	171	126	144	103	110	39	57	37	74	38	42	13	30	34	52	37	73	60	17	175	45	48	32	75	64	76	35	45	95	39	110	53	80	49
Bacteria	Actinobacteria	Flaviflexus	66	123	55	104	20	50	143	60	56	57	104	120	127	98	110	131	86	88	35	52	36	27	76	39	44	34	23	35	46	83	56	35	161	48	24	46	66	64	40	32	30	113	98	141	58	71	62
Bacteria	Actinobacteria	Mobiluncus	34	63	70	22	8	44	52	24	31	18	23	60	87	57	40	83	29	45	13	11	16	16	38	18	8	18	19	67	8	26	96	13	32	29	5	17	12	7	10	36	16	93	81	26	47	31	26
Bacteria	Actinobacteria	Nanchangia	152	13	10	43	1	26	25	18	30	18	67	16	23	125	18	49	6	31	22	5	43	93	23	16	11	9	54	130	21	66	19	6	180	42	5	8	20	22	5	90	12	27	109	23	21	83	13
Bacteria	Actinobacteria	Pauljensenia	17	20	13	14	1	13	32	11	6	10	16	26	23	7	18	21	8	21	11	13	21	8	14	2	9	18	9	10	10	19	17	17	41	16	3	9	11	15	4	7	5	33	16	33	7	20	13
Bacteria	Actinobacteria	Schaalia	237	428	205	856	241	242	644	246	190	178	353	587	513	794	485	563	290	561	165	301	207	179	352	146	195	184	173	224	196	293	393	155	546	206	77	205	165	273	160	219	267	1095	569	497	232	373	242
Bacteria	Actinobacteria	Trueperella	77	163	101	215	36	100	199	77	46	68	134	152	232	254	174	235	83	149	57	86	102	93	99	57	56	43	72	73	79	145	152	46	281	63	26	50	93	118	72	55	72	199	205	153	51	193	118
Bacteria	Actinobacteria	Actinopolyspora	11	45	16	17	2	16	33	9	14	12	20	30	40	19	24	24	22	21	10	8	9	7	21	6	8	6	5	3	11	28	20	10	48	6	6	2	22	19	6	7	6	30	30	23	14	21	9
Bacteria	Actinobacteria	Bifidobacterium	2267	2979	1764	4330	1795	3694	9220	1776	820	1637	3265	2710	4772	5253	6655	2896	2229	3201	869	1119	6122	7560	3147	4308	1545	1985	1805	3899	1701	2684	2091	2950	4655	1169	629	2162	2318	2034	970	1145	1863	3183	2838	3797	3231	3294	1517
Bacteria	Actinobacteria	Gardnerella	104	245	93	174	85	111	159	116	99	131	107	177	157	147	162	121	183	114	52	38	130	103	95	96	50	61	65	70	85	95	39	67	174	68	32	34	333	116	32	64	69	101	71	166	80	116	96
Bacteria	Actinobacteria	Parascardovia	41	43	45	133	26	92	99	41	51	35	61	69	91	51	56	61	56	82	15	27	161	32	50	36	30	36	24	52	77	61	32	22	90	26	12	23	62	41	28	41	47	86	51	63	37	73	29
Bacteria	Actinobacteria	Scardovia	53	60	48	72	45	114	91	53	38	43	37	85	107	130	129	62	84	68	14	18	111	30	50	43	16	21	16	37	16	25	26	19	78	13	9	22	23	36	17	13	22	32	24	113	40	66	47
Bacteria	Actinobacteria	Candidatus_Nanopelagicus	39	35	25	80	17	44	69	30	28	23	43	63	63	81	49	49	97	60	23	32	28	28	47	35	12	23	13	22	30	24	24	26	46	30	17	35	20	52	36	31	27	28	42	77	18	53	36
Bacteria	Actinobacteria	Candidatus_Planktophila	162	309	183	278	69	199	261	168	200	155	210	264	218	218	330	419	210	364	140	94	127	100	207	89	129	108	95	126	90	319	104	68	364	117	66	92	101	150	77	135	70	260	238	427	217	173	168
Bacteria	Actinobacteria	Catenulispora	39	54	37	62	9	26	105	26	19	58	64	78	42	49	53	89	21	59	24	27	38	39	37	33	21	28	27	24	27	72	43	27	80	27	20	21	47	61	24	32	34	95	110	59	20	70	28
Bacteria	Actinobacteria	Corynebacterium	3490	3861	1678	3430	605	1937	4336	1720	1394	1764	3175	3547	3349	3946	3370	3834	2462	2512	1530	1565	2007	2559	2396	1324	1464	1113	1452	2469	1441	3045	2001	1116	5644	1665	681	1504	1950	2439	957	1842	1358	4371	4372	3643	1531	3468	1401
Bacteria	Actinobacteria	Dietzia	32	103	27	110	16	52	125	59	42	63	84	106	99	96	78	145	53	121	47	69	69	63	109	41	67	27	50	58	51	93	78	29	148	54	32	39	61	77	27	57	55	162	101	129	63	131	44
Bacteria	Actinobacteria	Gordonia	195	627	241	530	67	342	632	286	198	277	512	582	570	504	437	691	268	492	258	205	186	309	471	225	217	150	246	276	250	548	471	166	699	218	84	238	293	337	159	253	252	844	699	478	258	631	193
Bacteria	Actinobacteria	Skermania	33	31	10	10	1	15	16	7	3	9	14	10	27	17	22	22	8	8	6	6	5	8	13	14	5	5	7	2	5	9	12	2	19	13	1	10	7	8	4	4	8	40	10	14	6	10	8
Bacteria	Actinobacteria	Lawsonella	17	50	10	52	4	18	29	28	14	23	28	27	20	33	56	61	32	30	16	14	13	22	14	5	20	8	13	173	17	27	23	11	50	11	3	17	16	21	11	14	16	52	36	42	16	25	7
Bacteria	Actinobacteria	Hoyosella	68	39	20	21	2	25	54	59	15	9	46	35	33	85	34	22	9	39	15	28	27	33	13	11	11	13	25	80	8	36	20	35	97	12	8	14	35	61	6	20	14	39	53	14	11	51	20
Bacteria	Actinobacteria	Mycobacterium	1170	1536	739	1148	220	761	1602	783	654	744	1167	1355	1282	1426	1246	1428	809	1107	609	625	819	992	958	547	637	469	648	1385	589	1279	945	484	2406	773	265	1011	672	1086	599	962	613	1650	1771	1608	645	1693	592
Bacteria	Actinobacteria	Mycobacteroides	63	170	66	153	40	114	220	82	77	120	222	177	153	177	141	192	111	140	141	68	75	73	138	49	169	65	52	84	47	161	146	60	196	64	45	54	90	99	45	90	107	197	161	217	95	172	79
Bacteria	Actinobacteria	Mycolicibacter	28	76	34	118	3	43	93	34	21	27	103	89	76	93	56	124	47	77	46	54	55	46	79	46	98	26	24	76	35	82	66	22	196	40	3	19	47	44	23	40	350	290	127	119	40	117	47
Bacteria	Actinobacteria	Mycolicibacterium	882	992	506	1091	116	1520	1580	632	437	705	1073	1195	1145	1052	868	1264	550	927	569	464	570	731	1156	554	622	444	442	713	567	1114	649	393	2621	659	237	431	784	816	333	559	492	1440	1523	998	528	1104	402
Bacteria	Actinobacteria	Nocardia	388	713	341	912	117	360	982	390	283	376	823	703	787	878	655	869	417	706	340	353	388	494	612	386	537	264	304	457	367	799	581	245	1282	357	158	360	479	553	223	414	374	1188	1050	880	338	976	405
Bacteria	Actinobacteria	Rhodococcus	673	970	427	1045	141	515	1216	462	429	548	932	966	959	958	1079	1119	641	904	511	501	481	615	819	457	463	382	459	793	422	901	960	341	1641	428	279	389	711	686	402	536	435	1530	1342	797	472	938	421
Bacteria	Actinobacteria	Segniliparus	12	16	12	25	1	11	25	28	5	9	41	24	23	23	23	31	7	22	8	25	12	21	19	14	5	16	6	10	7	22	19	14	40	14	8	7	46	18	4	9	11	28	38	44	8	22	6
Bacteria	Actinobacteria	Tsukamurella	22	74	36	55	8	38	68	42	44	42	90	65	46	52	54	90	32	74	31	63	31	29	51	33	29	33	26	46	34	72	47	22	124	21	14	123	21	49	21	31	43	94	94	91	26	62	23
Bacteria	Actinobacteria	Tomitella	31	54	62	32	23	30	57	22	15	28	42	58	63	32	43	88	16	55	20	28	30	22	38	16	20	13	22	21	20	33	34	12	66	19	7	10	19	27	12	17	18	61	92	31	13	49	23
Bacteria	Actinobacteria	Frankia	63	134	69	155	19	85	363	89	42	79	142	156	136	146	136	201	116	163	102	99	78	92	132	72	104	57	57	69	82	171	143	75	206	68	36	54	101	124	65	79	85	271	310	120	83	168	62
Bacteria	Actinobacteria	Blastococcus	13	29	8	38	8	19	34	8	11	5	23	23	30	20	47	17	23	13	9	13	34	19	13	32	13	13	11	4	15	19	13	8	30	9	15	2	18	21	8	15	14	43	16	24	9	21	15
Bacteria	Actinobacteria	Geodermatophilus	6	52	20	30	2	30	86	46	25	21	46	131	33	35	32	82	6	133	18	8	6	23	98	19	53	9	32	15	40	75	21	22	108	20	1	13	54	17	13	43	30	39	55	26	14	56	16
Bacteria	Actinobacteria	Modestobacter	23	39	23	50	5	24	40	41	16	15	46	28	61	26	40	26	23	32	25	33	25	37	43	30	21	22	19	31	32	49	28	30	85	36	9	35	49	43	14	31	20	48	42	50	23	39	26
Bacteria	Actinobacteria	Natronoglycomyces	7	26	27	19	3	7	34	7	6	12	26	17	28	21	16	28	8	21	4	14	5	8	17	12	8	8	4	3	6	13	7	11	49	7	4	9	19	23	7	10	5	30	18	18	6	24	8
Bacteria	Actinobacteria	Stackebrandtia	27	51	77	34	5	15	30	15	20	18	56	43	63	33	51	96	206	49	25	27	373	32	58	101	22	49	18	37	24	57	54	141	121	16	8	74	26	34	15	50	31	946	67	51	56	44	27
Bacteria	Actinobacteria	Jatrophihabitans	7	16	7	22	1	10	23	17	7	23	24	27	13	16	11	22	4	13	14	4	9	11	11	10	6	9	7	9	5	25	14	5	26	14	2	2	13	7	3	10	8	28	30	24	7	23	8
Bacteria	Actinobacteria	Jiangella	16	92	31	75	11	38	134	34	30	24	90	95	70	70	57	111	30	78	39	45	37	51	92	29	41	20	22	42	24	71	66	25	86	41	18	24	45	60	18	44	21	129	151	66	24	86	30
Bacteria	Actinobacteria	Kineococcus	8	33	12	26	2	15	21	12	27	20	35	32	28	29	23	35	11	19	13	12	7	15	13	9	16	7	9	21	14	22	20	1	31	17	3	11	15	16	8	16	17	47	38	32	8	37	13
Bacteria	Actinobacteria	Beutenbergia	13	29	14	21	6	11	23	6	5	17	27	20	20	25	22	26	5	15	62	16	10	9	22	9	16	9	10	13	11	26	14	7	34	12	3	17	7	15	10	7	14	54	17	18	6	23	13
Bacteria	Actinobacteria	Miniimonas	10	44	11	71	3	18	24	13	12	8	17	23	19	36	26	22	9	25	12	11	19	23	9	11	7	8	17	7	13	24	21	9	50	13	10	6	31	25	12	16	16	39	37	16	7	39	7
Bacteria	Actinobacteria	Georgenia	38	105	27	90	13	30	116	58	24	28	124	88	186	65	104	93	50	362	48	26	23	33	62	24	54	32	40	47	26	87	73	23	127	33	12	30	33	38	26	49	42	122	108	48	41	75	32
Bacteria	Actinobacteria	Brevibacterium	543	627	403	486	84	357	761	297	243	283	559	548	532	773	439	854	451	507	236	249	245	318	334	194	265	179	252	419	225	466	296	150	909	206	117	149	272	346	182	307	190	703	785	674	354	582	422
Bacteria	Actinobacteria	Actinotalea	3	16	14	13	1	7	16	9	3	8	14	32	10	11	17	24	8	12	8	10	10	4	14	2	12	7	17	10	7	22	20	10	27	9	5	10	10	11	6	7	8	23	23	12	6	15	5
Bacteria	Actinobacteria	Cellulomonas	132	336	244	624	62	196	624	189	123	203	314	379	417	439	256	481	173	314	146	206	285	245	295	165	195	147	102	290	231	381	237	157	479	197	70	241	287	238	98	150	161	431	343	388	157	339	156
Bacteria	Actinobacteria	Oerskovia	18	30	9	285	3	22	208	23	21	13	23	47	81	117	29	47	19	23	22	11	48	101	21	26	10	10	20	103	79	32	39	16	53	55	8	79	54	37	38	11	45	27	60	82	11	18	10
Bacteria	Actinobacteria	Paraoerskovia	19	28	10	60	10	13	43	19	8	5	24	21	26	24	16	76	7	22	8	14	16	25	22	5	13	8	9	9	14	12	13	4	61	7	10	5	19	29	9	16	12	40	37	17	13	28	6
Bacteria	Actinobacteria	Pseudactinotalea	6	24	16	13	1	8	11	7	3	6	17	17	19	17	7	12	5	16	4	9	10	11	19	12	13	2	1	15	2	7	9	5	34	10	6	2	6	19	4	9	2	30	21	15	5	21	4
Bacteria	Actinobacteria	Brachybacterium	101	304	208	310	52	105	400	125	88	104	295	396	274	315	368	286	211	191	76	112	111	179	168	114	116	105	89	128	106	224	236	86	914	118	65	86	130	226	126	88	114	369	256	250	145	303	150
Bacteria	Actinobacteria	Dermabacter	28	61	29	429	16	52	185	31	30	16	56	51	75	63	65	99	23	47	30	34	46	27	75	28	23	22	36	43	22	42	48	15	105	35	10	32	43	56	24	21	26	68	72	54	62	80	53
Bacteria	Actinobacteria	Devriesea	57	19	8	35	5	12	46	20	9	16	37	24	17	33	25	21	8	20	10	10	18	35	16	7	17	10	23	61	9	42	17	5	45	14	1	3	5	10	4	39	17	29	66	30	8	44	12
Bacteria	Actinobacteria	Dermacoccus	25	38	20	39	8	20	50	18	16	17	32	52	80	46	26	44	21	36	16	31	26	32	28	19	17	22	13	25	9	39	17	15	72	29	12	8	30	68	24	18	15	67	60	32	9	46	17
Bacteria	Actinobacteria	Luteipulveratus	20	23	5	49	4	17	27	25	11	19	17	23	36	29	34	27	5	16	15	8	26	5	54	10	25	15	9	17	42	126	19	8	77	13	15	13	19	26	6	14	18	110	136	25	9	31	10
Bacteria	Actinobacteria	Yimella	42	22	8	15	3	13	27	10	15	13	28	28	14	54	14	34	3	24	9	13	17	35	17	9	11	7	10	29	17	23	17	2	62	16	4	5	18	24	8	12	11	29	56	16	8	24	13
Bacteria	Actinobacteria	Austwickia	18	23	15	19	7	17	40	23	16	12	42	29	26	33	23	40	41	31	12	14	11	9	27	15	21	15	21	19	11	30	21	6	59	12	1	6	13	17	5	23	21	49	44	23	18	33	12
Bacteria	Actinobacteria	Dermatophilus	21	75	25	32	6	18	32	28	17	23	16	33	27	41	52	47	28	42	19	37	8	25	27	24	27	9	16	22	16	22	27	17	57	29	8	4	8	37	16	9	5	80	38	35	19	23	15
Bacteria	Actinobacteria	Gephyromycinifex	24	55	11	35	3	44	103	36	52	55	54	27	38	36	32	79	32	41	29	52	22	30	27	16	31	12	42	24	19	49	15	11	68	13	5	14	19	31	3	55	11	49	100	71	23	31	36
Bacteria	Actinobacteria	Arsenicicoccus	4	31	10	19	3	18	33	11	17	11	26	35	32	41	35	44	20	32	13	13	17	21	26	10	14	10	11	10	14	18	9	3	41	8	15	38	17	27	12	10	24	39	51	19	13	32	13
Bacteria	Actinobacteria	Intrasporangium	9	16	12	30	1	15	34	9	5	6	20	16	36	38	12	27	13	18	8	12	19	10	26	6	11	10	7	13	6	22	24	9	47	16	5	15	10	19	11	13	16	58	20	30	9	26	10
Bacteria	Actinobacteria	Janibacter	92	54	31	60	9	31	90	40	21	42	94	74	59	91	53	91	41	75	32	32	34	71	52	26	21	26	58	115	38	106	67	14	206	26	13	22	50	38	17	73	37	89	135	62	26	102	31
Bacteria	Actinobacteria	Pedococcus	10	19	3	18	3	8	28	2	2	2	26	12	17	31	8	11	7	13	9	16	14	4	29	13	11	3	7	8	3	131	21	4	30	2	6	5	131	10	8	3	6	32	21	9	12	6	10
Bacteria	Actinobacteria	Phycicoccus	18	29	13	41	3	23	80	18	17	16	38	39	57	41	31	28	18	33	25	18	24	26	45	24	28	8	16	29	14	47	29	17	77	19	11	14	18	29	12	18	19	43	58	37	17	44	27
Bacteria	Actinobacteria	Tetrasphaera	5	15	7	22	0.0	14	34	12	11	8	21	15	11	22	9	21	10	18	6	13	11	10	15	5	13	1	7	12	18	26	23	10	23	6	5	5	6	13	2	12	7	28	19	16	9	16	10
Bacteria	Actinobacteria	Jonesia	15	41	14	291	9	113	93	80	26	14	33	176	21	93	43	66	19	19	31	13	8	16	20	13	29	9	12	26	34	13	21	7	57	24	10	6	66	22	13	13	17	37	55	57	19	98	15
Bacteria	Actinobacteria	Kytococcus	12	12	11	32	5	25	54	22	11	23	21	48	40	39	30	35	12	29	26	8	26	25	17	19	13	5	18	23	12	34	32	11	38	18	9	18	34	29	13	25	27	38	128	22	12	60	15
Bacteria	Actinobacteria	Agreia	7	15	4	15	1	9	40	25	9	11	16	16	38	28	16	17	5	11	18	15	16	14	18	8	12	8	6	16	5	13	12	11	29	13	2	1	17	16	4	7	15	36	23	13	17	19	17
Bacteria	Actinobacteria	Agrococcus	31	74	26	74	10	51	88	48	33	42	100	76	81	71	68	84	41	76	49	33	26	60	78	24	37	28	38	124	31	194	51	25	124	56	16	40	44	59	52	79	32	104	118	101	45	86	26
Bacteria	Actinobacteria	Agromyces	126	192	64	140	16	109	221	120	61	88	141	181	154	195	143	198	121	158	71	67	85	106	148	77	81	61	70	62	72	136	94	50	189	89	25	35	98	107	67	74	83	188	194	145	76	259	81
Bacteria	Actinobacteria	Aquiluna	35	62	29	80	10	58	103	32	19	25	59	99	54	73	56	31	33	61	11	6	26	48	24	13	25	19	6	15	22	23	18	16	46	19	4	16	16	35	6	5	7	37	35	75	19	42	17
Bacteria	Actinobacteria	Aurantimicrobium	60	100	59	128	20	49	114	56	33	58	80	76	81	185	104	103	115	103	32	34	45	41	63	41	28	26	37	29	26	69	40	34	159	43	21	77	56	72	23	56	43	69	112	167	38	62	44
Bacteria	Actinobacteria	Chryseoglobus	28	198	52	63	7	28	99	37	81	116	35	183	40	129	109	48	154	65	26	87	25	99	36	27	29	59	31	118	30	33	105	78	431	114	12	73	101	192	66	30	31	66	31	140	36	36	32
Bacteria	Actinobacteria	Clavibacter	36	68	27	58	11	25	84	25	29	41	71	51	64	68	50	84	53	66	39	36	38	48	64	43	38	35	31	27	42	97	76	38	501	41	28	64	24	57	46	35	33	121	107	49	32	80	25
Bacteria	Actinobacteria	Cnuibacter	4	11	7	2	3	12	6	1	3	4	13	4	3	5	7	5	1	5	4	4	0.0	8	8	3	4	3	1	5	2	7	0.0	3	10	0.0	1	0.0	9	10	2	2	4	5	9	5	3	2	1
Bacteria	Actinobacteria	Cryobacterium	23	104	47	130	16	52	126	38	37	54	89	162	131	90	94	135	49	87	38	45	68	69	67	68	32	50	50	43	36	87	57	47	122	49	33	46	43	104	61	62	31	195	126	63	41	108	31
Bacteria	Actinobacteria	Curtobacterium	97	141	42	151	12	71	158	92	53	64	158	141	165	172	178	200	6982	132	79	65	64	79	149	91	78	89	55	81	81	126	120	63	247	84	34	63	94	162	60	78	81	436	209	145	64	129	72
Bacteria	Actinobacteria	Diaminobutyricimonas	5	16	5	33	3	11	30	10	13	17	26	16	20	17	17	27	9	16	11	8	7	12	27	4	15	6	11	12	8	15	13	1	17	7	7	1	13	13	9	11	8	36	23	13	11	27	9
Bacteria	Actinobacteria	Frigoribacterium	5	127	14	11	5	6	16	6	5	8	70	92	38	10	31	27	21	36	8	15	12	16	9	5	7	11	7	7	4	14	14	8	21	9	2	6	7	12	3	3	8	30	30	18	13	33	5
Bacteria	Actinobacteria	Frondihabitans	4	27	20	43	2	11	140	11	10	17	32	54	32	43	39	37	22	46	20	22	14	21	40	16	13	6	15	15	16	54	23	5	47	27	4	9	19	24	10	19	9	61	60	22	32	30	13
Bacteria	Actinobacteria	Glaciihabitans	4	44	16	27	7	7	23	10	6	9	13	17	25	11	18	22	11	15	5	12	7	6	8	12	7	3	6	9	7	6	6	0.0	25	6	3	7	17	14	10	7	14	16	26	29	10	13	11
Bacteria	Actinobacteria	Gryllotalpicola	18	18	16	11	4	16	20	15	1	9	20	22	14	30	18	22	8	12	18	9	12	11	29	7	7	10	9	31	4	19	7	5	44	6	6	7	5	9	1	12	6	19	97	18	11	42	9
Bacteria	Actinobacteria	Herbiconiux	7	14	9	34	4	24	19	14	9	7	16	29	106	22	25	35	9	21	19	18	4	14	19	14	11	17	298	10	55	31	86	7	34	15	6	17	10	26	5	7	12	26	18	22	14	20	10
Bacteria	Actinobacteria	Humibacter	15	22	22	25	2	8	34	8	11	13	31	26	39	39	20	29	9	31	7	10	7	18	16	10	15	17	12	22	6	34	29	13	39	12	2	5	18	21	6	16	7	37	33	20	9	14	9
Bacteria	Actinobacteria	Leifsonia	257	134	49	125	22	91	145	63	69	75	168	157	152	182	107	131	68	90	67	58	86	125	120	55	59	41	118	441	48	180	73	29	387	82	30	41	72	88	39	180	66	211	261	215	90	201	52
Bacteria	Actinobacteria	Leucobacter	88	243	206	217	33	195	365	174	134	208	423	266	317	301	250	440	151	424	160	110	94	99	503	184	114	557	126	133	117	462	381	140	364	127	48	94	170	268	76	102	169	542	556	461	210	404	91
Bacteria	Actinobacteria	Marisediminicola	4	17	4	13	1	6	22	10	6	11	17	16	27	14	11	11	10	12	4	13	6	5	13	12	9	3	2	9	5	18	13	6	19	3	4	18	4	10	5	15	5	24	16	6	5	16	12
Bacteria	Actinobacteria	Microbacterium	701	1189	600	1263	171	697	1445	807	513	882	1239	1306	1224	1380	1138	1496	698	1095	531	533	639	715	1020	511	771	447	421	1096	534	1230	1207	458	1961	535	286	442	700	939	414	584	543	1769	1649	893	536	1215	479
Bacteria	Actinobacteria	Microcella	20	32	6	22	6	22	72	16	26	12	40	29	34	28	33	29	16	26	26	9	15	20	44	10	14	19	10	44	17	22	15	7	60	14	4	4	29	27	1	27	13	62	93	36	17	24	8
Bacteria	Actinobacteria	Microterricola	23	36	11	30	3	12	55	33	14	20	30	33	34	33	26	44	28	51	22	12	39	20	38	36	30	15	24	19	33	47	21	7	64	14	8	16	22	19	6	34	32	63	55	26	18	27	14
Bacteria	Actinobacteria	Mycetocola	60	65	63	74	11	44	89	32	28	43	62	92	85	92	59	112	62	50	29	28	17	40	41	36	29	21	24	32	33	89	39	18	121	20	13	18	56	60	16	29	22	77	95	79	29	72	32
Bacteria	Actinobacteria	Plantibacter	22	54	29	69	22	20	49	18	14	22	57	46	62	40	43	69	30	58	17	23	64	30	55	45	34	16	15	40	13	70	54	17	49	36	25	25	22	38	17	25	16	71	45	41	26	56	21
Bacteria	Actinobacteria	Pontimonas	10	10	8	22	1	10	13	7	2	7	19	17	15	20	24	14	12	12	9	3	2	4	13	9	4	5	2	6	1	12	10	2	40	1	0.0	4	4	5	4	7	4	20	12	31	4	16	8
Bacteria	Actinobacteria	Protaetiibacter	21	35	9	78	7	20	61	22	22	26	37	52	54	72	49	65	31	41	16	15	40	24	49	21	20	22	31	43	25	62	41	18	92	27	15	31	28	37	15	32	33	75	73	39	22	60	21
Bacteria	Actinobacteria	Pseudoclavibacter	13	51	14	19	3	9	17	13	12	12	28	22	21	23	27	46	23	13	8	17	17	5	11	6	12	15	8	6	13	11	9	13	57	9	19	7	19	73	4	12	15	60	32	12	3	26	9
Bacteria	Actinobacteria	Rathayibacter	84	167	100	157	44	86	220	100	74	100	194	161	154	167	200	242	83	163	78	81	96	133	148	69	76	84	59	111	79	167	135	55	253	99	49	59	113	134	50	85	77	271	191	135	91	181	76
Bacteria	Actinobacteria	Rhodoluna	71	147	89	172	16	97	177	57	67	89	93	219	80	140	211	227	136	109	31	36	80	44	45	100	43	75	27	86	56	99	44	86	186	135	8	33	61	45	21	43	23	78	73	177	53	137	83
Bacteria	Actinobacteria	Salinibacterium	103	118	55	150	23	68	160	44	49	60	105	124	99	129	94	172	69	76	70	55	67	77	128	37	42	32	64	110	46	131	66	39	213	108	22	177	54	79	59	102	84	155	213	117	55	119	81
Bacteria	Actinobacteria	Subtercola	15	72	18	38	4	32	67	38	12	22	27	36	51	30	25	62	43	24	21	14	17	15	42	21	23	18	13	28	15	34	31	20	54	17	13	12	45	45	31	38	27	69	48	37	30	28	15
Bacteria	Actinobacteria	Arthrobacter	831	1235	838	1473	563	607	1247	563	566	667	1125	1144	1288	1354	1216	1312	1011	931	563	827	1011	1042	826	794	484	954	665	856	920	940	841	884	2055	658	524	462	664	913	720	589	492	1679	1247	1189	573	1323	493
Bacteria	Actinobacteria	Auritidibacter	36	204	85	120	10	98	162	76	41	50	125	93	65	59	132	346	38	42	153	152	30	19	446	18	128	11	32	40	20	25	25	29	119	33	14	12	23	23	10	36	84	118	236	36	30	171	34
Bacteria	Actinobacteria	Citricoccus	8	8	11	20	4	9	35	17	7	5	23	22	17	22	17	31	26	23	16	21	6	12	20	5	10	12	7	6	6	10	13	13	14	10	9	4	9	18	5	10	9	56	25	7	11	18	10
Bacteria	Actinobacteria	Glutamicibacter	595	153	94	195	19	86	185	87	64	73	244	168	187	248	162	386	106	252	82	155	76	103	211	107	122	594	63	69	73	116	123	77	308	82	45	56	5996	415	57	63	657	278	207	242	101	197	78
Bacteria	Actinobacteria	Kocuria	89	253	127	176	51	145	284	239	127	177	297	274	237	249	223	320	109	213	214	441	99	120	263	97	445	101	80	134	87	305	188	82	291	78	37	77	121	138	82	97	118	353	316	261	135	288	103
Bacteria	Actinobacteria	Micrococcus	23	126	43	110	5	56	155	40	62	38	89	132	91	109	95	149	81	98	50	49	45	36	88	36	54	29	45	46	39	64	61	32	155	55	20	33	39	61	40	35	64	211	161	106	34	89	48
Bacteria	Actinobacteria	Neomicrococcus	79	25	12	13	5	20	26	10	15	15	21	18	24	25	31	26	10	14	14	15	21	42	10	6	4	11	9	37	5	30	4	4	82	12	2	8	4	10	5	10	6	22	104	12	16	26	10
Bacteria	Actinobacteria	Nesterenkonia	14	22	17	27	6	27	34	10	5	14	18	17	21	27	21	29	27	23	16	11	13	28	17	20	15	10	9	56	15	20	23	10	31	11	5	14	12	31	10	26	13	43	32	78	12	68	17
Bacteria	Actinobacteria	Paenarthrobacter	48	99	37	39	6	38	67	25	25	31	33	70	49	50	79	65	85	68	24	18	28	13	25	20	14	16	12	29	28	104	69	20	87	20	4	11	27	26	7	19	17	66	51	100	40	45	15
Bacteria	Actinobacteria	Paeniglutamicibacter	14	26	8	38	5	11	50	17	11	12	30	45	29	21	14	27	21	28	5	8	7	7	13	8	13	9	5	10	8	27	12	2	60	10	3	27	17	16	4	1	3	14	27	40	8	38	7
Bacteria	Actinobacteria	Pseudarthrobacter	112	206	79	238	25	108	249	117	91	115	192	202	207	229	193	188	132	151	110	121	86	133	144	100	97	61	103	110	64	167	141	72	334	113	45	47	161	143	76	134	206	250	222	287	82	224	90
Bacteria	Actinobacteria	Psychromicrobium	15	12	9	29	1	17	36	16	10	14	26	20	13	30	23	28	9	20	18	8	6	10	23	12	9	25	3	8	3	76	11	10	56	17	4	3	19	9	3	12	11	13	20	12	13	29	6
Bacteria	Actinobacteria	Renibacterium	126	56	65	24	7	68	70	61	43	15	95	28	45	32	17	68	16	34	56	22	23	102	64	183	30	144	125	42	38	46	16	22	78	192	4	12	150	54	4	19	86	78	80	6	35	38	28
Bacteria	Actinobacteria	Rothia	272	528	185	385	86	222	521	161	137	212	321	416	397	510	326	528	219	400	167	202	180	202	336	169	166	147	164	190	155	297	230	118	689	207	100	112	281	232	131	171	164	506	391	505	229	398	195
Bacteria	Actinobacteria	Sinomonas	32	38	19	46	4	23	43	20	14	20	51	40	45	43	51	40	17	49	17	12	46	22	43	22	29	21	22	48	24	49	23	7	69	41	16	26	12	29	25	22	24	66	65	42	23	51	12
Bacteria	Actinobacteria	Zhihengliuella	2	10	4	6	2	2	15	6	2	5	8	2	7	9	4	4	4	6	9	4	2	2	6	5	2	4	2	4	3	11	10	0.0	13	1	1	1	2	9	3	4	1	6	8	3	3	7	6
Bacteria	Actinobacteria	Ornithinimicrobium	33	78	42	204	24	69	138	57	42	57	145	153	97	137	131	144	60	113	69	51	43	99	146	54	143	27	44	61	39	139	111	45	219	68	25	71	62	79	34	64	51	246	144	113	59	179	51
Bacteria	Actinobacteria	Serinicoccus	30	114	50	65	12	18	86	33	25	31	58	64	54	71	58	66	63	41	35	33	31	37	68	22	39	21	23	30	24	47	44	21	93	17	15	20	36	35	19	30	30	74	127	152	24	66	27
Bacteria	Actinobacteria	Cellulosimicrobium	50	40	18	47	9	28	68	35	23	44	84	56	57	55	38	71	32	55	16	19	16	40	44	39	28	16	28	27	15	63	50	13	119	34	12	18	32	47	29	34	34	76	107	82	32	73	33
Bacteria	Actinobacteria	Isoptericola	54	32	22	29	4	19	54	25	18	20	61	31	40	57	34	47	25	30	19	26	33	39	31	17	9	10	20	52	17	43	42	7	119	21	9	7	19	36	17	41	15	78	67	32	26	55	12
Bacteria	Actinobacteria	Xylanimicrobium	15	37	7	22	1	10	22	17	13	11	30	11	22	20	32	25	2	25	6	10	9	5	17	12	17	9	7	8	11	11	15	7	40	5	3	4	7	18	3	10	9	25	30	6	11	30	9
Bacteria	Actinobacteria	Xylanimonas	16	61	25	47	5	36	52	18	11	20	45	64	41	54	48	49	15	32	25	20	25	18	45	17	18	18	14	20	14	73	38	27	84	21	13	15	39	40	15	38	21	68	43	50	24	49	20
Bacteria	Actinobacteria	Ruania	68	154	51	101	18	68	163	63	43	53	133	159	137	134	105	174	70	95	39	45	46	85	115	53	75	51	68	59	37	89	89	42	221	55	18	38	67	72	24	72	52	185	184	108	48	158	45
Bacteria	Actinobacteria	Sanguibacter	33	46	25	42	10	19	62	24	16	38	67	40	40	53	44	45	27	51	23	17	16	40	42	13	23	20	19	25	13	83	35	15	51	17	7	27	36	43	8	22	17	71	42	32	27	47	30
Bacteria	Actinobacteria	Tropheryma	4	7	2	12	1	3	2	3	2	3	1	3	6	16	9	3	5	9	1	0.0	2	1	8	0.0	2	1	3	4	4	8	9	1	10	3	0.0	1	4	4	0.0	3	1	6	7	5	3	4	5
Bacteria	Actinobacteria	Luteimicrobium	10	20	26	38	1	16	32	11	11	13	20	13	19	23	32	36	28	20	9	10	9	10	14	9	8	12	7	8	18	15	11	7	26	7	3	6	21	16	6	10	10	17	27	74	10	16	12
Bacteria	Actinobacteria	Pengzhenrongella	13	29	16	43	2	17	36	29	13	11	54	36	37	25	23	44	10	25	12	10	18	14	31	18	14	9	9	19	12	20	28	13	48	27	7	12	18	24	16	12	9	49	63	16	22	51	16
Bacteria	Actinobacteria	Actinocatenispora	40	58	22	39	8	21	135	38	24	67	68	54	62	77	56	92	22	69	39	37	33	35	62	23	116	19	34	34	17	90	78	16	62	38	10	72	57	36	10	31	31	93	95	42	50	65	28
Bacteria	Actinobacteria	Actinoplanes	255	401	184	379	42	231	501	225	146	195	347	380	417	417	331	457	204	394	170	189	207	311	330	154	182	151	156	263	129	377	291	119	616	192	83	149	190	271	123	185	179	526	636	360	176	450	138
Bacteria	Actinobacteria	Catellatospora	26	40	16	44	11	32	62	26	20	29	41	41	43	60	33	62	35	60	31	22	17	35	47	23	18	10	23	21	20	53	40	17	79	30	8	33	39	34	19	25	27	78	57	35	23	52	18
Bacteria	Actinobacteria	Dactylosporangium	19	82	25	59	12	55	90	39	48	35	69	75	75	54	89	140	39	86	36	61	44	44	76	46	50	28	24	40	35	84	60	24	120	59	28	26	41	68	26	35	47	141	91	81	28	118	51
Bacteria	Actinobacteria	Micromonospora	250	643	290	885	446	341	740	341	227	754	747	689	744	676	626	752	378	583	285	402	397	377	555	355	368	221	230	422	284	567	555	206	1082	311	120	332	382	592	234	843	329	1088	880	606	295	651	295
Bacteria	Actinobacteria	Phytohabitans	31	83	32	63	20	28	139	47	43	37	80	93	81	72	181	116	49	108	42	43	25	39	62	41	39	26	33	205	62	144	127	28	78	115	39	32	44	109	46	48	27	125	190	75	32	62	35
Bacteria	Actinobacteria	Plantactinospora	34	53	37	97	20	40	148	45	20	43	83	84	60	60	42	70	23	53	37	41	30	47	102	27	35	20	51	50	32	77	62	13	157	53	8	35	41	49	16	43	33	64	134	80	23	114	36
Bacteria	Actinobacteria	Polymorphospora	13	34	19	22	3	10	33	14	6	16	43	47	27	51	32	29	14	18	12	4	14	22	51	15	36	8	9	14	13	39	15	12	88	24	11	6	4	24	6	25	28	56	65	28	7	35	6
Bacteria	Actinobacteria	Salinispora	8	23	4	18	5	2	17	5	11	7	9	21	14	13	22	22	14	21	3	3	5	8	16	9	9	4	8	9	5	32	14	6	14	14	0.0	14	11	12	5	4	6	22	32	13	6	12	11
Bacteria	Actinobacteria	Verrucosispora	8	37	10	11	1	10	22	15	6	4	14	17	18	11	15	17	10	10	8	14	10	6	22	9	13	11	5	10	8	13	19	9	27	10	1	5	8	13	8	8	16	53	18	19	11	11	8
Bacteria	Actinobacteria	Nakamurella	74	135	77	146	13	83	167	70	58	149	149	145	146	187	134	157	97	150	86	111	294	79	135	82	81	45	90	92	68	153	183	82	198	122	42	107	139	106	38	77	77	297	233	101	80	186	86
Bacteria	Actinobacteria	Actinopolymorpha	11	27	14	35	4	30	43	33	10	25	53	48	29	43	41	48	16	54	27	22	11	51	29	27	16	14	18	15	10	39	33	9	34	14	8	20	38	34	13	18	15	64	38	38	17	60	15
Bacteria	Actinobacteria	Kribbella	48	103	28	97	11	27	66	35	32	38	78	79	73	64	45	72	50	42	28	20	33	48	50	31	24	18	17	26	18	58	40	30	105	34	9	18	38	64	32	38	39	109	77	41	26	62	18
Bacteria	Actinobacteria	Aeromicrobium	75	202	82	155	13	86	194	71	38	67	175	129	157	132	138	170	76	132	74	75	81	85	128	63	54	59	91	205	41	204	114	38	284	80	31	46	67	134	50	134	57	222	192	123	64	189	53
Bacteria	Actinobacteria	Friedmanniella	6	10	7	19	3	5	25	5	8	9	29	31	21	14	27	30	6	11	11	6	16	19	27	13	21	6	11	18	19	19	11	18	22	9	4	7	15	22	3	14	11	31	34	5	9	26	5
Bacteria	Actinobacteria	Marmoricola	6	15	11	19	7	11	36	14	8	8	14	25	31	29	23	32	14	13	10	5	5	4	14	7	7	7	9	6	5	10	25	6	13	12	2	9	11	12	10	12	9	29	50	15	15	33	9
Bacteria	Actinobacteria	Micropruina	16	45	22	50	4	31	60	30	9	18	70	78	55	28	53	79	35	42	17	27	12	33	26	18	8	9	11	13	35	26	23	18	77	19	7	10	19	33	13	14	13	55	55	29	18	32	32
Bacteria	Actinobacteria	Mumia	25	36	24	85	21	15	69	15	12	24	81	44	34	31	47	73	6	40	16	16	25	15	52	13	18	19	17	28	18	48	10	11	151	15	12	9	20	28	4	17	15	31	63	43	14	48	12
Bacteria	Actinobacteria	Nocardioides	439	965	390	1001	150	536	1342	497	302	1862	1030	870	939	974	862	1225	533	792	824	438	535	682	1194	449	624	349	385	700	543	1452	834	351	1673	541	235	387	544	655	309	546	535	1795	1268	937	437	988	350
Bacteria	Actinobacteria	Pimelobacter	104	36	11	19	8	20	39	22	17	15	39	30	20	58	15	32	22	15	27	21	26	57	24	30	14	13	29	57	13	81	41	11	70	15	8	22	23	31	16	48	21	75	125	15	13	72	12
Bacteria	Actinobacteria	Acidipropionibacterium	38	131	57	137	34	63	124	53	48	55	146	141	149	128	193	145	49	91	62	59	63	87	103	91	71	60	53	103	71	139	93	64	161	78	43	58	130	181	46	75	65	220	173	97	64	177	56
Bacteria	Actinobacteria	Arachnia	34	94	43	65	18	46	89	36	27	34	84	88	94	71	86	102	50	63	32	39	33	41	48	25	26	36	35	44	33	83	44	20	94	24	20	10	58	53	27	46	36	108	76	78	28	83	18
Bacteria	Actinobacteria	Auraticoccus	10	22	5	23	2	9	43	6	16	10	32	33	24	19	29	29	6	35	8	12	13	14	14	11	10	8	8	19	12	28	22	14	31	10	3	15	5	23	12	17	23	35	29	14	10	28	14
Bacteria	Actinobacteria	Brevilactibacter	37	131	46	331	10	68	252	53	43	59	137	130	238	181	100	130	71	101	59	65	74	129	132	63	98	32	35	90	77	144	79	45	204	84	37	94	58	121	73	40	83	138	176	150	41	128	57
Bacteria	Actinobacteria	Cutibacterium	360	331	307	298	73	319	361	175	134	155	442	509	363	517	298	500	277	294	209	208	242	259	250	144	103	171	364	934	155	574	178	113	485	255	114	94	124	234	124	419	171	448	407	429	267	562	126
Bacteria	Actinobacteria	Microlunatus	46	132	80	131	9	77	162	75	40	97	130	259	169	207	156	167	61	109	54	66	70	71	134	56	83	42	53	52	61	143	88	41	391	60	19	45	60	104	55	74	62	232	176	144	82	150	64
Bacteria	Actinobacteria	Propionibacterium	141	185	114	353	30	142	411	125	184	119	324	259	270	284	293	325	192	249	104	131	188	153	229	143	175	101	114	176	120	281	213	93	366	188	54	208	207	281	68	102	145	349	301	240	111	293	143
Bacteria	Actinobacteria	Propionimicrobium	23	81	33	61	24	20	52	27	22	27	45	47	53	50	61	56	39	77	13	18	25	19	13	23	19	13	15	35	22	33	30	15	26	16	11	19	22	25	14	17	16	75	25	138	24	29	13
Bacteria	Actinobacteria	Raineyella	14	39	25	69	1	19	31	14	26	14	36	63	30	44	47	44	19	23	13	10	10	44	39	32	13	10	15	17	6	41	26	9	68	28	5	10	16	27	8	13	23	49	45	28	15	54	11
Bacteria	Actinobacteria	Tessaracoccus	486	372	177	362	49	204	469	273	137	187	450	406	337	429	306	406	179	335	197	174	181	372	342	132	171	118	209	603	146	437	224	133	896	165	88	131	199	278	118	279	141	414	697	462	169	514	130
Bacteria	Actinobacteria	Actinoalloteichus	33	94	34	65	5	43	97	45	32	50	79	65	72	80	77	86	41	91	42	34	50	53	82	29	37	35	31	39	40	75	73	40	96	49	16	49	54	75	37	26	33	177	119	69	28	79	41
Bacteria	Actinobacteria	Actinosynnema	13	33	19	45	9	14	92	33	13	22	50	37	43	35	36	61	27	37	24	17	40	29	40	29	25	19	25	28	19	72	41	25	59	30	8	24	17	38	10	23	27	83	43	27	20	48	21
Bacteria	Actinobacteria	Alloactinosynnema	10	24	12	22	2	15	49	7	8	23	38	40	28	36	18	23	13	23	15	12	18	46	14	22	12	7	10	14	10	30	21	6	42	18	14	323	16	15	12	12	10	62	32	15	12	52	7
Bacteria	Actinobacteria	Allokutzneria	12	47	22	34	7	7	15	16	8	13	24	26	36	37	73	31	36	27	19	11	18	22	14	5	13	15	21	16	11	59	25	8	56	14	12	12	15	21	15	15	16	33	73	57	19	27	12
Bacteria	Actinobacteria	Allosaccharopolyspora	7	6	6	8	2	11	50	18	3	13	27	18	11	23	14	23	8	30	13	18	2	9	14	11	21	6	14	12	14	40	25	7	20	15	0.0	3	9	15	3	6	9	33	25	7	10	16	10
Bacteria	Actinobacteria	Amycolatopsis	296	505	245	567	96	245	598	295	339	309	577	545	459	416	387	580	284	458	245	217	496	376	449	236	299	430	228	292	277	522	383	1073	798	318	188	147	316	459	176	283	336	716	715	463	243	487	193
Bacteria	Actinobacteria	Kibdelosporangium	9	29	18	32	7	23	62	32	16	18	46	29	42	18	35	36	23	36	22	17	11	15	32	11	26	538	8	12	7	38	23	7	83	16	6	8	18	19	12	15	141	243	44	26	7	35	7
Bacteria	Actinobacteria	Kutzneria	22	101	30	90	10	30	170	35	36	28	84	99	70	81	112	90	37	71	36	43	49	58	70	51	54	27	37	34	51	85	126	33	131	29	23	37	53	65	15	46	64	227	110	59	40	75	20
Bacteria	Actinobacteria	Lentzea	34	56	25	74	6	28	62	38	22	22	58	59	47	57	44	60	21	61	25	11	18	23	38	19	21	15	12	29	20	56	35	14	48	23	14	17	16	32	15	21	12	74	69	33	24	57	24
Bacteria	Actinobacteria	Prauserella	15	35	14	29	7	19	62	27	24	82	58	25	28	61	21	58	20	26	11	17	7	13	38	19	21	14	15	12	11	56	18	17	211	17	4	9	40	24	15	8	18	40	37	32	9	49	12
Bacteria	Actinobacteria	Pseudonocardia	96	267	105	232	33	218	312	122	236	166	264	287	294	278	234	454	151	256	152	134	110	175	234	114	117	86	143	119	125	277	195	113	399	140	54	114	173	251	80	137	131	408	362	261	104	291	108
Bacteria	Actinobacteria	Saccharomonospora	66	126	57	105	17	74	206	66	51	76	133	122	133	173	129	245	84	114	75	64	61	78	132	57	72	48	72	67	68	170	113	42	213	83	33	52	76	81	66	79	82	444	418	132	74	150	76
Bacteria	Actinobacteria	Saccharopolyspora	52	110	52	81	30	58	151	53	39	58	111	114	99	91	134	134	59	94	62	53	39	81	102	32	43	35	37	45	35	108	69	31	220	54	23	50	66	78	43	47	77	165	141	138	35	118	54
Bacteria	Actinobacteria	Saccharothrix	48	109	62	94	14	42	129	58	35	57	96	109	96	94	76	153	44	85	54	48	62	78	96	51	59	59	48	49	44	112	85	41	155	48	26	34	80	85	38	54	52	177	131	108	53	110	43
Bacteria	Actinobacteria	Epidermidibacterium	9	27	16	24	5	16	57	13	20	38	11	23	58	29	81	43	13	65	15	17	4	11	20	10	10	9	4	20	9	31	11	8	37	16	3	5	29	13	6	15	8	26	46	18	13	82	6
Bacteria	Actinobacteria	Kitasatospora	48	97	55	152	18	38	121	67	42	35	108	143	121	132	85	132	110	175	42	96	175	205	120	52	83	54	60	44	55	177	110	38	188	126	30	39	90	77	41	75	229	300	215	142	66	100	82
Bacteria	Actinobacteria	Streptacidiphilus	47	115	65	82	12	75	197	45	46	110	107	127	92	116	92	110	50	177	55	48	62	101	93	44	76	28	65	183	49	108	85	24	239	132	26	28	66	72	43	104	41	191	183	93	62	162	26
Bacteria	Actinobacteria	Streptomyces	3727	6813	3092	6443	1181	3734	7897	3995	2970	3591	7255	6524	6218	6435	5601	8033	3575	5839	3812	3548	3545	4422	6151	3186	3781	3031	3253	4596	2958	7204	5301	2699	9914	3599	1548	2790	4131	5154	2356	3776	3230	10174	9220	5939	3103	7564	2898
Bacteria	Actinobacteria	Yinghuangia	7	33	4	50	1	16	29	15	6	12	24	23	31	42	26	47	28	30	10	8	10	21	19	7	15	9	11	15	9	37	24	4	32	12	2	8	10	19	6	22	11	40	31	22	4	30	19
Bacteria	Actinobacteria	Nocardiopsis	46	201	54	146	22	77	171	80	51	108	142	140	206	160	156	197	106	134	95	71	68	96	163	83	95	54	56	63	86	175	86	50	227	53	38	61	101	145	83	78	89	288	266	128	96	168	85
Bacteria	Actinobacteria	Streptomonospora	11	47	16	37	8	12	55	19	11	25	53	48	24	37	23	23	16	49	16	12	14	23	27	18	17	5	14	14	16	31	28	22	46	8	9	8	10	17	10	9	10	75	72	25	73	33	13
Bacteria	Actinobacteria	Thermobifida	10	68	17	28	7	20	42	17	12	18	48	43	34	30	29	80	21	33	28	21	16	14	14	12	13	16	12	9	10	21	32	14	61	8	3	5	26	18	10	14	22	45	41	27	12	30	9
Bacteria	Actinobacteria	Nonomuraea	111	211	72	160	35	175	246	109	81	139	230	187	239	198	179	254	105	176	118	124	89	136	194	107	120	69	95	131	67	209	177	57	375	167	32	139	115	162	83	125	83	320	266	150	111	235	122
Bacteria	Actinobacteria	Streptosporangium	17	103	31	98	8	90	135	52	37	53	98	118	104	87	92	104	44	135	58	72	25	47	91	35	42	21	46	61	29	185	43	25	145	104	16	28	29	69	26	50	42	127	106	76	59	108	48
Bacteria	Actinobacteria	Thermobispora	6	37	32	40	5	66	60	30	17	38	70	36	34	49	29	147	19	55	17	39	19	21	20	25	42	12	32	21	25	63	26	17	56	29	7	13	35	39	19	22	10	59	50	40	53	45	22
Bacteria	Actinobacteria	Actinomadura	78	211	90	222	33	121	238	106	85	126	304	203	218	432	182	271	141	167	114	151	115	89	228	103	117	70	60	117	89	219	160	67	307	102	56	129	128	172	53	113	95	318	327	167	111	261	80
Bacteria	Actinobacteria	Thermomonospora	74	77	63	83	6	59	104	49	24	36	123	97	84	88	81	167	34	57	42	25	34	36	73	77	75	21	28	37	35	66	66	35	119	38	19	27	51	69	18	26	35	136	111	62	40	159	41
Bacteria	Actinobacteria	Atopobium	88	269	104	242	63	124	206	107	111	91	555	418	499	783	329	340	466	263	91	145	309	554	152	139	86	54	101	77	58	228	148	65	526	86	43	60	192	110	62	63	89	260	651	677	264	281	651
Bacteria	Actinobacteria	Lancefieldella	101	342	173	289	40	126	296	99	115	101	244	228	302	357	407	254	165	204	66	65	75	98	118	113	93	82	86	184	94	272	178	64	463	142	61	118	167	105	72	131	61	255	295	199	212	258	94
Bacteria	Actinobacteria	Olsenella	776	2317	953	2568	293	1021	2654	852	503	578	2438	2157	2439	4721	2690	2960	1043	1699	807	865	824	1302	1879	879	947	562	1154	2706	879	2388	1335	711	3149	803	441	722	1287	1169	652	1403	823	2652	2837	2192	1195	2550	775
Bacteria	Actinobacteria	Parafannyhessea	268	875	496	1163	386	707	1183	544	407	415	1028	784	1083	1948	1297	970	542	1257	394	584	465	510	865	436	396	373	579	639	485	838	621	511	1668	471	552	533	721	582	338	346	411	749	972	978	724	764	451
Bacteria	Actinobacteria	Parolsenella	206	907	340	742	96	309	1087	238	191	188	720	720	725	1162	1042	1098	401	539	209	266	237	343	547	291	260	186	241	322	246	611	489	204	934	212	148	257	414	379	248	214	219	893	881	646	515	721	271
Bacteria	Actinobacteria	Thermophilibacter	59	250	146	297	30	155	357	125	56	114	290	290	421	387	323	597	152	223	127	104	181	179	210	215	135	126	139	132	153	343	207	89	403	117	80	81	171	230	70	224	164	396	428	223	333	340	129
Bacteria	Actinobacteria	Collinsella	353	1610	623	1698	145	587	1507	503	398	340	1486	1654	1381	2373	1304	1746	643	1147	489	673	589	1143	1112	554	617	347	466	1073	677	1119	651	340	1781	633	255	424	752	743	317	612	437	1460	1396	1175	647	1254	432
Bacteria	Actinobacteria	Coriobacterium	121	258	119	367	30	157	388	111	69	103	345	453	280	580	272	393	141	320	86	104	81	225	315	105	177	81	102	160	98	240	198	110	360	154	53	112	162	195	84	126	98	380	331	217	133	310	171
Bacteria	Actinobacteria	Adlercreutzia	165	693	318	1068	47	281	716	221	177	191	674	760	694	668	794	699	303	438	225	216	269	314	433	256	292	241	219	313	255	560	395	192	810	369	120	207	288	389	197	219	200	1011	814	368	286	682	231
Bacteria	Actinobacteria	Arabia	53	234	109	308	22	118	308	101	61	82	257	288	242	254	336	309	100	169	95	84	99	459	215	82	99	72	112	223	142	190	134	77	363	78	65	86	82	167	82	135	102	504	306	196	88	257	85
Bacteria	Actinobacteria	Berryella	181	1641	575	1566	75	501	1995	414	258	472	1278	1808	1105	1646	2012	1088	571	924	271	423	375	413	857	364	336	343	570	684	381	739	943	378	1674	623	259	300	638	966	276	353	377	2105	1409	745	659	1482	341
Bacteria	Actinobacteria	Cryptobacterium	32	302	52	222	10	66	276	96	65	77	126	295	197	169	141	170	55	349	83	29	56	62	153	31	65	42	72	75	231	110	102	29	189	81	21	26	58	60	29	56	41	378	217	134	79	163	27
Bacteria	Actinobacteria	Denitrobacterium	103	914	213	660	48	160	678	162	103	140	709	618	579	814	1540	939	244	341	152	257	186	259	332	157	152	180	179	262	146	295	295	134	694	201	91	109	251	303	130	131	184	797	504	349	273	430	147
Bacteria	Actinobacteria	Eggerthella	266	1002	424	1710	91	391	1276	339	173	323	985	1005	996	1149	1199	952	379	671	343	348	344	762	735	317	552	259	333	499	351	683	638	280	1223	557	179	329	378	655	307	338	350	1431	972	605	395	1199	305
Bacteria	Actinobacteria	Gordonibacter	163	1067	498	1578	62	382	1208	320	178	244	1274	1200	909	1037	1252	1104	334	600	293	416	384	531	549	372	565	247	294	639	450	698	571	247	1450	425	239	238	377	587	260	221	335	1531	784	531	362	1070	437
Bacteria	Actinobacteria	Phoenicibacter	39	77	41	118	21	39	98	29	31	37	99	139	56	111	85	94	58	208	46	22	23	33	41	28	18	31	24	39	32	65	49	25	101	34	10	21	19	37	19	23	41	83	71	104	67	47	29
Bacteria	Actinobacteria	Slackia	199	1019	505	1507	91	487	1377	373	257	294	1049	1065	1298	1353	1338	1121	430	742	344	401	510	551	763	369	370	343	391	485	444	834	708	364	1278	485	221	275	533	771	321	367	380	1930	1205	664	435	1201	303
Bacteria	Actinobacteria	Egibacter	32	43	19	42	8	40	60	41	27	61	53	41	48	117	56	46	18	56	21	100	40	43	42	30	47	23	24	26	21	57	48	25	146	39	12	99	23	112	14	62	31	75	81	26	19	73	39
Bacteria	Actinobacteria	Egicoccus	10	47	10	17	2	22	33	20	30	11	36	36	34	28	26	60	28	28	33	18	27	14	40	25	67	16	20	11	24	102	17	9	74	14	4	9	34	15	10	42	28	36	91	28	24	34	15
Bacteria	Actinobacteria	Euzebya	23	47	23	55	9	31	72	21	24	23	39	87	66	57	68	71	26	61	24	25	17	46	51	20	30	27	22	33	24	37	82	12	73	29	20	15	33	49	11	24	21	70	79	37	31	58	18
Bacteria	Actinobacteria	Baekduia	12	33	17	38	2	16	68	22	22	25	35	51	42	31	65	51	29	43	15	33	14	17	41	18	18	12	18	27	22	56	41	15	78	29	8	20	30	30	15	27	24	64	55	34	19	38	22
Bacteria	Actinobacteria	Rubrobacter	191	254	146	247	22	170	442	126	116	190	439	339	282	358	187	329	111	292	120	136	124	177	227	123	134	91	108	120	116	428	171	79	507	143	68	78	153	174	59	116	138	457	448	212	140	278	120
Bacteria	Actinobacteria	Miltoncostaea	57	179	52	118	15	84	260	61	34	62	246	164	109	156	189	119	62	120	47	54	59	91	102	34	70	66	52	86	65	92	99	42	284	78	27	66	73	90	50	62	55	164	122	62	62	173	46
Bacteria	Actinobacteria	Conexibacter	57	109	42	93	9	49	163	64	32	39	112	111	97	113	77	115	66	218	39	44	24	66	89	37	56	33	54	84	31	125	81	27	124	40	19	41	48	71	27	72	52	133	191	58	45	98	55
Bacteria	Aquificae	Aquifex	4	22	10	12	3	7	17	18	7	6	13	19	13	25	22	13	11	26	11	5	11	11	11	6	7	7	6	5	11	11	22	7	30	11	3	10	9	9	4	14	8	15	11	18	11	16	14
Bacteria	Aquificae	Hydrogenobacter	24	29	11	20	9	14	28	10	10	31	19	26	20	32	25	23	17	22	12	11	10	9	19	14	16	12	7	7	7	25	11	5	37	8	7	5	22	17	12	12	9	24	19	19	15	15	12
Bacteria	Aquificae	Hydrogenobaculum	12	20	18	20	10	14	18	11	25	19	11	12	21	12	10	18	13	9	9	13	19	4	15	4	7	10	3	12	2	6	16	36	23	8	2	6	8	223	8	10	10	3	12	18	13	14	15
Bacteria	Aquificae	Thermocrinis	29	52	22	26	14	12	33	10	16	28	23	21	31	48	9	48	22	39	7	8	7	9	13	2	14	15	11	17	14	23	9	14	42	10	9	12	13	11	7	10	19	36	18	37	17	28	19
Bacteria	Aquificae	Persephonella	129	55	22	66	269	70	119	76	28	96	134	54	30	58	27	118	102	64	39	26	28	18	84	132	57	48	71	157	53	200	24	78	411	73	8	13	94	55	11	96	182	163	60	118	114	50	120
Bacteria	Aquificae	Sulfurihydrogenibium	105	25	81	74	43	55	109	121	126	128	78	106	162	79	100	87	89	88	206	70	76	156	86	116	98	50	93	125	108	194	73	86	72	97	82	73	117	90	51	178	132	48	289	154	62	134	77
Bacteria	Aquificae	Thermosulfidibacter	246	136	162	181	59	113	410	77	85	138	151	192	179	192	300	138	179	168	130	207	138	117	228	153	60	243	164	335	214	612	376	181	251	876	390	374	310	373	261	218	142	346	187	371	118	214	123
Bacteria	Aquificae	Desulfurobacterium	254	51	171	335	95	289	395	432	415	390	348	388	330	312	202	286	177	198	772	281	262	264	315	349	308	62	384	422	308	543	479	451	124	497	269	405	740	576	203	657	733	105	689	314	280	685	278
Bacteria	Aquificae	Thermovibrio	27	81	69	37	5	19	63	22	64	27	28	60	47	40	43	83	21	38	10	13	26	8	16	14	11	20	14	23	18	23	25	13	79	28	5	16	12	21	14	11	18	37	31	47	51	19	35
Bacteria	Armatimonadetes	Chthonomonas	18	41	17	33	8	53	79	23	15	23	43	82	67	82	42	49	16	54	25	29	18	18	19	13	40	25	55	60	33	51	29	17	89	24	6	13	25	24	7	15	18	75	33	38	12	45	16
Bacteria	Armatimonadetes	Fimbriimonas	402	287	125	168	38	203	372	414	212	251	317	221	229	390	125	312	178	310	188	228	145	267	355	244	249	98	162	253	210	490	336	413	1341	377	131	204	405	505	168	309	241	313	202	386	177	344	200
Bacteria	Atribacterota	Atribacter	193	49	77	92	22	36	51	72	25	43	67	96	72	139	83	75	85	59	48	61	40	68	61	37	110	35	14	86	63	94	42	21	416	47	17	56	60	133	76	64	69	96	122	194	59	116	49
Bacteria	Bacteroidetes	Bacteroides	32461	29594	16919	32468	9133	22808	28919	17712	20263	16206	17791	37266	30034	42382	33967	27016	30485	27024	7607	11291	10726	17661	10347	7607	6159	10503	9742	22613	9381	19340	12360	6515	56693	13860	3964	7180	14724	19613	8362	14260	11183	29255	29037	47344	13303	25923	17447
Bacteria	Bacteroidetes	Phocaeicola	5610	8936	4639	7259	1943	5095	6917	4274	6127	3861	5068	9039	7210	10013	7572	6304	7228	6301	1912	4013	3183	4827	2506	2451	1784	3248	2506	4143	2363	4632	3805	1678	10066	4510	1206	2538	3690	4880	2015	3445	4400	6753	5932	11408	3713	7181	4532
Bacteria	Bacteroidetes	Barnesiella	1139	1556	857	2073	303	812	1389	706	861	707	926	1682	1633	2018	2144	1465	1103	1388	325	761	484	716	664	374	358	538	431	832	559	940	943	214	2648	722	342	395	1055	1016	543	562	559	2338	1959	1915	651	925	764
Bacteria	Bacteroidetes	Coprobacter	506	514	452	393	209	416	475	411	672	335	452	513	394	698	514	429	670	366	372	467	210	373	274	261	160	291	234	477	243	477	340	212	845	259	114	240	375	449	269	515	656	483	481	689	351	538	398
Bacteria	Bacteroidetes	Dysgonomonas	1988	703	765	706	287	970	846	509	1294	711	1197	850	636	1989	967	740	634	875	753	1258	1049	1967	456	1458	491	1372	1797	6313	644	2323	432	277	3035	1183	132	958	653	1115	438	3365	1337	1770	2378	1048	675	1574	740
Bacteria	Bacteroidetes	Petrimonas	874	1027	1242	829	176	546	1090	722	1115	640	823	3327	1208	1694	748	1042	629	1038	653	1315	1210	3428	441	392	601	885	278	654	1464	646	578	242	1511	882	129	786	400	656	194	580	661	1272	809	1126	1131	702	730
Bacteria	Bacteroidetes	Proteiniphilum	746	581	294	398	92	583	527	325	355	292	358	585	656	520	372	576	371	457	237	360	225	488	202	160	350	190	359	435	165	437	208	97	741	1271	80	146	324	272	140	319	193	456	638	566	416	539	436
Bacteria	Bacteroidetes	Duncaniella	3076	3598	1586	4246	866	2232	3746	1739	1744	2292	1824	3944	3350	4587	3656	3486	2971	2887	1036	1141	1390	1792	1943	1067	991	1168	876	1847	2145	3494	2028	713	5610	1500	545	1090	1429	1897	871	1715	1334	4605	4726	4492	1581	3429	1829
Bacteria	Bacteroidetes	Muribaculum	4452	5214	2102	5912	896	2482	5928	1941	2207	2691	2458	6204	5191	7335	4539	4249	3472	3500	1132	1946	1154	2461	2790	1096	1011	1655	1016	2025	1771	2528	3438	737	6142	2123	684	1220	1505	2387	1092	1191	1130	5041	9942	6908	1739	3404	1862
Bacteria	Bacteroidetes	Sodaliphilus	3938	4668	2229	7564	1225	2556	5171	2237	1412	6809	2087	9812	6964	10390	7000	2866	8372	7092	1386	3086	1563	4625	4898	1413	1045	1736	1184	1549	4353	6408	5100	879	5663	5052	1465	1988	3119	3137	2470	1283	1899	20830	16163	12624	1995	4017	1535
Bacteria	Bacteroidetes	Butyricimonas	1434	1437	649	718	315	905	1527	1106	1402	1330	891	1005	833	1355	1375	1861	1213	1929	556	879	453	1100	594	893	817	632	544	1082	451	1398	1283	542	1692	712	284	547	789	1196	428	734	507	1952	1316	1093	837	1021	644
Bacteria	Bacteroidetes	Odoribacter	359	781	327	485	89	464	584	280	602	332	393	531	364	564	433	748	451	446	159	213	110	304	157	128	117	207	93	137	179	325	303	121	703	504	65	204	197	268	250	128	189	402	371	681	248	379	698
Bacteria	Bacteroidetes	Paludibacter	638	898	797	625	226	529	805	424	495	394	385	1111	929	915	873	1233	806	650	184	475	338	464	253	240	252	389	223	281	437	403	452	176	1118	816	184	359	519	503	269	256	267	843	886	1295	404	479	853
Bacteria	Bacteroidetes	Porphyromonas	9292	6589	3487	6441	1207	4496	6733	3126	4207	3673	4631	6455	6370	7335	6153	7595	4052	5357	1716	2970	4012	5872	2824	2139	1613	2600	2862	5902	2064	5140	3348	1390	12935	4449	1512	1807	4728	3518	1586	3821	2062	9243	9923	5768	3622	6487	3501
Bacteria	Bacteroidetes	Paraprevotella	2077	3462	1733	2485	637	1868	2477	1371	2304	1866	1218	2792	2699	3748	2914	2552	2658	2475	494	864	712	1099	868	727	337	854	517	921	723	1307	1004	380	4000	743	395	524	1213	1750	616	733	780	3359	2267	4575	1188	1935	1412
Bacteria	Bacteroidetes	Prevotella	177575	223113	107044	312892	85684	156242	240891	137098	114548	109026	128643	298636	297192	284201	288644	166933	297197	172136	34069	54912	91328	97808	65863	95804	63636	57508	45021	102827	61616	102890	88861	34411	429887	101086	25283	62209	69456	88840	65167	54209	52450	155823	141048	614647	100998	168853	131478
Bacteria	Bacteroidetes	Pseudoprevotella	3373	3544	2488	4310	1033	2455	4183	1635	2018	2855	2156	3858	4242	4947	4501	3312	4532	3975	837	1348	1348	2277	1355	1582	978	1741	1121	2229	1098	1974	2103	1319	5552	2076	568	740	1204	2394	1046	988	1090	4446	3417	8598	1474	2805	1991
Bacteria	Bacteroidetes	Alistipes	8357	7140	3650	5779	1322	4632	8224	3949	3805	3592	5596	7042	6955	7756	6833	8636	4408	5802	3042	4023	3395	5624	5428	2948	3070	3053	3261	7984	3370	8080	6189	1588	12278	4098	1522	2598	3509	5432	2564	5009	2960	11555	11558	7108	3363	7626	3444
Bacteria	Bacteroidetes	Salinivirga	2309	286	152	171	112	403	519	272	339	293	672	195	200	632	167	247	218	283	366	96	628	956	209	68	137	116	1059	2806	90	1310	259	236	2309	427	34	130	212	144	115	1446	167	280	1517	249	348	892	248
Bacteria	Bacteroidetes	Parabacteroides	5867	6310	6231	6467	1690	4352	8342	4461	5512	5117	3907	10315	7930	8606	6270	6069	5309	4564	1779	3263	4631	6442	2900	2149	3691	4238	1732	3856	3651	3806	4845	1580	13612	3681	1101	2859	5330	4550	1754	3013	2324	8565	8218	8063	3725	4633	6382
Bacteria	Bacteroidetes	Tannerella	15690	1640	1085	1512	315	2377	2077	1298	1961	1179	3709	2247	1784	5679	1541	1865	1390	1669	1685	678	3453	9207	1604	574	768	658	8313	30889	966	10223	1222	748	13309	3113	261	780	931	900	432	13101	908	2400	8199	1753	2127	6864	965
Bacteria	Bacteroidetes	Tenuifilum	647	405	313	649	193	283	654	297	345	287	288	576	557	479	695	675	462	464	204	280	263	595	258	308	175	302	276	455	453	720	1042	165	747	413	165	256	559	678	250	324	299	747	638	624	273	403	345
Bacteria	Bacteroidetes	Labilibaculum	311	698	233	167	110	299	183	146	194	118	142	571	220	346	371	371	982	170	132	108	221	210	156	482	148	130	123	160	256	302	328	521	2449	104	115	120	172	177	453	158	277	617	322	251	135	264	337
Bacteria	Bacteroidetes	Alkalitalea	709	1321	169	216	82	229	322	221	296	246	169	283	234	347	237	874	370	233	214	214	246	326	146	170	120	167	144	386	133	303	203	175	550	197	66	94	146	286	62	267	134	593	728	244	208	331	163
Bacteria	Bacteroidetes	Draconibacterium	394	463	243	374	91	315	412	246	381	375	309	414	368	583	445	522	510	335	148	194	164	227	248	129	132	127	188	324	193	290	212	122	705	176	61	148	267	253	191	357	176	408	376	893	185	282	282
Bacteria	Bacteroidetes	Maribellus	248	471	351	212	313	296	241	269	338	226	258	303	316	398	228	479	417	229	190	237	366	377	258	187	168	260	329	208	153	424	315	163	719	232	136	241	272	400	223	372	488	520	311	722	199	264	505
Bacteria	Bacteroidetes	Arachidicoccus	329	490	278	343	105	313	387	285	369	318	365	438	398	450	360	461	309	426	191	201	270	359	177	195	165	229	339	402	288	314	445	294	649	232	123	160	202	298	199	252	225	413	269	570	200	465	238
Bacteria	Bacteroidetes	Chitinophaga	1743	1017	742	1233	282	863	1931	612	637	663	1017	1049	902	1338	938	1526	905	935	436	469	587	874	662	388	381	422	548	1232	477	1155	825	389	2308	542	234	430	479	628	332	824	457	1197	1732	1548	694	1133	789
Bacteria	Bacteroidetes	Ferruginibacter	226	114	254	107	85	130	150	198	160	99	138	420	343	215	190	209	129	231	252	280	190	221	88	294	249	540	254	345	331	998	151	202	1135	579	125	121	326	736	344	322	681	1216	228	165	100	298	78
Bacteria	Bacteroidetes	Filimonas	124	171	55	157	30	145	136	121	105	309	90	148	277	172	129	153	109	110	49	337	64	75	53	74	35	55	78	64	64	77	76	57	200	71	27	61	73	101	61	88	52	146	130	272	54	84	74
Bacteria	Bacteroidetes	Flavisolibacter	853	288	189	205	468	252	172	140	114	146	205	183	231	207	343	394	198	138	281	300	256	286	275	196	201	348	502	1338	93	567	247	117	652	134	47	331	225	286	136	550	211	566	494	522	287	511	193
Bacteria	Bacteroidetes	Lacibacter	80	132	120	84	187	106	112	110	134	79	89	87	133	167	220	220	180	68	61	140	66	68	106	97	60	123	53	55	59	58	102	92	202	55	40	118	90	90	112	134	101	195	79	118	94	79	187
Bacteria	Bacteroidetes	Niabella	9108	134	110	100	46	1509	448	824	1435	271	4469	211	223	5841	168	343	118	305	918	92	1795	4497	411	154	572	188	2426	11866	194	4732	188	381	13572	2268	92	234	320	80	107	7669	256	241	4788	168	1225	4570	337
Bacteria	Bacteroidetes	Niastella	87	75	227	148	254	76	77	64	49	63	45	94	170	81	178	118	194	56	59	28	104	115	83	71	25	122	146	168	74	120	48	133	118	101	51	35	71	85	86	75	23	97	122	102	43	107	48
Bacteria	Bacteroidetes	Panacibacter	94	50	56	119	48	49	68	39	42	35	55	84	72	108	97	71	120	44	33	24	80	115	17	38	26	66	59	99	74	59	63	115	131	34	39	49	30	61	48	68	38	62	80	176	47	64	45
Bacteria	Bacteroidetes	Paraflavitalea	294	179	82	158	17	171	233	82	189	83	140	122	71	269	120	134	80	99	57	47	51	124	47	70	33	48	118	211	63	159	83	29	370	70	27	65	36	65	44	95	49	105	284	101	78	202	79
Bacteria	Bacteroidetes	Phnomibacter	80	101	63	85	29	87	191	70	108	73	78	92	100	117	84	129	129	108	55	44	23	75	43	41	22	35	31	51	26	60	96	33	235	42	22	37	40	63	19	51	28	89	69	181	41	101	44
Bacteria	Bacteroidetes	Pseudobacter	206	123	64	160	27	95	135	61	163	86	69	244	90	172	68	131	103	134	63	67	80	101	108	52	56	41	35	37	58	103	74	40	179	57	18	92	27	83	61	42	34	193	147	214	54	87	158
Bacteria	Bacteroidetes	Pseudocnuella	89	269	431	168	60	56	124	179	182	74	253	156	123	277	124	271	524	112	40	190	44	88	59	30	35	34	53	68	51	94	64	116	166	74	16	95	26	88	28	354	260	157	106	232	140	103	184
Bacteria	Bacteroidetes	Candidatus_Amoebophilus	109	75	34	47	12	318	311	49	42	42	46	54	47	55	20	39	49	408	68	39	50	47	88	70	24	21	68	69	37	70	194	86	86	25	17	38	31	13	18	49	32	34	103	43	54	43	48
Bacteria	Bacteroidetes	Candidatus_Cardinium	292	86	73	114	10	92	133	55	99	116	150	85	101	262	68	76	59	109	119	46	97	129	68	32	31	64	141	270	70	206	117	97	505	106	22	41	67	224	108	231	114	97	266	60	61	150	50
Bacteria	Bacteroidetes	Bernardetia	90	69	115	100	65	118	96	104	157	121	182	114	141	97	119	140	145	112	82	100	87	111	101	84	77	109	99	101	129	128	126	91	175	79	61	65	117	173	87	108	133	144	135	654	77	169	110
Bacteria	Bacteroidetes	Algoriphagus	371	498	410	619	227	357	539	285	299	324	327	366	550	441	441	481	449	363	263	197	300	382	225	322	311	340	304	515	293	399	332	290	537	533	215	291	424	372	251	218	303	413	504	520	216	371	869
Bacteria	Bacteroidetes	Aquiflexum	89	81	62	68	19	246	226	80	146	164	131	145	90	168	53	143	69	142	165	91	54	115	147	44	113	29	43	96	44	199	97	47	69	39	23	31	49	211	66	104	66	84	165	137	61	167	125
Bacteria	Bacteroidetes	Belliella	345	84	36	83	25	122	187	82	106	93	192	51	68	248	52	82	65	110	102	89	69	199	84	21	44	27	188	854	29	517	202	71	651	74	17	44	64	30	24	465	120	63	333	115	84	224	64
Bacteria	Bacteroidetes	Cyclobacterium	478	124	188	170	68	228	257	306	254	324	219	594	422	505	232	259	133	383	277	464	208	218	164	257	376	520	334	531	212	1207	166	162	1413	1012	54	81	397	625	265	436	692	1455	749	138	278	532	104
Bacteria	Bacteroidetes	Echinicola	548	474	345	644	222	438	680	342	432	334	389	538	587	554	913	730	534	387	196	235	310	365	246	181	189	295	227	477	381	467	467	241	739	270	82	223	236	366	171	322	195	518	549	595	311	556	542
Bacteria	Bacteroidetes	Aquirufa	129	227	204	202	218	124	181	109	107	85	115	132	207	194	217	210	228	166	46	97	151	141	58	77	31	176	165	139	99	115	151	178	202	90	70	81	153	250	124	99	75	195	169	175	55	88	134
Bacteria	Bacteroidetes	Cytophaga	118	267	96	97	45	107	183	101	123	70	102	153	86	92	139	139	139	95	59	67	28	44	117	27	46	54	46	133	36	98	58	31	115	63	17	132	51	61	37	98	72	123	104	94	79	189	90
Bacteria	Bacteroidetes	Rhodocytophaga	88	207	78	146	41	111	249	123	187	424	200	153	126	153	138	230	85	215	102	255	88	79	97	66	74	144	123	183	68	113	424	45	275	77	41	140	68	128	50	168	119	270	217	204	99	133	185
Bacteria	Bacteroidetes	Spirosoma	1842	1927	856	1494	405	1171	1569	760	971	1126	1244	1433	1541	2161	1649	1639	1391	1308	810	569	571	926	1563	1141	1100	505	686	1467	631	1324	1667	357	2320	734	468	525	864	1014	416	1522	601	1837	1931	1815	791	1716	963
Bacteria	Bacteroidetes	Flammeovirga	1039	626	808	1007	329	1120	1146	822	950	997	1060	815	1014	900	1321	1392	607	718	1330	416	733	885	948	860	676	411	702	1139	1096	1684	1046	1035	1353	1456	489	1015	1724	1376	504	1013	1244	571	1419	1161	790	1594	815
Bacteria	Bacteroidetes	Chryseolinea	706	821	547	981	148	646	620	439	347	343	310	775	752	898	928	1002	729	351	226	321	450	442	204	290	240	513	190	384	321	674	458	296	3759	799	172	456	307	665	240	310	494	462	474	859	595	522	649
Bacteria	Bacteroidetes	Fulvivirga	363	366	127	538	50	419	1173	253	447	393	414	128	132	899	274	273	202	481	147	79	212	399	160	87	160	84	268	1188	112	412	191	268	758	191	36	93	110	176	53	563	129	244	376	176	165	390	112
Bacteria	Bacteroidetes	Adhaeribacter	138	506	103	121	88	102	173	90	146	87	117	319	184	198	222	168	600	115	97	65	157	104	120	77	87	135	164	176	223	211	215	422	268	109	54	98	81	444	411	186	243	441	180	194	78	115	278
Bacteria	Bacteroidetes	Hymenobacter	13656	3863	2042	3201	747	3120	4006	2335	2906	2233	4573	3832	3441	6890	3483	4488	2394	3507	2325	1892	4061	8266	3672	1367	1769	1375	5108	18546	3123	7097	4029	1068	11891	3483	779	1303	1702	2351	1215	8843	1562	5964	9409	3303	2772	6147	2082
Bacteria	Bacteroidetes	Nibribacter	206	136	51	146	19	59	116	82	39	31	125	106	140	164	103	171	63	81	26	41	61	141	53	25	30	22	36	77	48	83	79	41	240	72	23	38	36	67	19	57	43	136	216	95	46	96	45
Bacteria	Bacteroidetes	Pontibacter	1289	1242	634	1482	224	899	1315	644	781	672	796	1497	1119	1364	1001	1416	1088	1073	504	547	847	1259	715	386	422	374	734	1774	633	1472	1557	309	2384	1084	224	610	656	727	325	1181	594	2458	1509	1369	783	1157	772
Bacteria	Bacteroidetes	Rufibacter	476	368	248	439	104	301	334	312	261	369	358	437	451	611	529	477	310	305	133	152	455	366	155	132	154	158	282	400	150	388	264	778	858	290	51	121	266	253	115	300	165	564	478	531	186	398	238
Bacteria	Bacteroidetes	Mangrovivirga	147	199	254	285	179	152	346	124	212	130	406	204	299	197	248	284	443	312	169	155	900	1067	188	300	211	209	132	293	198	656	272	550	928	526	200	214	136	183	404	119	227	1952	269	308	154	328	138
Bacteria	Bacteroidetes	Marivirga	208	134	405	457	188	625	293	425	198	592	344	211	126	324	377	181	624	2910	776	626	946	1324	154	986	172	488	673	731	740	298	7411	1097	366	515	828	553	529	383	723	286	400	584	554	220	176	378	273
Bacteria	Bacteroidetes	Arcticibacterium	75	74	91	90	17	60	87	71	79	104	87	84	97	130	125	64	79	76	80	76	34	52	39	61	24	65	39	61	30	42	91	54	201	39	53	67	53	90	21	78	56	99	96	143	70	70	80
Bacteria	Bacteroidetes	Dyadobacter	586	477	384	913	254	404	493	396	347	296	473	595	616	505	574	718	547	396	175	274	352	599	240	226	266	248	208	487	190	349	233	176	1093	306	140	456	300	605	339	674	489	583	490	736	260	403	371
Bacteria	Bacteroidetes	Fibrella	221	319	96	119	61	130	203	146	81	85	177	243	194	183	147	229	132	205	88	89	64	176	116	70	38	61	50	111	67	118	190	37	311	74	21	49	65	109	44	78	65	223	333	358	81	181	141
Bacteria	Bacteroidetes	Leadbetterella	335	497	110	278	76	147	250	118	312	62	227	256	115	478	137	231	236	236	72	50	92	185	50	41	27	52	119	369	46	149	42	38	465	57	13	40	70	34	30	165	54	96	255	350	212	172	116
Bacteria	Bacteroidetes	Runella	570	359	233	301	96	287	653	302	320	264	340	405	319	515	326	472	307	267	217	165	266	437	200	206	159	182	278	812	199	428	420	270	835	264	125	168	192	284	192	389	181	546	510	367	253	410	196
Bacteria	Bacteroidetes	Blattabacterium	1229	870	1505	1116	1085	1110	1073	952	1197	1302	1415	876	1776	1063	1380	1085	1275	1301	1208	1134	1277	1356	977	1135	866	1354	1485	1078	1235	1107	990	1886	1224	925	985	992	1536	1207	1173	1250	1015	1244	2016	1207	688	1404	1130
Bacteria	Bacteroidetes	Fluviicola	46	42	63	53	22	88	46	123	60	85	102	85	85	165	90	55	29	69	57	18	38	29	42	30	39	62	68	287	56	206	70	85	289	71	28	39	121	108	52	118	94	150	75	131	36	117	41
Bacteria	Bacteroidetes	Aegicerativicinus	36	96	127	81	37	75	110	96	122	110	127	113	117	110	53	126	130	75	92	103	49	49	81	59	87	53	34	62	59	140	88	43	158	39	24	37	99	119	38	92	109	100	93	86	69	88	84
Bacteria	Bacteroidetes	Aequorivita	499	329	249	231	130	262	307	217	297	294	451	380	235	463	297	394	307	216	262	126	230	265	165	153	164	129	228	383	148	410	251	289	1057	151	109	142	133	222	129	396	158	256	527	354	189	484	147
Bacteria	Bacteroidetes	Algibacter	2190	901	3252	1155	2115	2605	1525	3621	1508	2032	2582	914	1565	1836	1028	2977	3274	1253	2325	2934	1613	2218	4772	1643	734	1519	4394	2623	1931	3198	2655	2695	976	2917	2024	2633	2135	1710	1480	4082	4788	2942	3320	3314	2937	2459	3336
Bacteria	Bacteroidetes	Amniculibacterium	48	67	54	85	20	54	100	41	82	63	86	110	93	89	59	75	52	97	68	59	37	66	36	54	54	91	32	64	63	230	76	85	334	178	30	25	86	182	45	81	210	165	70	58	30	67	45
Bacteria	Bacteroidetes	Antarcticibacterium	324	138	101	80	37	108	125	85	116	95	125	140	104	135	153	135	83	97	65	68	87	162	49	61	46	53	80	224	54	139	91	65	255	68	26	43	66	114	47	128	61	183	219	114	68	174	86
Bacteria	Bacteroidetes	Aquimarina	693	327	434	377	304	358	395	376	365	369	326	284	457	378	342	453	595	344	324	303	470	717	300	289	199	507	580	598	379	367	335	536	409	396	285	305	283	413	274	626	426	332	600	420	232	615	280
Bacteria	Bacteroidetes	Arenibacter	137	51	92	97	39	89	94	118	69	119	142	154	87	285	81	122	64	57	144	30	107	146	67	74	39	31	134	447	111	333	115	105	311	167	45	99	167	126	33	429	154	65	231	98	116	196	90
Bacteria	Bacteroidetes	Capnocytophaga	1976	1974	1814	1641	807	1608	1710	1393	2293	1171	1686	1778	1674	2321	1728	2605	2627	1493	1113	1448	1076	1570	1233	913	578	882	916	1995	1079	1725	1307	1375	3627	1008	615	937	1011	2021	973	1918	1109	2157	2097	2518	1273	1919	1592
Bacteria	Bacteroidetes	Cellulophaga	573	1405	1774	479	2314	790	638	1218	2037	668	966	677	900	1114	732	1261	3520	711	830	1694	681	448	622	786	595	729	487	474	379	548	443	949	455	223	317	577	575	712	507	1516	785	635	523	1055	1107	648	1153
Bacteria	Bacteroidetes	Changchengzhania	26	54	37	48	11	56	45	67	47	51	54	102	63	58	42	93	57	35	26	57	17	21	50	24	14	21	78	194	22	64	50	48	29	36	6	16	35	24	16	116	45	284	39	56	74	85	47
Bacteria	Bacteroidetes	Constantimarinum	42	36	20	30	7	22	48	34	20	22	30	58	29	42	23	49	50	33	19	19	24	21	17	97	9	27	38	30	23	47	29	53	78	16	10	12	57	68	25	18	50	51	52	37	5	39	18
Bacteria	Bacteroidetes	Costertonia	23	38	56	59	17	53	97	50	83	57	38	49	48	77	50	68	30	49	56	50	21	25	143	25	18	45	31	15	23	45	384	47	108	15	4	15	17	63	21	57	55	59	73	121	35	37	44
Bacteria	Bacteroidetes	Croceibacter	47	72	75	42	24	80	117	39	81	91	48	37	89	80	89	72	72	69	64	88	89	28	157	58	65	58	76	37	31	103	352	102	89	57	29	47	167	186	30	51	59	109	89	112	56	42	61
Bacteria	Bacteroidetes	Dokdonia	605	216	141	200	59	258	258	176	204	197	272	216	178	366	230	291	252	133	92	97	113	174	148	67	57	93	141	317	61	247	109	111	505	80	50	78	150	223	101	214	124	185	455	349	145	366	165
Bacteria	Bacteroidetes	Euzebyella	151	111	151	97	35	119	123	98	111	86	194	120	88	187	118	177	214	107	56	197	55	81	106	36	36	79	57	126	43	74	40	81	183	43	19	82	54	110	32	142	200	164	159	126	79	171	113
Bacteria	Bacteroidetes	Flagellimonas	82	60	25	39	16	41	35	36	31	79	36	50	56	53	45	50	37	121	25	16	40	42	22	30	11	23	40	64	34	46	31	81	71	28	17	12	29	71	20	41	24	70	57	48	15	62	46
Bacteria	Bacteroidetes	Flavivirga	127	40	139	87	56	92	117	133	67	115	128	72	158	136	162	135	115	100	70	132	171	83	88	192	61	126	85	103	98	120	69	72	149	191	36	229	114	114	136	215	143	127	89	237	86	112	115
Bacteria	Bacteroidetes	Flavobacterium	8083	4307	4534	4798	2438	4508	4056	3710	5902	4512	5015	5459	4532	6118	4621	5506	4996	3534	3701	3511	3801	5922	4370	3287	2902	3398	4681	9747	3721	5383	3127	4352	8496	3074	1923	2506	3402	4808	2856	5814	3618	4420	7051	5132	3428	5789	4064
Bacteria	Bacteroidetes	Formosa	369	417	514	573	336	410	460	306	475	489	655	366	614	529	480	562	495	337	371	284	548	536	339	489	329	382	559	670	542	391	485	885	545	329	248	308	514	478	365	443	312	312	459	534	294	531	337
Bacteria	Bacteroidetes	Galbibacter	48	45	44	54	11	64	56	31	40	32	36	80	75	43	51	83	41	65	34	26	21	37	17	18	15	37	20	20	36	70	27	92	108	35	11	17	60	160	29	31	61	62	42	86	17	57	22
Bacteria	Bacteroidetes	Gillisia	81	70	72	107	71	83	101	82	111	106	110	77	120	123	105	136	87	111	102	62	62	82	54	66	50	60	45	64	80	119	79	85	271	53	44	48	83	70	78	121	67	89	134	161	50	137	76
Bacteria	Bacteroidetes	Gilvibacter	60	116	60	96	20	113	85	75	30	36	37	76	137	91	49	89	67	73	20	22	28	33	53	15	16	41	32	100	17	66	32	21	159	23	8	12	55	32	33	42	21	98	125	55	24	118	43
Bacteria	Bacteroidetes	Gramella	928	789	479	642	449	504	567	418	639	571	628	665	662	758	687	651	548	518	425	250	446	597	281	505	167	793	892	786	494	641	553	559	794	514	350	344	601	507	495	401	430	481	601	605	290	632	375
Bacteria	Bacteroidetes	Kordia	208	166	228	219	148	162	206	150	226	124	166	141	225	194	241	218	252	169	134	198	211	193	101	191	113	205	175	244	166	156	68	160	204	139	99	135	217	226	118	258	128	219	169	223	112	217	246
Bacteria	Bacteroidetes	Lacinutrix	165	224	243	204	123	219	180	264	258	298	315	231	250	173	246	265	252	257	256	156	167	161	240	179	162	155	174	212	157	231	193	280	237	143	100	130	235	241	131	349	209	257	221	453	191	244	202
Bacteria	Bacteroidetes	Leeuwenhoekiella	45	76	41	64	25	70	55	45	86	69	58	37	84	135	91	62	73	93	52	34	24	35	28	20	20	35	19	37	33	52	33	60	200	18	23	24	91	56	28	31	53	127	59	141	29	82	46
Bacteria	Bacteroidetes	Lutibacter	235	80	89	93	273	152	78	82	122	106	111	106	145	162	153	163	133	96	82	96	94	117	126	110	113	84	66	87	86	94	45	88	170	62	56	67	73	95	59	94	60	61	172	103	75	106	80
Bacteria	Bacteroidetes	Maribacter	413	264	385	370	286	296	303	289	290	258	291	357	454	366	409	332	422	318	217	178	396	379	216	257	123	213	331	590	339	314	322	420	581	199	106	186	312	428	207	301	194	350	388	364	184	352	293
Bacteria	Bacteroidetes	Mariniflexile	576	57	452	468	361	249	350	348	321	436	311	202	636	262	491	255	937	230	566	141	691	917	165	818	256	438	988	710	869	494	603	823	145	624	704	766	1186	780	794	459	571	133	471	338	203	534	271
Bacteria	Bacteroidetes	Marixanthomonas	29	43	42	33	14	42	65	38	41	46	56	48	33	37	58	50	29	39	29	27	40	38	41	23	31	12	28	54	37	41	49	114	38	12	15	26	41	39	9	24	28	49	46	113	25	35	50
Bacteria	Bacteroidetes	Mesoflavibacter	83	115	108	77	99	91	87	74	68	109	96	96	128	97	145	114	199	118	62	79	125	118	77	79	70	62	109	73	111	62	59	210	137	98	50	103	103	155	84	100	103	67	90	133	51	78	76
Bacteria	Bacteroidetes	Muricauda	3192	359	198	379	92	448	538	389	593	237	729	463	331	1238	480	494	286	348	288	162	716	1469	253	128	142	144	490	1327	244	558	171	171	2123	556	86	158	297	208	146	589	291	461	2200	461	272	747	285
Bacteria	Bacteroidetes	Muriicola	112	93	61	27	10	62	87	65	114	41	89	142	109	124	81	93	62	67	39	66	20	153	60	31	34	39	82	116	27	92	15	13	219	97	11	48	234	139	19	70	64	52	111	76	74	88	54
Bacteria	Bacteroidetes	Myroides	674	285	292	318	208	439	428	329	396	392	414	339	401	615	460	441	476	382	288	259	336	437	215	237	219	281	301	590	277	407	363	334	564	245	119	159	362	414	197	313	313	281	580	616	188	453	246
Bacteria	Bacteroidetes	Nonlabens	885	625	457	519	206	651	643	401	617	571	605	543	548	718	604	714	525	466	420	283	344	465	334	251	291	305	354	527	317	520	407	467	968	308	172	233	537	533	274	464	375	586	952	702	355	736	547
Bacteria	Bacteroidetes	Oceanihabitans	55	114	32	30	173	86	51	72	69	69	79	62	86	35	67	116	127	64	100	90	56	46	98	63	136	79	53	44	38	120	46	67	128	43	26	82	79	99	46	105	84	85	87	86	90	68	99
Bacteria	Bacteroidetes	Olleya	113	116	190	141	80	156	160	170	171	180	143	132	185	150	157	138	164	123	200	129	94	105	141	149	117	170	154	141	148	143	156	155	136	131	63	96	155	144	135	135	165	124	140	175	88	140	101
Bacteria	Bacteroidetes	Polaribacter	1748	2445	2970	1366	1980	2170	1523	2360	3591	1955	2052	1498	1948	2399	2262	3300	3751	1522	2230	2577	1394	1783	1602	1884	1140	1700	2072	2061	1782	1715	1152	3023	1797	1311	1052	1343	1498	2120	1342	3452	1920	1582	1620	2142	2531	3365	2649
Bacteria	Bacteroidetes	Psychroflexus	324	122	141	146	71	153	216	195	209	176	199	158	207	238	210	204	173	137	227	133	172	134	101	111	61	111	132	122	109	211	236	241	282	173	62	121	224	196	84	213	251	275	348	352	104	300	169
Bacteria	Bacteroidetes	Psychroserpens	25	17	33	69	11	25	39	21	63	72	34	49	46	25	36	55	31	33	24	23	18	26	23	22	28	12	29	32	14	24	7	21	49	17	7	17	20	28	18	14	28	38	69	47	22	37	23
Bacteria	Bacteroidetes	Pukyongia	49	86	96	61	14	44	59	69	53	61	40	122	59	68	40	107	97	75	10	25	31	24	31	15	13	27	7	12	37	45	25	19	43	72	10	24	35	15	7	14	14	30	79	180	46	55	42
Bacteria	Bacteroidetes	Robiginitalea	84	137	100	135	34	96	148	66	51	105	83	183	123	142	104	198	63	103	75	127	59	76	175	38	44	52	80	220	60	166	133	29	189	69	27	53	47	79	26	81	51	168	326	193	61	120	57
Bacteria	Bacteroidetes	Salegentibacter	314	217	242	225	166	172	183	207	271	405	185	164	235	259	281	254	205	166	185	178	211	282	160	210	78	1680	191	347	205	272	147	292	302	245	147	221	287	317	136	284	225	166	1099	296	154	347	223
Bacteria	Bacteroidetes	Sediminicola	53	102	99	68	33	66	98	59	71	155	108	82	133	80	68	76	71	86	80	47	37	40	42	21	97	37	32	25	30	87	77	124	131	30	19	39	50	80	33	33	55	92	61	101	45	55	59
Bacteria	Bacteroidetes	Seonamhaeicola	73	404	171	300	24	196	255	112	104	89	126	473	155	157	255	270	89	149	67	84	69	128	103	88	64	94	152	147	119	82	100	125	131	89	42	75	106	240	66	77	63	278	156	150	122	261	123
Bacteria	Bacteroidetes	Siansivirga	45	54	42	43	14	40	40	31	74	46	43	60	59	42	44	52	99	62	23	28	37	49	42	20	26	24	31	33	35	33	25	33	48	27	6	18	49	30	21	33	55	43	54	76	13	28	33
Bacteria	Bacteroidetes	Sinomicrobium	265	225	71	92	21	154	153	60	104	51	140	177	97	168	99	132	102	122	54	63	58	114	62	28	50	44	86	180	60	151	55	25	260	80	18	65	49	93	40	157	32	117	173	111	75	117	75
Bacteria	Bacteroidetes	Tamlana	131	88	106	87	48	126	110	92	75	141	87	110	135	122	136	99	96	115	89	45	78	125	67	60	93	72	62	88	75	86	85	108	205	45	41	53	45	42	63	71	61	100	143	141	61	81	87
Bacteria	Bacteroidetes	Tenacibaculum	409	441	924	869	794	661	489	469	605	562	642	496	794	568	782	554	856	461	448	357	494	638	467	585	362	676	546	716	632	556	490	928	594	459	467	402	803	730	735	555	630	485	464	1013	352	599	525
Bacteria	Bacteroidetes	Urechidicola	150	65	101	140	100	189	143	75	107	129	131	57	138	119	119	146	115	117	109	47	171	184	93	146	88	177	180	190	145	100	105	183	96	198	95	122	108	156	135	94	107	83	147	71	67	122	70
Bacteria	Bacteroidetes	Wenyingzhuangia	724	800	52	107	2400	460	172	200	1939	110	250	238	368	186	403	320	1061	67	580	912	173	288	128	360	360	101	272	535	45	303	41	252	739	113	19	270	206	325	70	415	137	155	418	230	607	235	732
Bacteria	Bacteroidetes	Winogradskyella	441	610	553	814	375	663	820	621	678	809	740	691	691	749	838	934	644	560	759	437	557	425	577	529	619	419	497	541	520	694	568	1067	672	540	365	523	759	811	390	786	854	619	848	737	469	928	589
Bacteria	Bacteroidetes	Zobellia	112	158	102	313	29	93	180	60	107	77	117	169	152	282	188	104	115	117	26	68	46	77	40	12	57	24	25	66	42	53	71	47	167	52	17	49	72	62	38	32	39	153	115	174	77	101	70
Bacteria	Bacteroidetes	Zunongwangia	534	292	156	193	63	369	284	170	389	218	423	280	184	429	183	362	183	297	232	143	139	220	162	82	211	129	189	263	111	257	118	147	625	132	35	80	184	192	73	178	192	253	488	180	252	362	216
Bacteria	Bacteroidetes	Ichthyobacterium	171	68	184	142	79	67	103	98	163	75	187	140	196	197	67	132	257	109	49	118	111	240	69	109	55	101	128	277	280	59	103	139	107	145	62	70	53	62	84	89	45	74	145	169	233	113	338
Bacteria	Bacteroidetes	Croceimicrobium	320	197	145	137	22	117	215	78	150	107	113	220	135	233	160	224	172	126	56	80	80	157	79	66	59	66	88	278	94	218	171	39	268	73	56	72	52	161	57	119	72	184	216	161	74	166	104
Bacteria	Bacteroidetes	Owenweeksia	145	78	197	126	15	41	83	83	59	52	70	95	297	59	275	92	155	42	35	21	63	38	32	96	16	102	37	101	131	183	152	85	182	107	29	84	143	513	33	16	29	155	37	141	37	42	29
Bacteria	Bacteroidetes	Apibacter	223	349	252	220	142	228	227	219	289	299	313	153	248	231	222	342	330	218	247	151	251	188	147	168	169	124	230	274	194	427	256	443	333	189	127	177	216	230	138	258	210	307	316	236	207	320	270
Bacteria	Bacteroidetes	Bergeyella	209	56	69	55	19	43	99	40	34	78	40	77	76	75	54	59	66	41	20	21	49	90	23	23	20	54	34	69	49	55	58	21	157	41	13	24	25	28	21	48	15	58	141	133	31	46	52
Bacteria	Bacteroidetes	Chryseobacterium	3468	3286	2647	3443	1602	3186	3386	2468	3094	2635	3399	3494	3400	4751	3005	3947	3760	2866	2308	1856	2118	2826	2372	1839	2123	2050	2385	3520	2304	3117	1895	2380	5549	1911	1057	1464	2138	2330	1746	3609	2167	3151	3683	4130	1890	3379	2574
Bacteria	Bacteroidetes	Cloacibacterium	572	1413	1605	287	3122	740	371	1144	1166	359	942	321	781	1057	576	1496	3001	404	497	1709	281	285	534	937	607	615	298	399	172	283	343	748	467	180	155	524	407	598	371	1532	914	462	415	1021	932	580	1007
Bacteria	Bacteroidetes	Cruoricaptor	406	158	63	75	25	93	103	59	110	38	115	107	112	165	186	92	111	82	70	39	162	165	91	37	41	115	223	310	76	210	917	36	291	126	57	59	327	75	71	208	110	265	289	124	64	250	81
Bacteria	Bacteroidetes	Elizabethkingia	410	546	524	525	212	439	508	475	594	580	616	509	575	659	553	750	663	454	384	386	331	505	410	233	304	314	371	666	352	593	254	362	987	345	177	234	296	342	241	609	467	634	519	675	369	401	575
Bacteria	Bacteroidetes	Empedobacter	172	165	297	178	116	233	214	203	270	303	244	222	281	223	374	246	336	199	265	253	154	214	289	239	169	230	331	216	232	292	203	343	320	133	166	140	292	206	225	291	365	387	226	337	157	194	261
Bacteria	Bacteroidetes	Epilithonimonas	96	69	82	125	61	163	78	97	58	59	86	58	83	151	124	117	114	63	43	69	76	99	75	60	44	60	69	62	126	100	52	128	138	141	42	78	89	73	61	32	69	84	44	77	59	47	131
Bacteria	Bacteroidetes	Faecalibacter	89	60	44	77	25	73	133	91	57	101	58	133	113	80	53	116	67	110	72	76	59	29	58	30	42	32	96	39	80	89	37	35	111	48	10	24	46	49	35	66	61	100	80	106	58	69	93
Bacteria	Bacteroidetes	Kaistella	1026	1047	2456	590	1097	949	537	1798	1319	729	1521	643	590	1809	330	1820	3609	818	627	2213	594	590	1176	851	808	716	377	599	240	718	249	689	682	320	333	446	331	440	585	2358	1528	1173	1063	1165	1268	1176	1132
Bacteria	Bacteroidetes	Ornithobacterium	157	155	128	190	96	169	155	57	257	160	119	115	252	160	190	151	152	100	106	158	165	104	62	135	48	130	177	78	113	93	74	120	244	59	62	87	193	138	144	63	46	158	156	175	79	118	258
Bacteria	Bacteroidetes	Riemerella	275	476	363	166	135	230	283	272	456	188	212	331	193	217	268	252	179	175	496	359	271	305	393	265	275	196	388	429	311	385	237	315	291	277	141	182	311	275	143	339	292	280	242	240	206	192	229
Bacteria	Bacteroidetes	Weeksella	25	84	82	95	12	63	92	30	93	103	82	35	84	95	41	77	62	72	34	24	36	59	32	22	32	30	11	22	16	56	66	110	87	31	6	158	48	65	24	21	32	83	66	110	32	68	30
Bacteria	Bacteroidetes	Candidatus_Sulcia	89	101	81	75	102	97	113	90	90	87	71	111	98	128	89	118	113	133	109	78	130	88	100	54	53	102	66	48	100	121	114	147	137	70	61	116	99	104	72	106	93	146	93	358	60	88	125
Bacteria	Bacteroidetes	Candidatus_Walczuchella	222	9	80	74	26	31	16	17	41	20	63	8	220	35	41	22	70	11	24	5	67	139	3	48	11	258	149	264	61	101	19	68	211	38	112	109	37	53	44	128	13	6	80	10	35	55	19
Bacteria	Bacteroidetes	Haliscomenobacter	205	146	65	104	24	86	188	49	101	79	101	134	149	120	101	234	83	121	57	98	39	57	72	45	42	44	27	32	66	88	127	43	175	130	21	46	48	68	43	58	49	217	126	131	97	60	93
Bacteria	Bacteroidetes	Saprospira	85	74	66	42	17	52	127	65	52	53	96	59	54	152	98	125	255	111	66	56	54	41	38	28	49	37	55	62	20	80	56	12	170	29	10	29	125	156	34	70	54	84	73	151	30	96	77
Bacteria	Bacteroidetes	Anseongella	88	91	57	105	14	110	133	36	56	41	105	122	155	148	125	148	66	113	47	64	38	134	139	35	31	52	21	31	66	82	95	15	151	77	12	34	76	57	22	50	26	93	118	177	49	162	55
Bacteria	Bacteroidetes	Mucilaginibacter	5214	2922	1924	2697	853	2135	2695	1926	2324	2236	2964	3298	2633	3139	2754	3066	2213	2376	1742	1545	1580	2679	3695	1828	1301	1471	1827	3076	2594	2977	1846	1640	3848	2019	1077	1414	2226	3074	1238	2437	2054	2987	3384	3388	1567	3319	1883
Bacteria	Bacteroidetes	Olivibacter	303	1061	519	394	62	542	621	133	178	262	284	444	306	504	505	260	315	557	359	155	253	939	189	586	137	478	386	394	405	607	345	306	644	310	1496	127	400	293	206	633	229	1233	669	311	190	222	549
Bacteria	Bacteroidetes	Pedobacter	7199	1730	1111	1424	673	2056	1585	1289	1607	1313	2852	1754	1381	2795	1969	2025	1435	1293	1693	759	2015	4066	1212	835	1102	737	3330	7932	876	4994	933	1013	8149	1718	467	845	948	1219	825	5841	938	1468	4405	2023	1719	3852	1184
Bacteria	Bacteroidetes	Pseudopedobacter	462	115	68	90	16	186	168	87	169	79	220	79	64	470	118	112	125	105	100	43	131	290	59	37	56	43	214	844	37	386	39	105	770	150	28	40	131	168	37	346	61	88	397	92	155	274	108
Bacteria	Bacteroidetes	Solitalea	197	151	87	122	65	130	435	144	168	170	382	127	96	141	124	279	168	165	165	105	98	199	66	54	70	88	124	169	62	149	576	46	375	78	26	46	80	73	49	232	99	207	851	221	93	140	199
Bacteria	Bacteroidetes	Sphingobacterium	16926	2891	1640	1757	545	4199	2973	2663	3751	2412	7439	2633	2275	13913	2020	2152	2353	1920	3136	819	6376	17332	2121	1796	1316	1346	9937	41774	1296	14307	1097	1779	23782	6668	660	1000	2226	2929	753	20545	1950	3251	13023	3182	2815	9399	1884
Bacteria	Bacteroidetes	Rhodocaloribacter	55	103	60	71	25	44	93	46	38	34	102	105	107	84	284	120	57	99	40	36	70	60	99	41	39	67	65	46	61	81	81	60	142	54	45	39	341	104	49	40	47	219	171	52	41	90	59
Bacteria	Bacteroidetes	Rhodothermus	93	133	49	111	32	91	169	82	61	90	125	169	138	149	148	156	77	138	72	69	74	122	124	58	54	51	67	128	79	221	133	36	283	55	35	88	53	138	25	128	71	171	227	182	60	185	32
Bacteria	Bacteroidetes	Salinibacter	64	83	36	100	21	40	100	25	46	38	84	63	65	90	72	102	32	67	52	30	38	63	66	32	32	32	35	57	34	113	79	42	129	47	33	44	42	78	19	46	36	122	104	141	20	70	39
Bacteria	Balneolaeota	Candidatus_Cyclonatronum	63	128	96	71	12	42	81	52	62	37	53	83	191	100	63	110	59	49	22	38	20	27	39	29	31	61	30	20	24	43	35	21	98	38	16	18	33	36	17	24	20	137	60	129	35	87	68
Bacteria	Caldiserica	Caldisericum	29	43	31	100	27	91	117	69	37	68	96	111	60	70	29	111	110	77	61	90	12	23	146	24	114	13	17	18	11	51	10	9	51	11	10	18	66	27	53	37	88	168	45	176	37	134	194
Bacteria	Calditrichaeota	Caldithrix	182	110	164	42	8	83	100	126	75	61	72	219	81	128	44	88	32	92	59	166	110	191	67	29	36	57	41	115	140	53	20	22	112	184	17	149	14	11	34	69	29	114	158	57	83	100	46
Bacteria	Candidatus_Absconditabacteria	Candidatus_Absconditicoccus	25	29	45	17	14	35	31	51	20	23	54	46	82	54	22	51	60	93	28	46	20	29	29	28	20	33	24	56	62	35	51	18	78	57	21	41	29	24	38	46	37	100	64	69	53	81	22
Bacteria	Candidatus_Bipolaricaulota	Candidatus_Bipolaricaulis	31	43	28	67	8	52	65	13	7	18	47	50	51	76	42	49	28	30	26	22	9	26	36	25	24	17	47	156	16	123	35	14	91	41	6	26	35	36	7	82	13	72	40	39	42	99	35
Bacteria	Candidatus_Cloacimonetes	Candidatus_Cloacimonas	76	39	31	42	11	28	22	23	21	17	25	27	36	17	71	131	31	28	25	34	43	36	12	27	9	17	32	15	19	77	32	108	51	33	8	28	46	26	9	52	46	37	52	53	73	31	47
Bacteria	Candidatus_Omnitrophica	Candidatus_Vampirococcus	129	246	72	171	28	79	380	182	113	304	288	214	132	369	173	151	84	343	137	146	131	99	299	114	121	59	170	252	325	579	292	93	505	367	108	192	226	211	148	215	121	298	278	224	139	229	99
Bacteria	Candidatus_Saccharibacteria	Candidatus_Nanosynbacter	18	74	8	61	6	13	48	21	18	20	52	35	40	82	32	25	18	49	12	18	21	12	18	30	10	8	17	17	9	17	13	11	183	7	8	3	10	19	12	17	6	19	32	43	16	59	11
Bacteria	Candidatus_Saccharibacteria	Candidatus_Minimicrobia	0.0	6	3	6	6	1	6	4	1	1	6	5	10	4	8	2	7	3	0.0	2	3	6	11	4	2	0.0	2	5	8	3	7	0.0	4	2	1	1	6	10	1	8	3	2	6	5	2	4	11
Bacteria	Candidatus_Saccharibacteria	Candidatus_Saccharimonas	2	26	10	10	1	9	25	3	14	10	11	18	12	19	9	11	5	20	2	21	1	3	10	14	3	0.0	1	4	2	11	4	2	35	7	1	9	20	17	1	0.0	6	21	9	42	7	4	4
Bacteria	Chlamydiae	Chlamydia	275	714	1194	250	655	367	355	762	648	264	520	442	380	868	413	814	2100	383	364	872	233	226	379	454	224	426	272	394	231	292	246	411	338	230	189	324	254	421	301	1112	495	486	348	750	630	398	484
Bacteria	Chlamydiae	Chlamydiifrater	14	16	14	33	7	15	18	10	7	10	18	38	64	30	18	21	27	9	17	10	12	7	11	13	5	25	7	18	17	10	6	11	36	21	2	12	7	17	13	11	9	18	18	43	3	19	7
Bacteria	Chlamydiae	Candidatus_Protochlamydia	90	64	70	77	36	179	272	200	436	204	116	392	50	142	46	184	73	130	363	292	58	68	258	73	324	51	76	67	59	358	83	106	107	58	51	36	102	123	72	165	173	100	202	91	162	105	92
Bacteria	Chlamydiae	Neochlamydia	9	15	11	18	5	24	17	15	23	21	15	21	14	21	14	17	41	12	12	5	11	8	7	5	2	18	17	9	17	23	6	13	29	16	8	9	6	15	7	9	13	12	11	16	4	18	6
Bacteria	Chlamydiae	Parachlamydia	34	37	23	16	6	19	23	25	12	14	31	37	20	13	36	33	17	20	8	17	11	8	9	34	10	14	13	19	26	11	2	7	29	13	8	8	22	24	7	20	7	19	20	18	14	17	28
Bacteria	Chlamydiae	Candidatus_Rhabdochlamydia	51	39	31	77	23	55	129	109	142	101	46	128	58	93	57	66	37	69	201	106	22	44	104	44	101	20	38	65	61	189	32	28	72	47	13	71	45	33	15	69	70	54	115	61	51	64	26
Bacteria	Chlamydiae	Simkania	11	22	13	29	8	12	32	23	25	32	14	25	18	47	25	24	20	38	30	30	25	22	19	13	15	9	11	21	17	22	42	5	30	31	5	31	29	15	21	20	13	55	25	25	24	26	22
Bacteria	Chlamydiae	Waddlia	74	237	156	145	116	61	216	87	74	335	158	165	185	256	157	115	188	304	106	101	221	192	164	152	127	296	302	199	235	129	259	200	167	114	138	251	111	134	108	141	53	258	187	76	75	114	72
Bacteria	Chlorobi	Chlorobaculum	315	276	92	220	46	197	347	152	193	160	183	386	252	329	234	339	168	255	120	108	101	181	194	114	76	89	139	338	107	327	161	69	413	132	35	118	114	189	51	199	84	324	344	384	142	236	146
Bacteria	Chlorobi	Chlorobium	134	112	47	266	28	77	146	83	94	85	90	181	169	236	184	234	86	169	60	52	73	89	72	49	59	67	79	143	46	170	78	60	232	72	24	32	97	86	32	101	59	165	183	166	70	169	59
Bacteria	Chlorobi	Chloroherpeton	43	52	26	61	12	29	137	50	42	16	51	47	45	55	47	50	83	51	19	28	18	13	31	65	18	31	18	15	20	30	15	35	54	18	20	56	32	56	18	15	40	84	61	133	30	47	28
Bacteria	Chlorobi	Pelodictyon	446	103	79	117	17	163	204	96	111	106	196	111	105	232	141	208	95	139	61	68	181	186	117	54	49	64	105	285	73	287	73	58	543	109	29	78	102	98	49	192	77	179	426	225	96	216	66
Bacteria	Chlorobi	Prosthecochloris	333	910	353	527	83	315	547	244	257	242	361	563	554	551	627	648	381	323	101	152	158	199	184	180	119	151	164	565	287	262	216	101	789	125	114	117	174	378	170	295	115	562	425	963	289	428	403
Bacteria	Chloroflexi	Anaerolinea	421	904	300	586	72	538	1558	526	331	599	991	1234	780	1597	1393	856	186	1151	643	422	333	393	1639	751	643	711	792	1124	500	1887	1549	556	1456	741	73	401	1372	804	105	683	633	1244	3622	471	812	1364	246
Bacteria	Chloroflexi	Brevefilum	17	49	22	32	4	38	70	28	28	26	34	44	58	73	30	53	33	60	23	24	13	22	39	40	12	36	26	20	18	40	43	56	66	32	24	11	40	35	35	28	33	66	63	113	19	39	18
Bacteria	Chloroflexi	Pelolinea	46	116	80	106	10	41	183	41	60	51	166	138	121	214	163	171	52	211	77	69	59	57	145	71	74	107	50	92	71	177	200	104	682	74	51	37	134	143	41	108	83	245	252	181	67	155	39
Bacteria	Chloroflexi	Candidatus_Promineofilum	24	175	45	97	18	57	136	63	52	61	111	145	106	193	288	110	66	145	64	56	52	63	138	65	78	30	55	73	60	173	121	54	165	64	19	54	80	85	54	56	58	159	244	119	49	132	47
Bacteria	Chloroflexi	Caldilinea	30	46	37	53	17	16	59	33	17	14	48	57	54	71	59	89	97	55	27	29	21	26	44	35	26	22	34	39	18	58	49	18	75	38	5	35	30	34	13	32	14	89	104	49	27	54	23
Bacteria	Chloroflexi	Chloroflexus	66	263	79	65	14	40	227	44	41	67	141	143	108	155	60	167	376	160	42	133	26	27	149	44	107	63	23	48	42	83	76	110	159	229	16	42	71	139	53	120	67	82	85	56	45	170	153
Bacteria	Chloroflexi	Roseiflexus	108	111	45	71	15	62	104	45	45	38	73	79	85	149	87	86	59	64	50	42	41	52	53	35	36	13	62	93	26	84	51	28	173	42	27	25	34	26	36	97	30	107	103	95	39	122	36
Bacteria	Chloroflexi	Dehalogenimonas	153	218	72	129	56	95	183	74	64	80	144	136	181	151	157	221	85	164	69	228	57	89	119	73	73	46	70	100	98	139	115	51	197	125	39	82	130	117	67	104	81	206	195	80	126	177	49
Bacteria	Chloroflexi	Dehalococcoides	48	167	84	170	47	63	142	99	57	75	166	134	164	209	197	172	106	132	44	74	69	98	62	55	30	72	61	108	69	112	89	90	196	57	23	73	55	88	41	45	36	159	104	224	79	137	52
Bacteria	Chloroflexi	Ktedonosporobacter	29	152	79	79	17	53	150	33	47	46	78	103	49	78	90	89	43	57	32	37	29	46	69	41	44	35	57	55	40	50	63	33	115	66	13	48	47	96	30	29	50	197	102	127	41	113	23
Bacteria	Chloroflexi	Tepidiforma	197	108	99	160	74	218	223	241	149	276	282	184	154	275	123	154	140	159	96	108	224	136	406	231	346	112	182	257	377	612	418	108	836	324	140	222	426	167	176	242	210	328	257	248	96	228	103
Bacteria	Chloroflexi	Sphaerobacter	2091	48	39	59	7	385	288	192	403	105	791	136	79	3107	85	90	29	114	357	41	1037	3279	289	52	156	34	1688	7830	88	2117	103	113	3683	1465	16	144	292	40	22	3339	119	145	2349	38	228	1073	145
Bacteria	Chloroflexi	Thermomicrobium	200	72	46	48	35	164	431	308	308	193	170	373	84	174	100	305	172	325	613	591	110	77	260	62	377	59	116	82	80	380	57	14	134	73	32	27	68	33	121	237	266	219	458	430	119	202	224
Bacteria	Chloroflexi	Thermobaculum	10	28	13	33	0.0	10	43	13	5	11	20	24	15	28	30	21	18	28	13	10	8	29	15	10	13	10	2	7	18	26	31	13	27	17	5	8	6	21	21	11	12	31	33	17	10	25	8
Bacteria	Chrysiogenetes	Desulfurispirillum	22	50	24	56	7	46	74	111	24	24	49	53	73	75	61	68	44	49	18	28	21	25	46	26	28	234	30	28	39	60	27	20	123	17	13	19	33	46	25	24	25	92	111	105	26	55	29
Bacteria	Coprothermobacterota	Coprothermobacter	25	25	17	34	6	17	75	50	18	14	29	33	47	33	30	15	20	48	41	7	55	16	18	23	8	10	18	29	21	69	46	73	63	20	2	17	60	26	9	45	40	64	33	36	10	36	12
Bacteria	Cyanobacteria	Anthocerotibacter	13	29	17	24	18	26	38	11	11	18	23	18	36	38	26	42	30	31	9	26	13	19	42	17	15	41	3	6	3	28	29	14	34	14	12	22	21	12	12	21	34	41	31	146	18	17	11
Bacteria	Cyanobacteria	Gloeobacter	58	87	33	119	17	42	130	52	38	55	81	74	116	91	93	88	61	72	31	46	30	51	93	24	44	19	38	39	59	88	74	29	141	45	12	28	62	70	33	33	54	180	115	85	36	115	36
Bacteria	Cyanobacteria	Candidatus_Atelocyanobacterium	71	138	64	48	37	112	91	87	152	186	163	61	56	102	61	170	58	161	208	91	53	31	106	63	108	47	49	46	39	415	55	64	60	55	20	56	59	66	40	81	62	110	163	75	95	107	126
Bacteria	Cyanobacteria	Crocosphaera	18	48	32	71	26	86	66	22	45	84	88	46	48	66	36	114	84	62	50	56	17	36	53	24	81	31	31	26	54	52	16	35	41	33	17	28	26	37	33	33	27	54	70	32	47	31	46
Bacteria	Cyanobacteria	Euhalothece	33	57	32	156	28	63	29	25	23	41	107	25	138	197	209	109	60	44	13	61	40	100	16	46	27	32	33	27	38	31	39	27	506	19	30	21	51	37	58	88	28	50	34	82	15	124	40
Bacteria	Cyanobacteria	Gloeothece	101	181	165	96	60	124	132	91	230	157	171	101	108	76	136	250	127	124	197	81	114	123	130	163	164	88	113	79	110	196	62	112	92	58	91	87	101	104	92	112	80	95	138	73	135	79	141
Bacteria	Cyanobacteria	Halothece	11	17	15	42	10	14	14	17	16	8	16	23	15	30	5	16	19	20	6	11	7	9	9	7	14	23	9	11	12	17	5	8	38	11	7	7	8	28	11	12	19	25	16	27	14	10	13
Bacteria	Cyanobacteria	Rippkaea	23	46	27	22	16	39	81	32	25	29	33	29	68	97	40	59	67	43	32	66	66	27	24	31	25	26	27	22	21	22	28	71	39	27	16	29	333	24	15	23	77	52	30	59	30	25	23
Bacteria	Cyanobacteria	Chondrocystis	51	34	69	34	21	40	37	34	35	42	25	28	29	43	41	68	73	31	37	44	22	32	25	51	36	17	37	36	44	38	23	31	21	33	16	34	53	28	40	49	28	71	30	40	32	31	42
Bacteria	Cyanobacteria	Geminocystis	272	160	328	296	271	208	242	156	184	240	262	159	352	198	209	254	306	232	148	136	306	414	201	347	126	314	335	319	476	297	228	430	185	212	257	146	139	256	312	200	223	170	195	227	113	201	153
Bacteria	Cyanobacteria	Gloeocapsa	6	23	13	16	10	21	28	14	12	24	22	20	23	26	13	32	21	20	22	9	10	7	16	10	11	8	11	11	3	13	21	16	24	9	2	18	17	23	7	12	24	25	17	33	13	24	7
Bacteria	Cyanobacteria	Cyanobacterium	92	23	115	240	79	152	205	252	110	270	204	84	194	144	159	138	63	104	223	31	134	110	76	228	45	38	129	160	148	202	222	272	150	236	157	253	301	376	126	281	406	69	275	179	99	383	108
Bacteria	Cyanobacteria	Microcystis	56	92	105	96	83	97	140	141	119	167	106	80	159	88	73	104	109	143	102	78	56	63	103	95	61	55	193	96	90	74	70	47	108	52	36	86	50	82	41	96	62	142	93	155	84	118	102
Bacteria	Cyanobacteria	Chroococcidiopsis	9	32	11	34	3	26	47	18	17	13	35	32	41	53	54	49	18	58	16	8	16	13	24	17	11	16	12	14	23	44	37	16	38	14	16	6	15	30	12	20	21	41	35	35	14	17	14
Bacteria	Cyanobacteria	Gloeomargarita	18	15	6	11	5	13	23	22	10	19	16	28	24	20	25	31	13	19	25	15	3	10	11	5	51	4	2	12	3	22	8	10	23	9	2	16	14	25	15	10	14	19	25	33	9	9	9
Bacteria	Cyanobacteria	Anabaenopsis	41	40	21	26	19	28	33	58	60	39	59	32	34	57	30	57	40	34	30	32	28	39	29	21	35	21	45	49	37	54	16	23	108	29	5	20	16	37	38	52	37	24	50	141	13	44	12
Bacteria	Cyanobacteria	Cylindrospermopsis	13	10	26	55	26	57	45	75	51	84	37	17	22	49	11	32	74	62	54	31	9	30	17	10	14	14	13	6	12	39	7	11	95	13	4	10	13	12	27	17	46	38	23	77	17	54	43
Bacteria	Cyanobacteria	Dolichospermum	28	40	35	75	44	38	61	55	38	57	78	70	60	68	30	86	79	56	54	73	28	53	86	37	71	33	39	26	34	56	29	56	43	27	37	30	37	37	33	51	34	77	83	46	46	66	45
Bacteria	Cyanobacteria	Nodularia	153	27	161	143	86	39	39	24	20	21	41	18	202	20	192	48	151	30	41	34	233	281	108	320	60	172	343	190	259	279	38	226	22	100	223	258	317	232	382	23	21	16	116	12	20	29	14
Bacteria	Cyanobacteria	Raphidiopsis	1	11	14	5	1	3	3	0.0	4	6	4	5	1	0.0	5	2	6	2	12	1	2	3	1	1	1	3	2	1	2	2	3	4	3	0.0	1	1	2	3	1	1	2	5	1	0.0	5	0.0	1
Bacteria	Cyanobacteria	Sphaerospermopsis	123	143	130	113	82	167	299	123	144	144	193	124	164	178	116	229	183	198	231	155	100	149	161	73	176	81	88	97	68	242	63	283	190	97	48	99	71	169	99	159	102	204	273	117	137	203	122
Bacteria	Cyanobacteria	Calothrix	436	830	675	941	523	636	636	596	498	611	887	549	700	651	764	692	864	749	614	470	468	675	485	573	440	616	578	573	688	570	365	606	726	479	322	384	455	696	492	507	519	624	727	747	456	669	514
Bacteria	Cyanobacteria	Fischerella	106	72	71	109	66	116	105	62	44	83	93	72	146	89	124	173	111	125	84	66	81	81	60	68	48	57	81	68	91	64	29	47	84	52	56	70	81	54	77	70	61	83	85	119	93	80	107
Bacteria	Cyanobacteria	Anabaena	117	49	143	136	99	61	89	45	48	56	84	57	136	99	116	96	346	60	84	69	126	153	70	121	53	81	135	94	139	419	57	131	77	60	61	87	209	115	106	175	58	72	72	86	91	78	80
Bacteria	Cyanobacteria	Cylindrospermum	17	70	43	33	34	17	22	29	20	20	32	17	29	63	44	23	32	22	16	26	32	39	40	32	13	31	34	28	33	23	24	45	89	26	36	18	10	21	57	15	10	28	40	115	24	45	51
Bacteria	Cyanobacteria	Nostoc	3947	1340	4666	3377	4526	2393	17413	1211	6783	1826	29455	1899	1066	12808	2757	1771	14921	3458	6661	14112	8271	4750	2537	1518	2603	2527	1001	3326	6853	5313	473	658	6564	1488	422	1641	1863	756	8690	8931	6691	4526	1631	20673	31378	1456	16929
Bacteria	Cyanobacteria	Richelia	153	69	28	29	9	16	23	12	21	25	28	8	78	25	111	29	33	17	27	10	17	56	45	62	13	15	86	99	45	21	71	17	73	78	49	29	52	62	36	57	43	30	20	20	9	19	15
Bacteria	Cyanobacteria	Trichormus	55	21	36	44	19	53	47	50	20	41	55	31	36	45	36	84	40	58	40	81	30	34	18	26	27	30	33	28	38	43	66	30	47	34	18	24	50	33	48	82	61	54	74	78	39	72	56
Bacteria	Cyanobacteria	Microchaete	14	17	11	27	11	17	22	17	39	35	34	31	17	25	11	28	6	20	36	21	8	18	24	4	24	6	5	14	11	33	10	4	18	6	4	10	5	15	15	7	14	3	24	13	20	15	26
Bacteria	Cyanobacteria	Rivularia	37	30	73	53	46	86	77	61	31	52	49	49	56	73	50	60	51	42	73	45	41	58	63	36	29	40	58	54	45	69	34	54	57	30	21	28	33	45	49	59	62	44	89	74	54	62	53
Bacteria	Cyanobacteria	Brasilonema	60	25	25	36	8	52	68	57	37	59	64	50	51	68	26	45	53	60	61	27	33	34	39	78	33	7	18	57	32	111	21	45	32	36	17	24	101	49	38	253	44	63	55	52	51	144	67
Bacteria	Cyanobacteria	Scytonema	90	90	134	131	90	143	64	62	59	93	61	64	119	83	177	103	143	91	74	45	103	146	84	155	51	67	146	107	165	62	59	130	129	81	135	156	99	70	108	48	52	91	85	110	44	51	59
Bacteria	Cyanobacteria	Tolypothrix	43	41	34	19	21	20	34	27	34	25	39	44	33	29	44	39	31	32	26	23	32	35	23	37	23	45	41	36	21	23	18	46	23	17	6	36	34	48	23	16	13	39	27	16	29	21	40
Bacteria	Cyanobacteria	Allocoleopsis	20	30	15	22	6	25	32	12	15	19	42	26	19	48	18	31	23	21	6	9	10	15	9	16	7	10	13	22	20	10	25	15	30	17	7	16	10	14	4	8	12	36	18	45	5	17	8
Bacteria	Cyanobacteria	Geitlerinema	15	32	17	31	5	23	54	13	11	19	15	31	49	40	24	54	19	62	23	17	9	24	22	12	15	11	18	24	14	30	54	19	65	17	6	8	24	37	23	18	16	53	41	56	25	66	21
Bacteria	Cyanobacteria	Crinalium	21	20	29	27	6	17	31	17	7	16	23	16	39	30	15	36	36	17	18	25	11	22	14	14	7	17	10	12	10	12	14	15	43	21	10	5	43	12	16	20	8	27	17	47	11	26	19
Bacteria	Cyanobacteria	Arthrospira	20	6	13	7	5	25	8	11	5	31	17	12	12	11	12	22	19	14	4	6	6	18	12	13	6	9	9	15	10	5	11	11	24	6	2	25	14	9	15	5	5	29	19	15	3	18	12
Bacteria	Cyanobacteria	Limnospira	0.0	23	2	0.0	1	53	36	12	45	26	28	13	0.0	17	2	18	1	36	48	10	2	2	25	3	49	2	1	2	0.0	27	0.0	5	11	0.0	0.0	0.0	4	4	0.0	2	0.0	0.0	33	1	8	7	30
Bacteria	Cyanobacteria	Oxynema	24	21	23	28	0.0	28	115	79	22	43	24	36	72	49	20	51	24	33	40	34	31	23	51	21	20	10	17	20	16	20	53	18	57	38	20	19	34	36	17	15	16	89	48	60	20	63	22
Bacteria	Cyanobacteria	Planktothrix	305	57	32	52	18	32	31	120	86	51	83	38	47	66	27	103	36	41	21	26	171	58	42	18	34	18	128	26	20	37	46	35	106	17	17	20	32	47	64	319	27	80	64	49	42	179	22
Bacteria	Cyanobacteria	Moorena	121	190	97	77	57	193	247	179	91	112	124	104	144	113	159	206	103	139	119	138	201	112	121	106	125	119	84	112	70	145	116	111	155	62	39	72	177	139	113	121	136	120	144	269	138	187	104
Bacteria	Cyanobacteria	Oscillatoria	44	89	104	106	45	60	49	46	46	45	53	58	47	60	67	72	55	67	36	24	56	58	42	58	28	56	51	53	49	70	52	50	84	45	42	36	68	97	44	31	32	51	35	99	44	62	43
Bacteria	Cyanobacteria	Koinonema	47	42	34	33	18	41	60	34	35	36	53	55	53	87	20	71	76	46	32	57	21	31	26	16	13	22	18	30	24	37	19	13	63	30	8	17	20	29	21	65	20	52	51	62	56	59	41
Bacteria	Cyanobacteria	Stanieria	80	156	98	68	117	113	94	99	120	80	106	61	93	157	134	128	176	73	90	79	72	70	89	81	67	83	83	71	87	77	84	118	85	40	55	69	67	111	44	155	96	94	99	91	58	88	94
Bacteria	Cyanobacteria	Pleurocapsa	13	72	20	57	8	38	67	24	39	20	35	49	68	33	33	34	33	42	17	21	48	10	29	13	22	4	20	20	11	26	18	6	59	19	13	8	20	78	14	24	24	66	35	39	26	18	13
Bacteria	Cyanobacteria	Kovacikia	38	28	23	32	9	30	42	28	30	34	36	58	49	43	25	53	38	41	19	16	39	18	22	28	16	7	12	23	31	33	30	9	22	31	5	27	15	23	17	10	17	93	46	36	17	24	25
Bacteria	Cyanobacteria	Leptolyngbya	361	471	195	968	70	316	519	356	255	636	397	349	314	584	455	453	283	445	254	182	237	231	356	364	372	224	246	377	246	662	403	306	919	256	157	288	294	263	180	408	306	739	608	523	282	486	287
Bacteria	Cyanobacteria	Thermoleptolyngbya	8	47	13	28	5	32	45	14	10	14	65	38	34	26	33	39	31	35	22	11	15	11	42	14	13	8	3	6	11	41	11	11	53	26	6	8	10	23	8	9	33	36	39	10	15	22	20
Bacteria	Cyanobacteria	Halomicronema	11	14	18	26	7	19	26	16	24	14	15	21	29	37	27	104	34	26	7	8	9	8	12	17	3	17	6	13	12	25	14	7	29	8	6	4	15	18	6	10	11	32	28	23	11	11	13
Bacteria	Cyanobacteria	Pseudanabaena	35	108	59	78	13	97	106	45	42	107	55	61	39	56	55	183	36	67	50	44	29	52	44	25	31	20	33	37	60	61	48	40	175	38	27	21	65	78	25	41	22	60	50	66	41	83	29
Bacteria	Cyanobacteria	Thermosynechococcus	16	34	11	98	9	21	40	16	35	14	25	32	23	46	36	54	14	20	25	18	12	31	31	10	24	6	10	15	20	33	27	14	40	15	3	13	18	30	6	19	18	28	49	25	10	30	19
Bacteria	Cyanobacteria	Acaryochloris	59	44	76	60	26	39	73	23	45	41	45	64	61	62	86	55	287	51	46	31	32	49	38	22	24	15	96	48	60	45	23	37	34	38	94	126	30	44	30	33	24	42	47	77	31	35	21
Bacteria	Cyanobacteria	Chamaesiphon	20	33	24	28	12	25	77	22	18	27	21	29	54	29	22	73	27	35	15	34	26	26	39	23	21	29	18	20	39	65	25	17	31	34	18	24	17	15	19	22	20	36	101	39	36	22	39
Bacteria	Cyanobacteria	Synechocystis	113	87	128	301	93	178	170	240	198	379	330	169	225	341	172	179	72	146	461	47	193	174	63	234	78	62	136	200	264	275	259	169	109	377	166	263	411	328	138	367	580	70	300	280	186	424	194
Bacteria	Cyanobacteria	Cyanobium	38	147	56	99	17	75	143	52	46	62	115	115	142	95	106	128	51	112	64	62	90	52	107	52	57	53	56	64	51	105	121	46	198	75	25	47	129	125	34	44	64	171	106	91	41	126	40
Bacteria	Cyanobacteria	Parasynechococcus	0.0	0.0	0.0	1	0.0	0.0	0.0	0.0	0.0	0.0	0.0	1	0.0	1	1	0.0	0.0	2	0.0	1	0.0	0.0	0.0	1	0.0	1	0.0	1	0.0	0.0	0.0	0.0	2	0.0	0.0	0.0	0.0	1	0.0	0.0	1	0.0	0.0	0.0	0.0	1	0.0
Bacteria	Cyanobacteria	Prochlorococcus	596	740	622	455	604	792	834	730	927	952	884	481	635	681	579	959	754	876	1217	620	413	564	822	491	1144	602	589	599	520	824	287	596	798	392	272	429	619	563	495	890	615	643	1244	743	599	931	687
Bacteria	Cyanobacteria	Dactylococcopsis	10	36	31	31	6	40	45	25	21	89	44	65	40	42	36	61	26	67	30	26	24	23	30	16	17	24	26	17	28	56	14	21	55	41	8	24	24	34	14	32	25	44	29	18	22	72	40
Bacteria	Cyanobacteria	Synechococcus	830	1630	663	1520	472	813	1447	699	554	942	1200	1471	1398	1853	1259	1560	1201	1056	650	608	892	816	1009	690	551	812	679	777	668	1067	913	828	2107	626	434	620	732	1056	566	662	502	1614	1436	1755	559	1293	704
Bacteria	Cyanobacteria	Thermostichus	4	8	10	6	7	5	18	8	6	2	11	11	6	11	12	18	15	11	3	7	4	22	7	15	3	8	10	10	9	9	8	5	17	0.0	10	8	2	8	9	0.0	1	8	7	17	0.0	10	6
Bacteria	Deferribacteres	Calditerrivibrio	191	51	25	68	23	45	59	138	64	51	134	64	61	208	62	77	125	44	48	47	56	98	24	42	16	34	105	161	34	124	25	40	186	133	15	41	36	53	44	162	54	97	109	91	44	97	64
Bacteria	Deferribacteres	Deferribacter	85	543	804	100	543	335	153	561	1342	187	361	244	242	550	135	541	1262	188	453	1039	102	61	334	377	96	256	100	100	71	75	64	274	96	71	96	166	143	187	150	766	439	244	193	501	558	206	784
Bacteria	Deferribacteres	Denitrovibrio	29	76	32	58	15	59	69	42	24	52	42	60	52	73	78	85	45	45	18	30	20	22	33	22	22	15	13	23	20	28	17	20	126	21	8	22	35	43	17	22	31	48	51	45	32	41	26
Bacteria	Deferribacteres	Flexistipes	49	57	44	62	24	34	61	43	34	69	61	59	59	82	124	57	40	71	39	39	46	59	39	39	26	33	33	57	42	86	60	46	96	63	18	32	36	59	33	64	38	119	71	121	35	64	47
Bacteria	Deferribacteres	Geovibrio	36	140	50	145	33	81	143	65	93	80	158	117	155	139	187	143	129	100	32	52	32	42	69	65	58	94	45	31	37	76	47	24	171	33	14	38	123	117	40	60	59	137	99	168	44	161	67
Bacteria	Deinococcus-Thermus	Deinococcus	1150	1447	633	1322	220	705	1622	1512	916	1170	2273	1680	1410	1489	1145	1688	898	1512	913	1155	1140	988	1743	939	1240	673	786	1250	1129	2244	1568	893	3506	1358	615	1153	1223	1690	571	1261	1171	2361	1934	1463	908	2399	766
Bacteria	Deinococcus-Thermus	Marinithermus	14	59	14	66	5	23	63	32	15	20	59	46	49	48	44	27	21	35	16	41	44	26	29	18	16	24	18	15	6	38	28	11	69	13	12	13	25	31	22	19	21	46	49	34	23	44	22
Bacteria	Deinococcus-Thermus	Meiothermus	237	145	54	97	5	97	188	46	45	89	152	111	109	205	110	120	55	113	64	115	74	122	99	35	36	31	39	80	32	131	152	34	241	81	18	37	102	72	29	70	100	152	251	63	59	117	67
Bacteria	Deinococcus-Thermus	Oceanithermus	20	47	24	61	5	24	52	23	30	10	45	60	53	44	52	51	22	48	22	19	25	25	39	15	27	20	13	24	12	46	42	22	61	16	11	17	30	51	13	31	20	93	87	44	18	53	27
Bacteria	Deinococcus-Thermus	Thermus	75	292	135	373	42	157	471	143	95	170	394	321	274	289	292	299	164	301	132	176	151	137	239	139	128	77	122	168	127	264	233	81	357	146	63	80	172	255	111	132	145	512	414	251	109	307	95
Bacteria	Deinococcus-Thermus	Truepera	25	44	19	24	1	14	38	14	18	16	44	28	27	43	35	25	13	47	16	15	18	26	37	19	7	24	13	28	9	32	76	15	59	18	8	24	23	31	11	7	21	75	39	31	10	22	17
Bacteria	Dictyoglomi	Dictyoglomus	50	119	114	294	127	80	184	110	174	135	117	202	190	103	103	263	120	114	171	112	97	59	119	108	176	64	102	69	58	143	120	64	249	76	40	39	102	93	48	117	98	88	124	199	146	205	74
Bacteria	Elusimicrobia	Elusimicrobium	914	415	268	608	92	512	548	1011	1009	1194	351	731	538	1021	503	390	530	658	327	471	1027	519	960	717	589	466	457	521	1431	804	348	309	2843	665	344	566	667	888	129	1006	606	666	338	782	388	644	336
Bacteria	Elusimicrobia	Endomicrobium	100	96	167	71	45	100	132	111	132	114	136	106	150	579	223	227	154	97	101	1356	283	79	87	267	42	367	69	210	49	66	413	222	194	138	36	233	147	248	28	304	382	133	86	537	180	93	89
Bacteria	Fibrobacteres	Fibrobacter	24621	122250	23158	4675	8914	4015	8312	3010	25801	1295	13061	22592	20052	28144	121084	48369	13293	12620	5956	16094	15554	17486	22833	20965	10805	27929	5959	17491	9496	9943	21980	14800	254690	17018	10537	27920	19297	16217	49186	9682	15622	21934	10179	163570	23589	1175	30513
Bacteria	Firmicutes	Alicyclobacillus	464	400	154	268	66	352	350	302	152	238	312	322	343	386	296	507	388	319	208	121	143	176	362	173	157	117	184	541	121	462	192	294	1081	315	47	140	242	227	100	362	494	524	368	307	167	530	261
Bacteria	Firmicutes	Effusibacillus	20	26	29	53	5	12	42	24	36	23	42	50	42	130	50	47	21	56	16	12	19	13	51	14	12	14	24	12	6	29	24	23	205	8	4	12	26	21	15	6	8	25	50	17	17	45	15
Bacteria	Firmicutes	Kyrpidia	46	144	29	106	10	105	378	54	89	130	133	247	103	138	78	115	46	128	90	159	76	33	202	54	172	31	66	33	66	199	55	25	259	114	11	23	53	62	17	127	87	296	339	164	61	112	50
Bacteria	Firmicutes	Tumebacillus	94	312	131	207	23	165	228	109	82	113	240	232	194	254	307	300	97	181	98	115	122	142	152	230	105	116	66	114	157	171	153	55	469	238	71	123	157	204	69	97	113	330	206	117	93	224	112
Bacteria	Firmicutes	Aeribacillus	34	43	41	48	18	29	84	72	24	40	99	47	38	83	58	64	51	30	25	67	17	27	70	26	19	35	13	18	19	47	34	20	49	19	14	14	33	60	36	48	40	47	90	92	42	46	48
Bacteria	Firmicutes	Alkalihalobacillus	206	329	261	485	141	288	396	246	234	214	288	369	290	347	359	405	356	247	188	246	180	225	195	163	156	220	256	172	260	204	166	220	315	181	91	174	200	241	161	376	151	252	330	451	167	284	210
Bacteria	Firmicutes	Amphibacillus	62	100	50	113	182	124	92	76	99	105	115	97	91	142	80	120	132	75	115	74	75	47	98	53	175	97	46	49	36	109	47	46	134	60	34	55	77	72	41	97	58	64	86	146	80	83	60
Bacteria	Firmicutes	Anaerobacillus	44	88	47	59	25	137	115	47	65	64	52	121	80	79	50	89	50	95	105	54	40	49	103	45	54	31	38	44	52	72	41	55	101	42	16	27	25	47	42	43	55	54	50	53	60	68	62
Bacteria	Firmicutes	Anoxybacillus	133	368	187	293	48	169	301	185	160	211	222	296	300	264	274	333	221	266	151	137	107	176	183	74	169	78	103	120	121	172	153	103	365	112	58	108	107	173	122	152	126	295	225	300	125	231	141
Bacteria	Firmicutes	Bacillus	5695	5951	7592	6286	5664	5682	5497	6864	7350	6096	7987	5642	6672	7911	6023	7706	9842	5361	6398	6494	4662	6626	8694	5942	4020	5346	6555	7500	5859	6187	4001	5303	7644	4880	3679	4669	4493	5876	5096	11501	7923	8246	7767	10383	4508	6480	7373
Bacteria	Firmicutes	Caldalkalibacillus	30	58	35	44	11	19	46	27	13	12	53	33	37	39	37	58	23	30	24	51	18	33	26	20	26	23	17	22	16	34	25	12	53	19	10	21	13	55	13	11	18	52	47	46	26	36	16
Bacteria	Firmicutes	Caldibacillus	37	207	90	227	15	101	242	78	46	43	98	189	121	108	116	145	63	70	41	47	41	70	78	44	29	54	47	58	43	50	59	62	139	46	24	69	70	178	38	40	44	243	106	89	78	173	64
Bacteria	Firmicutes	Cytobacillus	262	309	207	294	92	280	266	217	263	251	316	275	331	288	329	332	204	185	194	171	151	207	194	123	175	130	196	371	178	283	245	119	499	212	78	161	133	209	117	260	172	348	304	410	167	293	159
Bacteria	Firmicutes	Evansella	56	96	143	75	21	75	90	74	68	89	108	100	79	105	72	148	82	82	85	58	38	81	48	29	41	50	69	69	86	58	61	56	342	60	43	33	56	116	75	61	52	107	89	102	63	107	51
Bacteria	Firmicutes	Fictibacillus	47	123	80	161	29	52	112	112	65	146	127	181	136	156	146	200	145	128	42	73	38	57	114	39	110	63	30	41	71	82	48	49	200	81	44	38	83	61	56	70	41	92	96	97	72	120	57
Bacteria	Firmicutes	Geobacillus	189	573	210	316	135	403	474	213	205	226	323	320	343	336	337	518	225	257	268	232	109	147	318	205	217	201	417	920	145	527	308	134	482	179	129	125	211	321	98	534	171	298	378	512	313	571	146
Bacteria	Firmicutes	Gracilibacillus	69	49	59	56	98	41	50	32	52	44	62	55	76	53	87	96	47	47	43	47	34	53	49	59	40	47	46	60	69	34	40	23	119	27	26	54	78	80	25	46	33	49	38	45	52	43	50
Bacteria	Firmicutes	Halobacillus	729	171	197	378	108	440	580	538	422	539	757	620	272	420	378	285	174	274	950	204	175	451	318	379	371	110	659	766	354	779	595	531	301	603	246	359	768	570	162	546	751	185	615	591	333	747	263
Bacteria	Firmicutes	Heyndrickxia	90	83	85	107	83	112	125	97	114	170	126	117	97	109	113	100	129	152	113	62	87	65	97	83	53	81	77	75	96	134	49	106	124	66	60	72	99	100	53	85	71	131	106	162	57	107	83
Bacteria	Firmicutes	Hydrogenibacillus	27	133	33	88	12	46	192	46	39	113	207	122	117	145	102	123	43	96	79	40	40	133	140	40	106	29	367	78	107	202	88	39	229	91	37	80	62	66	100	102	37	180	149	105	68	119	26
Bacteria	Firmicutes	Lederbergia	59	101	61	70	30	75	67	73	146	111	95	97	63	76	92	125	75	74	82	66	55	38	65	46	70	49	41	42	44	129	76	69	117	54	32	43	49	64	34	66	78	79	81	76	64	70	66
Bacteria	Firmicutes	Lentibacillus	45	89	53	82	66	50	67	54	42	80	71	89	89	80	89	92	59	61	73	44	30	36	43	49	39	24	50	99	57	83	38	76	97	36	75	45	56	55	46	65	64	75	71	77	28	95	46
Bacteria	Firmicutes	Lysinibacillus	2206	4727	1747	1095	509	973	879	2554	866	2429	1127	844	934	1263	1078	2619	778	692	1030	5006	1007	2249	2656	737	822	1136	1733	4141	995	2266	573	752	2993	1299	420	564	706	785	724	2858	1420	42777	2014	1001	2891	1603	945
Bacteria	Firmicutes	Mesobacillus	104	231	124	180	60	159	171	166	128	186	196	220	146	170	173	209	170	183	167	95	115	108	151	118	90	79	87	81	103	120	97	70	239	106	78	69	143	134	72	105	102	214	147	174	111	310	131
Bacteria	Firmicutes	Metabacillus	425	1122	349	432	275	409	426	446	551	430	597	565	407	526	468	443	559	436	271	335	299	317	273	278	143	285	333	300	227	221	231	344	1196	245	133	266	351	318	307	357	235	337	248	385	264	528	360
Bacteria	Firmicutes	Neobacillus	167	147	159	113	94	122	223	152	109	357	188	149	153	180	171	177	170	166	341	112	67	102	303	87	65	111	218	122	123	250	170	101	266	152	118	105	156	164	123	269	104	138	176	197	74	203	102
Bacteria	Firmicutes	Niallia	170	132	72	170	71	94	150	140	129	107	135	168	137	156	133	157	239	118	74	68	121	80	98	152	54	201	123	72	84	93	67	175	130	80	164	66	116	112	285	84	91	92	114	193	90	141	100
Bacteria	Firmicutes	Oceanobacillus	185	234	269	222	120	168	203	187	173	153	186	161	403	176	186	293	351	161	146	153	147	183	145	144	98	181	164	209	193	132	97	188	227	125	90	111	136	171	163	210	135	217	163	250	113	205	224
Bacteria	Firmicutes	Parageobacillus	33	70	48	160	16	53	86	55	89	59	91	114	75	63	68	77	64	71	40	32	28	40	46	26	34	40	25	36	25	59	12	31	141	32	14	28	47	48	39	46	27	58	48	53	32	69	48
Bacteria	Firmicutes	Paraliobacillus	94	137	141	102	116	91	71	59	143	84	118	61	99	98	82	143	127	87	97	69	57	62	92	60	96	68	64	74	83	74	43	61	99	42	33	43	35	41	87	73	68	86	85	67	96	42	86
Bacteria	Firmicutes	Peribacillus	188	314	247	295	108	287	293	220	266	228	374	317	284	353	288	350	384	289	283	254	183	188	283	178	268	176	159	144	183	241	130	172	437	172	89	129	186	344	144	303	207	271	349	333	164	383	283
Bacteria	Firmicutes	Pontibacillus	69	135	89	164	58	165	218	188	165	235	161	182	151	172	120	154	101	217	149	66	62	77	82	50	76	60	37	62	81	68	59	65	214	61	38	49	124	69	55	67	102	184	178	108	86	167	141
Bacteria	Firmicutes	Pradoshia	832	317	1279	1216	1355	414	469	237	464	499	385	145	1261	217	596	292	583	493	497	148	1768	732	167	1383	401	2182	695	770	936	207	243	1283	262	206	956	260	247	380	1342	148	150	212	369	133	222	218	308
Bacteria	Firmicutes	Priestia	284	572	351	946	438	399	505	505	391	393	497	411	379	474	448	603	531	335	407	376	301	293	332	340	342	281	317	288	307	454	273	383	474	328	180	381	298	423	274	387	388	405	456	710	348	387	412
Bacteria	Firmicutes	Psychrobacillus	48	118	125	97	61	100	160	96	66	67	108	109	124	109	133	133	114	89	68	86	58	87	82	196	70	85	82	102	100	112	64	60	137	111	45	67	76	84	80	57	80	91	114	80	62	92	78
Bacteria	Firmicutes	Radiobacillus	108	93	103	196	76	84	263	111	49	98	96	133	110	111	152	98	102	92	202	49	129	158	54	131	52	110	145	131	166	290	115	223	193	170	148	139	285	206	160	165	299	68	139	186	46	155	100
Bacteria	Firmicutes	Rossellomorea	112	196	157	186	57	172	136	128	82	91	186	172	175	167	215	211	143	151	72	103	119	127	147	93	85	86	113	118	86	142	99	80	209	93	62	53	115	144	81	137	151	230	166	187	84	153	115
Bacteria	Firmicutes	Salicibibacter	108	111	89	144	36	89	138	77	60	81	81	98	118	127	132	127	110	107	97	55	46	134	165	66	66	85	75	165	90	110	63	42	148	76	35	32	102	83	67	88	47	106	163	106	77	124	74
Bacteria	Firmicutes	Salimicrobium	27	57	38	76	15	22	78	20	14	16	40	38	36	37	38	60	28	36	7	19	21	38	31	25	17	7	50	23	14	27	18	16	62	16	5	13	17	36	10	22	17	44	31	41	28	35	24
Bacteria	Firmicutes	Salisediminibacterium	80	239	109	419	23	115	245	65	88	55	180	194	210	234	219	325	173	86	57	69	74	110	144	99	36	71	83	69	68	116	67	86	499	73	39	43	134	123	79	58	50	178	125	201	87	126	62
Bacteria	Firmicutes	Sediminibacillus	11	81	29	80	16	53	114	19	31	34	84	63	145	83	93	64	29	30	20	32	10	16	31	24	17	14	23	21	27	30	28	14	151	20	9	12	29	30	44	11	21	76	40	84	25	73	22
Bacteria	Firmicutes	Sutcliffiella	109	218	97	192	123	109	161	93	146	177	170	153	213	221	287	206	234	163	92	84	88	128	134	108	111	81	100	116	103	83	117	92	416	114	62	85	99	184	120	98	96	124	101	241	78	138	111
Bacteria	Firmicutes	Terribacillus	81	258	102	95	99	85	145	92	141	174	141	118	129	89	135	343	131	66	70	83	87	96	55	82	37	104	67	48	102	64	65	98	163	58	66	47	35	68	78	80	75	111	105	194	96	66	46
Bacteria	Firmicutes	Virgibacillus	300	883	490	397	666	641	665	421	425	445	492	498	502	682	575	586	484	450	597	437	291	334	693	369	461	381	354	308	314	601	494	496	569	331	188	409	324	471	301	472	422	504	410	540	383	434	534
Bacteria	Firmicutes	Weizmannia	95	215	141	150	56	119	377	118	66	99	137	139	147	178	135	202	181	123	69	111	74	60	133	72	76	79	79	86	59	342	66	64	174	56	49	48	162	118	54	279	110	167	204	309	123	135	97
Bacteria	Firmicutes	Brochothrix	56	78	41	87	93	67	81	80	65	71	60	53	72	79	83	385	105	31	58	65	60	38	47	63	44	78	41	57	70	69	37	43	68	27	43	61	61	121	47	46	58	99	49	95	40	70	58
Bacteria	Firmicutes	Listeria	472	657	980	719	309	680	549	771	1558	763	790	729	744	1147	571	721	1686	483	847	1561	585	645	608	582	336	823	962	636	755	636	448	725	671	507	339	444	433	667	618	1015	360	461	586	758	716	606	1033
Bacteria	Firmicutes	Aneurinibacillus	86	231	124	255	53	176	319	183	108	185	403	214	183	286	163	164	206	306	135	135	87	99	151	131	80	70	122	114	149	160	76	96	218	146	152	135	99	113	166	130	106	244	120	173	90	175	134
Bacteria	Firmicutes	Brevibacillus	590	825	512	994	261	597	1065	530	470	560	784	968	1136	882	944	989	795	756	572	482	478	491	556	593	504	485	425	593	446	721	669	641	1141	639	382	520	766	570	504	671	534	827	920	782	510	866	525
Bacteria	Firmicutes	Cohnella	223	613	408	459	79	421	498	231	365	254	428	498	421	465	500	989	276	347	244	492	145	207	366	196	136	123	156	193	167	286	203	152	564	191	73	110	238	304	98	243	201	374	439	400	309	366	311
Bacteria	Firmicutes	Paenibacillus	4660	8279	3993	7128	1480	4246	6760	3788	3593	4015	6324	7221	6445	7795	7931	8301	4700	5155	3102	3187	3068	3948	4392	3146	3013	2899	2784	3831	3092	4936	3746	2660	9954	3786	1653	2281	4020	4531	2234	3496	3430	6593	7044	6957	3334	5903	3162
Bacteria	Firmicutes	Saccharibacillus	277	153	69	178	74	82	118	96	325	59	687	513	275	500	330	356	618	134	48	106	47	185	223	71	115	42	41	81	270	118	266	40	149	1047	29	534	45	66	33	35	46	145	145	491	783	106	1020
Bacteria	Firmicutes	Thermobacillus	56	152	72	131	39	42	124	54	28	45	153	102	131	95	80	134	85	74	30	40	56	80	89	65	43	60	63	88	68	76	91	56	193	55	29	40	73	101	31	33	46	151	116	140	46	80	43
Bacteria	Firmicutes	Jeotgalibacillus	40	70	36	79	16	32	40	26	27	25	25	101	67	53	74	62	48	66	21	28	8	39	32	21	12	13	13	27	25	19	26	15	127	68	18	18	16	44	18	33	17	46	30	140	35	36	38
Bacteria	Firmicutes	Kurthia	196	362	2273	2851	2394	946	1186	915	1061	1824	655	317	2446	1019	1286	363	2155	2513	595	427	1729	2368	398	1639	477	1985	2014	2081	3605	305	320	2462	837	877	934	728	433	892	1628	310	215	460	705	304	137	873	847
Bacteria	Firmicutes	Paenisporosarcina	117	76	126	91	75	105	202	151	85	222	131	106	159	176	85	171	142	91	276	156	103	102	199	91	67	91	84	242	211	490	101	65	332	166	62	150	72	107	102	251	162	514	174	186	111	135	92
Bacteria	Firmicutes	Planococcus	380	431	210	515	190	333	576	302	393	349	472	768	478	537	470	493	429	571	460	319	236	247	285	246	379	268	294	383	272	451	214	200	708	161	131	250	241	298	181	346	231	474	470	555	282	405	228
Bacteria	Firmicutes	Rummeliibacillus	97	278	33	40	24	33	44	69	61	36	43	30	32	27	89	43	29	78	107	35	35	51	35	36	38	14	104	114	53	42	43	12	59	90	8	23	66	36	12	30	53	40	31	72	14	42	48
Bacteria	Firmicutes	Solibacillus	102	192	62	101	36	56	76	59	65	80	137	73	112	350	430	160	163	85	46	47	29	55	55	41	39	49	96	55	75	61	65	43	197	60	15	40	37	79	52	41	58	55	70	479	65	69	60
Bacteria	Firmicutes	Sporosarcina	464	571	375	435	185	333	552	402	383	486	430	493	418	573	452	576	554	469	479	347	278	336	500	318	356	291	281	354	501	885	884	414	579	259	163	155	414	431	229	409	320	356	449	387	244	368	370
Bacteria	Firmicutes	Ureibacillus	53	133	144	183	148	79	132	113	74	90	122	110	104	164	173	161	170	130	68	74	88	117	84	93	46	88	75	76	53	147	90	61	105	53	41	32	51	85	72	135	76	117	88	126	95	133	90
Bacteria	Firmicutes	Viridibacillus	26	121	57	110	33	47	31	44	44	41	37	93	145	57	49	61	104	47	39	78	25	28	45	75	28	98	193	65	88	38	73	67	228	49	23	56	43	78	77	33	42	93	27	46	37	53	84
Bacteria	Firmicutes	Sporolactobacillus	31	72	51	54	11	46	32	34	30	67	53	52	67	66	72	87	55	41	49	29	44	35	55	43	32	50	12	33	37	53	47	66	100	97	5	31	65	38	14	45	42	75	62	84	38	48	45
Bacteria	Firmicutes	Abyssicoccus	52	69	22	57	40	51	75	49	36	100	55	63	62	67	74	92	86	86	58	25	30	43	60	38	36	52	37	68	42	108	62	21	100	23	13	25	66	32	31	81	50	48	58	120	31	91	16
Bacteria	Firmicutes	Jeotgalicoccus	83	94	104	126	57	95	124	131	96	134	124	103	257	119	176	119	194	123	103	77	80	121	89	75	61	82	98	105	92	122	49	104	145	65	84	118	87	136	98	96	60	146	105	148	62	145	72
Bacteria	Firmicutes	Macrococcus	252	326	218	351	327	338	1274	228	197	229	215	182	326	244	323	267	396	229	245	247	193	235	255	275	168	213	271	268	251	230	161	264	278	198	176	205	260	251	262	236	207	256	237	306	167	289	290
Bacteria	Firmicutes	Mammaliicoccus	317	622	877	456	433	523	519	653	1227	776	637	397	529	672	470	812	1227	634	635	864	446	492	475	618	389	611	571	434	554	361	242	675	331	305	400	378	365	356	485	707	457	409	481	543	549	499	642
Bacteria	Firmicutes	Nosocomiicoccus	37	33	87	89	50	39	48	56	30	47	57	67	80	38	91	42	76	42	49	50	50	41	29	43	18	26	49	77	74	47	40	90	105	47	43	167	46	53	38	65	57	26	56	57	42	101	47
Bacteria	Firmicutes	Salinicoccus	30	86	36	64	13	54	74	30	18	36	137	78	53	84	60	178	42	67	24	13	24	26	36	32	21	29	18	33	29	28	56	51	101	44	7	24	22	35	30	26	17	89	74	73	47	56	45
Bacteria	Firmicutes	Staphylococcus	5007	5481	7141	4161	6187	5632	4259	6253	9891	4597	6492	4560	6591	5757	4351	6647	8563	4344	7618	6799	4517	4678	5435	6078	4121	4418	4336	5235	4127	4866	2732	5298	4290	3332	3202	3994	6106	4498	4417	7484	5089	5048	5364	5226	4917	5148	5904
Bacteria	Firmicutes	Kroppenstedtia	25	90	43	101	18	46	105	45	52	53	92	110	90	155	99	82	55	104	57	41	43	71	61	45	46	31	44	36	59	76	77	36	142	38	21	34	50	65	34	45	39	124	97	123	44	98	57
Bacteria	Firmicutes	Laceyella	21	98	53	46	10	27	54	23	46	24	56	61	35	56	77	122	67	60	17	18	23	34	37	28	26	23	24	24	17	16	28	19	137	15	14	12	25	35	39	20	8	42	35	81	39	35	19
Bacteria	Firmicutes	Novibacillus	66	183	118	292	6	101	447	325	85	92	166	552	161	112	87	528	109	180	118	82	64	39	422	60	177	48	95	33	34	255	152	43	292	54	26	23	102	140	66	46	100	247	338	101	133	331	90
Bacteria	Firmicutes	Polycladomyces	25	97	19	67	7	16	57	35	10	16	30	115	42	69	52	91	37	39	18	19	16	34	54	13	16	27	21	28	25	26	62	9	42	24	32	37	47	25	31	16	42	95	68	55	37	72	36
Bacteria	Firmicutes	Staphylospora	22	64	37	76	2	37	75	28	15	29	69	84	97	70	68	59	52	48	37	47	36	37	61	80	44	43	18	43	19	80	59	58	127	44	16	18	58	30	60	19	22	121	107	47	25	73	25
Bacteria	Firmicutes	Thermoactinomyces	31	90	16	70	11	49	102	26	25	42	49	72	42	50	45	66	15	54	17	17	19	18	28	15	12	8	10	8	10	46	14	28	48	20	4	6	21	17	5	9	22	31	79	48	21	38	56
Bacteria	Firmicutes	Exiguobacterium	229	521	307	408	111	285	461	425	241	378	362	435	377	413	324	475	364	324	237	211	196	195	301	246	164	212	127	225	234	409	241	255	848	283	115	152	225	349	229	194	303	437	343	540	218	280	272
Bacteria	Firmicutes	Gemella	401	555	348	434	1068	680	478	563	678	706	581	611	575	628	664	685	493	644	650	473	310	282	535	406	600	383	409	365	328	452	299	279	512	262	228	340	264	540	300	541	360	534	465	538	423	510	582
Bacteria	Firmicutes	Abiotrophia	170	63	29	36	48	53	30	14	29	35	60	48	45	75	34	78	39	40	39	50	40	61	21	13	24	27	40	98	7	71	16	24	169	29	6	26	16	27	9	58	20	23	106	34	35	87	32
Bacteria	Firmicutes	Aerococcus	370	452	229	282	78	363	310	235	198	182	199	297	348	280	439	325	340	221	222	172	160	170	326	151	123	171	202	283	144	373	187	205	334	174	126	101	198	326	129	276	158	221	230	289	186	325	237
Bacteria	Firmicutes	Suicoccus	16	67	19	33	17	16	29	18	23	23	68	29	25	74	59	28	64	30	23	14	10	9	13	10	4	15	12	21	10	18	9	5	54	7	6	13	26	16	13	10	18	23	43	39	11	31	26
Bacteria	Firmicutes	Carnobacterium	266	426	338	299	239	661	402	472	786	521	449	622	570	453	697	475	577	619	434	212	255	278	539	402	437	269	463	288	333	674	222	266	453	182	381	229	404	526	354	631	276	310	585	301	252	411	310
Bacteria	Firmicutes	Dolosigranulum	142	89	79	125	42	87	94	84	96	96	61	135	120	145	65	130	106	102	65	66	46	84	51	51	29	50	99	61	75	76	60	43	104	63	30	67	59	108	28	67	57	88	106	121	42	99	89
Bacteria	Firmicutes	Granulicatella	62	88	54	67	23	64	87	79	98	84	78	68	97	87	87	72	73	60	52	65	38	45	50	58	43	49	62	63	56	63	51	38	76	64	19	45	53	96	34	56	63	66	61	73	39	79	47
Bacteria	Firmicutes	Jeotgalibaca	129	306	209	207	97	363	255	201	245	210	348	255	288	229	225	363	165	282	272	247	94	200	335	201	154	150	150	172	131	177	217	115	298	163	149	172	171	274	114	198	189	246	180	426	253	216	264
Bacteria	Firmicutes	Marinilactibacillus	62	221	352	74	225	179	109	361	370	147	254	93	124	249	94	258	294	139	245	319	78	148	260	145	66	73	147	137	131	167	96	180	71	171	72	247	170	145	75	545	310	634	263	296	100	189	365
Bacteria	Firmicutes	Enterococcus	879	1416	1084	1158	923	2015	1365	1154	1392	2342	1450	1179	1260	1466	1370	1724	1497	1165	1431	1101	790	1383	1261	1477	1043	860	965	1236	901	1218	1056	828	1821	1161	617	875	1193	1276	1043	1330	1193	2014	1354	1718	959	1342	1039
Bacteria	Firmicutes	Melissococcus	58	110	58	67	84	71	58	64	101	65	64	49	70	60	64	104	142	40	55	97	58	27	84	38	55	55	55	48	46	49	32	63	96	43	11	117	76	66	35	78	46	61	47	65	65	66	82
Bacteria	Firmicutes	Tetragenococcus	136	138	201	215	137	156	190	282	88	138	174	136	241	359	171	276	324	150	131	209	174	154	163	263	94	169	134	162	122	137	95	237	109	163	143	126	461	174	135	187	252	204	170	390	156	234	120
Bacteria	Firmicutes	Vagococcus	647	968	879	797	655	976	1030	1015	1472	1070	1177	690	838	1117	781	1067	1372	1085	1285	999	699	652	776	905	769	723	777	725	702	709	544	679	846	606	526	547	622	757	767	1030	881	1176	960	1104	782	992	1134
Bacteria	Firmicutes	Acetilactobacillus	34	15	30	15	11	22	46	26	10	23	44	32	44	26	16	36	23	36	20	28	9	41	28	13	25	15	12	25	22	48	21	13	58	33	8	6	14	49	33	28	10	36	49	53	17	29	34
Bacteria	Firmicutes	Amylolactobacillus	24	25	18	43	9	34	33	17	29	24	30	31	32	39	18	36	54	24	21	7	13	17	17	28	7	24	34	69	18	58	23	6	56	13	13	12	19	49	15	58	16	44	21	25	26	63	6
Bacteria	Firmicutes	Apilactobacillus	58	208	108	130	64	128	140	127	133	175	186	151	173	159	156	175	198	136	143	72	46	50	102	66	74	87	47	85	103	151	61	96	261	87	49	60	60	158	97	88	96	119	116	212	113	113	142
Bacteria	Firmicutes	Bombilactobacillus	18	52	50	44	12	337	97	99	15	72	256	97	62	68	128	178	29	237	431	37	38	17	109	33	382	32	41	45	46	83	65	17	80	25	59	44	14	118	64	100	35	52	325	32	159	97	114
Bacteria	Firmicutes	Companilactobacillus	471	578	476	513	344	417	345	413	449	419	397	413	532	611	484	542	655	330	405	293	331	411	430	427	309	396	403	426	394	404	292	376	896	340	274	302	430	440	376	429	400	493	531	670	301	486	389
Bacteria	Firmicutes	Fructilactobacillus	90	263	416	135	155	193	132	220	317	186	293	138	138	319	115	283	925	146	260	329	64	70	353	117	68	176	124	127	105	217	57	157	118	84	114	117	103	175	110	422	319	186	182	441	246	182	366
Bacteria	Firmicutes	Furfurilactobacillus	26	52	20	52	20	57	51	39	61	93	57	60	24	56	35	84	57	24	16	25	19	29	85	22	22	23	18	14	47	89	26	14	161	23	20	22	41	38	43	52	82	62	144	143	26	51	33
Bacteria	Firmicutes	Lacticaseibacillus	154	264	280	225	61	159	236	122	183	184	285	220	273	229	195	322	255	179	123	100	89	123	124	100	86	89	168	117	158	175	143	104	1639	136	54	99	187	157	85	146	109	238	227	267	147	200	127
Bacteria	Firmicutes	Lactiplantibacillus	162	177	154	295	214	117	134	113	75	145	112	133	306	141	295	157	164	126	145	92	130	167	114	177	81	173	158	192	241	182	77	156	290	115	120	145	101	109	219	103	65	231	147	140	66	223	92
Bacteria	Firmicutes	Lactobacillus	1542	1723	2155	3449	4523	4078	3573	2970	3734	3281	2532	4020	2838	4364	3571	3178	1999	2801	5570	2016	2374	3782	3032	2778	2442	1541	3320	4641	3565	5325	2158	3088	19429	3242	1372	2699	3684	3193	1794	3822	2867	1887	5231	3463	1423	4167	2785
Bacteria	Firmicutes	Lapidilactobacillus	36	102	102	133	10	66	106	38	22	52	53	131	64	73	73	111	46	44	42	17	36	42	41	31	19	32	63	28	67	108	43	27	109	34	27	47	21	83	33	35	18	160	62	53	65	112	21
Bacteria	Firmicutes	Latilactobacillus	345	449	387	186	160	214	507	429	854	444	236	868	372	308	558	387	208	270	754	464	187	463	410	229	530	192	587	530	321	558	251	194	256	238	165	217	220	278	180	431	301	211	529	218	199	225	161
Bacteria	Firmicutes	Lentilactobacillus	157	382	122	226	82	218	233	204	134	184	205	302	251	238	350	318	203	180	158	100	162	115	325	229	114	153	125	194	227	137	152	228	345	121	173	75	131	268	168	240	112	205	171	228	106	215	100
Bacteria	Firmicutes	Leuconostoc	431	561	382	393	225	477	723	662	1266	867	533	916	405	645	923	589	582	535	1189	781	267	420	607	359	704	256	276	502	393	1398	288	261	1343	428	184	263	435	508	427	759	672	429	768	942	485	488	560
Bacteria	Firmicutes	Levilactobacillus	83	171	99	168	32	119	161	98	120	77	142	144	161	211	147	158	91	125	76	88	75	95	116	53	71	66	60	85	88	141	100	60	287	116	39	63	79	95	68	67	65	309	169	172	98	140	80
Bacteria	Firmicutes	Ligilactobacillus	393	526	401	618	786	350	361	304	247	515	442	402	621	552	676	460	598	428	298	296	357	245	337	406	238	393	415	397	335	572	397	303	978	559	160	294	361	472	373	335	274	478	395	1250	311	352	288
Bacteria	Firmicutes	Limosilactobacillus	286	588	284	346	237	276	972	239	314	244	319	421	406	671	386	393	493	284	249	226	244	269	261	304	184	412	222	195	294	276	281	235	13246	285	152	153	192	350	203	243	181	361	310	427	264	307	283
Bacteria	Firmicutes	Liquorilactobacillus	209	152	200	235	174	204	161	138	130	139	183	146	282	127	277	198	203	136	132	104	195	247	177	229	114	269	295	271	333	162	99	185	190	114	225	226	97	151	284	161	99	151	135	126	134	153	116
Bacteria	Firmicutes	Loigolactobacillus	226	239	56	69	241	98	76	90	74	91	100	80	102	115	242	157	158	89	116	108	50	111	75	89	111	48	65	180	65	160	35	56	208	71	24	53	76	115	73	138	65	125	161	111	94	129	99
Bacteria	Firmicutes	Oenococcus	103	95	121	124	54	108	145	70	69	104	96	138	128	136	172	130	130	115	103	70	93	85	75	70	54	60	62	51	87	84	48	141	154	77	41	45	72	83	56	53	55	123	91	127	80	124	77
Bacteria	Firmicutes	Paucilactobacillus	219	126	125	71	64	168	129	90	142	181	129	134	148	100	110	177	98	140	142	94	89	99	118	67	166	115	105	47	51	189	61	70	106	80	50	61	61	69	61	89	65	80	176	75	67	120	101
Bacteria	Firmicutes	Pediococcus	10867	3402	803	322	149	213	2505	1136	243	305	292	255	293	346	245	3207	335	268	4013	2879	269	242	756	393	2201	473	292	247	826	297	164	335	448	156	216	224	5656	393	208	471	563	19959	390	364	2096	1358	330
Bacteria	Firmicutes	Schleiferilactobacillus	60	235	47	160	53	60	82	51	54	46	84	127	80	141	125	111	141	64	30	53	51	95	61	58	51	48	46	72	51	70	54	53	659	65	33	61	81	169	126	36	64	144	95	340	54	69	67
Bacteria	Firmicutes	Secundilactobacillus	34	125	87	73	34	30	108	47	62	77	89	41	67	63	150	82	107	74	41	55	24	32	50	30	8	37	32	37	25	54	59	38	58	41	51	57	57	220	45	53	49	97	41	317	35	53	79
Bacteria	Firmicutes	Weissella	355	529	291	446	186	344	668	378	260	314	473	801	452	507	479	422	616	365	232	406	315	331	267	270	224	233	337	347	412	275	201	249	679	211	166	177	320	314	350	296	242	368	302	649	195	337	292
Bacteria	Firmicutes	Lactococcus	548	1138	522	699	741	807	595	686	750	711	932	563	697	561	714	820	963	787	673	564	672	560	733	793	641	793	544	647	766	857	433	901	688	455	442	508	1015	672	605	504	434	467	709	609	545	512	686
Bacteria	Firmicutes	Streptococcus	5152	5940	4384	5862	3680	6507	6622	4764	5916	5971	6424	5064	5070	8100	5225	6255	5806	4850	4722	3337	3139	3962	4272	3644	3576	3696	3276	4310	3404	4903	2517	3789	7976	3402	2258	2414	3622	4617	3505	5073	3851	4078	5505	6535	3944	5492	4670
Bacteria	Firmicutes	Christensenella	597	2183	748	2023	201	1000	2177	951	694	700	3238	2425	1660	2305	2475	2511	920	2009	749	685	748	1156	1499	805	1064	518	751	1213	689	1356	1307	575	2494	910	396	330	1056	1443	723	784	860	2621	1932	1105	1252	2426	555
Bacteria	Firmicutes	Alkaliphilus	642	652	575	319	284	372	440	500	760	437	437	559	536	552	434	562	1041	363	539	679	233	330	443	431	309	261	412	448	327	416	298	304	369	397	164	223	357	328	190	525	371	386	404	524	392	338	448
Bacteria	Firmicutes	Caloramator	117	196	130	245	120	221	164	181	194	145	175	234	167	211	167	218	248	203	172	93	128	124	172	144	75	115	129	156	150	143	105	191	200	118	88	93	144	132	110	216	252	159	208	329	95	193	190
Bacteria	Firmicutes	Candidatus_Arthromitus	568	1897	791	1117	458	823	1039	668	870	704	1152	636	1237	1247	830	1697	1125	1091	699	912	618	790	908	728	609	564	935	683	1039	840	220	499	1784	320	765	534	352	515	1009	421	460	568	1220	558	1456	712	529
Bacteria	Firmicutes	Clostridium	17496	18849	21876	21301	17678	24848	22790	21174	24680	20795	22687	17205	23217	22251	19781	25408	28380	18964	24964	18824	17028	17791	20899	22717	16357	17156	18543	17452	18644	17973	12584	20433	15270	14426	12717	14072	22440	19409	16706	22228	20265	16982	20506	18930	16529	22418	18412
Bacteria	Firmicutes	Crassaminicella	433	473	635	542	324	502	392	508	496	548	650	442	725	579	487	556	754	464	483	430	386	407	449	391	247	383	650	497	437	391	871	487	536	331	277	332	375	440	346	467	502	554	523	631	378	472	435
Bacteria	Firmicutes	Geosporobacter	156	401	150	215	69	408	404	272	492	465	564	253	301	336	391	485	125	400	521	144	156	127	227	190	402	79	111	175	133	398	213	226	208	241	135	217	365	272	88	278	249	216	525	243	394	469	386
Bacteria	Firmicutes	Hathewaya	1212	1319	998	3931	623	758	1934	787	718	636	1506	1535	1496	2034	1267	1048	1422	969	982	751	901	1383	1186	1284	1567	1081	1402	2084	1716	1427	1016	904	1754	1334	993	1399	1017	981	1291	821	1091	1110	1276	1786	983	1317	795
Bacteria	Firmicutes	Hungatella	356	1815	736	1786	376	904	1191	945	687	483	1289	1419	1250	1781	1338	1577	1170	953	491	703	538	569	781	752	339	315	357	429	373	541	479	521	1357	413	330	263	1348	543	214	948	540	1362	1030	1242	620	1236	753
Bacteria	Firmicutes	Paraclostridium	244	143	386	421	373	235	195	177	205	216	173	169	399	164	238	187	295	181	184	158	346	325	193	357	183	409	378	347	461	190	159	403	128	181	188	165	133	250	343	186	165	134	178	219	130	171	183
Bacteria	Firmicutes	Sarcina	185	208	277	264	354	293	203	258	238	216	260	142	282	219	218	273	428	157	232	194	299	176	255	273	197	266	232	190	230	228	156	361	218	147	114	222	240	275	187	244	295	198	188	237	231	242	231
Bacteria	Firmicutes	Serpentinicella	43	83	74	89	25	120	110	79	49	93	154	115	80	139	85	119	69	91	84	57	23	47	80	37	46	29	48	45	47	75	69	39	69	72	29	37	38	71	31	83	82	105	97	159	66	116	92
Bacteria	Firmicutes	Carboxydocella	126	148	56	109	30	84	132	90	53	50	178	107	111	175	106	109	164	149	58	34	59	68	74	37	46	30	81	127	42	73	93	41	180	98	38	37	72	79	43	84	64	133	147	286	62	126	35
Bacteria	Firmicutes	Thermaerobacter	80	316	127	254	37	118	740	122	71	116	310	296	246	268	260	381	132	256	113	94	109	175	304	84	100	100	99	115	86	202	206	71	341	124	56	125	106	172	55	93	110	401	425	164	111	235	84
Bacteria	Firmicutes	Desulfoscipio	56	96	152	211	116	61	88	52	32	38	97	95	205	138	197	112	88	91	42	42	87	106	56	89	40	112	114	131	167	75	86	82	229	80	49	30	73	121	77	32	46	155	133	106	39	91	50
Bacteria	Firmicutes	Acetobacterium	149	331	166	288	29	371	315	146	166	256	446	448	360	259	248	443	122	390	217	374	133	161	277	89	190	121	216	185	107	551	155	72	396	250	48	67	109	194	81	228	113	1143	831	362	207	423	214
Bacteria	Firmicutes	Alkalibacter	48	209	73	238	4	106	139	72	53	62	123	200	136	145	192	225	91	109	60	63	58	55	101	33	60	49	48	82	68	119	110	17	180	77	21	81	65	54	32	81	57	170	205	103	111	129	68
Bacteria	Firmicutes	Eubacterium	945	2167	929	2597	355	1019	2309	754	667	769	1794	1995	1798	2396	1996	1971	1297	1549	554	703	618	1029	1110	635	640	489	669	964	752	1105	908	595	2106	895	349	566	853	1007	551	726	607	2230	1695	1902	1051	1572	719
Bacteria	Firmicutes	Aminipila	802	2176	1018	2217	426	942	2129	900	561	800	1988	1918	1842	1741	2098	2104	901	1331	461	596	886	1046	1006	788	651	812	879	1116	893	1232	1214	779	1991	923	496	425	684	1020	582	599	564	3125	2146	1366	1141	2060	517
Bacteria	Firmicutes	Mogibacterium	374	1951	1045	2114	272	1077	2111	1018	616	837	2657	1877	1741	2412	2294	2353	1057	1280	586	719	857	786	1220	812	647	580	709	1033	628	1213	1758	627	1873	1076	510	358	646	1252	512	693	675	2902	2773	1118	1092	2366	612
Bacteria	Firmicutes	Heliomicrobium	40	167	75	222	28	102	185	105	39	56	218	194	201	217	153	222	94	149	92	73	70	83	151	86	100	67	66	56	46	172	122	48	233	64	66	40	76	91	54	77	71	189	198	151	82	219	70
Bacteria	Firmicutes	Heliorestis	26	90	115	72	10	93	121	42	57	79	138	133	71	94	109	118	43	51	65	29	38	42	65	40	33	15	40	69	60	166	64	120	144	66	15	27	70	114	24	71	26	86	66	56	93	74	99
Bacteria	Firmicutes	Anaerobutyricum	823	4263	1507	4362	458	1737	3673	1406	1459	1306	3174	3116	2420	6193	3512	3414	1971	2336	614	1183	954	861	1189	2108	888	670	644	1061	756	1021	1325	689	2780	1023	622	485	1537	1599	804	731	894	2676	1758	2354	1812	1943	916
Bacteria	Firmicutes	Anaerocolumna	1387	4423	2115	3248	522	2847	4301	2564	3179	2413	3730	3763	2281	9539	4657	3018	1947	2012	1516	1810	1030	1067	1907	1970	1419	1147	1313	1470	893	1303	1119	1451	2384	1325	671	786	1729	2172	722	2188	1666	2385	2096	2253	2259	2201	1302
Bacteria	Firmicutes	Anaerostipes	897	4092	1645	3121	606	1833	2527	1550	2252	1436	2596	2689	2160	4045	3375	2928	2811	1731	819	1993	720	1005	1265	1147	943	944	650	945	823	893	900	639	2417	1010	532	582	1281	1380	796	1368	1112	1955	1679	2540	1564	2043	1107
Bacteria	Firmicutes	Anaerotignum	185	822	278	692	109	260	557	268	150	206	696	555	597	741	495	527	361	477	161	227	170	296	262	187	187	106	238	372	138	277	258	208	690	249	74	116	246	359	97	236	191	519	505	401	333	797	204
Bacteria	Firmicutes	Blautia	3579	14353	5077	12652	1566	6202	10052	5920	3980	3183	7993	11414	9775	15404	10840	11173	6266	7695	2292	6848	6032	3638	3707	5213	2994	3354	2627	3745	2438	3805	4370	6913	10970	3663	2089	1923	16278	6594	3378	2660	4590	9250	5503	9066	5866	7491	3647
Bacteria	Firmicutes	Butyrivibrio	43486	169344	24896	95412	60342	30483	54012	30631	22284	25397	34700	131593	63243	48661	210241	65174	29817	32299	9241	15519	72005	108498	12631	20697	8677	18943	65604	28643	115043	13839	65568	10777	75813	27433	6781	50251	12504	37582	9371	13415	11400	51346	36540	47600	29554	55020	27727
Bacteria	Firmicutes	Cellulosilyticum	799	3529	429	1391	5115	921	831	841	571	422	1024	1234	1452	680	2254	1745	1669	430	428	1227	608	281	626	1082	1330	827	346	361	612	452	409	800	1262	654	501	809	748	1043	524	841	619	998	675	1174	1024	692	731
Bacteria	Firmicutes	Coprococcus	2865	9192	3049	9058	591	3928	5737	3427	2786	2075	4220	7532	5355	7457	7801	5918	3705	3510	1514	3247	1576	2718	3434	4316	1962	3318	2574	1976	1669	2808	2792	1603	7259	4566	905	1119	3840	3203	1559	1697	3039	4842	3334	4197	2982	4368	2190
Bacteria	Firmicutes	Enterocloster	360	1362	588	1253	344	604	984	462	389	321	1231	1168	1318	1495	1160	1184	1069	805	284	669	466	462	473	410	425	408	263	347	347	565	508	329	1379	330	243	256	573	684	277	355	312	1023	862	1339	464	1080	439
Bacteria	Firmicutes	Faecalicatena	297	934	272	709	57	471	703	380	684	544	510	637	573	1228	788	659	426	334	164	255	131	132	194	156	143	152	127	183	118	274	180	125	522	152	63	87	213	217	68	186	193	485	419	465	343	462	226
Bacteria	Firmicutes	Herbinix	540	968	644	595	272	710	973	788	1114	455	805	734	682	1796	788	788	1018	431	410	1001	303	451	659	1047	249	1184	616	380	618	409	335	656	1073	857	219	142	680	889	288	715	863	783	470	603	632	523	488
Bacteria	Firmicutes	Lachnoanaerobaculum	599	1838	644	1853	214	1035	1481	653	562	556	1409	1322	1299	2200	1343	1315	809	1164	481	567	472	924	753	426	447	391	266	415	605	1365	690	344	1709	470	1025	280	721	587	296	330	422	1442	1626	1295	721	1553	791
Bacteria	Firmicutes	Lachnoclostridium	2224	7402	2726	6120	906	3768	5783	2799	3211	2931	4854	6636	5854	10079	5625	5929	3227	4275	1635	3038	2358	2364	2840	2779	2123	1784	1445	1803	1683	3247	2513	2358	6672	2647	1113	1149	5989	3244	1160	1750	2145	5870	5006	4566	2612	4481	2456
Bacteria	Firmicutes	Lachnospira	1108	3896	1533	3448	371	1671	2049	1515	2034	847	1433	2509	1446	2790	3068	2227	1874	1061	474	1259	462	621	670	739	389	772	378	492	424	567	529	642	2735	715	284	322	1198	1176	664	775	673	1354	1116	1609	1284	1381	975
Bacteria	Firmicutes	Lacrimispora	1674	7343	1857	5042	628	2369	4477	1762	2169	1816	3690	6185	3544	5379	6190	5016	2138	2650	924	1406	1031	1249	1619	1268	1131	972	813	1390	1094	2007	1575	929	4008	1059	526	612	1576	1527	831	1190	1055	4039	3644	5170	2609	3312	1397
Bacteria	Firmicutes	Mediterraneibacter	851	5291	1606	4853	651	1955	2894	1556	1355	1492	3254	4195	3435	5286	4810	3815	2096	2283	727	1759	1408	1033	1326	2709	823	1016	670	1012	778	978	1278	1112	3455	906	906	735	2508	2804	1679	759	1338	3193	1628	3886	1920	2524	971
Bacteria	Firmicutes	Novisyntrophococcus	326	1588	581	2365	288	867	1203	585	560	433	1424	1867	2190	2015	1951	1504	1471	938	263	1055	587	826	576	2016	307	553	335	816	877	513	572	434	1251	567	809	321	1064	884	403	321	777	1235	636	1022	845	1393	535
Bacteria	Firmicutes	Pseudobutyrivibrio	1839	34936	3817	33361	636	5039	8247	3202	3190	1557	4923	18394	8039	11750	26403	8447	3324	4170	746	2231	1340	1255	1234	1544	1287	2025	1169	1183	1492	1079	2800	1382	5711	2022	944	908	1248	4608	1651	1190	1291	6479	6243	4409	4640	8548	2410
Bacteria	Firmicutes	Roseburia	1598	7719	2621	6188	606	2955	4708	2652	2305	1846	3842	4947	5254	8047	6368	5817	2882	3582	927	2384	2199	1387	1690	1714	1365	1506	999	1454	1457	1724	2069	2609	4514	1630	834	823	5586	2208	785	1401	2035	4671	3151	5247	2567	3926	1764
Bacteria	Firmicutes	Acetivibrio	710	1107	660	1436	338	1205	1230	767	833	860	1274	1204	1242	1355	1406	1424	933	1304	579	794	849	737	834	798	748	643	521	844	543	696	635	583	1141	753	384	527	989	1125	659	575	712	1031	936	2262	684	1107	615
Bacteria	Firmicutes	Acutalibacter	274	1717	435	1252	143	677	1812	518	362	523	1475	1795	1335	1335	1051	1419	578	1179	385	736	455	772	1146	380	672	379	375	577	451	830	702	323	1437	470	235	242	717	701	382	457	533	1772	1236	1248	679	1581	507
Bacteria	Firmicutes	Caproicibacter	125	659	197	1541	66	247	636	249	136	269	582	645	558	771	418	658	285	491	169	345	161	243	395	161	237	102	150	167	123	324	237	159	599	141	81	123	244	257	83	160	177	573	519	480	214	504	160
Bacteria	Firmicutes	Caproicibacterium	829	1425	368	1203	214	1427	1064	1016	359	559	1333	1785	1481	3288	932	1375	652	1868	197	777	624	452	728	329	418	184	398	460	392	936	482	458	967	249	221	220	616	435	198	482	253	1222	675	1669	1304	5096	834
Bacteria	Firmicutes	Caproiciproducens	219	740	295	752	81	328	846	262	150	336	797	742	708	886	460	676	360	626	224	297	303	336	489	233	320	172	182	337	242	585	440	206	756	286	118	170	299	292	125	271	190	848	776	756	327	604	230
Bacteria	Firmicutes	Dysosmobacter	8492	6917	3792	7532	1323	4105	8161	2271	1686	2713	7941	7072	5482	9598	7321	6855	4225	5561	1896	1364	2512	4287	3130	1792	1981	1642	2496	10486	2011	6180	2403	1443	9547	2090	862	1217	2294	2716	1408	4125	1499	8142	10812	8317	3579	8249	2238
Bacteria	Firmicutes	Ethanoligenens	170	519	317	713	98	269	922	251	139	359	784	687	609	858	633	674	339	1351	237	350	220	292	554	212	349	200	217	291	178	650	330	277	667	207	95	122	419	424	152	260	217	548	628	503	322	807	244
Bacteria	Firmicutes	Faecalibacterium	1690	6751	2573	9041	1002	3342	7467	2357	1504	2152	7350	6516	7640	8547	6084	7658	3721	5338	2016	2920	2911	3330	4092	2567	2812	1949	1733	2638	2134	4064	3640	2304	7388	2224	1235	1729	5028	3844	2013	2161	2724	8851	6710	6345	2636	6646	2265
Bacteria	Firmicutes	Fastidiosipila	59	317	105	199	34	109	270	105	99	120	187	203	150	300	234	196	109	208	110	114	79	185	117	73	93	83	92	179	122	177	149	130	617	188	60	84	111	179	102	119	83	178	249	110	133	231	87
Bacteria	Firmicutes	Flavonifractor	925	2551	1335	3111	233	1729	3426	1111	719	1529	3068	2882	3093	2686	2442	2979	1056	2430	1085	1170	1608	2038	2267	1105	1252	1031	1271	1622	1416	2573	2358	968	3062	1251	706	1084	1214	2177	1028	1186	1035	4404	4142	2182	1438	3195	1011
Bacteria	Firmicutes	Mageeibacillus	169	744	216	583	100	237	505	226	149	135	469	688	331	562	523	314	319	513	149	285	314	396	233	252	124	141	211	258	379	327	247	379	932	408	178	177	385	293	188	183	167	496	474	509	197	430	172
Bacteria	Firmicutes	Monoglobus	824	1213	951	1853	243	616	1079	371	538	422	893	839	1439	1554	948	790	878	668	235	423	490	620	466	523	267	429	364	661	502	637	493	462	1361	536	334	312	417	568	575	346	408	1043	929	1426	441	825	364
Bacteria	Firmicutes	Oscillibacter	960	3255	1623	4490	472	1987	4485	1457	865	1416	3521	3498	3715	3980	3639	3913	1777	3116	1280	1264	1538	1956	2491	1188	1468	1113	1342	1751	1378	2954	2170	1124	4016	1353	836	1097	1608	2224	1062	1223	1024	5240	4742	2988	1815	4044	1248
Bacteria	Firmicutes	Pseudoclostridium	126	240	97	337	27	167	331	180	207	216	172	201	174	234	248	316	123	174	79	89	112	84	173	93	138	124	85	93	91	160	333	83	340	104	31	76	126	211	69	137	82	248	282	207	118	195	73
Bacteria	Firmicutes	Pusillimonas_(ex_Kitahara_et_al._2021)	626	1514	649	2701	211	858	2538	699	512	1569	1579	1654	1585	2240	1621	1457	703	1641	516	548	1152	1171	1194	658	678	684	551	1263	752	1522	1316	647	1771	831	372	597	693	1160	623	616	563	2747	2122	1422	1006	1729	609
Bacteria	Firmicutes	Ruminiclostridium	434	867	592	854	548	589	802	520	680	444	627	779	703	1129	739	793	611	532	528	405	629	632	557	745	323	876	504	540	547	453	415	979	772	440	380	232	302	422	486	392	383	628	554	876	447	495	387
Bacteria	Firmicutes	Ruminococcus	6256	27898	17658	92678	3683	20550	28835	13431	10073	5519	35834	83519	29587	55664	55451	28047	16921	32678	3861	8352	5056	6831	8096	4338	8601	7123	4643	5983	4835	7067	5772	5166	45318	4680	3244	3445	10194	10765	5257	3618	3761	11166	14362	24105	17442	30973	10242
Bacteria	Firmicutes	Ruthenibacterium	367	1674	590	1883	146	790	2207	582	372	453	1637	1741	1496	2263	1803	1523	791	1201	570	759	594	750	1055	530	540	479	497	711	528	1070	827	561	2000	659	244	298	746	884	439	544	543	2057	1604	1275	753	1412	504
Bacteria	Firmicutes	Solibaculum	404	1641	506	1745	180	633	1717	475	297	630	1213	1579	1289	2855	900	1052	812	1379	335	596	353	493	792	217	521	265	363	616	299	768	533	449	892	308	163	213	819	495	287	443	344	982	878	1910	503	1596	515
Bacteria	Firmicutes	Thermoclostridium	145	428	151	337	39	263	325	158	133	132	380	393	237	317	295	531	196	273	117	133	102	155	374	128	137	63	77	88	78	176	122	123	286	121	71	69	98	225	111	73	125	296	265	274	146	258	111
Bacteria	Firmicutes	Vescimonas	2144	4124	3064	7588	474	3308	7244	2412	1571	5072	4785	4988	4526	5665	5038	5009	2222	5242	1860	1584	2962	3078	3526	2161	2474	2514	1915	3906	2656	5485	3661	1373	5655	2524	1168	2102	2816	3310	1407	1949	1414	9860	6990	3167	4188	6174	2499
Bacteria	Firmicutes	Candidatus_Desulforudis	19	71	45	53	10	47	103	28	27	22	65	73	83	45	71	81	33	52	30	38	62	46	49	30	38	19	24	27	20	53	82	29	72	27	18	14	56	46	25	32	16	100	77	34	40	87	26
Bacteria	Firmicutes	Candidatus_Formimonas	44	171	70	175	30	87	121	62	40	54	128	134	146	133	151	178	62	110	38	51	40	68	79	56	44	46	47	55	75	68	62	31	154	46	19	42	50	88	76	38	43	151	134	249	50	118	41
Bacteria	Firmicutes	Dehalobacter	113	363	147	243	42	98	246	91	79	107	254	267	213	246	423	251	196	249	87	121	71	144	156	156	98	81	102	120	40	108	157	84	491	138	38	80	68	139	90	118	64	387	245	241	179	275	115
Bacteria	Firmicutes	Dehalobacterium	38	79	75	66	28	44	62	37	62	54	64	68	92	61	79	66	98	113	22	24	48	48	31	108	34	97	19	39	55	47	60	76	95	25	22	54	99	108	37	34	29	118	68	46	29	69	37
Bacteria	Firmicutes	Desulfitobacterium	245	411	210	952	96	428	689	307	288	355	509	553	642	601	377	672	333	522	223	276	167	186	319	173	150	221	431	203	183	265	221	166	683	175	102	134	231	269	256	241	203	467	636	807	298	559	329
Bacteria	Firmicutes	Desulfofarcimen	57	94	63	198	94	64	89	57	28	53	69	92	93	116	166	81	109	60	39	38	98	57	53	99	26	307	92	153	141	77	173	276	134	68	133	98	61	84	120	57	20	140	65	54	45	90	52
Bacteria	Firmicutes	Desulfosporosinus	460	1090	303	588	85	238	482	191	241	211	452	612	430	536	549	437	430	411	121	227	189	224	224	189	188	180	220	275	142	329	243	147	563	225	114	122	209	416	189	251	219	572	442	513	269	450	205
Bacteria	Firmicutes	Desulfotomaculum	195	910	348	671	74	298	497	235	227	220	384	742	530	434	502	531	259	423	166	229	214	246	301	211	203	180	195	236	247	273	285	194	571	299	125	147	202	390	194	172	196	711	487	325	238	475	267
Bacteria	Firmicutes	Syntrophobotulus	45	225	303	106	136	86	132	255	124	80	156	97	123	215	171	285	465	108	56	192	33	56	125	103	35	111	67	94	28	42	33	71	114	50	51	61	48	49	41	286	232	152	105	157	184	124	101
Bacteria	Firmicutes	Thermincola	24	95	39	77	15	36	59	46	43	32	93	90	72	60	75	76	43	46	46	32	28	47	76	26	23	28	26	39	35	43	42	24	87	59	18	41	22	36	28	37	30	108	66	55	48	65	34
Bacteria	Firmicutes	Thermoanaerosceptrum	65	149	83	196	17	86	195	92	51	77	130	116	170	151	179	163	95	97	41	37	56	75	100	26	40	45	51	41	36	112	58	18	196	48	20	31	80	89	51	50	60	182	110	222	53	171	40
Bacteria	Firmicutes	Acetoanaerobium	93	158	179	230	59	136	174	153	121	137	166	159	246	184	213	241	164	135	155	112	114	96	72	132	85	91	72	115	95	141	97	132	232	162	70	96	148	205	144	144	185	197	188	251	150	211	155
Bacteria	Firmicutes	Clostridioides	561	590	910	815	536	732	798	737	692	731	774	775	1087	900	819	854	799	661	929	468	576	711	625	636	478	676	615	734	857	706	559	757	756	748	448	501	588	618	678	642	639	742	839	685	496	1132	644
Bacteria	Firmicutes	Filifactor	51	214	62	113	33	61	120	62	102	100	104	121	92	100	143	159	91	91	58	48	50	31	61	65	39	53	55	60	38	82	69	49	131	51	27	66	65	62	35	97	66	98	86	135	111	81	69
Bacteria	Firmicutes	Paeniclostridium	245	228	191	196	217	289	211	173	247	233	200	168	253	232	250	247	324	184	299	179	194	207	213	231	227	165	220	300	236	260	129	261	156	176	114	182	231	276	169	196	182	226	218	144	134	187	205
Bacteria	Firmicutes	Peptacetobacter	233	238	179	293	137	178	336	278	125	135	264	217	337	405	256	354	430	314	203	414	184	425	172	165	158	105	269	127	243	173	162	105	261	221	217	114	161	241	217	233	204	369	237	428	194	449	253
Bacteria	Firmicutes	Peptoclostridium	57	197	90	206	37	90	178	62	80	65	173	199	155	247	226	206	79	132	47	58	67	50	83	39	58	38	44	46	35	68	58	44	175	48	17	26	89	65	42	50	50	114	134	169	80	131	69
Bacteria	Firmicutes	Romboutsia	3856	722	3579	2902	4240	2241	1222	1472	1430	1947	1456	959	3137	1050	1920	1720	2200	1122	1936	911	5485	4675	1617	5406	1196	6384	5627	4320	5342	2041	3321	7227	618	3164	3881	1814	1349	2143	3916	1056	1644	794	1355	1148	1424	1287	1339
Bacteria	Firmicutes	Alkalicella	40	99	69	78	39	82	111	60	85	146	81	86	85	91	85	88	73	90	77	70	48	66	88	56	73	63	40	80	122	84	59	58	118	67	20	43	30	62	52	55	49	110	86	123	51	73	82
Bacteria	Firmicutes	Symbiobacterium	83	229	136	222	27	131	323	111	79	79	288	292	301	250	215	337	170	263	138	119	103	193	195	112	118	100	103	207	82	212	154	119	355	99	55	83	153	221	100	103	123	405	404	177	122	289	71
Bacteria	Firmicutes	Candidatus_Syntrophocurvum	179	318	732	235	484	717	355	476	860	232	340	226	298	534	154	491	829	305	517	757	324	194	523	448	227	439	385	212	168	192	85	287	155	118	173	160	140	169	267	607	417	234	279	429	497	300	725
Bacteria	Firmicutes	Syntrophomonas	15	63	38	111	13	45	75	41	26	26	104	76	73	85	37	76	34	59	27	25	11	29	44	19	32	18	36	50	30	73	32	17	150	35	9	12	26	34	19	22	16	80	65	56	54	77	19
Bacteria	Firmicutes	Syntrophothermus	23	45	25	41	9	22	59	31	19	19	29	40	50	46	38	51	30	45	23	18	12	31	40	15	15	16	12	14	18	19	36	11	54	34	5	22	22	12	7	17	17	59	77	26	23	40	16
Bacteria	Firmicutes	Caloranaerobacter	156	150	182	190	127	627	262	103	99	185	144	156	227	152	175	421	138	209	240	213	255	198	454	351	135	399	174	188	251	260	301	387	196	105	138	216	72	198	167	140	230	162	207	99	225	157	175
Bacteria	Firmicutes	Petrocella	122	480	164	281	33	224	786	322	309	204	1483	491	301	581	254	376	114	383	302	325	107	214	418	150	138	211	173	157	87	278	200	60	774	255	63	106	251	319	117	165	152	543	404	206	223	356	148
Bacteria	Firmicutes	Vallitalea	862	1501	812	1052	471	666	907	555	588	677	1197	848	1154	1076	1099	868	1981	554	522	394	687	753	898	970	337	956	1012	819	942	946	439	1463	2290	491	416	450	652	2391	829	556	576	801	741	1264	648	637	577
Bacteria	Firmicutes	Flintibacter	874	2864	1093	3430	274	1384	3337	953	683	931	2829	2548	2872	2792	2293	2655	1390	2059	886	814	1226	1638	1824	1024	1144	739	1139	1591	1084	2061	1642	880	3094	1231	555	762	1072	1864	732	1111	942	3818	3435	1977	1091	3086	926
Bacteria	Firmicutes	Intestinimonas	842	2379	1004	4345	258	1727	3208	1062	778	865	3018	2775	3015	3326	1934	2489	1250	1912	1053	1030	965	1513	1971	1038	2089	754	834	1742	1451	2274	1710	916	2959	1116	612	1293	1147	1766	851	858	1004	2899	2882	2134	1465	2842	1135
Bacteria	Firmicutes	Massilistercora	335	1641	549	1660	205	708	1457	532	305	393	1478	1294	1503	2125	1291	1516	860	1068	336	625	455	493	1052	495	522	346	286	405	352	748	531	321	1434	406	300	233	719	729	286	432	401	1861	1309	1210	562	1308	412
Bacteria	Firmicutes	Halanaerobium	290	250	169	176	115	416	303	166	223	325	313	234	202	211	296	320	210	259	409	123	638	136	384	284	566	316	205	225	460	721	112	131	340	160	75	93	160	135	97	826	449	207	680	224	218	170	254
Bacteria	Firmicutes	Halocella	42	79	79	100	33	56	42	75	185	43	108	112	69	92	101	57	162	39	127	64	75	89	108	72	21	46	73	52	108	58	51	55	224	100	52	64	71	99	71	148	29	104	84	89	26	100	176
Bacteria	Firmicutes	Halothermothrix	39	500	229	1303	560	279	161	184	102	149	168	375	179	381	500	240	590	154	95	102	62	285	171	54	90	88	76	84	50	94	86	76	243	44	32	34	55	72	60	45	83	102	105	893	168	110	260
Bacteria	Firmicutes	Iocasia	2	10	11	23	7	17	22	16	21	20	21	15	33	26	24	23	15	18	13	9	11	20	8	18	19	12	21	8	18	9	18	16	8	10	8	16	26	13	16	9	7	7	17	18	10	13	9
Bacteria	Firmicutes	Acetohalobium	45	81	41	82	13	57	65	54	68	55	55	63	90	81	40	54	47	76	73	34	39	55	30	61	21	46	35	47	89	44	65	49	72	78	42	53	76	79	48	60	83	58	82	113	38	77	61
Bacteria	Firmicutes	Halobacteroides	121	67	45	87	28	91	48	55	72	67	54	54	72	75	64	75	90	79	67	70	56	45	65	47	25	159	56	39	50	56	54	167	88	70	31	54	93	111	97	61	56	80	65	84	48	68	52
Bacteria	Firmicutes	Anoxybacter	100	108	80	102	53	205	102	71	87	76	143	134	117	201	116	157	366	103	79	59	59	82	139	48	59	25	44	51	51	103	79	119	151	97	23	49	64	62	35	64	55	126	83	261	119	100	196
Bacteria	Firmicutes	Koleobacter	22	57	44	51	12	100	91	55	20	44	41	80	83	178	69	69	55	85	66	94	21	25	45	29	27	13	44	91	23	81	48	23	87	34	18	14	34	48	17	47	32	80	64	64	87	98	50
Bacteria	Firmicutes	Natranaerobius	48	124	99	197	68	147	270	173	89	186	115	147	122	148	113	111	124	254	109	131	102	101	118	71	73	78	80	69	85	143	105	90	154	188	36	86	96	113	61	139	117	261	228	131	135	152	159
Bacteria	Firmicutes	Ammonifex	18	51	15	86	8	34	64	31	17	30	53	55	58	62	74	74	36	28	21	19	21	12	36	22	49	34	16	24	23	77	80	9	58	11	7	29	52	24	16	15	29	79	57	36	16	88	15
Bacteria	Firmicutes	Caldanaerobacter	22	85	34	63	29	43	56	24	37	53	77	45	44	72	46	42	54	62	34	17	30	27	38	20	20	32	20	29	25	51	32	61	72	24	6	28	21	28	22	31	31	70	60	56	41	53	64
Bacteria	Firmicutes	Carboxydothermus	68	182	177	212	202	118	399	62	52	642	171	223	195	71	142	307	45	121	56	128	83	86	47	36	75	46	78	132	47	84	93	23	70	35	10	33	179	48	22	81	41	69	71	125	60	132	67
Bacteria	Firmicutes	Gelria	113	306	110	192	37	129	334	148	62	190	213	245	248	254	183	176	110	204	119	125	146	106	189	86	113	60	108	147	93	224	234	141	296	136	57	154	122	178	64	100	87	353	250	240	108	217	88
Bacteria	Firmicutes	Moorella	42	205	99	186	18	153	224	81	69	83	187	170	210	184	147	277	105	143	98	89	68	126	157	79	82	72	72	157	76	163	124	79	290	67	35	60	106	113	58	121	87	365	257	146	239	213	93
Bacteria	Firmicutes	Thermacetogenium	23	66	29	51	9	35	85	37	51	41	61	58	58	52	69	72	25	60	39	24	36	23	51	28	34	13	24	32	19	51	26	32	74	27	24	26	36	42	16	25	33	110	74	30	21	58	19
Bacteria	Firmicutes	Thermanaeromonas	37	58	36	48	11	16	45	24	19	12	33	32	48	45	50	47	69	36	15	24	22	13	23	29	22	33	17	37	15	11	17	10	64	28	6	29	41	25	13	11	27	37	29	113	19	37	19
Bacteria	Firmicutes	Thermoanaerobacter	329	517	383	765	1316	453	437	368	323	307	513	469	623	535	782	620	374	492	339	309	435	358	316	562	382	371	416	455	291	266	319	621	334	435	211	537	887	581	285	346	714	388	383	604	248	469	299
Bacteria	Firmicutes	Caldicellulosiruptor	1072	850	756	1379	542	1055	1418	1150	1633	1605	1439	1061	1122	1278	1355	1183	1112	871	1412	740	952	1128	768	1158	805	704	1432	1117	1160	910	824	972	826	942	883	970	1629	1111	1013	1070	1232	832	1183	1168	751	1528	763
Bacteria	Firmicutes	Thermoanaerobacterium	361	1057	626	1166	353	664	931	703	469	535	1112	685	761	855	1014	862	1221	641	375	453	462	441	527	596	401	394	487	550	445	578	556	793	558	559	240	365	846	867	377	616	568	674	864	663	471	932	479
Bacteria	Firmicutes	Mahella	47	142	62	93	21	57	93	79	57	48	70	114	95	104	84	122	72	122	83	83	92	131	165	54	58	62	64	67	52	119	132	84	327	70	86	99	110	96	85	76	68	209	135	276	40	103	43
Bacteria	Firmicutes	Thermodesulfobium	94	112	84	98	69	52	79	52	77	78	71	73	99	118	136	73	85	71	67	81	124	78	56	81	53	85	62	75	84	70	58	96	133	79	59	59	83	74	120	51	47	93	73	61	57	67	49
Bacteria	Firmicutes	Zhaonella	82	173	42	182	11	71	118	67	70	53	109	160	108	268	91	111	94	82	33	51	28	64	41	27	24	27	37	151	31	81	60	24	174	46	12	14	50	34	15	43	34	86	118	91	53	94	46
Bacteria	Firmicutes	Biomaibacter	32	151	61	126	12	36	132	55	38	119	196	140	109	134	85	156	137	108	43	48	51	55	109	42	46	46	46	48	44	93	45	43	176	19	22	23	113	92	42	35	57	207	122	86	51	129	34
Bacteria	Firmicutes	Tepidanaerobacter	43	86	52	104	40	67	61	39	51	36	81	120	61	72	77	78	74	60	45	20	78	66	41	52	33	71	46	47	57	46	31	68	92	43	29	27	49	78	52	51	40	62	60	93	37	70	48
Bacteria	Firmicutes	Thermosediminibacter	25	127	47	137	13	70	126	38	42	34	115	121	136	111	155	178	49	92	32	51	44	47	71	56	37	24	43	39	30	65	71	47	116	52	36	45	46	68	35	48	25	199	138	96	53	91	38
Bacteria	Firmicutes	Amedibacterium	356	274	350	907	92	394	367	335	302	227	478	850	628	774	767	788	505	466	257	196	171	195	253	158	162	305	217	195	214	298	160	272	774	109	109	142	272	507	171	193	178	235	268	319	247	459	307
Bacteria	Firmicutes	Bulleidia	317	774	466	535	233	301	411	343	278	1010	333	291	563	244	471	298	297	284	599	310	547	346	965	749	311	490	490	668	521	1065	645	460	785	806	513	312	332	690	332	646	225	696	398	400	219	440	244
Bacteria	Firmicutes	Erysipelatoclostridium	270	551	367	549	211	421	570	353	302	537	419	451	639	687	521	570	473	424	531	285	331	384	482	372	252	270	296	587	436	709	403	369	774	572	315	316	525	654	282	459	408	518	500	673	270	596	274
Bacteria	Firmicutes	Erysipelothrix	423	697	517	704	236	424	560	348	339	874	441	694	659	579	595	521	690	465	432	283	358	418	433	357	203	335	346	421	357	758	383	428	1548	384	213	238	324	564	279	417	277	727	419	643	321	497	314
Bacteria	Firmicutes	Faecalibacillus	23	27	49	35	11	35	20	22	13	24	28	23	32	21	30	21	20	19	30	20	34	19	24	45	36	54	26	24	34	29	19	34	19	49	19	35	28	23	67	14	27	13	19	35	16	19	20
Bacteria	Firmicutes	Faecalibaculum	85	404	159	600	79	206	361	132	85	160	408	396	393	552	315	486	216	307	179	116	161	162	211	123	162	60	77	126	114	310	151	97	369	110	47	64	245	150	55	115	106	393	297	414	167	392	105
Bacteria	Firmicutes	Faecalitalea	169	179	179	187	35	115	221	185	149	281	173	188	131	179	190	185	114	165	199	181	108	117	130	120	67	71	105	121	148	235	134	93	273	227	78	130	127	174	88	119	103	124	167	181	109	178	119
Bacteria	Firmicutes	Intestinibaculum	232	440	365	304	92	189	277	180	180	236	183	324	378	262	514	337	218	178	266	204	237	212	339	233	158	136	139	213	195	252	323	91	4301	339	225	230	370	566	239	408	146	244	207	446	160	209	173
Bacteria	Firmicutes	Longibaculum	14	10	21	20	5	16	25	25	16	16	29	21	18	25	29	20	25	18	21	6	15	16	30	34	13	33	7	25	16	26	32	26	16	17	9	20	27	23	11	26	11	48	10	17	9	22	16
Bacteria	Firmicutes	Longicatena	110	110	130	156	80	111	104	74	71	80	130	95	182	125	115	131	145	115	68	50	85	75	63	93	36	79	84	86	89	122	78	79	133	83	57	70	78	92	58	86	75	124	117	120	56	132	69
Bacteria	Firmicutes	Turicibacter	105	201	115	154	183	182	141	186	181	175	159	122	168	203	186	191	239	184	188	150	108	126	170	158	127	109	132	127	93	221	134	132	193	98	105	113	107	172	84	235	149	223	146	168	104	142	153
Bacteria	Firmicutes	Limnochorda	22	139	65	132	13	44	190	50	24	47	286	228	96	170	204	180	101	104	43	187	182	61	103	59	100	57	36	76	34	139	213	88	209	170	75	55	81	126	103	60	77	447	183	489	79	129	45
Bacteria	Firmicutes	Acidaminococcus	289	714	455	878	159	358	720	260	205	266	702	629	860	765	790	793	492	599	254	294	383	605	406	261	267	236	211	337	250	453	403	263	967	291	147	174	363	376	223	309	256	1105	943	680	282	695	258
Bacteria	Firmicutes	Phascolarctobacterium	2454	3441	3373	5357	882	1626	2920	1599	1391	1454	3179	2376	4562	4295	3083	2459	2102	2383	760	1076	2038	2435	1338	1733	1031	1522	1099	1746	1503	1548	2028	1294	4909	1892	1339	952	1330	2219	1813	1238	1428	4118	2587	3894	1741	2644	1128
Bacteria	Firmicutes	Megamonas	482	671	320	587	171	384	581	340	437	274	456	563	702	655	628	550	440	402	258	235	277	346	270	229	179	183	240	359	251	394	190	193	807	283	119	158	242	310	213	278	224	444	515	513	311	443	317
Bacteria	Firmicutes	Pectinatus	85	220	166	281	51	121	220	76	173	114	168	124	300	293	249	178	182	142	78	102	55	85	129	106	76	59	63	126	73	147	111	82	339	100	51	62	81	149	66	138	59	144	171	292	182	145	93
Bacteria	Firmicutes	Selenomonas	1362	7545	3706	9782	3786	1907	4953	1863	1208	1374	4444	5704	10006	6013	8928	5294	5742	3973	988	1421	1285	1964	1803	1629	1134	1567	868	1937	1099	1727	1836	1463	8583	1466	660	987	1302	2297	775	950	1134	3911	3256	8353	3062	2650	1478
Bacteria	Firmicutes	Methylomusa	577	84	57	138	14	115	104	61	92	55	188	106	99	422	109	97	63	97	63	57	129	234	70	36	59	37	114	555	44	214	47	35	433	79	9	48	68	56	23	223	47	135	445	100	114	256	57
Bacteria	Firmicutes	Pelosinus	155	469	255	365	96	197	318	201	162	237	363	390	431	470	587	336	248	305	236	238	156	175	212	164	160	130	124	162	162	363	195	136	484	153	96	135	157	249	151	287	159	419	592	467	174	346	205
Bacteria	Firmicutes	Sporomusa	191	134	82	138	40	85	151	73	54	44	133	127	111	193	158	154	111	88	73	39	63	121	109	67	43	54	102	258	51	89	59	63	329	45	41	67	119	89	54	113	43	151	241	102	70	150	33
Bacteria	Firmicutes	Dialister	364	673	453	816	150	349	556	281	218	316	776	560	838	799	803	583	442	503	299	290	333	442	307	296	221	261	215	300	284	460	374	205	1265	209	184	157	243	477	259	272	230	995	650	529	316	584	286
Bacteria	Firmicutes	Megasphaera	367	1316	464	1257	919	505	1534	481	274	400	1141	1046	987	1331	933	1152	658	999	295	431	394	444	525	346	472	289	256	412	261	579	492	290	13819	473	188	268	556	614	293	303	310	1175	919	1030	520	1004	370
Bacteria	Firmicutes	Veillonella	348	703	376	578	188	342	597	334	308	286	473	665	499	753	473	575	582	453	196	241	222	347	348	199	175	196	253	370	248	265	186	233	825	255	151	193	364	293	274	266	266	422	352	726	241	607	247
Bacteria	Firmicutes	Ezakiella	110	202	99	151	50	74	82	94	73	99	113	117	132	118	112	114	246	103	61	49	55	86	67	100	42	41	70	93	70	64	64	52	141	91	44	77	106	83	94	47	20	108	95	72	80	153	70
Bacteria	Firmicutes	Sedimentibacter	139	265	315	291	172	305	179	193	252	215	355	288	271	480	303	402	336	271	315	222	239	281	183	298	147	459	137	290	195	351	502	190	188	429	113	339	154	718	285	181	140	336	188	360	173	356	243
Bacteria	Firmicutes	Gottschalkia	114	174	133	168	127	98	140	114	132	127	135	186	166	108	154	144	133	100	119	104	97	118	132	86	120	115	149	135	136	130	78	96	144	110	73	77	80	141	88	102	119	109	153	142	84	128	74
Bacteria	Firmicutes	Anaerococcus	365	499	574	700	461	659	632	653	750	751	771	656	745	793	689	725	558	594	740	525	394	426	607	451	511	423	440	665	473	759	434	532	675	583	262	426	530	565	314	936	630	549	796	894	399	983	669
Bacteria	Firmicutes	Finegoldia	244	233	410	264	466	261	157	243	707	254	219	187	381	213	274	286	430	188	334	529	280	241	210	306	89	314	315	284	335	203	156	291	234	162	108	193	237	233	212	368	172	229	181	266	257	211	527
Bacteria	Firmicutes	Helcococcus	253	85	212	298	160	503	498	562	526	505	447	458	315	375	185	371	240	275	971	305	211	285	384	402	403	108	278	365	311	590	481	448	178	338	222	314	536	602	234	512	916	148	664	601	252	631	288
Bacteria	Firmicutes	Murdochiella	71	193	63	184	17	97	159	111	33	62	185	166	160	212	158	191	86	130	49	53	57	85	84	66	53	32	43	75	54	111	104	50	278	66	24	43	93	75	44	53	45	210	184	122	75	172	95
Bacteria	Firmicutes	Parvimonas	285	171	152	182	139	258	293	175	180	239	292	210	294	350	266	247	246	286	260	170	210	165	196	239	283	155	217	180	194	289	142	246	211	164	172	182	307	234	189	217	236	233	325	408	152	308	210
Bacteria	Firmicutes	Peptoniphilus	108	227	113	323	44	207	580	186	201	590	264	236	243	296	281	309	211	232	208	103	102	136	286	85	166	79	101	119	121	291	152	83	360	138	37	75	132	119	94	86	96	338	402	227	114	327	123
Bacteria	Firmicutes	Gudongella	69	83	68	190	26	75	127	55	128	117	104	167	138	124	150	298	70	119	103	70	80	56	142	46	98	52	42	34	35	156	68	55	151	33	28	35	67	87	40	78	54	142	131	93	73	111	74
Bacteria	Firmicutes	Keratinibaculum	106	67	251	255	271	117	109	90	79	126	120	61	251	85	187	80	194	195	138	62	205	265	80	174	57	222	219	260	308	58	96	288	115	109	178	97	95	127	215	92	75	91	92	94	52	124	99
Bacteria	Firmicutes	Schnuerera	72	68	73	117	36	53	80	82	74	57	94	131	100	108	105	104	136	84	84	58	61	65	56	62	77	56	62	83	95	89	59	60	98	44	36	47	85	99	52	68	51	93	144	83	44	90	55
Bacteria	Firmicutes	Tissierella	105	160	156	174	83	273	159	163	127	161	305	160	204	410	157	197	188	273	99	129	130	120	132	122	111	117	129	134	115	101	121	124	230	73	65	56	101	137	153	203	257	362	165	283	89	210	155
Bacteria	Firmicutes	Ndongobacter	134	141	77	176	31	100	176	85	67	74	125	149	128	185	150	158	79	126	73	67	81	95	122	125	87	134	120	94	64	163	75	57	219	179	44	29	158	106	65	87	101	174	159	180	92	167	78
Bacteria	Fusobacteria	Fusobacterium	2415	2299	3045	3126	3811	5078	3491	3207	3695	4013	3790	2787	3420	3301	3208	4202	3995	3822	5119	3112	3472	3167	3936	3661	3485	2857	3189	2811	3782	3561	2071	3946	2414	3734	2102	2963	3367	3151	2962	3093	3728	2617	4051	3253	2703	3624	3305
Bacteria	Fusobacteria	Ilyobacter	47	121	127	68	46	69	67	70	98	54	70	98	95	82	109	105	144	49	72	125	51	37	85	49	27	69	51	49	40	35	84	87	99	35	29	48	43	50	40	159	69	115	69	115	100	89	86
Bacteria	Fusobacteria	Leptotrichia	1082	1368	1120	1284	773	1245	1582	1527	2168	1437	1582	1939	1403	2317	1677	1470	1886	1093	1414	1826	861	1247	1405	1167	1266	1164	1212	1231	1120	1401	893	1282	2996	1172	614	884	1100	1633	1312	1582	1252	1385	1349	2279	1029	1218	986
Bacteria	Fusobacteria	Pseudoleptotrichia	155	202	280	76	149	286	182	537	247	144	388	128	188	316	182	366	357	200	231	257	133	165	355	215	161	248	429	183	173	171	115	225	93	183	206	166	129	106	188	773	413	212	317	318	321	217	287
Bacteria	Fusobacteria	Sebaldella	49	136	109	91	41	82	136	83	174	113	83	180	130	144	164	113	83	99	85	70	71	101	83	68	81	64	102	99	91	98	96	50	156	73	38	60	66	81	55	72	68	131	97	91	78	95	82
Bacteria	Fusobacteria	Sneathia	87	44	58	89	36	95	62	68	81	54	50	64	92	59	74	66	96	53	80	57	50	65	73	68	57	80	84	75	56	73	54	88	79	78	42	42	63	58	59	56	46	62	41	50	38	42	65
Bacteria	Fusobacteria	Streptobacillus	283	711	1321	188	692	455	231	793	1569	290	559	288	243	815	231	830	1902	345	644	1431	236	319	394	548	214	468	428	376	303	234	139	491	70	196	173	299	267	253	289	1072	552	279	254	527	775	365	860
Bacteria	Gemmatimonadetes	Gemmatimonas	68	156	41	134	16	73	127	68	69	60	108	121	95	145	109	221	76	92	76	85	47	60	98	26	33	181	46	81	28	117	107	33	153	57	16	33	50	57	28	61	96	172	182	107	56	130	46
Bacteria	Gemmatimonadetes	Gemmatirosa	29	55	42	88	9	37	94	45	29	50	49	72	77	81	49	67	26	59	40	15	26	37	60	41	26	13	30	37	33	40	42	13	118	31	12	27	24	45	29	22	28	112	70	79	25	73	32
Bacteria	Ignavibacteriae	Ignavibacterium	59	93	80	98	65	67	85	70	115	95	130	92	86	94	145	122	106	72	94	56	64	62	99	52	53	59	69	54	50	45	96	116	167	56	47	68	213	86	41	54	65	125	52	255	68	81	107
Bacteria	Ignavibacteriae	Melioribacter	127	101	175	102	91	68	150	74	103	111	98	224	454	164	100	124	74	143	102	214	116	256	95	129	63	188	167	205	174	290	161	90	255	481	49	212	136	290	91	133	227	259	117	126	84	89	61
Bacteria	Kiritimatiellaeota	Kiritimatiella	385	894	219	563	124	364	834	355	379	886	566	875	415	850	390	377	288	980	279	357	326	318	653	626	395	274	403	471	437	745	687	289	1221	612	179	821	555	458	275	515	378	508	516	437	435	379	207
Bacteria	Kiritimatiellaeota	Tichowtungia	276	176	145	319	41	276	433	260	296	415	191	281	248	281	169	235	145	264	233	332	173	192	444	435	510	97	275	456	364	928	387	129	978	629	82	199	521	263	72	257	227	399	333	185	298	386	316
Bacteria	Nitrospirae	Leptospirillum	26	58	43	98	10	34	68	13	32	31	31	50	45	62	41	69	96	59	16	17	16	21	23	26	17	26	12	14	24	34	25	13	66	35	8	19	32	27	26	25	13	39	43	68	38	18	40
Bacteria	Nitrospirae	Nitrospira	58	113	73	247	13	49	152	57	54	52	129	118	114	137	106	135	65	89	60	75	56	54	71	37	57	39	40	64	83	107	100	26	286	57	16	42	79	73	34	45	59	155	115	127	39	115	47
Bacteria	Nitrospirae	Dissulfurispira	28	34	39	31	5	32	36	15	23	14	34	52	40	38	33	20	55	30	8	37	36	27	16	16	20	10	20	23	29	19	20	49	50	54	2	9	17	21	22	10	11	29	13	48	20	23	14
Bacteria	Nitrospirae	Thermodesulfovibrio	287	1268	2116	200	1268	870	324	1501	5128	466	905	600	329	1126	170	1460	3242	455	1523	3506	200	167	808	812	109	709	208	214	156	80	80	598	76	61	178	408	187	255	305	1856	950	610	306	872	1637	484	2407
Bacteria	Planctomycetes	Candidatus_Kuenenia	159	122	28	37	333	113	22	44	55	32	89	49	53	149	39	86	132	75	28	23	94	55	52	43	45	34	25	36	75	53	34	34	113	52	22	24	26	94	55	24	129	91	49	813	29	43	49
Bacteria	Planctomycetes	Candidatus_Uabimicrobium	116	84	158	233	148	94	64	51	51	113	61	115	230	72	221	165	167	57	83	83	206	263	84	262	92	103	137	219	171	131	326	412	546	541	192	393	397	380	244	87	68	89	195	70	71	65	63
Bacteria	Planctomycetes	Phycisphaera	23	45	41	62	6	32	84	28	22	65	41	63	55	60	37	69	22	43	22	19	21	39	41	22	34	22	29	59	30	70	50	16	84	27	11	21	43	47	30	21	26	79	80	44	25	46	34
Bacteria	Planctomycetes	Poriferisphaera	86	58	27	54	5	50	73	32	35	31	70	47	44	79	61	54	43	54	31	32	72	56	39	23	21	21	32	76	27	61	64	20	90	42	8	29	50	41	16	23	27	63	126	87	14	73	40
Bacteria	Planctomycetes	Anaerohalosphaera	39	75	42	81	6	52	81	45	25	49	119	86	77	98	77	88	42	70	35	24	38	34	89	47	30	29	27	54	36	63	57	16	124	34	15	23	58	92	30	46	27	96	82	99	47	80	25
Bacteria	Planctomycetes	Limihaloglobus	148	49	31	79	7	65	79	47	39	45	63	66	54	114	62	59	47	54	26	19	58	71	76	35	38	33	51	99	59	78	36	17	206	43	13	13	22	47	15	88	32	54	217	69	111	74	42
Bacteria	Planctomycetes	Sedimentisphaera	186	172	32	151	32	94	100	56	80	63	117	155	117	183	132	157	125	103	50	106	56	87	74	674	32	43	54	94	73	70	54	36	209	39	90	39	298	203	213	79	68	92	170	103	53	101	47
Bacteria	Planctomycetes	Humisphaera	30	61	31	60	12	40	102	30	36	49	57	63	58	81	57	104	47	66	28	27	43	56	58	27	42	33	24	22	35	71	58	18	133	34	10	26	49	54	20	32	30	72	80	65	35	77	41
Bacteria	Planctomycetes	Frigoriglobus	26	74	30	83	7	43	124	59	19	56	48	97	50	68	41	87	38	58	30	37	56	43	87	82	19	30	26	34	37	74	59	38	105	40	31	24	35	78	24	51	31	157	104	49	40	140	21
Bacteria	Planctomycetes	Gemmata	162	167	75	233	29	85	240	113	89	106	144	162	209	215	257	199	73	181	123	108	103	118	246	104	86	59	117	202	113	320	151	108	405	127	26	78	140	279	260	305	136	188	296	266	106	238	78
Bacteria	Planctomycetes	Limnoglobus	30	58	25	35	6	27	69	45	21	43	61	43	42	65	35	60	30	49	49	24	13	38	103	21	19	12	23	36	22	89	45	26	118	35	10	21	41	36	30	42	30	65	67	45	19	83	31
Bacteria	Planctomycetes	Telmatocola	44	47	9	30	5	28	40	27	12	14	24	28	35	54	21	56	26	19	22	22	16	21	21	11	12	16	12	22	11	24	12	9	61	21	5	19	26	15	12	23	17	36	31	37	13	44	18
Bacteria	Planctomycetes	Tuwongella	40	41	24	29	17	33	38	26	23	26	33	53	42	62	28	48	23	34	13	24	36	35	46	28	25	12	19	30	27	44	38	14	52	36	7	14	43	36	16	17	12	30	61	35	21	26	29
Bacteria	Planctomycetes	Urbifossiella	113	73	58	109	26	96	184	82	57	249	153	134	113	130	108	125	65	127	79	66	118	69	144	77	110	76	73	160	100	228	114	81	251	110	111	69	81	131	69	90	50	147	186	96	79	133	113
Bacteria	Planctomycetes	Aquisphaera	34	48	46	107	12	46	148	38	22	46	79	88	93	83	84	114	63	66	49	40	53	62	108	43	33	39	30	51	40	66	155	21	135	62	15	62	73	53	33	41	46	173	83	81	39	85	40
Bacteria	Planctomycetes	Isosphaera	17	55	19	27	4	13	36	137	7	15	29	39	70	32	25	43	22	40	41	12	10	21	65	10	15	7	21	33	87	30	27	21	155	18	4	13	27	17	11	17	24	45	43	41	15	42	16
Bacteria	Planctomycetes	Paludisphaera	29	41	31	75	11	28	72	35	23	41	44	80	54	48	35	70	16	62	33	33	22	24	48	25	36	19	39	38	35	70	38	31	97	42	8	24	62	33	11	33	27	85	68	36	60	64	25
Bacteria	Planctomycetes	Singulisphaera	111	137	78	88	11	59	141	80	128	54	73	105	94	77	109	96	79	142	40	45	35	46	46	147	39	32	39	57	181	193	132	48	173	70	124	68	71	327	273	47	66	157	93	132	55	93	54
Bacteria	Planctomycetes	Tautonia	40	77	56	120	20	67	111	71	50	96	92	113	71	145	77	75	70	118	56	63	101	57	200	45	89	54	84	51	58	133	543	52	113	71	62	127	106	83	38	84	91	163	115	56	59	117	90
Bacteria	Planctomycetes	Adhaeretor	63	74	19	33	4	42	59	24	36	35	46	83	44	40	39	53	19	33	19	31	14	35	67	45	28	36	22	59	6	56	92	41	73	21	13	26	40	48	31	74	35	73	64	40	18	55	19
Bacteria	Planctomycetes	Aeoliella	89	42	21	38	9	31	51	29	36	17	46	40	52	95	38	59	26	28	21	21	28	41	36	19	13	15	22	42	32	48	28	20	138	32	9	12	29	32	20	23	39	65	107	54	17	50	38
Bacteria	Planctomycetes	Botrimarina	45	83	23	64	14	43	52	59	80	58	87	145	80	159	49	88	46	54	29	46	41	44	49	28	34	25	35	82	29	74	59	29	112	38	19	33	39	50	22	71	44	156	68	34	66	78	37
Bacteria	Planctomycetes	Bythopirellula	23	106	23	76	1	37	49	16	17	56	30	45	29	57	26	80	11	86	41	49	32	25	37	8	22	13	24	29	26	43	43	22	65	21	7	9	34	21	16	14	25	57	37	51	30	24	7
Bacteria	Planctomycetes	Lacipirellula	91	111	60	144	19	132	241	88	83	105	156	168	173	154	124	180	82	137	76	88	87	123	126	67	91	87	59	93	59	162	124	67	318	96	38	49	95	152	30	86	74	280	235	134	75	216	78
Bacteria	Planctomycetes	Pirellulimonas	44	62	37	71	9	27	85	38	40	28	58	48	78	69	91	71	38	83	29	61	45	44	56	36	35	51	32	78	45	95	71	54	164	31	39	30	58	99	35	38	56	70	81	73	34	65	39
Bacteria	Planctomycetes	Anatilimnocola	14	52	6	27	5	15	35	31	25	24	44	39	41	36	29	59	26	32	18	18	27	16	39	12	8	26	11	15	11	43	18	14	63	24	3	9	21	30	12	17	17	51	36	22	10	131	20
Bacteria	Planctomycetes	Aureliella	34	44	28	37	6	28	43	20	33	47	20	56	46	48	27	53	30	43	67	18	24	16	32	25	25	27	46	29	15	557	36	21	127	16	12	11	25	28	30	185	23	57	59	78	68	48	39
Bacteria	Planctomycetes	Bremerella	76	107	53	115	25	91	731	188	133	257	136	207	122	112	85	149	95	180	173	78	86	54	110	211	93	60	40	69	67	172	137	67	204	87	81	59	158	130	46	71	138	254	189	149	118	166	42
Bacteria	Planctomycetes	Lignipirellula	64	87	27	73	12	30	63	37	21	50	114	83	65	105	44	85	38	39	37	24	25	27	43	19	18	16	26	66	23	51	48	14	87	30	10	16	42	31	18	66	28	61	71	82	38	86	43
Bacteria	Planctomycetes	Mariniblastus	44	34	25	66	9	17	61	19	27	19	37	58	46	58	35	40	31	41	31	42	61	46	19	36	26	46	36	66	51	46	50	69	111	45	26	33	32	46	24	31	28	76	53	32	34	82	24
Bacteria	Planctomycetes	Pirellula	47	113	48	86	15	55	91	62	43	68	75	96	98	72	47	127	65	84	69	62	59	63	49	41	45	36	19	38	36	70	58	65	129	46	33	27	65	94	66	41	46	108	109	115	50	82	49
Bacteria	Planctomycetes	Rhodopirellula	19	37	17	22	5	34	43	21	6	23	43	30	37	34	36	55	23	23	14	22	16	14	28	16	18	14	28	11	16	30	16	10	68	27	7	15	28	28	11	14	10	17	35	53	21	25	19
Bacteria	Planctomycetes	Roseimaritima	47	152	59	102	29	95	85	42	55	145	119	1117	215	404	303	160	104	94	41	47	28	27	51	37	31	30	32	38	107	313	59	26	293	50	21	58	52	65	23	49	74	79	95	146	54	106	47
Bacteria	Planctomycetes	Rosistilla	185	207	55	151	18	128	182	100	77	90	92	185	176	110	109	189	90	119	87	124	109	128	109	79	74	78	83	319	65	132	132	89	539	73	33	69	100	130	76	124	61	162	217	119	98	221	66
Bacteria	Planctomycetes	Rubripirellula	37	69	25	49	13	24	53	32	17	31	34	50	66	49	55	103	43	31	36	28	32	24	85	5	38	16	19	19	20	50	60	19	103	37	18	96	31	61	27	36	14	73	51	56	38	92	39
Bacteria	Planctomycetes	Stieleria	76	135	25	100	39	84	123	70	47	107	90	115	110	95	68	157	83	84	59	63	29	42	96	35	43	33	20	69	30	126	58	22	140	53	20	22	76	71	36	46	52	192	136	148	48	85	69
Bacteria	Planctomycetes	Thermogutta	33	50	24	15	6	58	88	58	64	57	45	80	63	98	31	59	55	56	29	83	18	25	53	36	32	23	20	30	23	62	35	19	77	46	19	36	43	43	19	32	27	89	80	34	29	55	54
Bacteria	Planctomycetes	Alienimonas	40	81	16	42	7	35	78	42	28	39	40	55	45	50	44	82	23	114	60	37	27	27	47	28	38	26	46	42	115	78	34	17	99	35	9	19	51	46	13	39	24	93	105	24	26	59	28
Bacteria	Planctomycetes	Calycomorphotria	94	46	13	44	3	24	30	22	22	20	47	41	49	56	21	56	134	44	28	23	31	42	30	22	25	11	41	85	14	71	32	21	129	31	15	26	36	47	13	44	25	71	105	96	30	54	20
Bacteria	Planctomycetes	Caulifigura	47	109	32	52	11	34	71	37	44	35	83	79	75	167	84	64	67	48	33	45	37	48	64	43	42	45	23	48	38	87	60	27	249	37	19	37	59	92	42	35	41	69	95	176	39	63	27
Bacteria	Planctomycetes	Crateriforma	24	46	23	48	21	25	45	17	21	15	44	41	55	59	36	55	37	51	22	18	33	21	44	31	18	23	13	25	6	35	26	17	113	14	12	10	39	44	37	17	23	64	50	44	17	42	13
Bacteria	Planctomycetes	Fuerstiella	19	83	45	117	11	34	69	31	69	42	42	86	62	67	60	49	51	44	18	24	29	37	34	13	22	8	21	23	21	46	49	27	118	34	14	29	35	40	20	29	19	119	92	66	26	34	24
Bacteria	Planctomycetes	Gimesia	347	818	456	667	167	418	665	485	496	428	474	579	542	609	498	670	515	467	372	530	180	246	515	316	212	266	251	322	274	471	236	253	865	312	159	277	304	337	263	616	483	572	623	618	422	529	487
Bacteria	Planctomycetes	Maioricimonas	49	52	17	88	17	32	66	48	26	23	54	47	56	44	39	84	47	45	18	31	26	27	58	23	37	17	12	31	19	56	57	34	80	39	11	16	25	34	15	20	36	72	69	105	30	63	26
Bacteria	Planctomycetes	Planctomyces	127	145	105	277	26	86	247	117	86	109	191	153	219	153	168	188	102	196	83	96	88	104	255	90	103	52	108	101	146	196	119	49	316	125	56	132	129	147	81	126	85	304	201	181	77	294	94
Bacteria	Planctomycetes	Planctopirus	111	48	61	61	26	110	128	57	58	76	64	91	83	77	86	104	51	96	80	34	85	148	90	62	41	52	221	444	88	179	64	48	138	108	16	46	109	92	23	189	45	76	73	71	88	178	36
Bacteria	Planctomycetes	Polystyrenella	19	42	7	25	5	24	127	20	28	43	53	31	18	45	13	36	37	46	40	23	22	20	35	12	67	9	18	22	12	56	21	19	73	14	8	25	13	22	14	28	15	37	35	31	23	56	20
Bacteria	Planctomycetes	Rubinisphaera	32	95	37	80	8	49	113	37	30	76	31	150	27	91	30	74	36	98	32	22	33	34	50	15	49	16	29	38	37	76	36	12	185	26	10	15	42	36	22	34	22	55	120	50	78	79	27
Bacteria	Planctomycetes	Symmachiella	51	77	25	67	16	55	103	49	31	102	67	54	79	131	47	60	42	115	35	43	55	40	64	48	50	75	47	55	45	105	93	43	128	48	14	84	111	88	22	61	67	191	100	70	39	55	48
Bacteria	Planctomycetes	Thalassoglobus	103	73	100	112	90	415	360	222	137	211	125	188	279	247	45	95	140	238	39	245	2375	103	37	456	86	191	78	59	38	99	41	255	484	43	27	77	202	529	1167	124	216	109	44	330	53	263	84
Bacteria	Proteobacteria	Acidithiobacillus	208	170	174	521	706	98	212	63	67	85	116	132	212	138	248	149	1841	127	79	66	197	223	130	110	67	108	123	156	141	143	123	162	579	95	74	77	65	115	103	76	37	162	228	13939	92	152	64
Bacteria	Proteobacteria	Candidatus_Puniceispirillum	20	35	14	74	16	25	41	18	21	73	26	43	35	43	27	35	75	25	8	25	52	17	26	9	9	14	12	388	19	21	19	20	85	16	11	18	14	20	29	13	13	27	31	220	20	21	17
Bacteria	Proteobacteria	Micavibrio	20	66	24	83	2	48	94	34	32	29	50	34	38	44	65	70	30	64	16	20	19	25	31	23	20	27	14	34	29	19	68	26	42	30	9	24	35	72	37	33	21	45	45	61	22	35	34
Bacteria	Proteobacteria	Asticcacaulis	36	109	33	91	10	64	75	32	45	35	61	79	123	83	88	111	26	51	30	32	41	42	46	39	45	30	27	54	36	71	49	26	125	37	17	23	45	40	34	43	43	197	89	91	32	64	26
Bacteria	Proteobacteria	Brevundimonas	287	578	232	505	57	295	633	255	239	411	599	577	567	628	470	497	338	512	243	224	179	312	456	224	204	175	197	259	245	427	343	199	754	213	102	325	295	401	191	213	227	683	647	454	223	527	232
Bacteria	Proteobacteria	Caulobacter	425	830	330	648	112	256	1053	396	171	219	651	626	531	740	662	603	490	396	195	259	317	517	431	636	306	433	258	758	318	450	582	201	1123	499	326	259	235	576	296	347	268	1165	848	452	329	997	486
Bacteria	Proteobacteria	Phenylobacterium	272	78	36	97	13	60	147	37	46	48	151	73	62	231	81	97	54	59	51	24	79	177	70	31	49	44	156	551	50	270	91	32	263	55	19	23	49	71	27	303	36	129	290	55	88	261	34
Bacteria	Proteobacteria	Terricaulis	28	30	4	24	4	19	40	16	19	19	27	16	35	29	34	42	23	37	17	11	15	10	26	10	11	9	11	10	12	37	13	7	47	9	9	17	17	22	12	11	14	48	23	23	10	31	11
Bacteria	Proteobacteria	Luteithermobacter	123	1895	323	1681	76	250	769	122	149	111	3088	503	653	820	1513	562	234	324	103	145	164	137	326	68	269	207	112	400	150	286	307	135	357	419	64	96	224	196	157	109	67	1402	505	422	358	1007	81
Bacteria	Proteobacteria	Paremcibacter	53	110	37	39	4	21	39	20	36	21	33	47	37	22	34	46	27	28	8	8	9	23	10	10	5	11	7	8	11	22	14	7	40	36	10	8	14	21	10	8	20	31	33	24	29	45	26
Bacteria	Proteobacteria	Candidatus_Nucleicultrix	213	406	167	340	32	140	306	169	212	665	265	393	273	116	349	1187	113	153	82	119	189	175	223	193	78	212	155	193	298	138	187	164	259	229	58	87	101	414	162	98	370	458	230	108	312	371	165
Bacteria	Proteobacteria	Candidatus_Paracaedibacter	325	28	295	106	12	32	167	233	39	27	346	197	161	674	34	205	49	403	34	38	34	83	24	30	73	74	70	89	71	94	25	34	54	35	9	15	20	34	32	16	84	68	14	112	431	232	20
Bacteria	Proteobacteria	Candidatus_Cytomitobacter	22	13	11	18	14	34	36	51	48	44	29	61	32	26	19	32	29	33	60	38	31	20	26	20	47	15	20	17	18	47	16	22	29	28	8	14	31	27	20	40	46	27	42	28	26	24	23
Bacteria	Proteobacteria	Candidatus_Gromoviella	7	30	11	4	6	5	12	5	16	30	12	8	22	15	7	26	11	21	21	7	16	10	11	7	20	7	3	9	6	28	3	9	17	10	11	11	4	1	18	8	6	10	14	6	8	14	3
Bacteria	Proteobacteria	Candidatus_Nesciobacter	7	16	4	116	9	11	8	10	9	15	12	6	10	36	4	8	5	9	10	3	10	9	9	6	7	8	14	8	27	4	10	14	7	11	13	6	7	8	15	6	7	12	3	7	7	11	10
Bacteria	Proteobacteria	Aureimonas	64	128	67	153	18	98	147	114	93	80	175	212	171	176	143	195	99	137	67	83	65	118	159	65	67	41	63	79	52	114	116	56	182	50	33	50	91	148	41	77	80	264	201	137	73	148	58
Bacteria	Proteobacteria	Martelella	111	209	106	226	41	132	326	103	92	206	277	276	222	295	311	286	147	365	131	88	97	121	183	98	157	98	99	129	104	188	138	87	350	136	72	55	192	167	70	109	112	346	290	220	98	265	106
Bacteria	Proteobacteria	Bartonella	508	502	402	518	247	472	442	386	401	425	492	481	442	597	651	565	656	475	421	359	293	371	363	230	255	289	283	373	260	392	322	306	800	321	142	363	401	417	256	382	370	489	533	901	366	451	391
Bacteria	Proteobacteria	Beijerinckia	20	54	22	51	9	27	28	16	15	9	35	42	63	47	35	37	32	32	27	13	25	26	29	13	18	12	21	20	2	37	21	12	64	33	12	13	17	25	34	23	22	54	35	53	28	29	23
Bacteria	Proteobacteria	Methylocella	23	59	24	58	5	35	134	23	23	24	49	63	59	52	66	56	49	46	27	27	35	23	51	32	28	17	27	16	20	32	29	20	70	29	19	25	18	41	11	27	30	66	50	49	29	60	24
Bacteria	Proteobacteria	Methylovirgula	19	89	21	36	4	29	60	26	15	27	83	44	36	45	57	95	32	25	13	10	19	38	53	23	24	21	15	24	10	38	35	13	317	22	12	24	32	32	14	20	32	67	82	38	40	33	13
Bacteria	Proteobacteria	Blastochloris	15	87	28	75	5	45	754	36	14	39	72	76	64	68	56	106	29	54	29	35	32	41	44	29	46	15	20	19	14	50	70	17	99	54	11	20	40	45	11	27	15	78	92	80	34	73	27
Bacteria	Proteobacteria	Bosea	121	251	107	208	35	155	345	102	100	136	270	274	236	270	240	371	146	179	130	129	117	147	237	106	135	85	96	205	78	264	162	86	373	112	59	87	142	177	90	131	107	346	395	249	102	287	94
Bacteria	Proteobacteria	Afipia	75	58	18	59	8	37	68	30	22	48	62	86	63	67	60	77	17	61	25	36	45	60	53	34	23	25	25	35	36	37	42	20	114	44	24	24	36	49	13	33	28	112	115	68	16	45	45
Bacteria	Proteobacteria	Bradyrhizobium	1054	1536	668	1845	325	855	2090	755	640	839	1689	1533	1660	1842	1535	1843	1044	1556	780	677	796	1014	1421	763	757	659	666	1067	682	1527	1321	616	2579	962	445	760	981	1226	505	811	808	2292	2002	1804	841	1767	748
Bacteria	Proteobacteria	Nitrobacter	49	48	24	423	279	115	146	90	58	964	177	38	75	824	54	56	268	145	30	43	179	94	38	79	156	30	37	75	68	47	108	6	167	68	18	35	322	38	39	54	199	61	57	601	30	31	54
Bacteria	Proteobacteria	Rhodopseudomonas	310	174	78	157	16	126	184	97	122	85	150	187	164	418	154	205	118	152	117	71	123	142	218	77	96	51	187	356	74	236	78	52	478	107	41	52	86	119	52	211	64	269	320	162	90	281	74
Bacteria	Proteobacteria	Tardiphaga	34	124	36	109	11	39	136	35	34	36	68	83	56	78	50	90	59	76	33	16	27	48	57	23	31	25	28	37	49	60	63	18	87	31	17	27	37	39	16	26	31	88	107	101	48	83	33
Bacteria	Proteobacteria	Variibacter	19	37	16	142	2	91	77	53	68	30	200	152	118	18	148	91	43	103	40	102	21	12	30	12	10	14	11	16	11	22	9	19	53	17	4	156	20	22	13	10	14	69	92	19	40	65	44
Bacteria	Proteobacteria	Breoghania	15	57	11	49	9	28	37	18	14	7	45	46	43	27	36	54	17	18	22	19	8	18	39	22	17	16	19	26	32	41	26	14	49	23	4	11	16	32	7	18	25	98	45	51	14	44	23
Bacteria	Proteobacteria	Brucella	949	222	132	280	25	150	400	108	117	95	246	177	240	313	218	230	123	145	124	91	181	405	174	160	83	55	195	573	88	275	98	58	613	132	72	68	161	175	46	343	82	224	663	189	138	360	83
Bacteria	Proteobacteria	Ochrobactrum	7	7	2	17	2	11	4	6	0.0	1	13	1	2	6	2	5	7	2	1	3	3	3	5	0.0	2	0.0	0.0	3	1	4	0.0	2	8	0.0	0.0	3	5	1	1	4	0.0	1	7	10	1	5	12
Bacteria	Proteobacteria	Pseudochrobactrum	34	52	29	49	42	109	99	127	68	95	119	93	54	128	67	113	52	90	107	21	21	41	39	20	42	13	24	88	45	123	24	21	94	28	16	27	55	25	35	136	227	80	214	580	74	173	111
Bacteria	Proteobacteria	Chelatococcus	29	130	35	72	11	32	93	38	35	29	89	93	64	74	118	126	39	51	25	52	40	27	61	39	39	36	19	34	31	49	33	21	417	39	10	13	44	62	57	23	43	73	63	66	41	70	35
Bacteria	Proteobacteria	Cohaesibacter	38	35	19	76	8	27	53	26	31	28	86	48	44	94	47	60	27	120	10	30	89	33	27	26	13	11	46	34	30	34	33	18	35	34	7	6	27	28	21	19	33	42	60	119	44	36	16
Bacteria	Proteobacteria	Devosia	228	328	163	365	77	204	420	187	102	236	354	323	356	297	321	418	286	270	167	141	148	201	289	150	141	110	106	195	138	269	219	113	486	145	59	103	281	278	100	142	147	426	451	521	162	306	155
Bacteria	Proteobacteria	Maritalea	16	49	11	23	3	16	32	26	22	91	28	30	29	19	54	38	20	25	18	10	4	13	20	4	20	14	4	6	6	14	15	9	26	8	6	14	7	16	6	9	7	40	36	28	17	18	17
Bacteria	Proteobacteria	Paradevosia	1	2	10	8	0.0	10	9	2	3	5	13	7	8	6	8	11	5	6	2	7	3	7	8	4	6	2	6	8	6	6	8	2	15	5	6	4	6	11	10	8	5	10	10	2	5	16	6
Bacteria	Proteobacteria	Pelagibacterium	24	20	17	63	6	23	39	32	13	12	28	38	32	35	36	39	23	29	19	30	20	19	24	18	19	9	10	12	13	23	31	11	86	14	12	12	12	24	17	31	25	32	38	45	16	38	11
Bacteria	Proteobacteria	Youhaiella	8	28	11	35	2	17	35	22	14	14	30	43	25	36	27	35	11	30	17	8	10	18	23	8	14	9	11	12	15	14	15	23	57	26	4	12	14	28	10	16	13	37	35	18	15	36	17
Bacteria	Proteobacteria	Aquabacter	10	59	22	34	6	20	45	19	18	15	76	48	24	49	26	57	63	17	23	14	26	32	30	23	14	22	18	14	23	30	21	15	57	15	5	13	23	23	9	30	20	215	42	24	22	29	26
Bacteria	Proteobacteria	Caenibius	20	51	13	36	3	24	42	17	15	34	21	35	25	36	30	36	19	41	14	11	11	11	27	12	11	8	18	18	15	20	28	8	47	9	6	4	23	28	11	22	17	56	29	32	17	24	12
Bacteria	Proteobacteria	Filomicrobium	18	30	27	55	8	18	41	18	12	18	10	19	35	27	29	38	17	22	15	10	21	7	14	15	8	17	3	12	3	22	7	10	116	10	6	2	17	22	16	9	10	21	11	40	16	18	14
Bacteria	Proteobacteria	Hyphomicrobium	84	210	73	196	52	83	148	77	59	98	133	193	142	194	242	130	92	87	87	58	78	111	137	52	85	48	49	124	86	129	78	49	435	76	28	60	79	117	22	84	69	138	123	162	97	120	44
Bacteria	Proteobacteria	Methyloceanibacter	36	49	31	40	10	29	52	27	28	47	48	44	41	42	42	96	33	49	54	24	33	43	35	18	23	17	11	40	23	43	28	22	53	31	8	12	25	42	14	21	30	80	64	59	15	54	25
Bacteria	Proteobacteria	Methyloligella	10	25	8	35	5	20	20	7	11	14	25	26	28	25	21	39	16	29	13	9	9	26	19	8	9	7	6	16	13	20	14	13	46	11	5	11	12	24	7	17	16	45	27	14	19	31	6
Bacteria	Proteobacteria	Rhodomicrobium	34	28	27	40	9	14	36	20	19	26	44	62	28	39	38	47	14	21	22	23	9	16	27	15	8	23	11	26	17	32	31	11	52	13	5	20	20	28	19	13	19	33	45	31	18	34	13
Bacteria	Proteobacteria	Rhodoplanes	13	55	11	27	3	28	47	20	11	11	39	25	37	31	29	61	23	38	16	21	12	12	42	12	21	15	14	18	14	53	41	42	56	19	11	19	18	18	3	18	95	61	40	32	14	32	15
Bacteria	Proteobacteria	Kaistia	36	27	11	26	4	11	35	22	18	18	25	29	30	42	23	41	18	24	20	18	20	8	30	11	14	10	24	48	11	33	30	13	70	20	8	6	15	22	17	48	9	48	51	62	31	71	16
Bacteria	Proteobacteria	Lichenihabitans	27	460	18	34	5	40	42	25	42	23	17	54	51	40	47	60	18	36	19	23	29	35	42	7	26	4	14	25	34	35	56	8	49	28	14	17	29	21	9	12	12	56	38	47	23	85	32
Bacteria	Proteobacteria	Methylobacterium	197	462	202	357	54	220	751	291	190	247	436	500	405	496	444	496	285	414	216	194	234	218	344	285	190	185	136	251	143	404	302	164	665	183	252	143	250	336	135	192	196	1281	533	409	195	436	234
Bacteria	Proteobacteria	Methylorubrum	43	88	30	85	16	44	122	59	36	52	75	101	105	125	71	114	56	87	50	43	51	52	102	45	57	25	48	38	41	110	85	25	135	39	19	27	60	62	39	71	52	126	151	104	50	69	44
Bacteria	Proteobacteria	Microvirga	66	204	120	205	31	102	190	85	70	107	174	171	211	350	220	250	142	143	93	79	72	119	157	53	91	91	107	156	79	185	131	54	253	73	101	64	116	122	48	96	70	277	216	160	74	212	66
Bacteria	Proteobacteria	Methylocystis	99	125	54	155	22	112	188	74	52	85	113	107	162	120	122	192	82	119	73	76	72	106	136	48	75	58	53	55	73	265	93	43	198	84	41	71	93	111	36	89	65	149	192	143	121	165	83
Bacteria	Proteobacteria	Methylosinus	19	32	21	36	4	27	61	24	11	43	41	38	44	42	40	71	12	36	13	24	15	35	34	20	12	22	15	28	26	42	22	12	56	20	7	18	28	29	19	11	17	66	49	50	16	37	21
Bacteria	Proteobacteria	Candidatus_Phaeomarinobacter	18	34	13	26	3	9	25	9	9	7	26	28	20	27	28	31	15	34	10	14	24	20	20	13	6	7	8	14	16	46	33	6	32	27	9	13	18	29	25	16	14	35	24	30	12	26	12
Bacteria	Proteobacteria	Kaustia	11	48	9	42	0.0	18	40	10	12	11	24	34	45	34	22	28	21	36	14	10	21	29	25	9	25	11	23	54	20	48	12	21	58	10	4	13	15	17	8	29	13	47	33	27	17	45	24
Bacteria	Proteobacteria	Parvibaculum	35	26	12	27	4	17	45	23	10	15	18	25	14	27	26	36	12	14	25	9	12	14	29	19	32	8	11	19	15	27	16	13	38	14	17	5	23	47	6	17	16	39	71	24	11	36	20
Bacteria	Proteobacteria	Pyruvatibacter	67	29	9	35	2	65	135	131	145	151	24	185	38	81	67	66	15	35	285	107	41	41	152	52	167	6	73	52	62	267	82	17	78	39	5	10	50	26	8	83	100	62	136	18	63	43	21
Bacteria	Proteobacteria	Phreatobacter	43	95	37	122	15	69	122	77	76	187	115	93	111	116	84	159	71	109	67	52	58	59	132	53	80	51	50	64	56	119	94	45	213	61	29	23	85	79	46	67	61	149	147	103	59	115	75
Bacteria	Proteobacteria	Aminobacter	30	89	33	61	15	23	62	31	27	26	48	102	54	72	53	91	44	64	30	36	25	37	70	18	24	23	30	27	29	47	32	22	99	29	11	16	28	46	17	28	28	71	95	106	37	66	36
Bacteria	Proteobacteria	Hoeflea	29	50	24	64	8	50	71	27	19	35	82	37	71	41	36	66	24	50	40	36	25	23	52	50	36	22	24	13	17	29	40	12	68	22	16	18	38	38	9	20	27	75	113	46	57	70	20
Bacteria	Proteobacteria	Lentilitoribacter	28	127	30	64	10	27	51	49	30	42	56	38	67	148	55	74	22	25	39	48	17	21	26	24	17	25	16	50	21	36	49	26	51	39	14	25	48	38	16	32	38	54	47	80	30	48	18
Bacteria	Proteobacteria	Mesorhizobium	731	1447	904	1318	335	821	1488	756	657	658	1305	1267	1354	1468	1286	1649	1077	1167	608	787	624	717	1135	617	516	552	498	757	502	1160	815	452	2216	604	306	516	730	892	411	984	768	1782	1648	5278	668	1232	700
Bacteria	Proteobacteria	Nitratireductor	64	108	62	124	15	65	106	45	34	89	157	99	183	133	136	120	71	69	45	43	67	61	91	59	43	36	39	57	48	56	50	40	117	46	41	75	43	79	24	24	40	182	95	90	39	90	46
Bacteria	Proteobacteria	Oricola	21	30	9	33	5	15	25	19	6	7	34	33	28	41	23	36	20	24	14	14	20	15	28	9	10	19	11	15	10	20	13	6	47	14	11	8	16	30	5	12	15	42	28	23	18	28	31
Bacteria	Proteobacteria	Phyllobacterium	53	56	24	96	15	29	70	185	207	108	89	71	95	67	71	85	96	46	25	18	25	29	40	25	28	21	34	57	23	33	63	22	155	69	9	11	27	86	91	66	39	53	80	45	91	87	33
Bacteria	Proteobacteria	Roseitalea	7	32	21	36	7	15	28	14	9	11	38	20	38	27	17	38	14	21	3	8	12	11	28	12	17	10	4	6	10	36	18	8	42	10	8	7	7	9	2	16	9	28	36	44	16	31	12
Bacteria	Proteobacteria	Salaquimonas	10	22	18	14	4	47	25	8	23	59	29	12	21	20	19	35	29	72	27	7	7	30	18	8	10	8	15	12	8	404	24	6	29	16	10	15	288	24	5	6	13	22	22	21	24	25	4
Bacteria	Proteobacteria	Hartmannibacter	24	76	17	70	32	41	67	38	22	17	57	90	53	83	89	73	28	39	25	44	29	36	68	50	22	28	23	51	35	54	47	32	105	26	18	29	37	69	30	54	35	69	89	69	26	64	25
Bacteria	Proteobacteria	Agrobacterium	366	867	278	780	126	496	687	382	331	344	601	704	712	617	554	763	363	535	246	238	193	336	396	260	362	193	281	275	309	456	241	184	794	256	118	186	307	413	197	251	233	606	633	599	402	910	276
Bacteria	Proteobacteria	Ciceribacter	16	19	5	25	7	15	41	20	19	14	33	40	47	31	38	37	23	24	15	9	12	25	19	23	7	15	7	10	13	20	18	5	37	14	7	10	25	16	9	20	11	62	49	19	14	39	9
Bacteria	Proteobacteria	Ensifer	121	349	116	205	21	133	253	121	125	157	274	216	237	261	256	302	127	227	102	85	99	177	213	118	119	94	126	232	153	322	173	74	397	116	35	75	178	162	71	126	137	320	354	217	90	278	120
Bacteria	Proteobacteria	Georhizobium	5	33	8	25	8	14	18	15	7	13	12	21	29	14	24	27	43	20	11	14	12	10	12	15	8	12	10	14	9	17	9	13	57	10	8	28	9	17	9	7	11	35	18	42	7	14	10
Bacteria	Proteobacteria	Liberibacter	118	12664	54	184	36	143	88	70	77	41	85	155	105	162	108	138	116	100	68	14943	115	109	103	123	74	112	57	63	76	71	84	61	193	61	41	67	100	136	83	68	59	109	91	118	57	74	93
Bacteria	Proteobacteria	Neorhizobium	110	118	78	119	16	69	123	42	41	53	112	113	99	162	114	117	87	76	57	48	69	104	66	52	46	39	41	95	48	85	60	17	194	55	28	45	61	90	41	40	38	150	127	139	61	124	61
Bacteria	Proteobacteria	Peteryoungia	3	18	9	15	1	15	17	10	5	4	23	22	15	19	18	19	9	7	11	7	6	15	12	8	5	6	6	10	7	21	38	4	29	1	3	4	10	19	2	4	7	21	23	12	6	18	8
Bacteria	Proteobacteria	Pseudorhizobium	20	82	42	71	2	33	76	25	13	17	38	93	56	47	50	93	11	30	17	33	31	33	25	17	26	17	40	29	20	30	28	18	49	24	22	11	14	66	15	23	13	116	70	19	35	73	23
Bacteria	Proteobacteria	Rhizobium	1144	2272	744	1759	327	917	1961	799	709	891	1408	1750	1769	1675	1601	2094	1167	1214	730	676	752	991	1155	730	652	610	714	1167	790	1532	1004	538	2471	859	322	497	994	971	447	880	666	1900	1910	1637	842	1634	850
Bacteria	Proteobacteria	Shinella	36	94	53	101	18	53	122	58	33	53	108	110	88	90	113	134	43	88	38	53	36	56	71	52	52	29	28	49	66	115	125	48	166	45	19	36	65	63	35	45	38	230	126	113	47	99	45
Bacteria	Proteobacteria	Sinorhizobium	174	386	156	353	40	218	461	186	128	265	335	402	329	351	321	363	194	433	178	205	138	145	296	144	255	132	115	153	141	310	233	102	459	223	71	102	191	192	104	161	147	394	384	277	131	314	133
Bacteria	Proteobacteria	Labrenzia	140	118	49	136	24	42	114	47	29	54	110	138	105	102	149	150	90	98	27	40	72	104	68	89	39	73	147	159	68	55	102	44	168	59	24	30	81	65	40	38	50	154	133	138	60	117	63
Bacteria	Proteobacteria	Pannonibacter	35	63	55	76	8	27	79	36	89	61	70	79	65	70	52	82	47	73	40	34	27	36	53	41	29	25	17	37	28	56	42	34	140	31	15	23	71	47	20	32	39	99	93	75	52	64	36
Bacteria	Proteobacteria	Pseudovibrio	73	123	62	99	55	69	179	98	60	94	119	104	82	189	81	145	132	127	68	147	42	45	47	23	41	24	37	81	48	81	54	31	179	46	17	54	36	52	72	156	78	103	131	261	56	156	68
Bacteria	Proteobacteria	Roseibium	45	76	23	80	12	44	60	40	30	50	58	52	85	83	58	72	62	74	28	38	20	60	61	13	29	30	40	33	34	69	80	18	88	84	18	88	32	57	37	30	25	76	55	111	29	70	30
Bacteria	Proteobacteria	Stappia	16	131	22	75	14	39	91	24	19	41	74	76	61	71	61	86	52	53	27	42	27	47	45	50	28	17	24	38	25	61	80	29	85	43	22	34	60	70	34	24	37	82	93	92	9	91	29
Bacteria	Proteobacteria	Ancylobacter	23	62	46	58	10	37	75	25	25	30	66	62	66	63	75	119	28	57	25	56	26	24	61	30	20	14	21	38	26	40	48	21	63	20	17	8	28	41	16	33	30	165	70	49	21	41	37
Bacteria	Proteobacteria	Azorhizobium	129	83	27	50	10	42	38	30	20	164	36	70	65	30	38	51	28	120	24	25	23	20	29	16	22	28	17	68	23	42	26	13	113	15	5	33	30	36	9	30	16	199	49	85	18	31	22
Bacteria	Proteobacteria	Labrys	67	49	17	38	4	23	58	37	15	25	42	40	61	41	58	53	21	47	29	19	33	47	61	22	21	15	15	22	29	34	28	18	67	24	12	56	34	39	26	23	18	73	99	29	21	47	18
Bacteria	Proteobacteria	Pseudolabrys	73	74	82	104	16	257	175	876	26	114	39	166	2875	50	171	94	77	67	31	70	72	90	48	1984	185	169	44	50	68	42	93	61	98	38	85	37	32	68	89	181	57	482	79	57	47	367	126
Bacteria	Proteobacteria	Starkeya	139	69	35	86	9	40	67	42	45	126	100	49	54	72	53	70	30	164	39	37	43	103	63	31	33	17	69	225	21	99	48	28	150	32	8	26	66	29	8	100	31	99	209	93	40	110	17
Bacteria	Proteobacteria	Xanthobacter	57	54	38	84	21	36	90	57	26	32	86	80	69	54	74	106	66	45	30	40	38	60	75	47	35	39	29	46	48	78	77	53	159	51	49	31	69	86	45	34	39	129	98	215	33	92	33
Bacteria	Proteobacteria	Candidatus_Hodgkinia	19	95	26	20	33	94	60	63	79	59	99	37	39	36	37	117	32	125	68	117	32	25	92	34	51	48	42	26	35	189	26	22	39	22	27	50	24	25	35	69	33	49	125	43	100	74	107
Bacteria	Proteobacteria	Nordella	42	84	49	96	77	29	72	30	12	25	39	41	94	89	138	54	48	44	25	39	28	37	42	65	34	45	38	44	47	50	52	26	101	23	9	57	27	77	19	33	30	124	44	53	17	63	27
Bacteria	Proteobacteria	Pseudorhodoplanes	6	31	11	27	6	19	17	6	11	11	33	33	31	34	17	31	16	19	13	18	9	21	15	14	8	17	3	22	4	24	12	15	25	8	5	14	10	23	7	25	14	30	51	23	14	27	13
Bacteria	Proteobacteria	Terrihabitans	57	58	18	57	17	83	100	67	72	85	140	61	54	116	50	46	66	69	28	63	69	45	44	63	22	59	79	94	44	281	88	53	406	143	57	52	47	96	48	96	81	119	82	124	40	104	51
Bacteria	Proteobacteria	Candidatus_Viadribacter	17	45	11	24	3	16	27	19	20	11	32	31	30	44	22	25	15	34	10	13	9	5	24	9	11	9	8	21	18	18	11	17	38	11	7	7	5	13	18	8	7	24	28	26	12	29	6
Bacteria	Proteobacteria	Hirschia	74	198	51	51	14	70	120	80	104	100	54	105	39	76	45	47	80	156	36	29	46	34	32	23	15	20	18	52	72	61	22	37	98	43	28	34	40	31	40	24	19	70	101	88	34	115	43
Bacteria	Proteobacteria	Hyphomonas	64	123	44	109	25	57	131	171	58	72	74	96	142	118	114	160	91	78	35	86	56	88	82	44	33	43	39	30	47	87	63	34	127	72	17	38	70	90	36	35	34	167	127	108	42	121	35
Bacteria	Proteobacteria	Kordiimonas	25	72	24	44	4	14	40	29	34	17	29	67	36	28	45	63	27	23	11	8	8	17	23	12	8	14	8	15	14	22	13	5	37	20	21	15	14	17	22	10	16	25	25	41	15	30	18
Bacteria	Proteobacteria	Magnetococcus	24	43	13	33	8	32	9	17	11	20	22	48	26	28	43	33	81	23	12	21	11	10	16	16	10	8	4	16	12	24	17	17	80	32	17	10	21	14	20	9	43	69	34	63	23	25	18
Bacteria	Proteobacteria	Glycocaulis	21	21	12	20	1	9	21	9	9	15	21	13	20	25	10	25	17	11	14	15	19	15	14	11	13	8	8	4	12	18	14	7	37	9	4	9	16	8	7	8	10	24	31	51	19	21	11
Bacteria	Proteobacteria	Hyphobacterium	53	118	61	51	37	75	67	44	54	50	70	103	66	113	91	83	108	65	46	32	36	54	110	40	23	47	58	68	52	81	42	50	154	37	8	25	66	41	36	29	48	79	83	146	44	66	48
Bacteria	Proteobacteria	Maricaulis	17	29	7	18	3	8	37	14	19	22	35	32	19	29	38	44	22	24	23	12	16	12	23	9	18	8	13	17	12	32	13	7	49	13	6	9	14	17	4	18	14	46	33	34	9	28	6
Bacteria	Proteobacteria	Marinicauda	17	47	12	32	9	31	55	23	26	37	32	39	23	75	25	45	13	79	12	28	99	20	20	23	10	17	12	13	7	35	32	11	40	7	6	41	55	45	14	4	18	36	42	35	9	33	19
Bacteria	Proteobacteria	Parvularcula	6	29	8	17	2	14	26	7	8	9	16	27	21	20	16	25	13	10	14	18	8	5	23	6	9	13	3	9	17	16	9	7	15	10	4	8	8	17	12	4	2	13	15	11	14	19	3
Bacteria	Proteobacteria	Candidatus_Pelagibacter	1373	3099	5753	1002	4747	2448	1411	3377	7056	1607	2975	1369	2058	3555	1506	3714	9269	1775	3065	6527	1691	1286	2035	2871	1408	2163	1660	1260	1528	1144	574	1776	624	862	1163	1652	1260	1653	1564	5290	2806	1767	1911	2791	3391	2426	4496
Bacteria	Proteobacteria	Candidatus_Fonsibacter	36	22	118	19	23	31	29	99	38	31	68	32	47	40	29	64	147	41	40	36	33	35	44	45	17	42	32	33	29	15	9	28	17	30	21	17	30	33	14	34	77	59	17	59	35	29	36
Bacteria	Proteobacteria	Aestuarium	6	34	4	16	5	3	8	10	8	8	13	17	8	13	8	8	9	7	3	8	3	3	6	4	1	2	3	14	2	5	7	10	43	4	1	4	13	5	2	7	10	14	11	9	0.0	13	3
Bacteria	Proteobacteria	Boseongicola	13	19	9	7	1	12	21	10	4	14	16	21	12	20	20	19	7	10	11	7	6	18	17	5	16	9	6	21	5	12	19	2	31	15	4	1	5	17	7	7	5	19	21	11	5	8	11
Bacteria	Proteobacteria	Brevirhabdus	8	22	14	25	1	18	34	13	8	19	18	38	35	38	26	35	16	26	7	11	20	18	23	10	12	8	10	11	8	17	15	10	40	11	2	7	11	20	6	8	8	31	31	36	14	19	12
Bacteria	Proteobacteria	Cereibacter	78	138	49	135	20	53	153	58	33	52	137	82	121	113	71	148	89	124	75	47	61	49	77	46	31	46	41	45	46	90	115	40	137	50	19	45	61	105	40	64	37	128	114	154	79	102	53
Bacteria	Proteobacteria	Cognatishimia	39	33	12	29	4	16	20	8	21	19	14	28	23	16	20	51	25	23	19	43	26	27	22	13	16	6	18	26	9	26	13	6	50	25	5	4	11	13	8	15	13	26	37	44	16	7	17
Bacteria	Proteobacteria	Falsirhodobacter	8	24	23	25	4	5	17	15	5	3	16	32	29	17	59	23	12	12	4	16	9	15	16	15	9	3	6	9	18	31	16	5	19	11	16	8	6	27	12	1	7	43	24	27	25	26	12
Bacteria	Proteobacteria	Frigidibacter	41	44	11	20	2	21	38	13	4	24	31	36	30	28	14	39	13	18	12	8	52	13	27	27	21	12	16	18	37	73	22	9	52	1	0.0	8	15	13	2	26	25	61	145	20	3	31	6
Bacteria	Proteobacteria	Fuscovulum	16	120	54	112	7	42	114	28	20	56	44	155	96	38	103	100	28	37	22	26	24	25	42	27	15	36	24	42	31	38	40	31	87	29	13	28	14	72	25	21	26	126	87	34	43	76	29
Bacteria	Proteobacteria	Gemmobacter	7	41	12	50	4	14	22	19	6	17	30	23	22	81	41	46	19	47	22	14	14	16	15	10	11	8	8	18	6	16	15	7	32	11	4	11	13	10	4	11	8	52	24	27	22	29	17
Bacteria	Proteobacteria	Haematobacter	66	18	9	19	2	17	35	11	9	9	24	11	23	23	12	20	8	13	19	7	11	28	14	7	8	9	12	31	6	33	9	10	50	12	5	11	19	17	11	33	7	26	57	18	16	27	12
Bacteria	Proteobacteria	Marivivens	10	23	10	8	4	5	11	3	4	4	16	7	12	9	7	16	6	5	9	4	4	1	13	5	10	4	6	6	7	4	7	8	40	21	8	2	16	22	12	0.0	5	12	11	18	4	7	5
Bacteria	Proteobacteria	Monaibacterium	9	24	13	42	1	5	27	12	9	17	20	14	15	19	24	20	10	8	6	0.0	6	14	14	9	9	8	8	6	5	23	14	9	47	10	4	6	5	8	4	11	3	30	23	36	10	14	7
Bacteria	Proteobacteria	Pacificitalea	4	44	17	17	5	6	27	16	10	17	31	28	25	19	27	46	23	9	18	8	9	17	25	9	7	11	7	20	11	20	15	7	19	11	7	9	15	15	9	13	8	53	19	23	11	19	6
Bacteria	Proteobacteria	Paracoccus	235	423	258	577	184	314	830	296	164	290	431	519	448	492	454	506	519	486	283	240	236	289	458	226	257	193	222	290	281	566	367	183	768	344	79	137	369	336	129	334	207	772	748	1618	236	430	184
Bacteria	Proteobacteria	Paraoceanicella	94	27	17	40	7	25	38	13	10	16	54	53	26	48	39	44	22	21	8	23	15	41	34	10	21	17	27	11	11	47	27	14	63	28	2	16	25	31	14	30	20	84	80	67	10	87	26
Bacteria	Proteobacteria	Parasedimentitalea	9	33	9	21	2	16	32	8	17	15	34	19	22	37	10	22	26	20	12	14	5	19	11	4	6	9	7	10	12	9	12	7	81	8	3	19	14	9	5	5	8	28	20	27	14	12	7
Bacteria	Proteobacteria	Pelagovum	4	32	19	39	2	10	30	12	10	16	26	20	31	20	20	22	10	18	7	12	15	15	26	10	12	7	11	20	9	15	21	5	53	7	5	14	10	25	7	12	14	37	23	20	17	14	12
Bacteria	Proteobacteria	Pikeienuella	9	58	24	24	1	19	27	12	20	18	30	25	43	37	24	44	11	38	13	22	7	17	25	6	16	10	10	19	24	32	17	21	34	20	6	19	15	27	16	14	12	30	30	18	19	30	22
Bacteria	Proteobacteria	Planktomarina	71	18	8	32	5	14	17	12	14	8	36	22	19	34	24	24	14	18	10	7	17	42	10	6	6	11	22	35	3	40	13	22	107	18	0.0	10	12	18	17	21	11	21	78	31	15	41	10
Bacteria	Proteobacteria	Polymorphum	12	20	13	9	3	14	27	14	6	13	33	34	17	14	23	18	7	21	11	11	23	13	18	13	13	9	13	7	9	25	23	5	54	6	5	3	11	25	8	9	10	63	34	19	14	27	15
Bacteria	Proteobacteria	Pontivivens	9	47	17	28	1	19	52	30	6	17	41	30	29	54	17	45	19	33	14	27	18	31	19	9	13	8	15	34	21	45	14	9	65	17	9	17	15	21	8	17	10	40	45	26	24	48	12
Bacteria	Proteobacteria	Profundibacter	101	58	61	62	15	68	165	35	56	26	51	106	78	75	118	94	29	34	18	22	82	49	45	78	21	67	33	82	41	70	25	61	71	21	8	33	27	39	11	39	43	80	94	43	67	63	44
Bacteria	Proteobacteria	Pseudohalocynthiibacter	12	18	12	16	6	7	27	8	5	15	29	15	13	11	11	20	22	9	9	4	7	5	15	3	5	2	7	2	7	12	12	11	15	4	3	3	4	9	8	1	11	20	15	43	9	19	10
Bacteria	Proteobacteria	Pseudooceanicola	12	44	17	35	1	13	33	23	17	25	18	41	29	20	23	44	18	24	7	15	16	17	31	10	18	10	14	27	26	40	37	8	78	18	1	7	22	19	8	21	23	37	54	39	11	26	21
Bacteria	Proteobacteria	Pseudopuniceibacterium	14	39	5	9	2	20	12	11	14	12	25	27	26	27	20	16	20	10	9	10	8	13	12	7	11	5	7	11	12	18	9	2	19	4	4	13	16	14	8	10	14	22	24	12	8	19	6
Bacteria	Proteobacteria	Pseudorhodobacter	3	22	9	22	5	11	14	9	13	7	20	17	27	26	16	31	22	31	16	10	2	13	36	9	10	12	3	13	4	9	12	12	14	17	10	3	6	11	3	6	7	26	19	13	3	11	11
Bacteria	Proteobacteria	Pukyongiella	7	22	0.0	41	1	8	27	8	15	19	19	44	30	12	17	28	19	26	5	26	5	8	21	8	15	7	2	15	10	34	16	5	26	8	2	3	5	16	14	3	10	32	77	13	13	20	6
Bacteria	Proteobacteria	Qingshengfaniella	14	16	14	34	3	11	27	9	19	11	15	33	25	18	20	23	23	22	15	14	10	11	27	11	9	5	15	15	14	28	9	13	29	9	2	11	18	20	5	11	14	40	31	23	3	27	13
Bacteria	Proteobacteria	Rhodobaca	10	24	6	175	5	20	87	15	6	16	32	117	20	44	40	68	23	30	17	10	11	8	12	13	33	13	2	19	12	32	12	6	44	13	3	11	9	17	9	22	11	18	37	35	13	23	17
Bacteria	Proteobacteria	Rhodobacter	45	115	62	110	9	78	114	51	40	84	126	109	127	105	86	154	71	79	47	43	52	63	97	38	54	34	29	78	35	90	61	44	160	42	33	34	59	83	30	48	39	193	125	86	54	118	46
Bacteria	Proteobacteria	Rhodovulum	61	70	40	69	11	28	84	39	31	40	113	64	74	119	72	99	48	67	17	47	35	90	44	46	22	41	12	28	31	50	62	25	309	34	14	69	38	60	40	28	29	79	99	184	23	73	36
Bacteria	Proteobacteria	Roseicitreum	16	36	10	9	3	43	16	11	29	15	37	22	34	45	25	26	15	22	8	11	5	6	16	12	14	6	11	80	15	26	8	4	669	36	6	9	18	11	12	99	6	38	16	39	6	21	18
Bacteria	Proteobacteria	Silicimonas	13	18	12	13	4	9	22	15	6	9	18	29	19	19	18	27	15	20	8	12	12	13	21	11	8	7	7	13	7	14	18	7	46	12	5	9	12	16	6	12	25	21	14	58	8	25	4
Bacteria	Proteobacteria	Tabrizicola	16	20	46	35	12	14	29	20	17	18	44	23	27	23	27	46	58	22	10	11	10	18	13	18	8	8	7	10	6	15	14	6	52	6	3	8	8	6	3	10	6	39	30	88	7	19	15
Bacteria	Proteobacteria	Thioclava	98	34	11	34	8	21	58	27	14	32	82	37	45	73	81	51	37	39	21	13	22	22	45	30	12	20	8	10	24	25	35	28	80	10	1	7	22	53	8	12	17	61	103	68	15	43	44
Bacteria	Proteobacteria	Tritonibacter	18	24	14	50	2	13	22	9	10	15	33	37	13	39	26	30	18	22	14	16	17	32	15	8	12	10	13	35	10	30	14	5	63	25	6	4	13	20	5	27	13	43	47	25	15	36	13
Bacteria	Proteobacteria	Yoonia	8	11	8	16	2	11	15	12	3	4	17	22	20	22	19	19	6	20	6	11	8	14	11	6	6	8	3	8	5	9	11	2	22	11	1	5	9	17	3	6	3	23	22	9	5	18	18
Bacteria	Proteobacteria	Actibacterium	5	39	11	17	4	11	18	16	12	19	56	32	9	32	6	30	8	19	8	10	4	10	15	6	9	9	10	23	13	25	7	1	37	13	0.0	2	10	18	2	7	7	27	24	33	22	44	13
Bacteria	Proteobacteria	Antarctobacter	10	38	18	42	6	31	26	14	9	24	37	52	18	29	37	19	22	30	10	7	9	12	13	12	10	12	9	15	10	50	11	10	39	7	4	8	16	22	4	8	6	57	41	24	8	32	15
Bacteria	Proteobacteria	Celeribacter	59	168	49	98	9	49	125	60	62	82	121	98	124	150	69	179	93	92	38	42	58	109	90	56	34	62	29	66	46	104	81	45	183	36	29	23	53	145	27	22	40	167	118	79	44	95	52
Bacteria	Proteobacteria	Dinoroseobacter	4	24	18	12	1	21	45	19	8	9	31	30	30	23	18	25	14	22	8	9	13	5	41	7	6	14	11	4	8	26	29	16	21	11	4	6	10	19	6	8	17	23	35	12	7	12	35
Bacteria	Proteobacteria	Falsihalocynthiibacter	12	14	10	22	13	3	12	19	11	17	5	24	16	9	20	19	16	14	4	17	6	4	5	5	3	7	3	4	15	11	10	6	144	11	1	9	24	15	6	23	21	33	33	9	9	17	16
Bacteria	Proteobacteria	Jannaschia	24	42	23	51	14	31	43	19	26	5	36	50	44	45	49	73	19	46	20	13	39	15	41	25	19	13	16	14	22	33	50	30	104	25	8	17	28	40	18	20	21	40	60	53	15	51	31
Bacteria	Proteobacteria	Ketogulonicigenium	59	56	11	21	6	37	37	32	14	16	43	35	24	38	34	56	19	28	18	16	36	41	33	10	11	13	18	73	14	38	22	9	50	18	6	6	23	25	9	43	15	55	72	33	12	43	19
Bacteria	Proteobacteria	Leisingera	51	127	44	65	11	34	93	30	29	21	74	69	89	69	81	90	55	86	17	31	36	63	44	26	18	26	27	32	23	61	32	20	103	41	12	22	42	46	30	25	26	110	112	81	23	71	29
Bacteria	Proteobacteria	Mameliella	9	33	18	26	1	12	36	12	11	12	53	36	22	18	63	46	19	25	16	9	13	19	28	25	10	18	16	6	10	18	25	8	56	7	30	7	18	35	22	12	11	40	30	18	14	29	21
Bacteria	Proteobacteria	Maribius	8	8	6	26	1	4	17	6	9	13	19	18	16	17	19	18	6	24	7	3	6	15	11	4	8	8	6	12	10	26	11	5	21	11	2	8	9	11	6	7	2	28	9	24	4	11	9
Bacteria	Proteobacteria	Marinovum	11	22	7	43	5	15	38	15	4	28	35	27	23	18	24	24	11	25	15	16	6	15	21	6	19	9	7	3	7	26	19	4	47	10	5	7	14	18	3	16	9	49	20	17	9	26	9
Bacteria	Proteobacteria	Oceanicola	8	52	18	92	4	23	85	6	20	15	72	67	53	26	54	20	19	62	13	11	17	21	35	11	27	7	12	91	10	33	23	15	32	41	11	6	9	41	10	9	13	31	35	17	9	43	16
Bacteria	Proteobacteria	Octadecabacter	44	98	42	59	23	40	121	40	64	47	69	87	80	68	71	124	66	72	58	76	22	60	66	23	42	28	54	112	49	72	92	11	276	64	21	35	43	35	33	48	17	60	59	109	55	63	31
Bacteria	Proteobacteria	Phaeobacter	159	179	67	147	13	93	146	70	92	99	119	157	125	158	130	134	102	131	95	76	62	109	89	43	68	39	40	63	30	154	71	30	194	69	35	41	66	110	37	56	71	186	206	122	65	115	60
Bacteria	Proteobacteria	Roseibacterium	5	22	12	34	4	13	37	3	3	8	24	26	22	20	45	44	10	18	4	9	10	7	31	14	19	4	12	11	8	13	24	10	39	9	9	5	16	29	12	17	11	33	24	10	13	14	4
Bacteria	Proteobacteria	Roseivivax	20	50	16	63	9	27	49	23	10	22	76	30	65	41	45	58	25	36	20	18	19	15	38	15	27	16	15	20	15	48	37	13	54	11	6	13	11	25	7	13	21	44	52	50	18	39	19
Bacteria	Proteobacteria	Roseobacter	37	73	31	76	12	41	61	45	26	39	44	53	66	66	109	94	45	42	36	18	23	36	66	22	42	21	20	37	16	50	48	13	128	34	22	23	47	38	34	29	13	102	87	75	29	73	29
Bacteria	Proteobacteria	Roseovarius	83	209	74	168	35	87	165	84	52	75	154	150	155	169	151	190	105	122	53	70	60	147	131	62	41	48	68	77	64	155	91	40	235	67	38	37	84	137	45	52	63	215	205	141	68	129	67
Bacteria	Proteobacteria	Ruegeria	20	97	57	88	12	49	71	38	31	40	86	84	130	112	91	128	63	45	26	54	41	52	53	23	25	33	33	34	11	62	72	18	160	59	18	29	43	53	12	39	38	112	69	98	32	82	33
Bacteria	Proteobacteria	Sagittula	8	40	13	33	8	11	38	14	11	9	27	21	35	33	26	53	10	23	15	20	19	20	31	41	16	26	20	20	18	33	21	11	55	14	6	15	12	29	10	18	20	53	33	24	10	45	7
Bacteria	Proteobacteria	Salipiger	94	123	336	984	404	69	206	116	81	107	324	200	178	573	660	174	1206	121	54	78	79	129	111	237	86	89	72	175	74	207	129	74	227	218	49	322	103	150	68	128	173	237	166	592	100	385	66
Bacteria	Proteobacteria	Sulfitobacter	133	346	122	305	39	264	412	167	173	236	354	320	259	344	300	386	172	455	163	153	142	161	218	128	160	121	77	116	132	333	195	99	442	129	67	138	172	225	78	104	123	385	350	446	165	327	266
Bacteria	Proteobacteria	Tateyamaria	2	14	11	22	2	10	19	8	3	6	21	22	33	20	30	37	20	19	10	4	11	9	15	10	3	9	10	8	9	13	10	5	32	5	5	2	15	14	10	7	11	31	32	29	7	16	7
Bacteria	Proteobacteria	Thalassobius	4	36	7	19	4	20	17	4	1	5	25	55	18	27	23	29	9	12	4	10	17	3	9	4	9	2	1	18	13	21	9	3	32	9	2	8	7	6	2	6	14	28	27	27	8	17	6
Bacteria	Proteobacteria	Thalassococcus	10	24	26	22	7	10	20	16	9	11	39	33	35	22	29	43	44	30	6	17	24	12	15	17	11	14	5	16	5	14	26	11	37	5	5	15	17	16	12	23	20	53	27	18	13	30	10
Bacteria	Proteobacteria	Acetobacter	278	633	221	443	66	294	377	274	194	224	439	406	325	430	407	496	333	340	308	178	189	230	329	313	299	194	167	309	345	281	305	133	824	330	304	179	327	303	188	309	280	483	302	518	139	303	263
Bacteria	Proteobacteria	Acidibrevibacterium	10	16	19	36	7	19	40	22	18	26	30	32	38	36	35	31	28	34	10	12	23	24	24	23	8	12	14	13	23	33	19	6	46	11	23	16	19	30	21	13	21	32	31	44	9	16	25
Bacteria	Proteobacteria	Acidiphilium	118	61	31	44	7	41	67	17	8	26	41	51	45	45	39	54	24	31	23	36	39	46	42	22	32	17	29	96	24	65	41	27	112	32	14	32	28	33	26	55	26	50	115	44	25	49	18
Bacteria	Proteobacteria	Asaia	41	33	16	38	18	57	47	35	23	33	20	53	73	26	56	37	23	54	28	22	15	28	24	14	10	18	16	24	35	28	22	13	77	29	14	16	23	27	6	12	25	67	29	81	25	85	19
Bacteria	Proteobacteria	Bombella	22	20	6	25	9	20	8	19	15	13	18	20	21	21	16	29	17	17	14	7	5	12	23	8	18	5	3	12	19	10	7	2	12	10	1	3	6	10	10	15	7	20	19	21	19	13	12
Bacteria	Proteobacteria	Commensalibacter	23	40	16	21	30	26	23	19	27	32	29	32	34	30	16	31	42	28	31	25	13	15	24	7	27	8	22	19	8	24	12	6	33	13	5	17	18	26	8	12	16	35	16	42	16	31	17
Bacteria	Proteobacteria	Entomobacter	24	41	50	22	14	40	42	21	31	32	37	23	40	35	43	39	47	59	26	5	19	13	26	18	19	18	24	26	12	28	17	31	31	32	6	15	16	30	10	13	13	21	19	36	14	19	17
Bacteria	Proteobacteria	Gluconacetobacter	12	18	2	28	2	11	36	13	7	11	23	145	21	21	20	29	13	34	5	12	8	17	24	5	9	5	10	8	8	16	11	7	51	6	4	7	19	13	7	3	10	30	18	18	8	13	5
Bacteria	Proteobacteria	Gluconobacter	55	90	119	82	24	44	105	66	66	49	85	100	128	107	97	165	75	91	52	44	46	79	74	31	36	48	26	48	60	54	50	29	183	48	20	58	47	76	27	50	39	120	148	126	67	124	38
Bacteria	Proteobacteria	Granulibacter	21	69	33	39	8	26	70	30	27	58	67	35	46	42	40	65	37	39	30	17	17	20	66	18	21	7	15	56	21	74	15	22	92	23	15	18	32	58	15	42	15	81	48	43	20	73	28
Bacteria	Proteobacteria	Komagataeibacter	149	269	103	169	47	125	203	98	91	90	150	223	202	226	207	326	164	154	101	99	116	119	159	114	91	80	70	120	96	152	171	61	653	97	36	104	97	161	90	83	85	274	252	138	92	177	113
Bacteria	Proteobacteria	Kozakia	59	23	98	151	144	20	64	44	16	9	23	34	59	32	53	58	96	24	11	10	208	137	31	182	8	226	136	147	213	28	47	158	53	42	126	41	28	81	125	13	11	31	23	29	61	27	37
Bacteria	Proteobacteria	Lichenicola	12	33	22	38	5	17	43	25	14	13	32	36	42	32	34	39	17	17	16	15	24	23	22	22	16	11	16	17	18	24	15	12	59	19	5	13	13	32	10	22	16	56	59	23	13	11	21
Bacteria	Proteobacteria	Neoasaia	89	79	78	54	3	33	62	27	31	33	77	96	64	62	22	79	35	39	20	21	42	28	39	27	25	32	27	48	31	32	48	29	64	69	20	32	19	57	14	32	25	168	72	31	41	89	12
Bacteria	Proteobacteria	Neokomagataea	261	44	16	28	5	50	13	14	13	9	17	41	29	11	50	18	21	17	17	11	17	62	40	14	13	7	109	184	22	85	19	8	70	32	17	8	9	24	17	121	10	12	97	23	38	78	14
Bacteria	Proteobacteria	Oecophyllibacter	9	21	11	12	1	13	33	10	7	7	29	19	28	43	11	19	7	18	13	14	8	6	20	7	7	7	7	10	8	21	18	5	44	10	7	5	8	25	7	6	7	24	18	26	15	16	8
Bacteria	Proteobacteria	Parasaccharibacter	13	19	11	22	6	16	25	6	6	17	28	18	28	44	9	20	9	17	8	14	8	19	12	5	24	9	9	27	14	20	8	11	55	9	2	12	11	9	10	15	5	52	59	27	10	25	4
Bacteria	Proteobacteria	Roseococcus	26	83	33	55	10	35	39	26	9	19	41	43	59	36	36	50	22	37	23	38	24	22	20	20	25	17	18	24	18	75	29	11	67	26	14	17	21	53	10	18	24	55	64	52	26	61	18
Bacteria	Proteobacteria	Roseomonas	215	317	117	386	26	276	389	228	83	150	506	312	477	450	261	447	215	328	181	238	124	223	262	139	149	130	188	263	151	285	208	161	481	279	58	252	165	221	80	135	131	463	453	173	200	320	92
Bacteria	Proteobacteria	Swingsia	48	49	23	346	17	38	146	50	21	36	63	86	118	109	54	107	76	48	66	98	71	78	67	25	125	75	35	56	84	119	25	23	107	66	11	76	94	50	46	107	35	156	246	146	88	121	40
Bacteria	Proteobacteria	Azospirillum	302	737	321	598	81	445	675	377	269	333	594	609	645	650	471	911	387	516	285	343	498	377	616	368	314	203	265	397	219	509	422	207	856	543	148	238	368	435	227	249	306	979	768	573	364	649	320
Bacteria	Proteobacteria	Indioceanicola	44	62	24	21	4	11	78	31	21	14	36	46	44	54	63	44	19	41	30	34	15	22	56	18	10	17	17	46	12	79	40	13	73	23	3	15	22	38	13	42	20	65	59	30	23	36	14
Bacteria	Proteobacteria	Nitrospirillum	21	103	19	57	5	18	59	34	11	19	64	60	37	45	56	65	37	43	33	24	17	31	41	34	24	23	26	24	28	72	30	17	75	26	6	6	36	46	17	19	32	87	56	36	27	66	25
Bacteria	Proteobacteria	Niveispirillum	17	45	23	41	8	25	86	22	6	20	30	44	27	38	37	45	40	33	13	19	16	28	32	11	24	13	9	17	24	38	33	15	61	41	15	17	15	49	12	17	23	60	56	41	33	38	22
Bacteria	Proteobacteria	Skermanella	129	101	52	67	3	56	127	40	40	28	89	90	62	146	94	104	35	95	50	28	63	72	75	41	38	31	41	135	27	82	56	31	151	51	25	30	56	87	23	78	44	101	166	78	55	122	49
Bacteria	Proteobacteria	Elioraea	6	18	9	12	4	15	32	28	14	21	26	22	19	17	14	36	15	26	20	11	9	15	91	15	11	7	5	11	8	25	15	6	50	9	2	4	12	22	13	11	18	28	21	38	9	27	11
Bacteria	Proteobacteria	Candidatus_Endolissoclinum	64	75	29	67	35	58	61	77	73	57	60	67	52	53	38	90	56	81	49	76	53	57	43	31	48	37	42	48	55	66	28	72	84	38	39	24	59	54	86	66	57	42	105	39	67	42	66
Bacteria	Proteobacteria	Defluviicoccus	20	33	15	21	8	16	40	20	24	28	60	41	26	43	20	35	17	26	17	9	19	25	34	15	20	23	17	13	20	29	28	13	98	23	6	13	22	21	9	12	17	27	45	39	18	32	11
Bacteria	Proteobacteria	Ferrovibrio	16	60	18	40	2	18	38	24	14	34	26	62	47	56	36	45	14	31	23	40	19	26	34	20	18	13	24	37	23	31	38	17	60	28	17	18	37	50	13	22	19	64	49	31	11	31	14
Bacteria	Proteobacteria	Haematospirillum	61	418	140	335	16	114	188	92	66	40	103	309	178	95	218	152	71	92	22	37	59	73	98	40	46	61	47	146	64	74	69	60	170	57	30	37	58	142	43	16	41	198	140	107	77	149	89
Bacteria	Proteobacteria	Hypericibacter	31	98	38	84	12	50	92	41	31	41	116	78	87	81	72	94	55	67	39	34	39	55	83	25	49	45	32	51	54	90	49	42	143	56	25	19	62	54	18	36	33	163	93	57	41	78	32
Bacteria	Proteobacteria	Magnetospirillum	192	215	87	132	48	97	177	100	72	112	179	201	148	207	152	201	76	142	67	100	73	189	166	71	99	50	64	159	96	185	120	50	339	111	51	80	120	133	47	99	86	234	275	102	67	176	66
Bacteria	Proteobacteria	Pararhodospirillum	23	53	27	47	8	26	58	32	17	18	54	41	48	53	63	48	27	34	18	29	23	25	45	18	35	12	13	30	17	72	40	18	87	31	10	14	29	28	16	7	11	68	48	45	23	42	27
Bacteria	Proteobacteria	Rhodospirillum	27	117	35	144	18	69	175	43	35	36	123	99	110	140	71	98	83	90	45	41	47	45	69	35	59	32	42	50	34	131	81	33	93	54	30	38	63	63	36	40	34	97	187	67	49	111	125
Bacteria	Proteobacteria	Tistrella	22	100	20	44	5	33	62	28	34	37	53	47	41	35	50	69	39	54	33	26	22	25	48	16	37	19	13	24	18	43	32	21	77	17	10	14	23	21	8	18	28	112	55	28	28	53	14
Bacteria	Proteobacteria	Stella	13	39	22	40	5	18	52	30	14	21	34	46	40	36	34	53	16	28	17	31	22	33	40	12	25	24	17	28	16	52	28	15	85	31	8	20	22	32	11	20	34	73	40	37	24	40	14
Bacteria	Proteobacteria	Terasakiella	31	51	9	34	4	23	34	13	25	20	38	32	43	28	67	39	42	32	5	18	13	16	19	6	19	11	4	14	19	14	16	4	63	21	19	8	12	23	33	15	16	48	28	63	12	23	33
Bacteria	Proteobacteria	Magnetospira	17	40	16	44	8	20	28	26	12	19	34	55	32	24	41	41	40	31	11	20	21	23	35	17	19	29	14	17	18	42	66	13	75	24	6	13	14	79	28	13	24	56	38	47	13	26	19
Bacteria	Proteobacteria	Thalassospira	238	602	482	284	48	106	248	121	138	123	308	343	625	480	794	384	280	182	164	601	266	265	207	215	122	199	100	231	992	344	210	170	440	1004	65	597	346	291	43	158	172	429	344	699	307	175	575
Bacteria	Proteobacteria	Anaplasma	25	34	64	46	29	32	56	35	26	34	13	50	65	73	21	42	35	38	14	68	20	46	57	19	8	20	24	33	42	58	26	21	54	55	10	17	65	41	28	31	24	36	36	40	37	47	95
Bacteria	Proteobacteria	Candidatus_Neoehrlichia	15	15	20	11	6	31	15	14	14	16	22	18	6	23	6	18	21	16	13	8	15	11	18	14	21	21	15	5	15	19	12	16	31	6	6	10	14	20	11	17	18	12	9	19	13	16	17
Bacteria	Proteobacteria	Ehrlichia	108	95	123	109	58	98	99	107	184	96	85	123	108	124	111	153	157	100	154	106	191	76	107	128	94	104	123	99	103	103	49	103	95	61	62	92	165	106	144	113	157	124	121	139	106	89	96
Bacteria	Proteobacteria	Neorickettsia	208	214	309	176	308	286	275	294	378	393	1006	158	215	173	224	341	493	236	409	238	271	343	142	423	192	104	254	222	236	173	208	382	143	225	201	276	623	484	204	329	346	145	324	169	255	360	255
Bacteria	Proteobacteria	Wolbachia	169	268	275	209	174	243	242	243	228	286	324	237	251	314	213	225	273	232	232	241	206	176	184	208	157	181	211	257	215	273	175	276	251	136	133	138	182	178	203	388	207	211	333	267	143	314	248
Bacteria	Proteobacteria	Candidatus_Deianiraea	125	54	101	39	11	29	78	58	31	38	38	58	37	82	52	94	37	52	23	54	77	51	37	38	32	57	37	28	75	46	22	32	145	54	13	31	34	49	62	36	32	37	33	66	24	34	37
Bacteria	Proteobacteria	Candidatus_Fokinia	37	26	19	22	2	47	308	20	14	12	9	13	17	25	10	33	8	45	9	7	13	11	9	7	11	1	14	17	11	26	9	5	31	10	1	10	11	4	3	22	12	15	31	10	13	20	14
Bacteria	Proteobacteria	Candidatus_Midichloria	13	5	23	43	22	35	44	53	54	65	57	32	30	51	28	31	36	27	45	31	30	19	57	21	28	13	39	19	17	34	17	15	67	21	11	31	20	24	29	44	63	29	40	80	17	80	20
Bacteria	Proteobacteria	Candidatus_Phycorickettsia	271	30	34	48	13	57	46	48	63	39	146	19	34	196	14	48	45	39	55	12	100	169	26	25	22	7	64	117	29	136	22	30	396	71	22	1326	56	22	18	128	49	37	300	61	37	104	29
Bacteria	Proteobacteria	Candidatus_Sneabacter	6	5	13	47	6	43	39	42	14	7	36	16	19	44	15	22	18	36	6	13	7	40	33	13	55	12	13	15	14	11	6	6	84	4	35	3	7	12	49	22	73	27	51	205	5	24	37
Bacteria	Proteobacteria	Orientia	30	33	54	61	68	61	27	50	43	46	45	78	58	44	37	48	41	35	57	27	49	41	39	40	35	34	66	83	42	42	21	51	57	40	18	34	51	42	38	38	59	46	37	37	18	52	60
Bacteria	Proteobacteria	Rickettsia	279	474	405	261	1037	394	279	363	518	298	399	273	420	270	397	542	671	326	412	581	224	188	350	334	374	303	312	239	217	322	151	274	240	158	98	277	269	279	251	386	307	256	280	396	388	309	459
Bacteria	Proteobacteria	Altererythrobacter	79	127	93	259	28	112	141	65	75	71	139	191	151	170	152	149	125	122	54	55	65	71	104	68	53	40	59	82	54	92	93	63	317	58	49	76	77	100	66	76	56	169	149	264	63	171	46
Bacteria	Proteobacteria	Aurantiacibacter	15	26	17	60	4	6	40	12	20	3	23	28	40	34	44	35	20	23	5	12	13	20	33	17	16	14	14	17	21	23	29	15	51	24	6	24	40	46	12	14	14	26	26	149	7	34	6
Bacteria	Proteobacteria	Croceibacterium	15	12	6	30	4	12	30	8	6	4	13	19	12	30	26	22	10	18	14	10	5	8	10	5	8	11	8	13	6	14	4	11	40	12	5	12	11	15	7	2	3	24	8	76	10	16	5
Bacteria	Proteobacteria	Croceicoccus	41	94	52	96	12	42	111	43	36	41	72	86	84	81	102	107	78	68	48	40	31	81	71	58	35	30	53	32	41	65	69	29	144	47	26	25	77	71	25	26	45	115	88	93	39	65	65
Bacteria	Proteobacteria	Erythrobacter	216	382	181	302	59	181	267	157	86	92	284	216	267	320	290	362	171	214	106	165	139	144	226	155	106	202	108	295	213	270	213	224	499	120	80	112	135	151	131	164	96	286	284	287	149	288	112
Bacteria	Proteobacteria	Paraurantiacibacter	8	17	14	11	5	9	28	20	8	8	22	17	27	22	23	20	3	26	9	6	8	7	20	7	14	3	7	3	9	22	20	14	29	2	2	7	12	26	8	10	14	29	23	17	9	18	11
Bacteria	Proteobacteria	Pelagerythrobacter	221	11	3	12	0.0	8	21	10	18	8	43	12	15	75	18	16	13	9	6	11	29	36	27	11	4	9	2	4	11	14	7	4	97	9	13	5	8	11	16	5	11	25	86	7	2	11	4
Bacteria	Proteobacteria	Porphyrobacter	42	70	32	121	10	40	83	40	43	67	132	88	76	138	86	93	49	173	34	46	64	63	88	37	38	55	39	59	44	86	134	29	144	63	27	118	74	80	30	44	53	124	88	131	54	103	48
Bacteria	Proteobacteria	Qipengyuania	178	203	63	185	30	99	211	133	176	112	236	181	149	1958	138	164	100	135	78	82	76	137	159	82	73	61	55	69	55	127	122	45	395	89	29	103	85	117	44	126	96	208	276	175	76	181	78
Bacteria	Proteobacteria	Tsuneonella	26	42	30	55	12	36	43	29	26	30	61	61	67	54	31	67	44	40	34	28	16	36	47	34	23	15	16	20	18	57	26	19	80	20	9	15	38	67	16	35	24	64	50	50	21	51	32
Bacteria	Proteobacteria	Allosphingosinicella	7	20	26	24	12	8	26	19	6	17	15	19	29	10	15	21	20	27	15	12	9	6	20	7	12	7	11	25	5	9	10	4	39	5	2	9	16	17	11	16	14	41	25	26	8	25	11
Bacteria	Proteobacteria	Aquisediminimonas	14	33	13	29	5	16	47	15	15	14	20	21	43	18	37	31	20	24	8	9	13	17	20	14	10	11	12	12	10	19	18	5	59	5	5	4	23	22	12	11	12	46	29	74	16	29	21
Bacteria	Proteobacteria	Blastomonas	28	26	24	31	8	51	86	15	18	8	31	28	36	22	44	120	21	57	41	24	34	16	45	35	33	9	37	23	45	55	37	14	56	21	11	20	39	38	11	34	26	77	36	34	20	47	20
Bacteria	Proteobacteria	Citromicrobium	20	35	11	31	13	28	18	14	6	37	12	42	34	37	24	15	20	25	3	7	5	8	28	1	7	13	3	7	14	34	24	9	25	12	9	10	11	14	15	8	15	212	75	93	11	9	11
Bacteria	Proteobacteria	Hankyongella	12	27	12	23	2	13	27	21	19	14	27	19	22	32	18	44	12	25	13	11	6	4	19	6	13	8	7	9	10	14	13	11	41	10	7	5	17	14	9	10	9	29	40	23	9	21	9
Bacteria	Proteobacteria	Novosphingobium	129	281	150	275	57	139	303	144	108	140	264	284	250	288	211	299	187	217	130	178	134	148	189	107	155	99	112	231	143	315	219	86	368	114	50	120	164	188	82	175	121	401	333	210	140	271	121
Bacteria	Proteobacteria	Novosphingopyxis	5	36	10	36	7	8	16	21	8	6	16	31	22	16	27	25	10	11	14	18	5	15	8	8	26	3	21	3	8	14	15	12	46	6	19	7	7	10	14	11	9	34	15	17	16	26	16
Bacteria	Proteobacteria	Parasphingopyxis	32	39	41	39	17	26	60	24	42	28	47	57	47	33	41	47	67	38	40	42	17	17	31	18	19	17	14	18	13	23	46	11	72	41	5	16	37	17	17	41	49	39	46	62	36	46	41
Bacteria	Proteobacteria	Parasphingorhabdus	61	87	101	252	285	58	58	27	51	36	54	63	173	53	199	88	111	61	17	39	67	87	62	71	32	71	80	173	118	74	60	97	100	56	56	386	77	60	81	32	41	132	44	73	37	68	43
Bacteria	Proteobacteria	Rhizorhabdus	25	68	39	69	12	24	94	52	29	30	136	62	89	59	61	75	35	73	34	41	29	56	47	31	15	38	27	37	40	43	62	28	88	31	20	24	45	57	29	37	23	100	68	132	26	96	36
Bacteria	Proteobacteria	Sphingobium	392	447	202	531	123	240	654	287	213	262	481	474	486	616	484	517	303	397	251	229	202	340	397	202	237	163	240	365	232	507	319	169	896	274	108	166	235	396	143	240	206	675	603	586	292	508	226
Bacteria	Proteobacteria	Sphingomonas	582	1087	494	935	158	554	2475	593	379	527	1106	1080	887	1109	1163	1163	746	930	440	613	504	695	914	476	416	400	468	630	430	1269	756	307	1652	525	213	427	581	962	416	495	549	1374	1182	1175	590	890	489
Bacteria	Proteobacteria	Sphingopyxis	174	270	149	324	65	160	320	146	113	185	242	299	345	346	382	341	211	223	138	114	127	205	195	106	136	121	116	178	135	259	208	93	502	157	78	135	165	202	109	122	128	485	386	259	124	292	128
Bacteria	Proteobacteria	Sphingorhabdus	36	97	47	85	17	70	154	60	41	177	116	75	95	120	80	102	76	176	33	44	17	53	51	25	46	24	31	55	45	113	65	43	150	53	28	21	45	58	37	40	47	131	86	111	33	98	39
Bacteria	Proteobacteria	Sphingosinithalassobacter	15	25	19	31	7	13	35	15	7	19	39	24	55	30	22	36	12	24	20	11	13	15	35	17	18	6	10	22	11	34	16	6	46	24	7	7	16	16	7	11	20	26	41	49	8	25	12
Bacteria	Proteobacteria	Tardibacter	9	17	5	16	1	2	18	10	7	5	8	9	18	9	11	11	13	2	9	3	11	14	17	6	3	3	8	3	7	11	4	5	18	6	0.0	4	11	5	5	6	7	35	9	12	2	12	7
Bacteria	Proteobacteria	Polymorphobacter	19	55	13	37	6	27	26	17	17	25	56	36	37	68	54	47	23	32	31	8	16	21	36	18	26	12	24	32	21	69	12	14	82	54	8	13	23	26	10	32	22	62	34	33	17	57	14
Bacteria	Proteobacteria	Sandaracinobacter	12	32	6	13	4	13	14	6	6	12	12	32	13	11	61	20	9	11	12	6	15	11	16	6	11	10	9	12	8	7	20	8	30	2	4	6	9	16	8	9	5	34	32	10	8	24	7
Bacteria	Proteobacteria	Sphingosinicella	210	106	44	45	27	35	67	53	35	49	80	74	75	93	80	84	28	47	29	31	63	106	60	54	55	33	27	46	85	88	42	13	123	59	30	29	46	80	47	64	40	140	197	98	55	77	36
Bacteria	Proteobacteria	Zymomonas	28	70	31	85	16	44	58	51	44	44	53	77	81	59	80	57	103	60	16	30	16	19	52	21	22	20	20	29	30	47	34	28	68	23	16	21	21	30	20	28	26	47	39	98	23	57	28
Bacteria	Proteobacteria	Casimicrobium	18	27	13	30	8	20	115	32	50	20	46	49	22	59	16	21	39	32	14	8	5	10	25	15	12	13	6	5	3	16	15	2	34	6	2	6	17	14	11	8	13	39	22	34	23	25	9
Bacteria	Proteobacteria	Candidatus_Kinetoplastibacterium	135	258	393	132	175	196	175	242	398	222	244	178	264	308	118	410	525	161	230	338	155	112	129	189	87	155	128	128	157	164	91	210	102	117	88	146	124	151	104	330	238	188	156	330	236	189	354
Bacteria	Proteobacteria	Candidatus_Profftella	33	24	49	67	60	107	46	35	38	18	29	27	45	40	40	27	59	49	39	42	37	36	62	56	26	54	30	38	38	16	43	46	28	11	30	33	26	35	54	33	60	34	43	26	29	36	77
Bacteria	Proteobacteria	Achromobacter	342	570	218	448	78	261	514	228	231	173	428	491	494	499	525	688	374	492	201	263	221	347	371	196	231	175	174	398	199	407	413	150	1005	224	78	158	292	301	148	271	205	699	571	2381	247	532	243
Bacteria	Proteobacteria	Advenella	21	59	25	52	2	52	50	19	47	50	38	41	37	28	31	47	30	51	36	7	5	24	47	52	35	82	27	75	31	45	15	2	34	30	3	7	90	30	16	19	11	62	67	32	36	32	34
Bacteria	Proteobacteria	Alcaligenes	137	326	106	172	22	113	251	201	126	82	453	333	547	824	112	168	130	238	62	53	61	101	94	271	86	107	95	135	69	166	80	61	659	141	32	72	161	100	39	81	75	173	203	224	99	226	79
Bacteria	Proteobacteria	Basilea	15	45	17	27	4	24	23	21	18	17	25	47	24	27	31	25	24	34	5	12	8	13	11	11	6	10	12	18	13	21	10	9	37	16	2	9	17	26	8	13	15	34	21	191	22	41	32
Bacteria	Proteobacteria	Bordetella	466	564	355	437	150	304	564	352	509	363	629	527	483	521	377	756	365	328	387	416	252	333	624	243	207	300	234	309	261	500	328	201	755	286	147	215	276	309	183	457	400	859	743	744	364	585	446
Bacteria	Proteobacteria	Castellaniella	6	35	15	37	4	35	39	17	12	16	31	49	60	38	30	55	23	39	14	25	18	19	23	12	24	17	23	28	15	27	22	6	40	18	4	9	17	15	12	21	17	54	39	22	25	41	16
Bacteria	Proteobacteria	Kerstersia	12	37	17	23	4	9	21	12	9	22	26	12	28	19	13	39	16	21	7	4	3	10	12	8	12	4	6	20	8	29	10	3	55	6	3	8	11	13	9	10	3	26	29	24	10	25	6
Bacteria	Proteobacteria	Oligella	108	189	86	89	40	104	113	125	103	147	82	105	104	131	103	111	151	91	128	57	38	59	129	50	65	39	69	79	57	146	58	61	149	111	22	58	99	56	49	95	57	112	138	105	73	151	62
Bacteria	Proteobacteria	Orrella	14	67	24	80	16	29	90	30	26	36	53	72	45	39	93	91	50	52	22	32	32	24	62	10	35	15	18	15	28	55	26	15	93	11	9	14	32	40	9	43	27	181	100	107	55	69	25
Bacteria	Proteobacteria	Paenalcaligenes	15	56	8	27	7	5	15	6	12	13	9	23	11	18	42	21	12	6	9	3	7	7	14	6	6	7	12	4	3	12	8	7	15	8	6	39	12	8	10	1	11	12	7	10	11	18	10
Bacteria	Proteobacteria	Paralcaligenes	29	20	4	16	3	44	22	8	15	34	46	19	34	25	9	27	15	24	19	10	12	11	24	20	15	3	7	9	10	56	12	7	37	21	3	6	56	27	10	6	37	50	22	26	9	24	6
Bacteria	Proteobacteria	Pelistega	70	198	42	13	10	70	62	34	109	71	94	49	24	36	29	111	28	69	56	27	44	24	41	7	72	20	23	31	21	46	14	18	98	20	8	17	34	27	13	25	22	32	62	67	44	48	32
Bacteria	Proteobacteria	Pigmentiphaga	34	64	27	83	8	38	70	35	17	29	64	72	75	82	41	52	38	67	36	30	32	28	51	24	20	20	29	42	37	64	38	26	129	27	7	22	35	38	30	28	31	75	74	112	16	54	16
Bacteria	Proteobacteria	Pusillimonas_(ex_Stolz_et_al._2005)	55	61	30	76	11	35	64	40	62	47	69	79	68	85	70	77	69	71	44	51	14	26	42	25	27	16	18	56	25	82	22	13	115	42	15	15	23	32	18	35	21	71	67	68	35	76	46
Bacteria	Proteobacteria	Taylorella	79	98	94	97	49	144	103	93	92	124	95	83	84	153	70	175	160	108	129	61	66	46	70	73	46	34	56	73	74	123	95	60	138	98	53	91	84	100	52	124	118	132	114	106	58	182	120
Bacteria	Proteobacteria	Burkholderia	679	1304	704	1027	187	662	1567	620	487	609	1119	1285	1043	1127	1162	1363	621	1070	550	534	559	835	899	496	497	499	468	675	514	1041	891	473	1690	531	259	411	640	934	385	601	591	1823	1400	1104	561	1354	513
Bacteria	Proteobacteria	Caballeronia	30	58	26	48	14	39	69	33	29	33	84	61	62	82	56	74	74	55	49	32	26	37	58	38	40	23	26	32	24	49	26	19	150	28	14	21	43	37	19	36	24	121	105	77	38	76	22
Bacteria	Proteobacteria	Candidatus_Vallotia	93	48	18	29	5	35	53	18	21	14	48	34	53	52	30	41	46	50	21	10	19	44	18	9	8	18	26	68	21	52	16	9	88	37	1	18	24	15	14	45	17	20	91	38	20	48	7
Bacteria	Proteobacteria	Chitinimonas	30	32	8	50	3	15	38	32	7	18	40	38	25	64	42	36	20	24	13	7	12	28	37	10	15	14	8	12	15	25	21	9	51	8	3	13	17	26	17	16	25	33	38	38	13	42	6
Bacteria	Proteobacteria	Cupriavidus	347	654	388	733	144	439	875	390	323	897	652	977	646	676	666	872	422	567	296	293	329	346	536	286	326	264	399	783	293	672	378	202	1005	292	121	268	365	479	236	543	347	1000	886	750	326	719	322
Bacteria	Proteobacteria	Ephemeroptericola	35	28	7	13	2	10	14	12	37	14	6	17	11	21	11	21	12	12	13	32	9	5	9	10	13	6	7	17	6	5	23	7	19	10	10	11	5	69	5	5	6	40	15	3	5	66	15
Bacteria	Proteobacteria	Lautropia	756	71	21	38	12	211	50	72	32	1009	46	50	35	53	40	40	42	63	167	22	32	29	252	32	196	59	57	26	31	134	58	31	175	129	44	50	138	68	78	487	81	113	228	75	25	31	11
Bacteria	Proteobacteria	Limnobacter	61	15	13	25	12	30	12	10	11	23	28	30	31	41	11	29	23	14	12	10	29	34	14	16	7	24	40	50	8	52	15	8	94	18	7	11	23	34	28	38	16	81	70	32	16	31	14
Bacteria	Proteobacteria	Mycetohabitans	12	6	7	14	3	14	20	11	5	5	13	10	15	13	5	14	3	12	10	5	12	6	5	8	17	20	8	6	9	28	10	1	33	7	3	4	8	9	7	20	13	17	37	22	5	12	4
Bacteria	Proteobacteria	Mycoavidus	38	44	29	34	1	17	28	33	22	28	31	41	33	15	23	26	23	15	17	23	12	34	32	11	9	11	12	11	20	16	22	10	67	21	11	19	17	28	12	16	28	36	18	39	19	21	14
Bacteria	Proteobacteria	Pandoraea	228	544	145	238	58	163	335	141	131	172	299	272	213	310	227	361	203	228	150	144	175	260	210	79	150	104	162	271	106	341	176	102	454	121	49	98	134	220	88	245	140	405	516	292	155	414	148
Bacteria	Proteobacteria	Paraburkholderia	503	819	317	708	98	444	896	332	355	388	683	802	626	820	724	850	465	654	282	267	365	600	534	287	385	317	317	444	311	732	451	268	1110	461	123	221	381	592	170	364	321	1016	889	724	317	759	327
Bacteria	Proteobacteria	Polynucleobacter	737	1346	763	887	361	586	746	591	708	485	633	974	848	1111	936	1107	1223	645	323	371	402	495	435	339	241	394	393	585	427	530	418	341	1311	457	245	409	430	566	348	421	351	730	808	1465	555	663	580
Bacteria	Proteobacteria	Ralstonia	242	398	120	257	74	213	305	169	153	175	226	382	224	343	200	342	283	276	126	132	570	170	198	116	128	98	71	124	86	220	165	234	475	114	60	106	139	179	78	102	117	403	337	333	105	297	120
Bacteria	Proteobacteria	Acidovorax	423	381	157	339	71	234	429	227	179	181	310	326	338	425	398	497	254	323	161	211	276	423	321	170	177	177	158	398	343	387	303	177	636	193	87	143	229	256	117	256	177	751	605	398	182	497	151
Bacteria	Proteobacteria	Alicycliphilus	19	38	14	21	6	24	73	27	15	27	33	46	55	51	38	54	21	45	25	18	36	20	36	13	27	11	23	21	12	36	36	20	76	24	6	14	31	29	19	21	25	67	66	34	19	42	26
Bacteria	Proteobacteria	Candidatus_Symbiobacter	13	20	6	15	5	18	34	16	13	11	18	14	13	40	5	13	15	24	9	5	10	5	13	12	2	2	10	7	8	18	13	3	40	3	2	5	7	14	8	8	9	14	30	17	8	19	17
Bacteria	Proteobacteria	Comamonas	468	558	246	424	81	284	525	273	248	265	410	440	499	625	480	497	364	374	225	219	290	252	332	204	188	210	162	320	187	538	412	180	883	213	105	340	234	377	159	257	200	794	551	621	200	464	246
Bacteria	Proteobacteria	Curvibacter	20	47	13	71	5	21	34	12	13	23	25	50	29	30	40	66	22	68	19	24	12	16	70	18	11	16	17	14	21	52	46	15	120	23	8	17	16	43	16	22	30	39	57	101	16	39	11
Bacteria	Proteobacteria	Delftia	43	110	58	100	20	85	112	50	32	38	108	102	117	109	92	110	88	94	48	40	59	44	89	40	46	39	54	51	54	121	85	42	120	31	23	33	41	57	33	45	52	164	94	120	41	90	35
Bacteria	Proteobacteria	Diaphorobacter	113	227	72	180	39	98	232	108	80	98	132	137	171	150	203	176	115	130	61	109	79	81	125	64	68	78	71	68	125	129	69	66	294	98	36	157	95	162	71	92	79	267	178	1052	78	131	67
Bacteria	Proteobacteria	Hydrogenophaga	136	699	169	234	45	173	364	175	135	157	272	313	277	283	269	542	156	266	220	178	157	213	233	172	151	128	93	158	153	349	214	82	519	214	73	142	154	247	118	153	130	477	482	306	174	282	141
Bacteria	Proteobacteria	Hylemonella	22	36	8	42	7	15	25	35	15	20	32	41	32	47	22	40	34	56	12	22	28	23	22	20	22	9	6	30	18	19	28	14	146	19	12	18	25	32	14	18	15	66	42	62	24	32	14
Bacteria	Proteobacteria	Kinneretia	21	52	30	58	16	51	91	30	28	31	62	69	82	78	64	62	55	52	26	49	23	42	48	40	35	19	19	29	15	87	49	31	82	19	8	27	42	47	29	23	27	94	69	55	35	71	16
Bacteria	Proteobacteria	Limnohabitans	38	135	62	133	9	37	113	47	34	32	38	121	69	47	66	126	28	60	11	50	30	32	54	31	33	25	28	46	43	51	56	34	120	63	15	22	51	78	26	37	22	180	99	56	64	124	36
Bacteria	Proteobacteria	Melaminivora	30	91	47	100	10	25	81	43	28	30	79	55	63	42	87	100	36	57	27	49	39	47	56	32	17	37	25	28	42	59	83	23	643	53	9	86	44	91	57	32	21	82	48	396	34	72	39
Bacteria	Proteobacteria	Ottowia	179	103	62	94	37	43	141	56	44	103	94	96	114	78	114	88	107	107	37	90	109	78	132	102	52	126	43	115	76	176	118	71	271	56	28	95	66	179	50	77	125	229	122	113	42	92	54
Bacteria	Proteobacteria	Polaromonas	45	80	35	72	26	53	113	65	42	49	88	92	77	117	86	105	68	75	47	41	24	37	80	24	34	47	46	72	45	73	41	32	197	25	14	33	45	55	19	54	54	208	110	134	61	87	55
Bacteria	Proteobacteria	Pulveribacter	8	6	9	43	1	9	49	15	4	12	17	12	15	26	12	19	19	14	4	9	10	24	17	9	5	1	6	7	10	28	9	7	15	11	2	11	6	12	8	6	5	35	17	21	8	20	7
Bacteria	Proteobacteria	Ramlibacter	22	51	23	43	10	32	80	29	23	29	52	84	76	53	70	60	44	48	37	27	15	29	49	16	33	29	15	31	23	54	50	16	69	24	15	17	32	59	17	18	36	105	98	47	30	62	30
Bacteria	Proteobacteria	Rhodoferax	294	248	130	241	50	186	374	166	133	190	303	290	262	378	307	322	203	268	149	150	153	193	191	98	114	98	120	239	108	317	189	94	476	215	60	109	173	222	114	214	137	368	449	397	127	322	148
Bacteria	Proteobacteria	Schlegelella	10	23	12	29	6	8	30	18	7	11	26	33	36	22	16	25	13	19	8	7	9	17	20	10	13	23	3	7	9	17	18	13	40	10	4	8	19	21	12	14	10	22	30	18	13	22	8
Bacteria	Proteobacteria	Serpentinimonas	33	37	20	38	9	26	39	9	21	27	34	49	26	28	28	34	19	32	14	14	23	21	16	17	12	13	10	23	6	34	18	20	151	16	6	78	22	26	12	12	28	78	26	43	11	22	17
Bacteria	Proteobacteria	Simplicispira	8	47	17	64	6	34	48	23	30	42	60	20	26	22	19	49	9	34	50	23	19	16	52	12	54	13	18	17	24	89	21	7	44	13	6	14	36	17	13	27	32	62	62	45	31	54	19
Bacteria	Proteobacteria	Variovorax	254	442	192	487	67	320	617	302	220	353	569	628	471	641	438	600	386	636	272	236	229	289	400	230	261	188	196	340	267	545	398	141	766	213	132	190	264	413	221	302	267	789	629	558	215	553	239
Bacteria	Proteobacteria	Verminephrobacter	16	14	11	22	2	10	45	13	16	11	23	35	16	29	18	26	16	21	13	11	7	20	25	4	11	6	7	22	13	32	15	2	160	6	3	6	15	22	12	21	12	30	37	35	16	24	13
Bacteria	Proteobacteria	Collimonas	71	118	36	98	17	60	197	65	61	37	114	151	149	127	107	127	59	100	67	63	50	131	62	63	78	49	44	51	56	63	65	34	122	103	23	46	53	63	31	49	39	99	140	113	40	91	51
Bacteria	Proteobacteria	Duganella	46	77	42	82	13	46	75	28	29	38	88	87	71	71	81	90	41	61	28	21	44	55	50	32	37	30	28	23	29	63	39	36	113	45	14	38	47	60	29	37	26	115	87	90	31	78	28
Bacteria	Proteobacteria	Glaciimonas	16	33	27	35	9	11	47	17	15	18	27	45	31	22	27	32	40	23	20	22	3	17	15	22	17	13	13	19	16	16	10	4	38	18	4	13	33	20	11	11	6	36	24	74	17	24	11
Bacteria	Proteobacteria	Herbaspirillum	115	230	177	310	69	91	260	137	100	124	255	247	267	296	209	259	362	247	77	120	106	125	216	107	117	61	79	115	92	198	139	70	391	92	51	68	105	149	99	83	84	656	259	250	105	226	129
Bacteria	Proteobacteria	Herminiimonas	10	20	7	12	0.0	8	16	15	5	5	12	12	7	13	7	10	14	12	5	5	3	5	6	3	6	6	3	13	3	11	6	2	16	3	3	3	5	3	2	12	8	9	16	8	5	15	10
Bacteria	Proteobacteria	Janthinobacterium	2570	684	285	366	79	522	402	209	245	279	421	483	366	371	361	548	403	380	275	155	316	669	249	117	172	108	456	2642	183	986	171	80	880	313	55	125	197	179	103	1036	190	525	1594	538	361	1005	232
Bacteria	Proteobacteria	Massilia	288	652	284	598	93	336	789	399	341	370	635	741	694	702	480	806	370	526	407	432	267	325	724	279	369	216	227	354	258	654	490	196	974	317	152	231	374	529	203	333	336	967	880	909	304	680	275
Bacteria	Proteobacteria	Noviherbaspirillum	56	33	4	32	9	14	36	19	7	15	24	18	21	18	23	33	47	10	8	15	25	45	29	10	11	9	28	7	14	36	19	5	35	18	6	8	21	22	3	14	15	28	90	149	10	61	6
Bacteria	Proteobacteria	Oxalobacter	35	57	19	26	17	55	111	29	61	43	84	55	43	59	33	146	66	40	30	71	9	14	27	10	36	10	42	17	3	43	21	8	96	11	7	17	28	32	12	52	14	32	69	54	29	24	35
Bacteria	Proteobacteria	Undibacterium	112	91	56	115	119	52	76	49	49	49	79	92	93	118	66	79	133	56	74	31	52	54	47	54	59	46	84	73	31	72	35	44	122	35	19	65	57	104	49	42	52	119	83	168	38	45	40
Bacteria	Proteobacteria	Sutterella	166	253	92	196	61	124	179	105	105	118	192	199	224	212	194	224	146	159	155	95	88	116	171	114	112	114	67	107	100	183	131	61	366	80	46	65	134	163	68	107	120	370	216	323	136	209	127
Bacteria	Proteobacteria	Turicimonas	113	209	75	234	31	115	162	91	89	87	151	205	119	620	279	240	151	175	64	146	70	112	96	113	98	57	51	84	198	76	66	98	351	152	45	40	51	294	91	33	29	193	144	214	123	136	81
Bacteria	Proteobacteria	Aquabacterium	14	53	13	28	11	11	49	11	5	15	31	19	31	22	14	48	23	33	21	16	30	22	25	12	13	9	10	34	24	44	30	14	46	24	12	12	17	27	12	20	12	55	28	40	19	24	27
Bacteria	Proteobacteria	Ideonella	21	39	15	26	2	21	34	21	11	20	35	19	42	47	29	45	25	21	13	21	17	25	30	17	18	24	12	14	16	20	19	9	34	14	6	13	31	43	7	20	17	46	38	28	16	39	9
Bacteria	Proteobacteria	Inhella	12	15	9	36	3	14	25	12	6	13	11	45	33	34	20	29	21	39	12	23	15	9	16	7	21	12	13	10	4	12	19	10	29	31	3	9	15	13	11	10	8	53	20	25	18	21	15
Bacteria	Proteobacteria	Leptothrix	106	33	19	26	5	51	59	18	14	25	46	36	35	60	29	49	19	50	43	16	51	67	44	16	27	9	34	87	15	51	40	16	62	31	1	34	52	19	8	41	13	75	101	38	38	61	13
Bacteria	Proteobacteria	Methylibium	17	51	15	58	6	33	62	17	10	25	33	42	39	35	45	58	21	33	36	41	10	26	46	33	31	19	35	13	18	32	71	25	58	27	16	22	18	61	18	21	17	97	101	34	22	43	24
Bacteria	Proteobacteria	Mitsuaria	107	30	19	33	5	31	61	23	17	24	52	24	49	71	49	42	21	39	24	11	22	75	28	21	31	15	34	138	28	107	35	21	109	16	15	10	25	47	31	57	15	49	110	59	23	73	16
Bacteria	Proteobacteria	Paucibacter	18	72	17	51	6	22	69	21	34	25	32	38	36	43	27	52	41	35	14	26	27	26	37	28	30	21	5	15	25	44	44	14	69	39	14	32	24	68	13	14	17	56	47	46	13	41	33
Bacteria	Proteobacteria	Rhizobacter	35	64	27	75	7	38	151	21	34	41	68	82	55	61	78	103	47	74	36	37	35	56	53	63	27	69	25	30	42	83	65	22	104	35	17	30	45	73	20	35	36	145	89	65	42	73	19
Bacteria	Proteobacteria	Roseateles	10	28	20	47	11	12	37	11	7	18	27	25	39	15	25	46	27	19	7	12	9	7	31	11	22	28	9	20	11	26	19	14	30	16	4	16	8	19	11	18	9	43	33	51	16	40	9
Bacteria	Proteobacteria	Rubrivivax	10	58	30	45	10	22	55	21	10	17	55	35	43	51	36	59	19	31	13	28	18	24	31	24	20	13	25	19	21	32	40	18	55	21	11	9	24	29	13	20	29	95	52	36	22	37	14
Bacteria	Proteobacteria	Sphaerotilus	21	43	18	46	10	18	39	18	10	12	96	31	34	43	34	46	22	23	34	24	13	28	44	28	22	35	10	26	17	30	19	9	65	20	9	24	31	18	15	22	24	62	44	85	20	40	27
Bacteria	Proteobacteria	Tepidimonas	295	22	12	28	3	47	44	22	18	16	65	21	18	100	7	36	19	28	39	12	69	151	51	8	16	9	94	278	15	163	30	6	191	55	4	11	11	13	18	169	20	33	175	17	34	130	7
Bacteria	Proteobacteria	Thiomonas	33	73	38	81	10	44	65	39	28	35	63	81	70	76	48	91	42	65	27	52	40	41	69	33	27	16	28	40	38	60	45	11	107	30	10	29	35	56	12	32	33	70	94	82	23	60	20
Bacteria	Proteobacteria	Xylophilus	21	53	31	63	4	33	33	34	11	13	37	43	31	49	41	59	29	38	21	12	20	29	39	21	16	15	15	20	24	43	40	20	84	19	10	31	22	36	12	13	19	260	64	41	19	46	7
Bacteria	Proteobacteria	Aquaspirillum	14	16	3	24	7	6	16	23	6	13	21	24	9	18	13	19	24	20	6	11	17	13	21	7	13	14	6	12	7	18	23	10	22	15	9	10	9	25	3	8	9	58	31	10	3	28	5
Bacteria	Proteobacteria	Aquitalea	83	109	47	79	30	60	116	77	49	67	75	88	102	96	70	95	108	129	42	51	16	39	77	26	28	32	38	34	65	73	101	15	134	40	12	39	74	74	23	60	57	124	95	121	44	82	57
Bacteria	Proteobacteria	Chitinibacter	107	51	38	113	22	21	47	36	58	51	73	41	55	42	44	48	71	20	19	17	57	91	32	30	20	35	34	60	60	36	38	42	76	26	27	13	25	33	27	22	17	41	85	35	24	24	29
Bacteria	Proteobacteria	Chromobacterium	172	306	107	250	38	129	264	141	115	162	301	274	246	286	174	346	215	220	104	88	115	228	193	84	113	104	114	226	104	217	152	84	359	91	45	95	145	144	83	169	390	338	286	364	91	247	124
Bacteria	Proteobacteria	Deefgea	26	77	26	38	20	30	28	27	20	26	34	43	25	75	43	51	67	29	13	24	17	18	32	10	9	8	13	20	33	16	26	19	74	18	11	17	19	30	35	17	21	44	28	88	25	26	26
Bacteria	Proteobacteria	Iodobacter	36	31	25	21	9	40	42	39	24	43	31	36	45	57	32	49	38	31	28	20	4	6	32	11	28	19	12	43	14	44	60	9	109	26	10	20	27	53	24	28	48	50	35	57	21	44	34
Bacteria	Proteobacteria	Jeongeupia	14	47	28	71	12	25	73	30	39	13	49	65	64	52	59	45	43	51	22	10	19	28	34	21	27	11	15	17	22	55	35	17	66	25	13	12	21	33	17	18	23	84	56	51	23	68	25
Bacteria	Proteobacteria	Laribacter	21	72	23	37	11	32	59	44	25	29	28	47	27	31	29	33	26	36	17	25	12	18	23	21	28	22	8	16	31	25	13	10	36	11	12	4	28	22	9	15	49	74	34	49	21	49	19
Bacteria	Proteobacteria	Microvirgula	13	34	16	36	1	19	40	17	16	32	35	31	36	29	42	49	35	27	26	23	23	16	19	33	14	25	10	20	49	34	55	22	73	16	21	12	16	33	14	29	22	45	27	74	16	25	24
Bacteria	Proteobacteria	Paludibacterium	77	197	79	134	21	74	168	57	86	82	148	126	157	96	115	214	74	90	44	38	49	48	62	52	59	28	43	66	30	82	91	24	193	44	24	40	68	88	36	65	53	176	152	112	52	142	41
Bacteria	Proteobacteria	Pseudogulbenkiania	20	37	25	23	5	16	32	18	9	11	25	23	25	27	29	44	35	21	10	12	14	19	26	8	11	10	12	14	13	17	16	15	24	19	3	12	13	21	7	7	12	85	45	32	14	39	9
Bacteria	Proteobacteria	Vogesella	41	78	23	69	7	24	68	27	26	36	35	60	69	60	65	94	61	62	16	26	22	37	28	23	29	35	22	37	23	52	57	17	134	20	7	19	32	41	33	26	21	81	94	78	36	52	20
Bacteria	Proteobacteria	Alysiella	66	55	16	30	3	9	28	19	14	62	12	22	33	12	26	19	43	44	6	4	12	11	142	15	8	33	9	15	28	45	59	3	88	16	2	5	22	23	9	10	21	68	9	67	4	11	19
Bacteria	Proteobacteria	Aquella	12	42	27	25	14	14	42	18	7	21	20	16	7	20	22	25	28	42	15	13	15	18	11	7	23	17	9	15	7	32	14	8	27	15	7	13	23	12	8	12	9	22	24	47	11	10	13
Bacteria	Proteobacteria	Chitinolyticbacter	8	38	20	16	4	5	31	7	12	9	20	14	26	20	37	26	17	29	5	15	5	17	12	17	5	4	10	12	7	188	13	5	29	11	1	8	20	17	6	59	10	45	58	23	14	21	7
Bacteria	Proteobacteria	Conchiformibius	67	22	168	147	246	39	22	9	17	19	15	29	113	27	97	73	67	34	10	6	240	349	21	174	10	297	393	332	302	18	66	208	40	157	103	118	26	157	135	12	22	26	21	19	15	17	7
Bacteria	Proteobacteria	Crenobacter	21	45	34	26	4	9	42	44	30	19	33	20	22	37	28	41	26	27	22	16	18	13	69	47	27	19	11	14	20	42	39	12	61	24	13	21	31	34	22	27	30	480	197	66	32	55	36
Bacteria	Proteobacteria	Eikenella	40	69	32	89	2	40	60	24	19	45	29	65	48	49	63	50	56	50	21	21	21	22	24	15	12	21	13	31	9	54	62	16	89	13	12	16	15	31	16	22	14	63	43	53	11	54	17
Bacteria	Proteobacteria	Kingella	277	60	23	85	11	74	64	47	65	78	134	103	80	168	88	99	78	87	65	27	61	41	92	26	37	51	165	669	58	204	93	14	380	62	12	26	77	129	27	260	105	96	105	133	59	279	33
Bacteria	Proteobacteria	Neisseria	1322	1279	527	1098	227	582	863	532	625	1058	943	802	951	1047	1020	834	1239	1408	358	326	555	554	681	564	421	788	872	965	797	851	2224	496	2017	402	383	507	855	1035	544	528	980	1126	847	1323	376	735	582
Bacteria	Proteobacteria	Paralysiella	19	16	7	17	5	4	8	24	3	18	12	25	30	19	29	26	24	24	15	12	10	10	17	19	11	20	17	8	9	30	60	15	29	4	0.0	38	14	17	6	18	13	47	21	9	9	15	8
Bacteria	Proteobacteria	Simonsiella	50	8	10	12	8	14	12	21	7	22	15	21	61	32	44	25	46	23	11	9	14	9	24	14	9	33	7	18	24	18	34	10	44	10	6	13	25	28	14	12	24	42	10	47	12	20	18
Bacteria	Proteobacteria	Snodgrassella	54	46	44	57	68	26	21	29	24	15	19	27	61	34	79	41	99	26	16	23	62	85	24	67	16	42	90	46	42	24	27	38	37	18	46	63	50	34	98	25	21	31	4	35	13	20	14
Bacteria	Proteobacteria	Vitreoscilla	61	66	40	25	3	28	45	28	34	31	28	54	41	30	37	52	22	33	9	23	12	22	29	6	8	18	10	24	9	23	52	13	81	23	3	17	25	33	19	20	31	38	22	83	22	42	22
Bacteria	Proteobacteria	Candidatus_Nitrotoga	13	9	12	21	2	14	35	8	14	15	23	19	21	22	13	14	22	54	11	4	4	5	10	14	5	7	5	1	4	7	12	3	29	2	2	3	10	9	2	6	5	15	15	13	12	12	5
Bacteria	Proteobacteria	Ferrigenium	20	29	24	15	0.0	30	27	16	9	22	30	20	25	43	26	34	34	27	22	17	17	25	24	18	9	12	47	184	17	102	18	25	49	35	5	10	50	26	13	90	14	119	31	36	22	58	17
Bacteria	Proteobacteria	Ferriphaselus	21	48	13	15	0.0	37	48	18	33	61	24	27	46	28	19	86	24	30	15	8	41	10	36	17	15	14	26	15	13	13	6	10	48	6	6	11	14	27	8	14	16	30	29	19	17	46	29
Bacteria	Proteobacteria	Gallionella	46	102	16	28	4	17	46	29	71	17	27	47	32	49	45	42	58	42	11	8	6	14	15	8	7	3	13	11	11	15	6	6	23	24	3	6	13	10	6	13	12	33	18	53	24	23	15
Bacteria	Proteobacteria	Sideroxydans	59	87	62	40	14	17	53	36	24	27	30	41	53	51	35	84	31	28	13	21	8	14	39	19	15	19	16	30	27	36	23	16	116	34	15	15	41	39	23	26	17	59	54	40	20	48	22
Bacteria	Proteobacteria	Candidatus_Methylopumilus	132	143	144	129	64	79	79	59	48	63	93	94	122	104	108	106	233	101	66	57	115	114	61	110	36	112	126	74	81	81	54	121	144	71	57	74	173	127	130	51	78	85	62	151	64	108	58
Bacteria	Proteobacteria	Methylobacillus	17	21	15	24	1	31	36	17	18	20	26	32	17	22	5	57	25	98	15	9	11	12	12	14	7	19	6	17	16	17	74	12	56	20	5	6	8	28	13	24	26	37	35	40	18	18	14
Bacteria	Proteobacteria	Methylophilus	40	70	44	98	6	34	64	25	34	108	37	35	36	45	70	67	30	39	20	24	7	26	28	15	26	12	16	27	22	29	35	24	94	18	6	18	17	43	10	34	33	24	37	32	27	41	33
Bacteria	Proteobacteria	Methyloradius	15	61	11	28	8	15	30	22	12	8	17	33	23	23	26	24	35	31	7	20	4	13	6	6	4	5	6	7	7	14	11	3	30	5	4	6	8	25	6	7	11	16	13	24	13	33	13
Bacteria	Proteobacteria	Methylotenera	38	56	31	40	14	35	38	30	18	30	26	42	62	70	59	40	60	45	18	16	11	22	13	19	19	11	39	25	22	14	22	28	72	14	9	22	31	26	11	25	23	40	36	43	31	25	32
Bacteria	Proteobacteria	Methylovorus	41	124	28	63	18	26	54	36	23	43	48	71	82	73	31	88	104	49	12	19	23	29	46	73	37	105	16	22	35	28	38	13	78	13	21	22	40	35	11	18	23	38	44	53	13	53	32
Bacteria	Proteobacteria	Nitrosomonas	414	147	97	120	31	154	150	181	161	220	160	189	85	185	124	184	173	208	221	193	115	168	322	85	172	85	124	162	98	241	168	69	220	116	24	66	177	116	63	344	144	228	364	348	104	140	114
Bacteria	Proteobacteria	Nitrosospira	48	126	29	98	26	54	96	52	36	72	59	70	93	70	76	97	119	72	22	44	34	85	48	28	28	47	46	20	34	25	50	31	97	50	10	15	39	138	18	41	46	100	98	178	48	76	36
Bacteria	Proteobacteria	Denitratisoma	68	109	43	91	20	50	126	51	34	44	86	111	70	56	105	115	61	58	35	54	32	56	95	34	30	27	28	45	34	76	81	41	145	33	18	24	77	77	34	49	37	178	92	103	45	77	42
Bacteria	Proteobacteria	Methyloversatilis	13	21	15	35	28	20	38	13	11	15	39	39	27	39	36	52	21	32	6	10	10	14	31	5	10	18	6	18	23	21	17	10	50	10	8	17	9	22	12	17	16	28	43	211	15	22	13
Bacteria	Proteobacteria	Sterolibacterium	26	30	18	8	2	16	43	11	11	16	25	21	24	27	19	27	20	17	10	10	35	41	28	10	14	6	8	12	9	28	21	12	20	10	3	14	16	24	8	69	24	25	97	24	20	96	19
Bacteria	Proteobacteria	Sulfuritalea	19	37	25	34	7	25	54	23	19	18	43	40	38	34	21	49	15	41	27	11	20	27	57	20	35	35	34	47	23	66	32	15	56	28	11	26	14	20	19	26	21	46	47	74	20	40	20
Bacteria	Proteobacteria	Sulfuricella	39	25	19	78	7	44	90	44	22	58	21	50	106	60	34	48	16	60	8	69	24	10	21	18	67	19	11	21	17	49	14	5	138	349	4	8	52	17	19	26	19	46	29	33	53	69	56
Bacteria	Proteobacteria	Sulfuriferula	132	87	90	177	23	134	144	120	105	133	109	157	149	150	110	102	85	98	39	62	105	57	51	122	44	61	126	128	65	236	126	57	291	111	48	53	46	111	78	135	117	163	119	166	104	149	65
Bacteria	Proteobacteria	Sulfurimicrobium	27	388	22	57	10	34	52	24	29	16	271	28	51	50	21	74	26	39	18	16	12	21	33	12	20	12	17	36	10	31	33	10	6813	22	9	12	17	21	11	45	21	60	40	55	20	38	32
Bacteria	Proteobacteria	Sulfuritortus	61	65	22	53	9	38	80	45	28	32	46	46	47	81	57	90	22	54	54	35	35	30	172	26	66	21	35	63	32	59	53	12	87	13	9	28	37	39	24	48	47	63	152	40	34	62	27
Bacteria	Proteobacteria	Thiobacillus	29	69	19	34	7	20	35	21	17	17	79	25	28	47	108	44	16	37	9	14	12	17	37	20	34	19	8	25	10	29	17	10	68	30	15	18	53	21	19	17	10	38	47	42	22	53	21
Bacteria	Proteobacteria	Usitatibacter	28	97	38	87	12	54	99	67	29	48	97	58	86	79	84	107	46	69	29	51	30	45	76	34	53	28	40	26	30	111	82	27	127	49	16	55	54	93	28	52	38	103	80	87	39	61	38
Bacteria	Proteobacteria	Dechloromonas	53	108	64	86	25	43	427	69	34	48	81	93	111	89	104	138	83	161	44	47	28	59	66	23	47	36	33	54	25	149	126	27	149	42	12	58	61	63	27	37	40	95	112	112	54	85	52
Bacteria	Proteobacteria	Ferribacterium	44	110	38	73	13	58	124	38	35	44	84	78	111	95	65	77	69	73	34	38	31	56	49	57	31	23	19	45	25	67	63	31	126	28	21	26	36	51	38	43	41	205	103	120	38	68	30
Bacteria	Proteobacteria	Quatrionicoccus	9	23	14	24	14	11	28	26	17	22	16	26	47	20	31	57	22	36	10	16	10	14	18	24	13	9	13	30	35	23	19	11	88	21	14	10	10	36	16	18	12	49	39	30	15	47	89
Bacteria	Proteobacteria	Fluviibacter	29	31	30	20	5	52	32	14	27	19	46	23	18	66	43	121	14	25	20	16	8	23	23	10	16	9	16	24	16	20	23	10	232	14	6	8	19	11	23	24	17	23	33	35	9	12	19
Bacteria	Proteobacteria	Aromatoleum	92	111	58	101	16	65	119	56	45	65	83	99	103	100	66	91	47	110	59	53	47	73	99	46	56	55	77	109	75	134	78	24	197	59	14	38	69	85	35	89	66	117	113	132	78	111	40
Bacteria	Proteobacteria	Azospira	74	134	75	134	20	63	156	112	52	74	115	143	142	125	101	137	69	129	61	78	46	64	97	63	59	46	59	76	59	112	90	45	166	61	27	96	58	109	50	61	82	268	163	116	91	151	56
Bacteria	Proteobacteria	Niveibacterium	46	140	40	76	12	40	80	38	45	70	60	70	50	63	59	101	35	54	57	28	67	36	90	32	25	27	44	37	27	64	58	29	82	28	12	80	56	136	24	58	54	98	70	62	47	144	97
Bacteria	Proteobacteria	Oryzomicrobium	18	26	14	33	3	30	45	25	16	21	38	27	30	42	28	40	31	20	22	20	16	12	22	11	41	12	46	167	12	76	26	2	155	13	4	16	18	12	11	88	12	49	25	31	22	44	15
Bacteria	Proteobacteria	Rugosibacter	14	15	14	17	1	17	23	10	10	10	10	18	15	24	16	28	33	21	6	4	18	14	17	2	4	13	7	9	5	11	17	3	12	11	4	12	10	27	5	9	10	23	15	15	5	13	10
Bacteria	Proteobacteria	Azoarcus	321	314	84	228	36	137	330	117	109	147	163	209	193	250	159	258	123	236	104	103	169	131	231	87	86	98	92	139	95	237	205	77	381	102	50	66	147	190	80	99	132	325	350	218	108	235	96
Bacteria	Proteobacteria	Nitrogeniibacter	89	49	27	62	8	39	72	57	43	43	61	78	49	94	68	73	33	67	41	53	42	69	51	46	31	27	37	78	26	91	40	37	168	38	17	17	34	60	21	39	44	71	84	70	42	96	35
Bacteria	Proteobacteria	Thauera	119	187	70	142	21	108	202	111	61	84	177	169	151	151	131	233	117	132	99	71	129	101	239	73	50	103	65	114	51	141	567	69	255	71	36	39	73	159	50	81	112	265	223	179	67	151	61
Bacteria	Proteobacteria	Candidatus_Desulfofervidus	21	24	9	52	14	44	44	53	94	49	26	57	38	51	21	51	32	36	47	40	13	18	48	20	46	18	20	53	36	86	25	13	30	20	7	6	26	37	24	29	23	29	61	25	33	21	26
Bacteria	Proteobacteria	Bradymonas	103	76	33	72	14	35	94	62	32	40	96	102	75	94	59	60	50	39	49	43	40	69	76	39	31	36	52	69	50	113	67	25	145	62	19	54	39	70	16	68	35	81	91	115	53	70	61
Bacteria	Proteobacteria	Persicimonas	232	1156	59	55	18	68	96	49	44	43	251	131	76	172	166	524	71	70	71	42	70	518	80	30	42	24	54	169	60	96	123	42	196	377	13	42	79	65	31	107	56	116	213	190	115	97	101
Bacteria	Proteobacteria	Desulfarculus	46	136	59	155	16	71	156	63	37	62	90	127	150	121	140	187	43	107	67	66	77	100	116	55	61	51	57	81	49	137	75	54	158	59	26	49	91	84	46	51	66	151	162	108	63	131	39
Bacteria	Proteobacteria	Desulfatibacillum	54	119	63	123	23	59	121	55	49	59	167	128	171	152	75	181	74	95	67	56	52	75	89	56	76	57	63	90	63	94	87	41	293	76	17	23	104	109	47	56	75	198	166	101	56	153	54
Bacteria	Proteobacteria	Desulfobacter	89	94	61	87	25	71	141	115	137	289	75	107	151	87	92	150	103	94	86	47	35	67	220	55	50	81	83	109	62	252	47	43	530	51	38	60	66	77	32	247	38	142	164	98	65	217	47
Bacteria	Proteobacteria	Desulfobacula	21	63	26	46	12	38	34	33	43	29	36	51	42	49	45	63	50	38	11	14	13	29	26	23	14	13	12	17	24	31	27	37	55	24	6	11	14	21	12	10	31	32	19	64	25	34	25
Bacteria	Proteobacteria	Desulfococcus	57	130	48	140	21	57	114	59	29	66	92	97	110	116	92	116	64	80	38	43	39	81	87	29	60	29	43	34	32	91	60	46	272	52	19	24	66	83	71	63	40	132	90	111	39	125	48
Bacteria	Proteobacteria	Desulfonema	154	207	119	169	44	213	268	148	181	190	228	184	155	254	174	265	207	200	187	148	87	95	146	89	135	74	87	105	126	164	151	94	276	125	50	119	113	129	80	120	130	200	215	195	141	268	172
Bacteria	Proteobacteria	Desulforapulum	35	70	22	54	9	53	78	159	51	45	66	79	66	90	57	46	44	47	29	867	142	128	44	14	37	18	34	245	40	58	61	27	150	26	22	37	46	39	22	19	30	55	133	68	47	43	44
Bacteria	Proteobacteria	Desulfosarcina	171	338	217	383	77	229	430	196	127	197	399	390	379	448	415	503	520	428	171	207	209	246	290	162	184	165	162	279	166	338	348	141	547	184	103	147	241	232	137	207	268	525	480	408	154	395	160
Bacteria	Proteobacteria	Desulfobulbus	648	561	196	441	160	248	826	290	220	471	382	346	471	345	435	660	244	523	236	378	403	509	348	332	234	1028	283	512	282	1215	1106	591	1501	323	129	560	308	537	146	293	502	996	870	410	393	347	286
Bacteria	Proteobacteria	Desulfomarina	22	129	39	85	15	28	89	31	29	32	56	51	104	106	47	73	104	51	15	29	18	26	32	17	21	17	13	32	23	41	33	72	116	31	16	30	28	34	40	23	33	54	60	133	23	38	43
Bacteria	Proteobacteria	Desulfurivibrio	125	74	34	106	13	53	153	83	37	114	58	90	64	61	46	143	52	79	73	30	22	54	124	163	62	62	71	46	46	229	56	32	494	91	17	26	116	94	22	114	72	192	122	102	69	74	76
Bacteria	Proteobacteria	Desulfocapsa	188	916	192	134	53	133	126	82	223	92	194	271	295	177	324	138	117	207	146	268	183	201	189	259	141	244	97	326	109	137	41	88	1977	396	130	98	353	462	133	172	341	115	175	2537	132	58	267
Bacteria	Proteobacteria	Desulfosediminicola	97	256	73	387	50	147	260	111	295	158	269	331	219	420	173	330	146	148	71	143	67	90	148	143	71	140	102	98	88	110	94	62	288	73	31	96	192	112	46	89	147	235	217	233	134	182	153
Bacteria	Proteobacteria	Desulfotalea	47	74	30	86	8	59	54	29	45	47	40	98	79	66	66	128	43	64	25	27	26	41	23	22	23	19	26	37	17	64	32	26	63	23	9	24	37	39	14	28	32	67	73	75	32	59	57
Bacteria	Proteobacteria	Desulfosudis	53	87	35	83	24	45	104	34	16	65	123	99	87	91	95	92	43	89	31	32	30	35	44	40	53	31	31	72	56	103	63	31	141	47	11	32	32	68	36	54	35	120	106	138	32	87	55
Bacteria	Proteobacteria	Desulfohalobium	32	75	21	65	13	32	87	37	29	24	45	76	57	66	57	85	34	26	35	23	27	53	45	59	27	30	44	51	69	57	32	23	91	37	13	27	23	47	36	62	30	73	78	61	31	76	25
Bacteria	Proteobacteria	Desulfomicrobium	63	270	87	237	36	96	225	72	78	91	242	206	248	205	244	272	96	221	124	85	94	117	154	82	104	81	83	80	88	209	212	73	326	79	51	68	184	125	77	86	89	435	267	167	97	211	83
Bacteria	Proteobacteria	Desulfocurvibacter	110	231	117	342	75	159	511	110	65	155	254	189	318	356	317	329	172	261	107	154	227	206	190	387	99	190	156	238	148	314	253	180	867	157	62	91	258	330	168	107	143	514	317	345	124	290	70
Bacteria	Proteobacteria	Desulfolutivibrio	42	107	39	91	15	49	133	50	39	62	87	101	118	97	115	126	40	69	50	72	46	72	70	48	50	42	30	59	58	82	89	36	191	59	24	44	54	66	41	47	40	277	134	52	57	98	33
Bacteria	Proteobacteria	Desulfovibrio	2903	4380	2169	4198	730	1644	5364	1577	1276	1860	3618	3403	4351	3862	4865	4981	1494	2978	2429	2681	3493	3472	2197	2170	2191	2983	1978	2619	3126	3947	4858	2070	9868	4009	1322	2019	3530	2771	2389	2027	4529	11883	6971	2695	2113	3694	1708
Bacteria	Proteobacteria	Lawsonia	66	78	41	80	11	46	56	40	95	35	79	119	84	87	60	39	51	86	49	59	37	45	51	35	52	39	39	63	48	41	54	43	77	37	19	22	37	37	28	37	23	88	45	53	32	46	45
Bacteria	Proteobacteria	Maridesulfovibrio	178	245	161	224	91	118	254	89	99	117	253	221	244	282	239	277	208	181	74	91	130	112	119	136	74	112	110	135	119	111	119	121	399	115	57	66	111	150	94	76	91	233	244	459	88	140	101
Bacteria	Proteobacteria	Oceanidesulfovibrio	140	368	139	294	35	139	296	118	158	107	254	440	328	291	238	315	133	230	122	133	157	148	136	94	115	128	98	107	136	181	176	106	496	97	54	95	147	174	102	84	99	579	340	218	127	230	101
Bacteria	Proteobacteria	Pseudodesulfovibrio	569	1099	510	1444	165	571	1411	574	384	503	1128	1097	1176	1503	1130	1351	550	853	505	617	685	800	835	470	739	486	442	533	540	919	774	368	2268	595	231	560	653	898	415	558	515	2136	1649	1291	464	1171	545
Bacteria	Proteobacteria	Hippea	28	46	24	38	7	24	39	29	37	15	26	45	21	25	39	31	39	27	15	39	41	13	36	20	7	9	18	32	20	14	12	105	57	21	11	24	26	17	10	31	20	29	21	43	26	13	32
Bacteria	Proteobacteria	Desulfuromonas	288	482	180	383	44	261	523	205	211	253	471	420	439	520	408	595	193	337	223	240	178	363	330	180	204	197	170	257	198	444	698	180	906	530	109	224	258	442	188	211	208	790	603	1122	1092	555	223
Bacteria	Proteobacteria	Pelobacter	65	121	42	125	5	72	115	43	37	45	124	175	125	130	153	112	42	133	38	46	69	70	67	53	40	39	56	56	47	101	65	45	235	65	22	38	71	72	55	46	67	217	131	183	47	113	35
Bacteria	Proteobacteria	Citrifermentans	103	162	84	225	40	82	304	88	57	54	167	146	188	136	134	178	114	124	87	93	81	107	151	63	78	97	73	133	60	164	78	35	273	79	22	59	135	115	62	88	70	198	183	159	55	146	75
Bacteria	Proteobacteria	Geoalkalibacter	88	95	52	56	22	37	87	35	31	32	75	69	55	86	54	86	71	61	36	37	71	70	54	48	41	25	63	100	24	82	58	39	130	44	11	22	45	47	22	95	26	78	135	64	45	90	22
Bacteria	Proteobacteria	Geobacter	511	1165	428	968	148	587	1045	530	390	586	850	981	925	1229	994	1196	595	823	414	396	399	505	777	394	414	349	380	679	376	767	583	305	1532	463	187	495	515	650	320	535	375	1174	1288	873	501	1080	438
Bacteria	Proteobacteria	Geomonas	749	491	191	304	62	199	440	182	184	152	431	354	353	453	288	542	179	363	192	189	246	521	300	133	158	101	200	403	165	404	307	146	759	230	61	158	220	229	117	241	180	531	753	380	205	509	136
Bacteria	Proteobacteria	Syntrophotalea	230	348	126	282	68	139	324	164	129	140	275	377	294	326	225	284	155	231	123	127	162	197	221	118	109	103	112	452	135	240	138	106	487	144	43	87	164	146	77	188	138	298	336	480	141	318	130
Bacteria	Proteobacteria	Anaeromyxobacter	156	372	117	234	51	165	358	162	140	154	342	392	269	342	201	411	190	292	137	182	164	422	329	277	171	144	110	165	149	404	249	174	496	281	59	147	196	325	159	172	186	485	422	311	153	300	145
Bacteria	Proteobacteria	Archangium	76	174	77	184	26	84	212	81	63	90	166	202	186	196	125	221	105	166	73	98	106	126	130	78	108	63	48	95	90	154	103	52	317	86	48	129	97	146	79	56	92	391	198	344	96	202	70
Bacteria	Proteobacteria	Cystobacter	17	49	32	40	16	38	40	22	8	25	35	38	63	37	57	46	39	31	38	21	30	31	47	34	18	16	36	30	27	46	56	35	64	20	31	32	28	45	28	25	13	78	72	42	19	55	16
Bacteria	Proteobacteria	Melittangium	14	75	19	58	14	30	62	18	18	62	44	52	48	43	42	53	51	35	16	16	30	33	68	25	30	17	12	14	20	83	45	15	76	48	6	14	59	59	25	19	26	74	81	41	25	52	19
Bacteria	Proteobacteria	Stigmatella	8	47	16	37	5	26	72	17	22	16	39	63	49	41	49	46	31	37	15	25	26	22	31	14	18	14	10	23	28	55	30	17	78	21	5	14	24	46	13	18	21	62	47	34	20	35	18
Bacteria	Proteobacteria	Haliangium	62	90	34	84	14	68	124	44	38	61	82	85	103	94	76	123	39	53	48	40	38	51	94	30	28	37	43	42	48	85	109	31	136	31	17	44	43	76	22	59	44	125	123	85	30	121	45
Bacteria	Proteobacteria	Labilithrix	53	149	41	54	28	60	108	55	56	82	110	100	80	98	108	148	45	83	43	50	50	48	89	38	43	38	46	67	48	89	56	22	193	44	16	43	83	67	26	60	45	119	99	194	61	102	52
Bacteria	Proteobacteria	Corallococcus	36	133	77	107	17	65	234	51	45	61	105	178	127	101	105	151	60	119	63	65	74	76	136	56	43	51	40	76	49	117	110	60	249	63	27	28	107	98	57	63	55	235	192	128	62	120	45
Bacteria	Proteobacteria	Myxococcus	147	169	171	166	74	106	221	120	66	76	196	149	194	207	216	222	186	160	104	93	107	227	156	120	106	59	90	165	74	203	153	118	328	86	53	97	216	189	50	128	109	306	295	184	96	213	78
Bacteria	Proteobacteria	Pyxidicoccus	30	52	19	54	9	19	52	19	10	35	37	58	61	152	42	74	30	42	18	12	25	33	49	18	13	27	8	27	28	56	50	19	63	42	15	33	38	42	14	28	42	82	76	54	23	49	15
Bacteria	Proteobacteria	Chondromyces	21	79	31	51	11	37	159	39	36	40	82	76	62	85	61	109	39	65	49	46	43	38	90	19	41	36	57	64	56	120	55	25	127	55	16	49	51	60	32	56	25	120	100	62	47	43	32
Bacteria	Proteobacteria	Pajaroellobacter	13	14	5	15	3	14	14	4	8	14	14	17	8	20	18	8	18	11	7	4	8	13	7	10	2	3	12	6	4	5	7	6	16	6	0.0	4	2	4	5	4	8	36	12	8	10	17	4
Bacteria	Proteobacteria	Sorangium	242	554	192	413	47	200	462	261	220	258	338	457	395	446	879	396	233	356	172	228	182	297	353	205	214	186	181	343	244	369	321	223	1079	309	396	227	482	369	322	195	278	815	436	486	209	436	243
Bacteria	Proteobacteria	Sandaracinus	124	57	27	74	11	62	55	42	45	42	117	55	72	175	51	87	34	42	51	35	62	103	122	19	41	27	85	234	41	154	99	28	307	65	15	32	32	48	21	196	33	127	171	58	55	89	42
Bacteria	Proteobacteria	Vulgatibacter	30	140	37	189	9	22	145	42	34	77	132	98	60	78	118	86	40	73	45	41	48	63	77	82	34	36	20	37	36	79	61	34	105	78	12	33	32	103	26	50	46	97	97	82	39	92	31
Bacteria	Proteobacteria	Minicystis	51	94	29	84	14	69	114	45	41	63	122	76	98	87	82	107	51	98	56	48	47	47	79	46	29	28	33	50	41	114	81	20	153	51	26	39	75	94	33	66	36	190	113	97	41	84	50
Bacteria	Proteobacteria	Desulfobacca	99	47	23	40	6	182	123	24	80	123	68	50	44	89	25	36	19	126	120	20	49	82	65	17	53	16	25	84	15	1536	18	23	93	45	17	15	522	23	8	46	14	35	140	36	57	58	24
Bacteria	Proteobacteria	Desulfomonile	36	72	14	64	7	29	63	26	23	50	28	50	55	40	43	55	35	50	52	19	7	19	33	23	24	24	16	35	19	79	33	23	86	42	12	16	42	44	17	33	48	62	39	34	46	48	33
Bacteria	Proteobacteria	Syntrophus	65	55	42	51	7	31	89	42	35	48	95	67	58	152	37	62	32	61	65	34	30	32	61	11	26	14	28	62	20	58	33	17	148	26	6	6	53	37	22	35	42	73	105	52	32	58	24
Bacteria	Proteobacteria	Desulfoglaeba	27	69	20	64	6	26	49	29	20	31	42	49	58	56	61	67	25	45	24	26	19	32	40	23	21	23	13	19	21	54	80	22	84	23	8	28	30	38	19	21	26	94	59	21	23	51	24
Bacteria	Proteobacteria	Syntrophobacter	64	145	41	87	16	54	114	97	28	306	90	71	70	126	77	134	51	77	64	244	39	37	424	35	83	77	127	54	145	48	31	22	98	46	17	17	97	39	26	84	41	107	95	105	30	53	31
Bacteria	Proteobacteria	Aliarcobacter	625	726	813	586	515	905	693	701	683	738	861	611	725	795	664	824	926	882	767	555	606	644	717	574	558	562	845	545	660	626	440	833	470	473	423	573	655	944	545	686	723	585	608	749	431	801	696
Bacteria	Proteobacteria	Arcobacter	2595	480	556	516	904	1100	2264	4203	3453	2678	803	2947	815	1219	1093	1402	687	764	4185	1707	544	736	1793	952	2276	1047	1880	900	500	3436	807	914	744	410	325	925	1066	595	583	1732	1752	976	2164	849	1813	644	692
Bacteria	Proteobacteria	Halarcobacter	302	325	621	297	317	320	389	491	552	471	415	280	405	391	378	433	851	448	347	511	307	380	395	366	174	381	488	342	410	268	194	354	259	272	289	411	233	303	314	651	470	526	429	382	324	430	465
Bacteria	Proteobacteria	Malaciobacter	360	449	429	375	421	548	422	521	610	557	485	359	461	386	421	491	588	411	546	451	360	452	482	394	390	550	381	341	441	491	334	574	417	371	283	385	444	457	380	546	549	408	483	711	343	428	505
Bacteria	Proteobacteria	Poseidonibacter	114	106	166	112	138	123	101	109	143	145	122	106	163	79	149	116	137	119	177	86	106	94	109	129	143	124	131	112	135	112	49	111	95	97	77	73	103	78	113	126	92	66	112	96	89	95	104
Bacteria	Proteobacteria	Pseudoarcobacter	82	29	54	55	50	44	49	57	42	67	53	42	60	51	25	62	48	65	61	52	44	77	68	44	41	45	56	197	41	58	17	55	66	37	35	25	35	41	54	96	51	53	88	87	36	77	38
Bacteria	Proteobacteria	Campylobacter	4225	2176	2382	2214	1675	2571	2995	2554	2667	3587	2941	2222	2894	2610	3020	3707	2930	2929	3071	2382	2500	2892	2975	2446	1973	2808	3648	3880	2619	3399	2877	2714	5273	2477	1395	2423	2714	3372	1806	3313	2945	2702	2821	3275	2049	2728	2677
Bacteria	Proteobacteria	Sulfurospirillum	206	215	150	232	99	239	267	243	155	310	349	259	235	265	285	292	243	253	197	211	139	114	168	128	142	81	131	92	117	198	145	313	366	120	64	119	168	160	174	227	145	228	277	371	136	316	190
Bacteria	Proteobacteria	Helicobacter	615	852	531	645	254	694	666	765	785	795	647	704	819	726	752	1254	651	722	767	563	430	530	859	523	568	444	445	595	598	2832	457	506	943	570	321	504	609	596	415	895	1020	1097	942	968	527	1267	588
Bacteria	Proteobacteria	Wolinella	26	26	4	15	2	9	39	12	3	11	5	20	24	22	27	21	13	22	8	6	4	11	8	4	11	3	7	7	8	10	14	5	36	12	7	6	139	9	8	6	10	134	15	18	11	18	8
Bacteria	Proteobacteria	Hydrogenimonas	28	33	43	99	31	17	34	46	16	35	36	44	50	49	74	55	60	41	16	25	54	69	24	47	16	50	38	45	40	47	40	87	93	50	40	40	37	77	28	14	30	68	30	43	9	20	11
Bacteria	Proteobacteria	Nitratifractor	21	60	134	93	16	69	83	23	42	99	162	75	139	55	58	99	42	50	26	28	40	108	38	23	14	29	16	54	34	55	214	192	151	62	9	40	41	27	28	39	31	95	68	134	31	74	30
Bacteria	Proteobacteria	Sulfurovum	89	127	59	233	30	97	211	139	66	110	228	193	167	148	113	156	362	94	50	63	100	40	142	49	80	49	64	79	71	83	83	54	343	61	22	53	74	106	34	87	78	138	192	530	65	186	121
Bacteria	Proteobacteria	Sulfuricurvum	10	27	7	9	4	16	28	7	19	12	13	14	15	17	12	12	14	11	14	7	7	16	12	8	6	14	16	31	5	22	16	5	18	6	1	11	10	9	1	14	6	17	21	18	9	17	26
Bacteria	Proteobacteria	Sulfurimonas	1215	812	514	866	548	608	566	459	637	548	716	589	734	739	731	715	806	654	494	354	552	609	494	495	375	614	587	665	556	643	703	535	1416	565	264	375	480	853	593	586	539	629	661	1194	383	595	465
Bacteria	Proteobacteria	Caminibacter	63	77	101	102	71	84	112	89	71	101	106	95	94	113	122	75	80	97	67	56	65	103	50	48	44	80	89	46	109	56	52	86	175	52	40	61	54	59	58	120	54	105	98	66	64	84	68
Bacteria	Proteobacteria	Nautilia	45	108	56	151	13	146	256	49	55	150	81	107	65	111	61	137	73	121	66	37	38	60	62	42	119	40	43	51	60	58	36	42	207	69	21	35	48	79	38	44	46	133	56	107	52	83	45
Bacteria	Proteobacteria	Nitratiruptor	77	191	69	127	60	151	110	104	131	120	153	130	154	176	188	186	168	112	64	114	78	59	169	86	110	60	62	104	89	149	90	36	388	107	56	70	76	137	89	116	111	196	137	299	56	141	76
Bacteria	Proteobacteria	Nitrosophilus	54	51	35	49	30	46	48	85	58	76	79	43	53	72	81	64	75	76	45	40	32	27	56	41	39	38	29	49	43	83	20	27	114	62	17	46	45	40	26	58	46	50	74	139	27	52	56
Bacteria	Proteobacteria	Celerinatantimonas	1395	3147	651	212	70	666	1329	811	1045	926	543	714	318	293	180	275	364	451	208	486	783	58	535	198	158	533	79	55	49	452	98	29	2146	34	1052	1370	5280	303	160	236	1588	285	136	332	303	773	811
Bacteria	Proteobacteria	Candidatus_Azoamicus	21	22	21	25	3	22	18	14	16	13	20	28	17	33	26	21	35	74	7	10	18	16	15	9	9	18	3	22	12	10	28	14	93	18	8	27	17	32	18	14	12	26	21	31	12	15	15
Bacteria	Proteobacteria	Candidatus_Nardonella	52	26	67	34	42	69	66	87	68	101	100	38	107	121	38	105	93	92	215	61	73	88	75	40	55	31	102	87	83	167	79	91	36	102	56	87	104	97	56	253	154	61	111	102	57	213	116
Bacteria	Proteobacteria	Candidatus_Pseudothioglobus	17	47	65	40	13	39	26	27	14	30	59	38	48	42	53	54	90	46	11	21	17	25	20	18	26	11	16	20	16	20	27	15	115	14	4	33	21	38	23	13	19	24	33	120	13	44	25
Bacteria	Proteobacteria	Candidatus_Reidiella	28	92	48	61	9	19	30	16	22	22	37	61	56	34	61	59	42	49	27	25	17	27	31	27	22	20	6	17	16	24	26	22	57	14	10	17	23	29	15	15	17	62	43	51	29	37	28
Bacteria	Proteobacteria	Candidatus_Ruthia	15	31	36	40	34	44	26	21	29	42	33	21	43	31	42	29	26	30	23	24	25	27	24	10	28	39	29	26	28	12	16	26	30	14	18	16	22	25	13	11	19	20	33	22	23	50	30
Bacteria	Proteobacteria	Candidatus_Steffania	3	36	6	25	9	10	20	13	6	6	13	12	14	16	14	12	23	8	4	6	4	6	7	8	5	8	5	3	6	8	4	14	24	10	4	5	3	6	11	9	9	25	14	29	5	12	7
Bacteria	Proteobacteria	Candidatus_Thioglobus	178	98	57	102	37	60	293	139	330	462	169	630	180	269	47	107	117	204	212	75	692	1146	210	231	161	49	53	24	667	50	36	47	94	895	18	35	38	39	39	101	201	57	154	185	37	179	128
Bacteria	Proteobacteria	Candidatus_Vesicomyosocius	55	58	63	105	17	62	53	43	24	34	40	74	109	48	74	58	58	36	30	29	29	17	38	25	10	30	8	33	22	35	11	34	46	35	8	27	24	37	19	25	28	31	44	101	31	48	37
Bacteria	Proteobacteria	Gallaecimonas	16	25	27	44	7	18	24	29	6	28	46	22	36	49	14	25	41	40	10	5	11	8	26	5	10	10	5	3	11	15	10	5	27	9	1	4	10	10	13	1	8	40	21	22	11	12	7
Bacteria	Proteobacteria	Pseudohongiella	8	42	13	32	18	18	35	4	13	14	23	20	23	30	95	39	64	13	6	13	8	6	31	10	11	5	8	8	21	13	12	5	42	3	8	4	8	15	14	12	6	29	20	174	9	25	14
Bacteria	Proteobacteria	Sedimenticola	35	38	17	35	7	26	48	23	24	20	42	43	52	44	25	34	63	44	15	13	9	20	23	9	8	7	7	13	12	33	38	4	45	13	3	4	23	20	10	12	13	38	26	40	10	41	17
Bacteria	Proteobacteria	Thiolapillus	35	35	37	59	12	24	65	72	58	48	59	40	58	51	48	52	90	43	12	28	11	24	22	16	23	14	17	19	27	33	25	15	82	21	6	19	20	43	22	28	18	78	58	69	29	71	22
Bacteria	Proteobacteria	Acidiferrobacter	122	96	51	58	21	100	115	113	40	181	70	69	80	72	46	103	49	106	54	145	58	93	147	129	90	165	72	167	60	238	451	49	196	113	40	131	145	127	96	123	139	229	144	60	71	112	58
Bacteria	Proteobacteria	Sulfuricaulis	35	87	10	58	7	20	67	22	11	24	50	65	58	55	62	49	56	39	38	44	87	52	58	36	23	31	20	39	17	39	29	17	314	41	13	42	74	83	32	17	39	88	76	93	25	46	24
Bacteria	Proteobacteria	Sulfurifustis	59	98	43	65	6	47	124	38	35	45	90	80	78	82	74	95	57	79	72	153	43	27	169	44	75	35	34	59	39	88	56	58	123	43	30	59	64	108	28	43	42	148	160	83	72	71	46
Bacteria	Proteobacteria	Aeromonas	1548	2825	1252	2362	895	1160	1940	1138	886	1263	2489	1894	1914	1883	1384	1848	2588	1888	728	636	1097	1099	997	1113	803	794	2737	2335	807	1310	886	854	2614	667	531	776	1105	1056	742	1159	882	2034	1745	4240	839	1793	939
Bacteria	Proteobacteria	Dongshaea	269	378	126	144	32	83	114	91	103	63	136	193	90	346	162	164	202	107	23	74	67	141	52	40	39	57	58	166	41	83	77	39	891	49	9	63	66	159	135	70	37	103	156	448	58	182	54
Bacteria	Proteobacteria	Oceanimonas	47	95	66	105	25	53	71	43	30	35	96	77	108	78	34	90	212	108	20	30	28	38	45	34	28	50	29	44	17	57	55	25	109	50	17	10	43	45	22	19	32	104	63	189	30	62	52
Bacteria	Proteobacteria	Oceanisphaera	108	243	138	128	34	85	91	87	92	88	225	122	151	117	31	72	281	247	18	40	28	12	19	19	18	13	19	55	7	43	24	6	64	7	3	25	48	10	12	44	28	27	37	168	29	62	82
Bacteria	Proteobacteria	Tolumonas	142	289	88	89	20	109	109	57	89	77	101	112	125	70	37	60	196	154	17	23	19	12	26	30	28	19	16	23	28	25	12	10	89	10	11	15	45	16	16	20	20	28	61	136	33	90	47
Bacteria	Proteobacteria	Zobellella	96	295	54	80	41	52	142	96	99	63	99	162	149	113	67	97	187	81	287	48	1840	109	177	38	42	10	283	56	22	71	141	84	143	64	36	181	109	80	90	69	33	386	84	142	183	91	408
Bacteria	Proteobacteria	Succinivibrio	3763	15334	6102	4345	2926	1392	2469	3176	1710	1263	1484	2390	2268	3471	3201	1916	9805	2747	312	1151	2895	1373	442	2647	220	858	324	1303	885	760	576	1528	9206	1132	214	986	1107	961	2699	686	799	3376	983	6497	1118	1285	2327
Bacteria	Proteobacteria	Agarivorans	180	331	206	182	54	194	249	179	241	178	236	153	138	267	78	134	371	216	37	49	46	55	31	22	21	37	84	145	37	131	41	40	312	37	25	34	126	49	40	103	39	56	86	313	76	157	93
Bacteria	Proteobacteria	Alteromonas	650	834	355	510	297	330	399	312	400	418	445	362	472	488	448	446	727	568	242	219	182	267	293	193	170	161	181	316	173	254	222	151	639	182	102	152	248	286	189	300	300	402	350	715	226	458	283
Bacteria	Proteobacteria	Catenovulum	46	52	78	71	22	26	154	39	32	61	107	56	59	67	41	41	152	112	11	13	12	17	9	15	27	9	25	24	19	29	21	24	79	20	19	30	48	51	25	23	26	22	29	155	29	38	39
Bacteria	Proteobacteria	Glaciecola	349	294	96	140	35	123	145	127	163	93	193	156	125	219	174	188	141	120	70	72	83	148	71	39	66	54	140	386	48	177	75	49	558	97	30	63	131	91	49	207	89	144	251	186	94	298	97
Bacteria	Proteobacteria	Hydrocarboniclastica	36	46	20	35	16	13	28	17	10	7	22	39	29	30	30	42	74	29	10	9	10	13	25	5	5	2	9	24	7	14	11	8	54	10	1	9	1	21	3	20	10	24	38	124	16	29	12
Bacteria	Proteobacteria	Lacimicrobium	32	39	33	49	38	24	20	10	10	27	15	42	42	31	42	24	55	34	19	15	37	24	15	34	8	12	17	11	19	18	20	49	43	13	26	39	71	48	42	14	14	24	13	151	9	11	10
Bacteria	Proteobacteria	Paraglaciecola	98	223	215	264	85	153	129	99	71	82	124	174	165	121	165	140	257	143	105	91	144	141	97	117	67	146	144	131	131	185	51	71	149	63	110	73	90	160	118	111	68	241	117	172	93	182	125
Bacteria	Proteobacteria	Paraneptunicella	18	115	36	37	5	23	44	20	33	33	35	42	35	21	18	33	66	46	7	11	22	11	23	11	16	15	17	26	16	34	10	9	38	11	6	9	14	20	9	21	10	23	10	36	19	22	21
Bacteria	Proteobacteria	Saccharobesus	65	55	23	50	5	17	36	41	22	28	34	49	29	29	28	34	46	45	13	14	24	17	9	17	18	30	22	18	15	38	34	8	42	17	7	10	22	80	13	16	27	37	27	60	28	43	22
Bacteria	Proteobacteria	Salinimonas	293	338	349	368	100	127	192	158	182	169	580	168	329	292	86	130	895	577	53	60	45	57	51	51	28	27	46	77	49	88	47	24	356	43	6	38	289	37	46	68	53	64	125	461	50	77	159
Bacteria	Proteobacteria	Saliniradius	68	104	25	19	7	23	31	14	18	10	58	26	55	68	18	35	47	52	15	10	10	28	9	6	12	10	23	46	7	21	23	12	61	9	1	3	11	17	8	38	13	644	52	53	16	49	18
Bacteria	Proteobacteria	Cognaticolwellia	77	8	44	73	99	16	19	18	14	25	10	16	96	16	46	26	60	12	21	16	143	124	21	86	11	105	117	165	241	18	47	195	57	31	95	44	34	59	166	25	22	20	20	71	11	13	22
Bacteria	Proteobacteria	Colwellia	298	712	348	389	254	377	345	294	330	312	355	361	358	295	413	350	541	431	206	220	208	204	255	202	198	191	222	206	397	203	172	209	317	161	164	239	238	232	271	211	237	299	237	611	175	348	267
Bacteria	Proteobacteria	Litorilituus	9	19	30	16	9	15	24	26	9	16	17	21	22	25	17	31	40	19	9	6	7	16	7	18	1	11	16	12	11	14	7	10	21	9	5	6	14	10	6	8	12	19	6	45	10	20	8
Bacteria	Proteobacteria	Thalassotalea	244	555	227	198	48	141	215	179	209	132	209	224	192	219	181	129	348	270	48	116	56	53	51	50	29	51	71	59	59	77	59	40	105	50	41	73	123	58	84	54	46	76	75	338	90	139	134
Bacteria	Proteobacteria	Ferrimonas	160	430	84	92	33	110	128	95	174	109	136	194	104	144	51	85	222	156	52	62	30	46	46	12	55	20	11	25	25	78	48	26	88	28	23	35	53	53	21	34	51	119	66	196	45	160	43
Bacteria	Proteobacteria	Idiomarina	329	444	156	190	70	169	237	114	211	151	248	187	167	248	91	147	420	280	65	48	62	153	72	37	32	19	83	472	60	163	69	30	479	61	20	46	89	47	50	163	54	73	140	342	76	180	74
Bacteria	Proteobacteria	Moritella	197	407	221	250	69	149	224	158	193	134	214	178	215	283	213	172	380	307	142	95	121	89	96	232	74	95	109	135	111	134	73	191	245	61	57	60	115	232	78	130	95	166	127	282	95	179	151
Bacteria	Proteobacteria	Flocculibacter	56	201	75	51	38	68	54	60	97	51	68	66	47	63	27	28	61	73	36	32	39	36	38	22	31	34	34	81	55	48	45	70	41	23	21	28	33	21	46	28	44	31	39	69	23	39	59
Bacteria	Proteobacteria	Pseudoalteromonas	1305	6251	1623	1915	1024	1151	1243	1152	1333	1215	1408	1401	1475	1477	1143	1344	2811	1578	916	780	875	894	798	1156	736	754	926	1056	1066	976	677	976	1412	929	493	701	1402	1058	836	1079	1684	1208	948	3775	799	1150	1572
Bacteria	Proteobacteria	Psychrosphaera	190	417	126	126	47	91	141	97	188	101	147	178	93	158	49	118	204	218	65	54	28	41	42	29	59	38	74	162	27	95	18	31	198	38	18	33	71	52	24	104	32	56	56	207	68	102	75
Bacteria	Proteobacteria	Psychromonas	66	231	96	149	67	68	97	55	60	45	90	129	123	88	150	93	204	104	36	57	40	59	44	59	29	44	40	46	70	54	45	72	89	28	20	39	42	93	34	30	53	56	47	107	36	58	75
Bacteria	Proteobacteria	Parashewanella	127	149	174	282	123	104	609	144	200	161	281	114	226	440	113	107	526	261	99	69	64	54	84	304	137	69	57	89	64	162	98	188	362	81	27	88	217	86	144	44	119	39	79	309	63	64	159
Bacteria	Proteobacteria	Shewanella	2627	4899	2675	3801	1519	1894	3152	2094	2688	2129	3656	3037	3767	5051	2352	2375	6458	3996	954	1198	1048	1299	1365	2767	1332	1001	1024	2061	1130	3885	2359	2100	4372	1098	427	1018	2131	1474	1661	1212	1267	1743	1617	4816	1215	1865	2099
Bacteria	Proteobacteria	Cardiobacterium	97	168	29	130	22	44	124	43	76	56	78	116	84	96	70	147	65	95	47	28	48	45	86	29	25	27	42	64	48	77	80	28	116	40	19	44	52	81	38	47	51	111	108	129	37	96	29
Bacteria	Proteobacteria	Dichelobacter	11	28	24	33	5	13	32	20	12	29	35	22	24	21	28	18	53	34	21	17	6	7	42	16	29	15	10	22	14	32	23	7	47	25	20	7	18	11	8	30	7	19	21	28	5	26	12
Bacteria	Proteobacteria	Agarilytica	39	38	35	35	16	42	75	49	42	64	63	53	49	46	33	44	82	81	42	34	23	30	79	24	38	25	31	34	24	33	43	28	135	13	17	32	27	24	42	35	37	54	43	46	28	46	32
Bacteria	Proteobacteria	Cellvibrio	240	255	239	196	66	126	216	115	108	104	159	237	282	191	211	170	317	279	38	69	137	133	82	80	44	127	115	213	92	131	128	93	208	135	62	101	267	133	77	95	86	155	140	550	76	202	118
Bacteria	Proteobacteria	Saccharophagus	16	20	38	29	16	13	30	17	18	22	34	39	29	37	28	28	89	64	15	1	6	23	20	10	9	12	5	7	13	25	12	4	87	8	2	6	14	14	13	15	8	29	41	52	10	25	27
Bacteria	Proteobacteria	Simiduia	106	47	132	199	57	146	162	157	101	152	171	86	146	153	90	126	271	171	172	41	105	103	64	148	33	16	102	140	104	145	217	170	94	178	105	215	325	352	54	173	319	28	196	217	103	276	104
Bacteria	Proteobacteria	Teredinibacter	216	460	76	176	25	249	339	133	412	168	300	281	119	292	157	250	138	267	285	110	40	94	182	54	335	53	123	72	57	209	69	65	217	67	18	37	107	75	46	56	78	158	362	172	256	168	134
Bacteria	Proteobacteria	Aequoribacter	43	106	19	18	9	12	40	18	31	19	24	33	18	27	7	18	54	30	10	16	7	3	6	7	12	5	9	7	8	8	8	5	17	6	4	5	13	5	1	5	11	17	16	45	15	22	16
Bacteria	Proteobacteria	Congregibacter	9	26	7	32	14	22	45	9	9	12	28	30	31	24	38	16	52	34	6	12	10	6	15	6	13	3	6	8	15	9	8	6	33	6	0.0	13	6	6	14	4	13	19	18	58	16	26	4
Bacteria	Proteobacteria	Halioglobus	60	142	70	120	37	69	145	46	31	50	134	146	137	130	89	142	137	90	34	47	70	51	76	37	36	46	25	42	33	64	88	39	237	42	26	27	77	73	57	64	46	123	120	180	34	98	62
Bacteria	Proteobacteria	Kineobactrum	68	33	22	46	3	12	36	31	10	29	128	51	38	41	61	33	63	20	19	10	28	47	21	20	10	17	24	20	26	44	13	22	71	16	15	15	39	31	17	12	16	58	50	40	16	34	13
Bacteria	Proteobacteria	Microbulbifer	312	492	267	596	130	249	520	226	226	252	382	514	513	496	489	549	461	387	167	215	145	260	233	152	132	138	147	209	214	387	272	123	891	163	89	132	199	290	165	192	187	480	470	799	340	404	316
Bacteria	Proteobacteria	Oceanicoccus	69	320	36	65	18	68	96	80	21	65	84	125	39	56	28	23	67	39	23	61	28	14	13	6	1	24	13	18	12	16	7	15	51	3	11	26	17	20	19	9	46	25	20	74	13	78	39
Bacteria	Proteobacteria	Spongiibacter	21	41	14	119	7	69	177	34	43	91	71	24	75	117	33	70	43	93	20	17	13	22	34	8	10	11	22	20	11	34	20	14	86	26	9	12	12	24	9	19	23	38	36	44	11	82	41
Bacteria	Proteobacteria	Zhongshania	16	29	14	15	11	15	22	15	7	6	28	21	22	27	8	18	107	36	6	7	1	7	7	7	11	2	5	6	6	9	12	22	29	18	2	9	14	7	10	2	9	12	13	43	9	23	25
Bacteria	Proteobacteria	Allochromatium	49	89	27	95	12	55	147	64	44	92	91	105	97	133	79	78	78	90	47	61	27	51	245	56	183	29	60	94	50	130	65	21	85	92	17	59	111	96	24	33	64	89	120	137	43	116	35
Bacteria	Proteobacteria	Caldichromatium	47	215	40	51	18	35	34	44	61	55	42	85	34	46	43	30	71	81	24	28	17	22	30	17	30	8	19	31	17	37	23	6	121	15	13	91	39	37	19	22	32	31	21	128	16	54	22
Bacteria	Proteobacteria	Candidatus_Nitrosacidococcus	11	38	59	20	19	25	39	23	30	19	53	11	15	30	22	41	81	39	17	26	18	22	38	24	3	33	37	30	22	14	22	19	20	23	28	11	11	25	17	54	38	36	22	54	38	27	32
Bacteria	Proteobacteria	Candidatus_Nitrosoglobus	6	10	11	9	4	27	12	11	13	5	12	10	6	20	12	14	17	17	15	12	3	5	22	4	10	15	26	3	11	18	5	5	7	13	4	7	42	9	7	22	22	14	14	13	13	10	27
Bacteria	Proteobacteria	Marichromatium	62	67	65	61	10	18	111	40	51	44	75	63	80	66	59	87	36	58	25	23	22	28	44	19	26	19	23	41	10	87	36	15	72	24	10	17	28	35	18	23	19	52	77	66	40	59	25
Bacteria	Proteobacteria	Nitrosococcus	64	108	54	94	27	55	73	49	68	69	73	63	79	80	79	98	100	81	33	36	32	36	53	24	29	28	23	32	36	33	46	21	123	17	21	26	41	49	34	33	37	78	81	100	36	56	35
Bacteria	Proteobacteria	Rheinheimera	146	301	110	163	49	86	121	104	94	106	145	131	169	182	89	100	325	208	48	32	31	1167	58	27	36	31	34	29	81	115	147	33	152	32	43	38	81	81	135	46	69	64	52	181	35	78	74
Bacteria	Proteobacteria	Thermochromatium	17	49	29	37	10	45	29	31	8	35	30	27	50	36	29	105	29	27	24	20	13	25	53	23	21	21	45	79	33	39	43	8	45	29	18	107	19	35	20	56	20	43	35	74	18	71	12
Bacteria	Proteobacteria	Thiocapsa	36	44	27	53	7	32	50	28	20	40	53	37	53	50	55	54	36	39	27	31	26	29	61	34	21	31	45	88	28	90	65	28	106	28	12	21	33	80	33	51	26	64	52	71	23	56	38
Bacteria	Proteobacteria	Thiocystis	21	119	41	86	8	34	88	41	24	45	62	70	78	87	55	95	41	67	33	41	46	55	49	50	43	46	28	61	30	84	67	27	104	52	18	47	43	93	37	50	49	98	74	94	29	95	37
Bacteria	Proteobacteria	Thiodictyon	31	79	37	84	12	63	138	51	28	50	106	71	68	134	63	114	69	118	40	42	42	85	70	38	44	23	24	46	42	96	69	48	139	55	15	78	63	113	47	52	38	124	122	134	48	102	40
Bacteria	Proteobacteria	Thioflavicoccus	35	70	39	75	10	40	51	32	27	36	45	66	46	47	27	72	36	92	45	20	27	55	117	57	35	26	34	54	33	69	52	32	65	45	15	44	58	85	42	63	49	61	57	58	24	78	14
Bacteria	Proteobacteria	Acidihalobacter	39	180	47	72	18	54	92	48	79	62	68	65	63	84	88	112	82	95	66	37	33	47	72	34	77	30	27	27	37	73	51	22	143	48	10	23	68	49	15	38	41	111	125	98	41	167	45
Bacteria	Proteobacteria	Alkalilimnicola	20	19	14	18	7	8	42	7	12	6	33	43	11	23	26	21	17	20	10	19	10	12	28	16	11	7	9	10	14	29	13	9	57	5	2	17	8	30	21	16	10	43	41	41	16	18	6
Bacteria	Proteobacteria	Aquisalimonas	13	46	18	46	16	24	47	18	9	10	38	34	27	30	32	49	54	34	21	15	21	44	28	19	13	10	18	21	14	31	29	15	55	25	8	21	29	38	14	13	16	42	48	244	20	55	7
Bacteria	Proteobacteria	Ectothiorhodospira	36	50	25	45	12	24	98	26	17	90	39	60	79	37	55	67	32	51	24	22	32	29	66	33	20	14	17	20	27	64	34	28	93	29	8	25	19	34	19	34	24	55	95	59	24	58	11
Bacteria	Proteobacteria	Halorhodospira	21	81	24	49	4	16	76	23	28	36	41	75	48	77	53	56	36	54	42	27	35	26	42	29	35	18	17	27	19	60	19	9	69	25	8	20	26	38	10	41	23	86	65	53	33	49	20
Bacteria	Proteobacteria	Spiribacter	142	91	38	80	19	51	116	50	36	48	84	92	78	104	74	110	62	85	49	40	53	126	69	37	44	30	55	53	27	110	71	42	147	45	17	18	65	61	13	40	40	123	195	449	54	110	44
Bacteria	Proteobacteria	Thioalkalivibrio	134	382	120	248	59	110	226	124	101	108	170	281	205	257	220	192	240	174	71	168	81	171	159	98	81	96	75	196	110	149	239	138	769	192	71	138	199	398	161	118	112	277	257	428	97	152	94
Bacteria	Proteobacteria	Granulosicoccus	45	178	68	142	31	78	56	32	39	19	38	83	85	91	58	81	66	113	11	62	70	78	24	10	40	31	19	16	20	72	56	9	146	116	6	28	46	20	17	91	47	118	57	134	70	73	120
Bacteria	Proteobacteria	Sulfuriflexus	109	38	19	55	11	25	60	21	24	19	50	36	40	41	37	44	100	23	32	22	26	37	24	17	14	17	27	88	29	39	31	13	71	20	6	19	11	38	8	41	21	35	77	99	26	44	33
Bacteria	Proteobacteria	Halothiobacillus	117	114	35	58	12	54	95	49	55	24	77	57	71	151	54	97	63	72	34	44	50	47	66	22	54	28	33	75	20	76	82	35	133	25	9	15	26	30	33	46	26	138	132	101	45	102	32
Bacteria	Proteobacteria	Guyparkeria	17	36	16	27	11	14	47	9	19	27	28	28	31	32	32	52	8	32	20	22	10	12	29	17	8	12	10	8	28	24	29	6	148	15	5	33	22	20	12	14	13	58	43	79	16	34	24
Bacteria	Proteobacteria	Sulfurivermis	86	109	47	47	19	43	80	44	45	49	49	79	59	45	42	73	73	59	36	33	41	32	59	49	19	37	15	22	41	50	42	19	104	19	19	23	53	70	24	38	28	85	80	88	24	58	27
Bacteria	Proteobacteria	Wenzhouxiangella	1967	78	65	114	29	122	86	61	36	44	106	70	106	107	48	80	66	112	87	44	258	757	107	47	66	25	395	1734	49	287	61	26	170	117	26	26	55	60	25	576	50	134	806	70	105	427	48
Bacteria	Proteobacteria	Woeseia	18	26	6	19	5	12	23	6	13	9	8	22	18	18	28	36	21	14	8	7	5	13	14	10	7	11	4	9	16	25	24	7	35	24	4	15	11	17	7	10	7	15	16	22	9	16	15
Bacteria	Proteobacteria	Thiohalobacter	26	64	20	51	25	37	55	36	24	25	62	49	70	42	50	48	65	23	32	25	39	49	53	29	25	13	38	74	17	44	35	11	93	36	11	17	38	26	24	75	20	67	64	184	31	59	25
Bacteria	Proteobacteria	Sodalis	222	719	162	529	54	164	266	121	102	94	256	473	310	280	547	255	192	239	94	108	106	141	155	99	73	91	165	494	81	152	97	71	356	134	41	50	113	220	58	210	56	226	292	297	136	236	138
Bacteria	Proteobacteria	Jinshanibacter	42	96	48	36	12	22	48	31	28	29	44	46	61	52	26	61	97	49	3	17	7	19	18	18	9	16	7	24	20	24	9	18	55	14	6	24	26	22	13	11	24	24	20	77	28	37	20
Bacteria	Proteobacteria	Leminorella	83	126	51	61	10	37	68	45	23	30	76	58	65	74	68	47	104	61	16	14	29	48	14	13	6	18	16	14	13	24	19	11	70	12	2	18	34	20	10	16	30	60	73	83	18	43	42
Bacteria	Proteobacteria	Limnobaculum	25	106	29	15	12	28	40	30	64	48	50	34	35	39	44	34	69	43	38	24	10	9	26	10	32	8	9	8	10	15	12	4	16	8	3	20	24	22	11	12	15	21	20	46	19	12	34
Bacteria	Proteobacteria	Pragia	56	129	36	40	15	51	39	57	56	41	62	37	54	51	31	31	91	75	14	9	9	8	18	7	21	5	22	17	8	16	44	6	66	10	6	9	21	7	6	8	11	28	22	116	26	39	23
Bacteria	Proteobacteria	Atlantibacter	14	33	26	21	6	18	24	16	11	23	29	28	22	36	16	32	43	15	4	18	10	7	12	15	12	14	9	4	8	14	10	9	21	9	3	24	10	13	13	5	16	30	15	91	20	27	18
Bacteria	Proteobacteria	Buttiauxella	15	46	14	21	9	21	32	16	17	14	32	35	36	33	32	35	50	19	10	12	13	14	13	7	15	14	27	32	13	29	13	5	56	8	6	12	26	33	9	20	17	62	26	35	14	28	10
Bacteria	Proteobacteria	Candidatus_Annandia	103	53	72	71	114	78	45	74	55	72	85	32	133	47	72	42	75	54	114	46	55	78	40	75	38	52	82	87	87	71	74	72	311	72	92	122	98	77	57	95	116	43	71	139	29	94	79
Bacteria	Proteobacteria	Candidatus_Blochmannia	118	402	133	226	123	146	170	108	100	110	170	163	227	223	266	142	229	338	115	88	104	113	75	142	86	142	124	144	155	128	162	209	196	169	79	109	101	144	140	135	161	148	132	157	77	124	96
Bacteria	Proteobacteria	Candidatus_Doolittlea	9	15	16	16	8	5	14	9	3	16	26	7	26	14	8	9	60	39	5	3	3	1	3	0.0	0.0	1	1	0.0	0.0	4	11	0.0	6	1	4	6	9	3	2	2	11	8	1	80	8	5	8
Bacteria	Proteobacteria	Candidatus_Gullanella	12	12	6	14	2	7	12	17	9	9	22	13	14	9	15	10	31	13	20	6	5	15	8	6	6	6	9	1	19	15	8	16	13	7	3	8	8	5	6	7	7	7	12	20	9	11	9
Bacteria	Proteobacteria	Candidatus_Hamiltonella	66	187	68	49	18	94	68	51	89	53	79	62	63	62	10	44	120	76	8	36	33	24	19	18	34	31	30	29	23	15	66	23	33	15	24	28	69	24	29	52	34	32	22	79	18	87	22
Bacteria	Proteobacteria	Candidatus_Hoaglandella	19	21	21	31	5	5	19	7	7	10	7	10	21	17	9	20	14	13	2	6	7	8	1	8	5	18	3	8	4	6	5	3	26	7	12	10	10	10	6	1	4	5	6	17	9	12	18
Bacteria	Proteobacteria	Candidatus_Ishikawaella	51	178	39	13	11	19	24	20	54	32	26	53	19	4	22	25	30	27	7	8	14	2	3	7	2	10	6	12	13	8	4	61	8	1	7	10	34	7	17	9	4	15	5	23	13	48	7
Bacteria	Proteobacteria	Candidatus_Mikella	18	24	19	6	4	21	14	15	42	15	16	18	11	21	6	5	46	11	33	20	12	0.0	6	5	5	0.0	23	17	12	5	3	22	13	2	2	10	11	7	6	82	39	7	11	18	15	17	20
Bacteria	Proteobacteria	Candidatus_Moranella	10	24	2	26	13	15	35	11	12	11	14	13	15	34	16	11	56	18	3	12	5	4	5	8	1	8	4	3	3	11	1	0.0	9	0.0	1	8	6	8	4	11	6	9	3	39	8	7	6
Bacteria	Proteobacteria	Candidatus_Profftia	106	235	75	61	47	65	94	71	80	58	74	85	68	71	95	98	142	76	45	42	30	34	125	111	87	68	81	123	52	89	96	60	136	47	58	58	38	110	38	121	54	51	39	107	41	79	51
Bacteria	Proteobacteria	Candidatus_Purcelliella	3	11	17	24	28	27	18	17	6	24	10	6	9	94	9	10	29	23	9	16	13	10	10	4	12	9	11	6	12	20	6	10	22	19	4	12	35	8	10	13	18	11	9	86	9	8	16
Bacteria	Proteobacteria	Candidatus_Riesia	59	75	45	56	48	70	20	41	148	32	66	30	40	58	56	34	68	33	30	51	57	42	41	38	28	64	47	86	57	36	27	49	154	33	37	32	32	74	68	38	30	41	45	137	57	34	17
Bacteria	Proteobacteria	Candidatus_Schneideria	8	18	26	14	13	14	28	17	16	25	16	18	45	22	13	12	22	22	17	27	56	14	1	4	8	11	6	11	7	41	20	47	32	12	8	13	11	19	15	19	10	18	24	43	14	29	16
Bacteria	Proteobacteria	Candidatus_Symbiopectobacterium	12	51	17	22	6	19	24	14	11	12	17	21	14	35	19	25	12	26	3	5	2	5	6	9	13	10	6	7	7	14	2	4	21	11	3	12	12	14	3	4	9	26	15	29	14	21	12
Bacteria	Proteobacteria	Candidatus_Tachikawaea	14	50	38	14	17	13	35	41	45	34	32	27	29	25	20	41	37	17	19	34	18	14	32	21	15	32	16	16	10	12	22	48	28	19	5	30	32	18	14	30	20	14	17	25	36	10	42
Bacteria	Proteobacteria	Cedecea	61	121	75	113	37	34	124	46	68	52	92	84	89	125	79	132	97	77	42	31	42	53	64	42	49	41	52	62	45	48	46	48	241	47	20	29	43	67	39	35	37	136	64	177	37	78	34
Bacteria	Proteobacteria	Citrobacter	1493	921	644	916	341	622	839	583	610	437	828	1014	667	1380	578	801	1387	727	408	532	484	648	656	528	260	300	392	1143	586	823	332	215	1215	374	227	410	339	375	268	856	518	774	1383	1211	445	1005	775
Bacteria	Proteobacteria	Cronobacter	104	212	95	119	27	74	141	109	100	93	130	149	137	108	99	162	179	270	50	54	43	73	91	53	71	30	27	66	51	96	52	39	170	59	24	29	58	63	42	40	58	167	142	160	48	139	48
Bacteria	Proteobacteria	Enterobacter	726	1390	629	895	289	639	1031	580	656	607	1001	1042	876	1047	804	986	989	1001	519	460	334	546	536	373	408	359	361	638	393	753	522	416	1914	506	184	338	534	730	453	474	484	1040	849	1314	508	927	517
Bacteria	Proteobacteria	Escherichia	531	919	534	560	354	447	610	498	436	597	628	490	518	788	555	544	779	652	357	309	601	875	363	474	328	359	567	546	609	416	513	462	894	1209	312	353	569	539	456	500	328	582	561	736	227	501	411
Bacteria	Proteobacteria	Jejubacter	24	70	15	35	2	32	26	21	15	17	29	63	19	29	34	18	27	33	7	24	13	12	8	4	9	23	10	73	20	24	10	10	52	72	6	7	24	17	10	16	8	35	35	61	13	22	11
Bacteria	Proteobacteria	Klebsiella	1982	1541	1859	1229	1554	709	2787	1636	954	2449	3178	1873	1183	3201	3401	1011	2088	3912	1924	1525	1876	3390	4062	3237	2859	5663	1589	2896	1546	2713	2354	1742	2936	2949	841	1944	1238	2494	632	2733	714	1391	2733	2557	987	2190	1986
Bacteria	Proteobacteria	Kluyvera	24	73	14	46	13	46	47	19	26	25	39	45	39	71	36	39	49	47	19	16	16	27	28	7	17	18	20	47	10	46	20	12	77	25	4	19	25	37	5	44	13	23	43	37	23	50	16
Bacteria	Proteobacteria	Kosakonia	99	250	88	134	33	91	147	118	89	102	183	153	166	125	143	161	180	166	59	69	49	62	103	53	76	62	88	101	73	80	66	79	203	67	39	44	96	114	57	98	64	164	175	176	63	125	69
Bacteria	Proteobacteria	Leclercia	152	310	123	181	33	157	248	125	196	320	308	245	190	221	118	308	214	236	318	92	69	103	257	78	341	72	58	78	55	389	81	66	196	74	26	77	104	96	63	91	91	231	261	273	202	196	127
Bacteria	Proteobacteria	Lelliottia	42	205	35	66	8	152	128	53	210	167	210	100	54	101	90	130	54	215	118	50	39	25	68	21	161	17	18	25	21	93	22	34	74	27	10	21	33	37	14	41	57	134	163	76	80	101	109
Bacteria	Proteobacteria	Metakosakonia	4	17	3	0.0	0.0	1	0.0	0.0	0.0	6	0.0	1	1	5	0.0	4	2	2	0.0	4	2	0.0	0.0	1	0.0	0.0	2	0.0	0.0	2	0.0	0.0	3	1	0.0	3	1	2	0.0	2	0.0	1	0.0	3	1	1	1
Bacteria	Proteobacteria	Phytobacter	15	35	19	12	2	11	21	8	23	13	17	18	30	28	19	18	23	17	9	9	3	8	17	7	4	5	5	5	9	7	7	2	20	11	0.0	2	7	10	3	7	7	26	12	31	9	14	10
Bacteria	Proteobacteria	Plesiomonas	88	176	114	151	77	40	91	43	62	37	66	88	113	63	79	57	97	63	17	20	51	40	30	45	15	57	51	49	54	35	15	53	50	20	18	21	36	28	30	14	21	76	29	86	33	79	44
Bacteria	Proteobacteria	Pluralibacter	31	179	34	58	15	42	69	41	27	19	61	99	69	54	88	70	64	48	28	26	27	31	56	24	19	19	17	32	18	33	41	11	68	30	15	21	34	43	18	16	14	77	64	131	20	71	21
Bacteria	Proteobacteria	Pseudescherichia	1	14	3	31	1	18	10	5	7	6	7	25	12	14	8	7	3	19	7	2	4	5	19	0.0	6	2	5	4	7	7	10	2	5	1	1	5	6	7	4	4	9	7	11	14	10	7	9
Bacteria	Proteobacteria	Pseudocitrobacter	159	48	23	25	7	24	28	17	15	21	39	12	48	42	45	31	37	26	13	7	37	74	22	5	4	12	4	10	4	18	3	12	63	26	5	13	15	18	2	23	19	26	102	83	8	29	15
Bacteria	Proteobacteria	Raoultella	234	129	53	146	44	83	136	84	97	127	176	193	132	196	103	165	141	121	79	47	87	156	137	128	96	95	91	188	109	139	64	202	189	101	46	60	118	85	79	94	37	121	246	163	71	147	59
Bacteria	Proteobacteria	Salmonella	188	311	297	2064	146	209	258	190	165	200	242	288	310	340	316	378	309	314	149	2873	214	182	183	201	172	205	223	170	209	180	215	151	290	188	122	123	159	180	158	119	133	268	249	581	213	294	179
Bacteria	Proteobacteria	Scandinavium	11	62	33	27	3	10	29	11	14	23	32	17	56	19	21	14	40	17	7	5	3	4	14	4	11	4	3	17	1	7	21	2	36	8	2	1	15	8	10	0.0	2	8	10	32	5	8	9
Bacteria	Proteobacteria	Shigella	24	44	14	13	8	8	23	19	24	17	21	13	13	17	11	15	19	23	7	5	17	0.0	8	5	3	4	2	6	9	6	5	3	8	2	2	12	21	10	1	3	16	1	9	13	11	12	8
Bacteria	Proteobacteria	Shimwellia	47	34	14	21	8	13	27	10	8	14	17	17	25	33	17	21	82	48	10	8	20	38	10	4	7	8	21	70	6	21	38	9	53	8	4	6	19	9	3	32	11	31	61	57	11	39	9
Bacteria	Proteobacteria	Yokenella	8	28	14	28	4	12	28	15	19	19	19	17	26	42	46	19	52	44	11	4	4	3	14	8	5	3	5	11	8	23	8	5	30	7	2	5	12	13	9	10	7	12	22	31	8	18	9
Bacteria	Proteobacteria	Buchnera	1376	2065	1818	1704	3465	1697	1342	1648	1789	1739	1687	1173	1636	1523	1189	1744	4041	1822	1863	1329	1358	1081	1224	1504	1198	1299	1243	1450	1544	1425	863	1984	1138	996	650	1193	1296	1339	1065	1853	1553	1007	1224	12578	1142	1632	1418
Bacteria	Proteobacteria	Erwinia	357	791	453	526	211	356	422	285	327	372	597	504	496	572	365	453	865	533	279	204	220	249	225	223	218	225	171	208	234	332	252	215	513	294	122	244	235	232	189	279	266	384	413	884	524	405	320
Bacteria	Proteobacteria	Mixta	57	182	60	111	23	41	73	47	50	69	95	98	108	103	73	97	105	113	40	40	33	51	32	26	25	40	33	63	37	58	47	23	72	25	11	24	52	55	23	39	29	110	57	106	27	86	35
Bacteria	Proteobacteria	Pantoea	630	1273	546	871	251	487	816	416	545	469	757	773	671	875	509	661	1023	824	286	300	301	350	426	233	263	234	246	354	247	477	306	244	863	241	128	256	376	316	247	347	289	634	592	1000	307	600	377
Bacteria	Proteobacteria	Tatumella	86	192	129	105	36	93	103	69	75	58	214	93	91	100	62	85	170	124	30	35	37	43	19	27	14	32	43	25	25	36	27	28	96	23	12	15	35	35	25	25	18	40	66	150	32	68	79
Bacteria	Proteobacteria	Wigglesworthia	12	28	24	9	11	9	25	10	13	12	26	17	19	5	11	15	34	14	4	11	10	6	14	10	7	4	9	6	9	14	10	5	20	12	5	18	30	2	22	24	21	10	11	29	8	17	20
Bacteria	Proteobacteria	Edwardsiella	124	298	103	143	32	243	203	140	71	92	157	154	164	152	200	264	165	166	122	113	99	99	199	121	98	90	91	90	58	177	107	69	627	137	53	57	150	182	72	67	123	207	123	273	120	144	167
Bacteria	Proteobacteria	Hafnia	270	288	277	264	312	130	143	79	174	156	162	132	161	65	160	147	275	221	128	48	114	238	98	139	161	181	220	355	271	144	395	255	262	85	161	180	68	206	146	92	100	113	105	137	103	133	62
Bacteria	Proteobacteria	Obesumbacterium	10	16	21	21	17	9	18	6	6	5	17	16	23	19	19	29	29	25	2	9	4	8	5	11	6	1	5	6	4	10	5	3	17	3	4	1	3	8	8	5	3	16	17	37	10	18	7
Bacteria	Proteobacteria	Arsenophonus	194	431	239	212	102	131	217	177	227	196	271	204	208	251	109	268	552	323	128	136	126	94	107	76	126	107	79	59	105	135	91	90	153	161	63	104	95	98	82	113	85	82	150	358	127	124	139
Bacteria	Proteobacteria	Morganella	462	460	652	1615	840	1600	1417	981	699	1408	1071	744	1510	2743	367	498	1598	1227	186	899	10013	482	195	2198	440	813	356	401	320	507	610	830	1987	161	73	520	2499	1875	4356	671	959	490	328	2860	317	1121	575
Bacteria	Proteobacteria	Photorhabdus	326	526	236	179	136	142	215	201	211	135	214	200	181	223	174	188	334	239	114	180	148	102	141	73	242	143	88	111	67	96	223	98	169	88	25	89	115	208	118	121	233	218	174	354	116	155	143
Bacteria	Proteobacteria	Proteus	514	876	612	640	335	461	504	462	550	553	642	547	674	585	430	760	993	650	433	333	295	330	508	316	434	446	314	328	380	474	251	374	520	275	236	393	307	386	330	447	437	485	458	704	396	577	531
Bacteria	Proteobacteria	Providencia	443	795	441	532	251	550	586	459	917	724	708	518	488	538	487	695	829	695	651	288	255	303	445	251	693	253	256	297	292	614	262	224	491	260	171	231	279	343	228	333	374	416	528	707	425	457	425
Bacteria	Proteobacteria	Xenorhabdus	211	365	299	312	110	202	265	196	201	326	261	201	269	323	177	207	429	406	157	109	84	82	128	89	63	93	99	88	127	135	92	128	241	68	53	89	200	110	79	113	108	193	157	335	110	195	161
Bacteria	Proteobacteria	Brenneria	63	307	116	157	39	98	181	66	89	87	189	152	154	167	143	170	148	180	77	63	46	92	118	52	58	50	56	72	48	127	56	51	206	60	28	30	99	66	51	74	52	220	251	114	77	172	60
Bacteria	Proteobacteria	Dickeya	658	575	308	471	125	344	691	205	274	268	416	392	376	759	285	450	461	483	180	139	209	206	293	170	128	133	190	224	145	271	167	142	504	182	73	254	205	205	132	239	161	494	380	582	181	433	221
Bacteria	Proteobacteria	Lonsdalea	195	125	49	75	16	52	63	27	45	24	54	68	74	119	32	61	150	79	20	28	44	55	38	29	33	21	16	101	21	62	27	20	229	24	4	11	36	49	64	56	17	30	126	105	36	75	50
Bacteria	Proteobacteria	Musicola	15	93	26	60	13	20	47	17	31	30	52	45	52	35	84	27	123	46	30	17	20	10	27	8	15	16	9	27	19	19	7	13	45	11	7	5	25	39	10	7	19	56	41	74	31	50	46
Bacteria	Proteobacteria	Pectobacterium	433	331	286	456	87	244	298	200	189	193	277	289	326	333	289	266	503	362	111	117	166	201	160	148	126	131	294	313	184	193	142	131	420	166	128	74	259	198	138	147	147	317	273	408	166	252	170
Bacteria	Proteobacteria	Candidatus_Fukatsuia	34	96	22	46	6	8	34	18	26	20	40	25	42	91	56	74	40	50	4	19	37	41	12	14	3	15	21	29	20	13	15	17	65	22	2	10	21	15	8	6	11	30	16	19	14	22	16
Bacteria	Proteobacteria	Chania	31	57	22	35	16	25	30	23	29	36	33	41	34	38	30	48	60	53	12	14	9	19	29	7	11	7	5	9	18	24	9	4	42	27	14	15	14	10	3	17	19	27	26	44	17	56	18
Bacteria	Proteobacteria	Ewingella	32	130	56	195	14	61	262	42	23	15	190	115	70	149	113	57	61	23	7	20	8	14	19	19	13	23	19	15	5	10	8	27	66	12	3	6	42	36	22	23	26	34	26	127	50	68	13
Bacteria	Proteobacteria	Gibbsiella	14	36	15	28	16	10	20	20	16	11	30	51	50	53	29	26	29	31	21	17	11	10	11	9	14	18	8	17	24	43	27	3	118	11	3	7	39	43	14	13	59	67	20	77	4	28	8
Bacteria	Proteobacteria	Nissabacter	34	32	30	65	13	29	49	22	24	16	48	47	51	55	54	47	93	70	17	21	10	12	21	24	8	16	6	27	12	15	14	7	45	5	5	9	27	17	4	13	5	31	38	61	16	16	30
Bacteria	Proteobacteria	Rahnella	466	204	103	186	25	76	148	94	103	136	114	149	118	191	96	121	134	193	59	42	64	69	69	44	59	52	47	42	55	83	71	44	202	53	23	33	88	67	45	63	74	152	105	172	55	127	83
Bacteria	Proteobacteria	Rouxiella	96	80	32	44	17	29	33	30	41	25	76	25	59	52	31	32	82	59	17	16	23	50	18	5	11	7	44	89	5	48	19	2	95	12	8	7	11	9	11	58	10	20	59	65	22	69	23
Bacteria	Proteobacteria	Serratia	838	1241	489	833	232	774	1254	851	1232	1213	1169	1377	1046	1903	984	1246	802	1003	1365	715	393	633	961	619	1421	339	553	775	434	1336	485	323	1168	548	184	396	665	692	364	724	641	1071	1325	1044	705	927	514
Bacteria	Proteobacteria	Yersinia	438	834	514	624	266	435	538	430	401	390	487	459	585	594	387	457	782	632	273	409	309	411	322	350	235	353	379	392	484	308	280	451	603	298	221	204	253	375	339	276	336	919	548	848	257	545	339
Bacteria	Proteobacteria	Immundisolibacter	35	50	11	29	2	14	52	21	31	17	55	44	22	27	28	61	20	44	17	15	19	27	32	9	24	9	19	13	20	21	26	3	60	18	7	11	30	52	15	19	13	46	59	19	20	39	14
Bacteria	Proteobacteria	Kangiella	115	253	122	137	44	99	107	98	102	71	101	144	120	153	114	134	205	111	74	52	40	55	36	53	33	39	75	121	57	219	73	52	168	72	30	54	63	81	20	78	43	114	61	159	80	138	82
Bacteria	Proteobacteria	Aquicella	37	139	39	77	15	36	44	36	18	39	36	58	44	63	63	61	75	62	35	20	13	23	25	19	11	10	24	29	37	43	13	17	70	27	8	32	43	36	16	24	30	60	34	53	19	87	40
Bacteria	Proteobacteria	Coxiella	47	73	93	45	18	46	46	40	44	55	40	60	61	71	87	139	123	48	40	97	67	35	31	66	61	88	35	67	44	67	88	72	174	58	18	286	41	88	200	61	66	51	48	106	72	28	73
Bacteria	Proteobacteria	Rickettsiella	155	57	19	30	22	33	37	21	47	39	48	35	39	67	21	48	39	42	56	28	36	71	39	10	52	76	32	66	32	54	13	43	74	51	9	22	60	32	28	48	17	22	112	22	29	55	35
Bacteria	Proteobacteria	Fluoribacter	37	22	73	44	67	29	23	16	24	10	18	17	57	28	46	36	77	21	9	18	60	42	23	82	14	68	55	31	60	9	25	56	26	19	29	29	29	32	38	13	15	24	18	30	17	8	19
Bacteria	Proteobacteria	Legionella	1742	2044	3941	1005	3906	2040	1200	3068	1040	920	3033	1000	1515	1936	1428	4366	3678	1445	1587	3875	1783	1710	3595	1458	826	3489	2169	1685	744	2529	2336	2023	2412	1505	1361	3364	1493	1503	1415	5414	4142	4028	1670	3482	3536	1938	3074
Bacteria	Proteobacteria	Tatlockia	2	17	18	30	12	16	17	18	11	18	42	17	15	47	9	12	36	13	9	10	12	9	7	5	10	12	9	4	8	12	17	12	13	6	5	5	8	9	6	6	9	12	11	35	10	14	10
Bacteria	Proteobacteria	Candidatus_Methylospira	35	119	17	33	10	19	44	23	47	16	35	43	48	73	26	32	14	21	14	8	15	14	37	7	18	5	19	24	11	25	13	6	73	14	23	8	27	15	7	15	14	29	29	47	20	32	21
Bacteria	Proteobacteria	Methylocaldum	15	42	18	37	10	11	57	25	20	20	35	28	34	39	34	40	50	40	17	13	11	18	17	14	6	6	15	34	20	34	15	9	33	11	11	16	18	26	7	13	12	22	32	39	12	27	10
Bacteria	Proteobacteria	Methylococcus	139	122	53	112	37	101	203	90	71	95	144	155	156	179	135	210	145	134	80	53	69	78	146	87	67	59	60	129	52	190	107	65	295	55	25	49	102	129	52	88	80	243	239	256	93	147	56
Bacteria	Proteobacteria	Methylogaea	47	100	32	36	5	31	53	37	30	33	51	49	43	47	70	67	34	43	14	36	21	30	52	19	14	12	13	20	35	73	32	16	57	25	9	17	27	54	22	28	14	42	79	60	15	34	20
Bacteria	Proteobacteria	Methylomagnum	106	41	10	50	10	29	53	30	27	26	75	45	60	74	33	72	40	40	39	29	102	63	51	44	17	19	48	224	43	72	31	26	118	28	14	24	25	38	22	100	32	77	76	84	39	90	24
Bacteria	Proteobacteria	Methylomicrobium	53	102	22	48	12	27	67	33	31	30	41	53	38	52	45	67	43	51	32	22	26	28	42	17	26	26	22	29	38	32	36	16	61	23	12	14	34	74	11	16	22	90	57	91	27	54	19
Bacteria	Proteobacteria	Methylomonas	264	437	185	900	436	376	523	236	368	1020	770	407	393	1486	407	370	1171	544	121	132	402	235	254	161	396	261	160	281	295	280	394	81	931	249	60	140	525	193	106	167	406	459	445	1614	232	321	221
Bacteria	Proteobacteria	Methylotuvimicrobium	32	78	47	39	13	32	69	62	40	47	42	41	42	52	38	51	38	48	24	15	45	25	34	19	19	13	27	21	24	37	28	344	53	27	11	9	13	57	12	17	15	47	57	47	15	57	39
Bacteria	Proteobacteria	Methylovulum	34	83	25	24	7	20	45	19	45	33	13	36	26	21	16	24	23	22	17	6	8	20	17	6	8	6	17	12	11	13	13	9	23	19	3	11	13	17	5	22	40	25	43	29	15	30	16
Bacteria	Proteobacteria	Acinetobacter	12012	5665	3423	3687	1770	2580	4042	3377	2742	2789	3070	2986	3402	3415	3211	5142	4319	3091	4592	4148	2695	3083	2559	2302	3296	2667	3206	3340	3275	2616	2062	2930	5171	2180	1754	1861	2490	2398	3122	2523	2206	20296	2972	3931	3361	3697	2271
Bacteria	Proteobacteria	Aquirhabdus	44	64	26	29	3	34	86	36	42	27	28	64	30	43	38	61	31	30	6	41	8	17	11	18	8	14	5	17	13	26	7	13	121	17	13	12	20	35	22	15	13	39	38	68	25	27	30
Bacteria	Proteobacteria	Moraxella	1228	869	354	460	148	719	496	396	622	312	563	595	463	941	522	359	751	517	414	285	417	753	290	203	207	277	1161	3497	305	1235	534	312	2805	484	118	283	286	568	337	1244	221	437	833	799	646	1319	308
Bacteria	Proteobacteria	Psychrobacter	430	786	495	1659	274	761	1350	605	382	770	976	1077	1094	907	601	586	644	773	314	331	601	586	516	329	524	295	646	1972	516	734	748	328	1633	497	190	436	530	696	294	466	356	845	1212	737	646	1550	336
Bacteria	Proteobacteria	Sinimarinibacterium	39	65	16	34	4	20	44	32	18	20	31	34	34	51	37	32	29	23	25	18	23	41	35	12	19	15	10	8	11	31	19	3	105	38	3	20	25	34	8	19	34	48	27	72	16	33	14
Bacteria	Proteobacteria	Solimonas	21	158	28	43	8	46	69	41	19	43	38	88	56	51	33	61	31	52	27	42	30	40	50	32	30	21	25	33	27	38	42	32	105	37	10	25	44	61	16	25	29	80	43	103	36	38	31
Bacteria	Proteobacteria	Steroidobacter	30	37	9	24	8	25	29	23	7	26	17	16	33	47	20	24	28	14	20	1	10	30	34	8	11	10	16	38	16	76	13	9	80	16	3	8	8	6	6	42	6	29	42	23	12	46	12
Bacteria	Proteobacteria	Alcanivorax	479	205	55	153	41	79	162	86	88	83	181	124	130	196	127	184	105	119	70	57	97	221	127	50	42	40	120	281	49	193	92	37	335	77	25	43	70	96	38	142	59	163	381	170	84	261	85
Bacteria	Proteobacteria	Ketobacter	31	39	23	34	6	19	25	14	8	18	36	68	25	26	23	36	41	17	13	9	7	22	11	12	27	9	12	23	6	70	9	3	31	16	7	5	22	17	4	47	36	62	11	108	26	15	36
Bacteria	Proteobacteria	Endozoicomonas	54	200	81	143	26	67	98	28	55	32	62	148	98	95	81	99	127	65	27	29	26	53	34	23	24	27	36	35	70	49	34	35	129	34	24	37	30	69	34	18	19	148	54	182	53	110	38
Bacteria	Proteobacteria	Hahella	83	196	64	115	19	49	120	33	55	127	69	110	87	160	96	86	130	102	19	25	19	32	49	26	32	25	34	25	66	32	36	10	183	40	18	35	41	71	34	37	34	74	72	122	33	63	50
Bacteria	Proteobacteria	Candidatus_Carsonella	186	158	203	108	232	79	58	134	128	98	174	68	241	216	214	106	188	72	89	145	153	222	349	100	71	228	215	104	122	371	79	214	329	99	218	146	115	197	132	230	364	194	301	137	120	103	124
Bacteria	Proteobacteria	Candidatus_Portiera	66	42	95	53	128	26	28	39	54	33	38	35	49	50	53	38	113	35	24	34	29	23	46	24	14	28	27	32	61	31	37	40	68	29	12	35	38	60	39	34	28	33	39	49	47	16	55
Bacteria	Proteobacteria	Chromohalobacter	6	38	12	21	4	17	28	10	11	9	41	21	15	28	16	29	19	22	8	19	9	10	24	4	11	9	14	5	8	19	13	5	38	13	5	5	7	16	10	13	10	34	30	52	10	21	9
Bacteria	Proteobacteria	Cobetia	33	113	52	81	25	36	86	50	74	82	78	140	98	69	77	94	47	74	54	30	34	40	79	41	59	17	20	30	48	70	91	34	138	30	19	29	31	58	18	44	61	104	84	190	29	58	37
Bacteria	Proteobacteria	Halomonas	1892	2779	4142	3232	3178	2533	3856	3220	4464	4043	3233	3196	3558	5662	2664	2114	5825	4187	4342	5648	4572	5768	3945	3450	2014	4189	5986	5402	3574	4917	6333	8904	2725	4878	4079	6310	5269	6053	4116	5697	3374	3628	4031	4005	3106	3332	4422
Bacteria	Proteobacteria	Halotalea	8	17	14	71	7	12	29	11	13	21	53	25	33	35	34	28	33	22	5	10	14	12	18	23	7	4	17	18	23	15	14	10	47	13	20	9	8	34	9	12	9	30	29	80	9	31	6
Bacteria	Proteobacteria	Kushneria	34	73	21	56	14	25	71	35	28	46	47	65	61	77	87	72	56	48	34	24	40	30	64	20	18	13	25	40	18	59	59	17	85	29	9	16	49	29	25	11	22	195	92	71	20	51	33
Bacteria	Proteobacteria	Pistricoccus	984	635	73	233	32	343	711	986	333	478	169	997	992	611	352	193	236	919	266	245	579	315	1026	377	120	648	252	1253	1191	454	152	354	1427	1322	37	92	1180	869	106	274	536	710	90	320	562	880	82
Bacteria	Proteobacteria	Salinicola	21	30	6	39	2	17	39	10	12	23	30	20	23	35	27	21	16	14	10	15	24	21	29	5	16	14	11	10	11	22	17	13	25	13	3	11	13	14	2	5	20	41	26	36	6	39	10
Bacteria	Proteobacteria	Zymobacter	13	28	12	35	11	22	34	14	25	12	25	48	33	55	27	27	20	29	10	20	4	16	16	6	9	13	4	4	8	10	9	2	27	2	1	7	9	11	3	14	17	33	29	38	12	32	11
Bacteria	Proteobacteria	Litoricola	35	179	50	256	30	82	82	18	23	62	297	51	90	134	127	25	151	333	23	28	22	19	51	22	20	14	22	32	69	49	37	14	53	21	11	16	27	37	16	33	21	36	12	450	29	31	102
Bacteria	Proteobacteria	Amphritea	59	62	26	35	6	16	51	9	24	12	15	30	21	43	37	27	19	45	7	9	18	29	4	9	15	4	15	54	9	15	16	8	60	18	6	10	11	10	13	26	9	16	49	71	14	35	11
Bacteria	Proteobacteria	Bacterioplanes	220	497	164	46	15	87	87	91	178	67	101	149	59	52	37	59	153	107	14	19	11	9	17	16	5	9	14	8	6	18	26	4	55	2	6	33	36	6	12	10	21	26	20	100	61	88	60
Bacteria	Proteobacteria	Bermanella	170	517	113	78	31	78	96	78	155	70	74	188	57	56	40	82	99	79	14	23	24	50	17	32	10	35	30	42	26	22	24	49	405	24	13	50	75	45	43	15	37	51	24	163	55	113	40
Bacteria	Proteobacteria	Marinobacterium	201	153	66	108	26	46	121	70	66	70	138	86	109	194	90	110	136	85	43	47	49	92	87	41	37	31	24	48	44	90	67	25	220	46	21	54	64	73	37	41	41	140	172	127	62	127	56
Bacteria	Proteobacteria	Marinomonas	412	675	344	312	219	288	331	306	302	311	345	315	315	427	298	315	560	533	201	130	181	364	175	231	169	122	206	350	114	271	353	209	650	187	76	144	154	302	152	207	215	210	230	405	192	256	236
Bacteria	Proteobacteria	Neptunomonas	41	87	35	81	17	38	60	77	44	46	71	76	62	48	67	80	81	43	24	24	12	38	43	30	29	21	17	27	31	28	17	22	75	33	21	21	33	43	16	30	30	54	62	70	26	49	44
Bacteria	Proteobacteria	Nitrincola	23	69	17	41	6	25	32	17	18	14	51	24	29	55	24	29	60	37	4	14	12	7	25	15	8	11	8	7	10	14	9	8	82	4	1	10	9	9	4	8	10	56	23	41	10	29	12
Bacteria	Proteobacteria	Thalassolituus	43	116	45	42	15	66	44	33	41	26	23	73	37	64	40	43	58	36	23	30	20	34	32	17	16	19	11	34	11	23	24	12	198	20	9	22	19	60	43	9	31	42	23	129	24	32	52
Bacteria	Proteobacteria	Venatorbacter	22	25	24	27	5	10	15	21	12	10	32	23	48	16	35	30	21	34	7	12	16	13	5	12	6	10	3	6	1	11	18	4	20	6	9	3	17	15	3	5	11	15	17	25	8	27	7
Bacteria	Proteobacteria	Oleiphilus	38	87	26	38	14	26	29	29	38	21	48	37	29	32	14	21	52	54	8	17	16	23	4	9	15	19	15	22	5	20	9	9	30	13	5	18	15	9	7	34	10	25	31	44	13	17	23
Bacteria	Proteobacteria	Gynuella	62	205	79	97	19	56	67	50	58	47	80	77	98	90	73	80	84	83	21	30	24	16	29	25	17	21	29	36	30	22	59	17	61	30	4	15	24	34	16	23	21	193	61	103	41	85	27
Bacteria	Proteobacteria	Reinekea	397	402	385	677	106	266	462	163	184	188	326	341	618	581	329	296	266	259	90	104	200	185	185	184	108	186	118	250	201	227	239	163	516	183	107	98	159	208	216	121	127	423	400	428	179	318	86
Bacteria	Proteobacteria	Saccharospirillum	22	18	14	38	7	32	43	22	15	19	37	27	45	35	28	30	41	41	15	6	8	19	26	15	17	9	13	14	16	17	14	3	60	14	4	3	24	15	19	7	20	32	25	34	9	19	16
Bacteria	Proteobacteria	Spartinivicinus	147	332	89	65	16	68	77	109	161	64	73	142	65	53	31	71	116	115	26	48	20	25	23	23	44	18	25	17	17	41	23	27	35	33	8	32	48	25	11	34	27	49	35	106	40	122	37
Bacteria	Proteobacteria	Frischella	46	48	39	42	33	41	57	43	38	29	61	32	48	59	35	54	90	67	30	38	20	17	35	28	30	20	26	16	19	25	24	26	37	27	8	16	43	32	17	37	41	30	35	177	28	37	38
Bacteria	Proteobacteria	Gilliamella	194	772	240	1251	989	398	407	371	188	269	433	391	476	2272	888	303	841	440	147	179	1352	255	174	257	285	179	151	104	150	146	160	116	428	96	118	618	976	463	144	134	308	194	278	1110	196	200	223
Bacteria	Proteobacteria	Zophobihabitans	167	177	68	52	26	48	59	49	58	65	80	66	53	63	41	53	90	79	20	25	10	21	20	11	9	18	14	9	14	26	15	11	60	20	6	13	14	23	9	19	15	11	10	71	26	50	26
Bacteria	Proteobacteria	Actinobacillus	295	570	245	310	163	204	267	221	251	208	296	361	311	370	259	231	458	386	74	86	119	173	206	128	83	115	139	116	122	115	92	128	360	100	116	91	115	96	115	143	122	295	211	444	109	280	182
Bacteria	Proteobacteria	Aggregatibacter	313	630	315	363	281	236	302	198	321	248	510	285	373	396	206	285	852	504	98	118	78	76	103	108	114	64	77	70	118	129	86	107	617	57	38	95	133	91	74	74	115	142	125	367	109	201	187
Bacteria	Proteobacteria	Avibacterium	81	175	174	123	46	81	101	73	57	68	161	123	114	155	75	125	239	110	31	30	29	37	66	36	69	39	18	44	36	60	37	28	85	27	18	34	53	36	19	37	29	51	37	154	32	60	89
Bacteria	Proteobacteria	Basfia	392	65	57	92	20	108	61	63	119	55	202	53	63	266	38	71	147	125	49	27	100	171	37	11	23	9	80	189	19	146	25	7	496	69	6	27	31	23	25	160	64	41	343	161	48	164	130
Bacteria	Proteobacteria	Bibersteinia	135	188	33	81	38	47	92	56	29	55	70	86	66	77	46	49	85	105	30	14	29	33	44	15	26	40	36	32	33	88	51	24	111	49	16	35	30	45	27	41	40	136	64	120	22	73	31
Bacteria	Proteobacteria	Bisgaardia	29	42	52	49	18	53	50	38	38	52	31	42	56	45	28	32	108	71	25	18	27	8	27	21	29	82	28	36	25	34	46	36	52	27	14	25	63	30	17	33	17	20	12	65	23	33	23
Bacteria	Proteobacteria	Frederiksenia	95	103	207	469	48	89	209	87	47	66	41	206	155	309	53	87	295	211	21	94	320	31	10	435	23	32	13	47	13	76	27	17	167	23	4	40	49	26	11	7	20	52	9	99	25	23	195
Bacteria	Proteobacteria	Gallibacterium	119	228	123	96	49	74	107	53	106	52	124	99	108	101	32	66	234	133	15	19	19	25	16	25	18	14	21	16	40	20	16	17	55	21	9	17	33	23	11	7	15	30	16	129	33	84	51
Bacteria	Proteobacteria	Glaesserella	93	165	90	120	40	70	107	78	67	83	68	105	119	66	92	92	123	97	61	48	25	40	50	33	46	53	89	149	57	95	49	42	155	23	22	48	85	64	30	107	45	92	56	112	53	126	78
Bacteria	Proteobacteria	Haemophilus	630	726	520	519	235	371	447	458	479	476	464	482	542	566	385	443	830	583	274	386	251	336	239	273	170	278	276	531	423	348	186	269	562	249	226	281	449	334	308	445	334	327	381	712	230	527	328
Bacteria	Proteobacteria	Histophilus	56	65	105	158	41	93	82	71	65	55	102	91	119	133	112	55	284	218	36	23	180	34	56	51	21	41	57	53	70	38	70	638	68	36	28	100	87	48	47	21	32	53	50	162	39	38	55
Bacteria	Proteobacteria	Mannheimia	282	597	440	305	231	257	289	314	453	258	391	275	330	407	233	376	813	313	205	309	132	127	254	193	125	178	123	118	131	136	109	171	237	114	88	147	184	132	107	281	240	310	271	541	236	256	362
Bacteria	Proteobacteria	Otariodibacter	31	39	17	50	31	25	43	21	58	31	109	93	62	170	37	49	120	26	16	19	21	25	37	18	41	14	25	51	32	29	69	10	48	32	1	33	23	23	16	27	17	22	33	181	79	22	173
Bacteria	Proteobacteria	Pasteurella	682	1147	826	432	792	464	431	476	733	353	467	396	525	534	391	519	1287	416	320	483	403	398	262	460	389	640	552	468	1170	229	250	603	387	238	280	387	478	398	363	527	374	365	319	603	392	447	476
Bacteria	Proteobacteria	Rodentibacter	227	381	107	93	34	82	136	95	107	85	98	144	79	90	46	83	160	137	41	32	45	18	34	19	22	23	29	35	44	59	31	65	73	26	30	21	54	20	12	26	42	38	44	145	45	97	50
Bacteria	Proteobacteria	Vespertiliibacter	108	260	37	34	262	64	58	36	86	54	100	79	42	80	69	72	92	59	20	49	16	18	13	45	46	55	19	11	14	46	20	9	45	13	23	53	32	28	17	38	23	36	32	52	49	58	51
Bacteria	Proteobacteria	Marinobacter	480	1817	445	624	155	404	839	353	313	394	711	577	706	627	508	993	950	716	210	235	1068	236	526	383	630	222	237	190	175	421	257	452	987	233	75	130	263	344	126	285	405	2878	713	1208	390	550	356
Bacteria	Proteobacteria	Azotobacter	30	121	37	144	17	46	111	69	26	71	82	92	89	61	57	106	33	85	36	38	30	74	83	30	46	27	19	46	43	61	84	24	123	40	17	30	49	43	33	44	52	152	79	57	26	114	50
Bacteria	Proteobacteria	Entomomonas	98	126	115	91	77	67	87	75	92	90	125	83	125	79	83	99	199	88	59	61	58	79	59	57	51	72	59	48	86	70	57	108	118	45	38	67	53	56	54	63	46	58	61	119	51	74	79
Bacteria	Proteobacteria	Halopseudomonas	100	234	129	149	45	139	171	104	108	146	166	189	192	191	143	235	197	180	83	112	127	137	105	93	67	135	84	110	106	149	92	67	229	110	50	56	75	105	54	63	79	219	160	270	81	157	81
Bacteria	Proteobacteria	Permianibacter	25	125	32	35	17	23	39	23	15	21	44	21	48	34	16	74	75	68	14	32	12	19	27	6	11	6	19	97	6	42	30	1	23	7	15	17	28	12	4	50	9	15	21	78	16	43	9
Bacteria	Proteobacteria	Pseudomonas	5960	16011	7081	10696	2908	6669	11419	7016	7284	7537	9529	13930	8618	10666	8804	10165	8693	10118	5349	6360	5540	6717	7179	4760	5537	5358	5300	7552	6715	8869	10163	4949	13642	6659	4473	5939	6637	9975	4215	6489	6472	15385	11189	12368	6668	10141	6189
Bacteria	Proteobacteria	Thiopseudomonas	616	48	26	169	8	100	408	31	202	31	30	132	83	31	23	279	87	209	12	5	15	30	121	41	22	71	28	7	44	14	24	7	172	22	0.0	17	5075	207	12	11	35	46	205	61	67	162	18
Bacteria	Proteobacteria	Salinisphaera	22	35	12	30	7	13	29	27	10	18	39	36	25	63	27	39	31	88	18	16	18	16	22	19	12	21	16	16	16	20	51	11	50	20	8	13	33	40	12	14	17	46	57	36	8	39	13
Bacteria	Proteobacteria	Allofrancisella	169	210	244	159	123	292	256	282	458	322	238	260	230	282	120	248	369	226	463	348	142	190	336	199	209	162	207	222	201	340	258	266	160	247	127	170	279	254	114	381	471	154	315	322	172	270	313
Bacteria	Proteobacteria	Francisella	960	1406	1862	2169	3588	1142	918	1080	1472	1355	1941	1054	1969	1786	1651	1633	4756	1011	1140	1108	1918	1525	932	1460	1331	1573	1270	867	2479	920	817	1794	1496	797	645	972	999	1196	1184	851	1045	819	1056	2498	826	1133	1104
Bacteria	Proteobacteria	Cycloclasticus	64	38	14	30	7	40	28	24	26	34	45	35	25	47	21	26	37	24	29	14	28	63	31	6	22	21	7	11	11	30	12	10	90	15	2	8	25	13	12	9	9	17	57	23	10	35	17
Bacteria	Proteobacteria	Hydrogenovibrio	138	290	72	86	30	60	195	59	73	32	78	118	66	100	60	91	154	92	21	31	65	57	23	39	20	39	52	54	62	40	32	70	94	22	21	33	38	54	49	31	18	64	73	77	33	95	23
Bacteria	Proteobacteria	Methylophaga	690	2744	329	284	119	385	468	495	467	453	285	522	238	592	98	204	814	409	72	238	201	29	50	101	24	68	26	16	18	83	33	62	315	15	23	172	499	117	127	79	215	84	50	527	164	343	204
Bacteria	Proteobacteria	Piscirickettsia	48	53	63	80	148	184	57	62	54	63	44	73	78	92	73	104	98	65	125	87	48	51	133	71	98	76	45	63	71	83	52	58	81	48	8	100	43	79	37	106	85	40	53	70	38	69	121
Bacteria	Proteobacteria	Thiomicrorhabdus	92	358	91	144	29	141	122	84	70	79	120	126	147	83	113	91	121	110	50	48	26	61	42	40	32	40	42	26	59	48	54	21	183	56	24	40	50	72	28	31	48	97	65	111	37	86	79
Bacteria	Proteobacteria	Thiomicrospira	58	55	53	108	10	24	52	32	31	36	52	51	61	70	79	59	79	54	37	23	26	27	78	48	30	9	15	58	31	40	33	7	157	17	32	21	25	73	12	73	17	45	54	102	31	52	23
Bacteria	Proteobacteria	Thiosulfatimonas	11	124	11	42	4	133	88	42	104	83	130	97	34	51	18	132	37	133	97	54	6	5	49	10	43	17	12	5	11	124	8	4	32	5	4	12	24	37	2	11	13	33	99	64	49	84	122
Bacteria	Proteobacteria	Thiosulfativibrio	66	189	35	209	14	113	114	92	113	56	498	184	113	555	126	236	121	101	57	38	36	52	37	92	81	22	48	37	71	86	37	97	89	68	9	62	68	118	11	41	81	261	187	156	67	132	136
Bacteria	Proteobacteria	Beggiatoa	19	21	31	30	28	30	18	15	15	14	11	19	19	23	19	26	110	18	14	17	10	15	24	12	9	19	14	12	7	15	19	11	32	17	15	10	25	16	13	36	34	14	14	235	24	29	22
Bacteria	Proteobacteria	Thiothrix	115	320	112	75	37	122	162	142	168	152	142	170	114	122	101	185	155	183	63	55	52	45	85	30	53	42	48	65	37	72	75	30	166	52	15	58	48	62	26	37	47	105	123	124	71	122	47
Bacteria	Proteobacteria	Aliivibrio	116	304	122	119	37	102	145	104	167	111	144	136	123	139	129	134	215	145	69	54	37	35	57	54	60	65	43	66	57	65	55	50	205	38	25	42	66	84	73	52	84	72	95	196	87	110	91
Bacteria	Proteobacteria	Enterovibrio	32	73	46	56	33	31	36	28	32	47	46	35	65	30	30	32	112	62	23	29	19	16	21	22	15	27	58	16	13	33	11	17	33	7	4	22	40	14	20	27	24	33	14	98	30	27	27
Bacteria	Proteobacteria	Grimontia	27	62	30	44	5	22	44	32	21	40	34	56	49	59	33	34	87	91	15	18	17	27	18	14	20	15	15	18	17	21	49	9	80	17	4	26	24	26	6	7	21	21	39	85	6	31	47
Bacteria	Proteobacteria	Paraphotobacterium	163	683	123	1911	2187	562	415	446	100	149	540	349	555	5051	1347	313	1245	666	56	166	2646	280	99	331	389	118	52	96	85	94	134	27	462	68	128	1096	1921	603	90	81	402	61	29	2001	143	118	146
Bacteria	Proteobacteria	Photobacterium	1071	895	354	553	151	299	383	279	364	216	542	382	419	718	300	351	749	453	127	257	265	399	136	168	129	224	243	566	166	254	190	133	915	204	78	161	310	180	142	325	204	284	637	761	176	395	198
Bacteria	Proteobacteria	Salinivibrio	60	134	60	62	28	92	89	53	45	84	60	50	104	87	64	61	182	110	32	64	24	23	41	31	31	19	18	62	17	34	45	24	528	192	11	233	63	72	33	28	33	96	70	353	40	46	85
Bacteria	Proteobacteria	Thaumasiovibrio	120	408	67	92	122	87	87	49	109	38	45	105	42	57	35	42	64	57	13	15	19	34	17	23	18	27	12	24	16	98	20	14	51	10	10	23	25	27	12	14	22	27	22	88	26	67	34
Bacteria	Proteobacteria	Vibrio	4991	7490	4733	6301	2539	3018	4104	3059	4325	3402	5330	4164	5446	7194	3678	3723	8939	5310	1868	1876	2523	2618	2374	4541	1822	2640	2185	4371	2128	3481	2019	3769	6940	2436	1036	1443	3539	2360	3013	2948	2179	3098	3322	7032	2176	3855	3415
Bacteria	Proteobacteria	Aerosticca	33	60	15	30	2	19	33	19	20	19	28	34	29	21	24	39	23	39	10	36	16	6	28	13	8	13	11	16	7	18	17	8	88	13	10	5	29	38	6	12	20	48	33	31	10	32	13
Bacteria	Proteobacteria	Ahniella	18	27	18	59	8	52	72	65	23	39	115	48	39	75	42	64	43	39	28	39	22	13	50	7	18	8	11	26	21	37	24	66	114	19	6	16	22	42	12	13	18	120	41	52	25	53	16
Bacteria	Proteobacteria	Dokdonella	10	22	11	35	2	13	47	15	14	13	33	18	20	28	18	45	18	24	20	11	13	11	23	13	20	9	11	7	11	28	21	11	38	9	10	10	15	33	10	9	9	34	34	17	13	18	9
Bacteria	Proteobacteria	Dyella	49	124	72	123	27	66	127	50	33	77	147	135	127	121	119	128	103	111	46	57	70	64	84	38	44	54	36	47	66	80	96	37	180	37	24	50	68	67	35	73	52	158	124	196	54	100	48
Bacteria	Proteobacteria	Frateuria	26	68	41	51	13	46	58	26	29	29	41	51	67	50	47	60	47	50	12	17	24	40	48	18	21	22	16	17	11	48	56	23	94	19	11	16	43	41	19	16	19	78	76	53	18	54	22
Bacteria	Proteobacteria	Luteibacter	48	129	29	104	16	74	133	42	73	77	80	162	71	75	117	74	49	103	103	54	38	52	84	28	89	35	27	43	23	92	36	44	119	29	21	17	39	88	33	40	41	121	138	80	57	91	37
Bacteria	Proteobacteria	Rhodanobacter	46	118	35	72	9	37	122	41	25	69	64	59	94	81	42	94	44	61	28	26	40	51	60	40	52	19	21	31	45	88	81	30	117	32	14	20	35	56	32	40	33	110	109	66	26	81	29
Bacteria	Proteobacteria	Arenimonas	7	33	12	23	2	7	21	14	6	9	25	28	13	19	24	26	9	23	11	15	5	9	14	6	23	6	10	9	8	41	31	5	59	11	4	9	10	18	5	3	4	36	26	17	11	21	11
Bacteria	Proteobacteria	Luteimonas	89	171	75	228	71	106	254	98	71	90	204	187	202	267	172	226	83	144	83	79	67	122	187	78	79	61	62	98	86	165	170	59	281	103	47	71	95	140	47	89	83	288	217	185	75	157	78
Bacteria	Proteobacteria	Lysobacter	873	2017	511	552	121	539	1226	685	703	634	827	866	636	570	671	759	527	619	321	481	511	327	674	351	310	424	196	224	295	798	550	198	1839	241	355	757	2525	481	273	325	749	963	702	781	393	862	599
Bacteria	Proteobacteria	Pseudolysobacter	103	12	5	28	2	10	20	3	4	5	13	20	23	13	17	27	17	5	10	10	8	41	14	7	7	1	4	8	4	18	9	4	30	17	6	4	8	8	6	5	9	34	52	12	6	15	4
Bacteria	Proteobacteria	Pseudoxanthomonas	43	78	43	109	36	49	151	53	53	53	142	127	96	105	94	119	72	109	57	47	45	76	99	38	45	53	34	53	46	152	108	39	189	53	25	56	78	89	31	44	59	173	126	127	49	105	43
Bacteria	Proteobacteria	Stenotrophomonas	1431	756	426	807	186	441	839	583	480	363	1117	685	818	861	846	668	534	691	287	632	481	869	517	703	291	440	550	794	735	517	900	366	891	654	333	648	347	901	871	540	636	1071	1160	829	289	898	287
Bacteria	Proteobacteria	Thermomonas	51	105	60	84	15	48	97	57	24	41	70	79	86	87	75	103	48	71	44	38	44	63	60	56	46	43	37	49	59	85	62	31	172	63	27	27	33	70	28	41	46	130	111	64	52	73	28
Bacteria	Proteobacteria	Xanthomonas	307	827	302	543	99	276	580	299	246	289	508	549	514	453	631	618	430	526	306	249	284	296	497	229	242	228	223	313	248	504	443	184	785	228	152	297	327	426	169	282	264	824	709	808	252	570	256
Bacteria	Proteobacteria	Xylella	43	32	36	49	25	27	45	35	36	32	44	40	58	54	34	53	48	45	16	12	37	47	27	23	17	28	30	27	34	26	18	19	49	35	77	26	39	19	29	27	22	39	51	66	31	49	49
Bacteria	Proteobacteria	Hydrogenophilus	12	41	9	33	7	14	19	8	11	11	15	35	57	22	47	27	22	19	6	9	13	11	11	8	9	3	29	14	8	13	15	4	26	10	5	24	11	14	3	10	11	22	36	27	11	25	10
Bacteria	Proteobacteria	Bacteriovorax	15	90	27	88	22	36	81	30	29	38	33	67	37	47	70	52	85	39	19	26	17	23	42	18	15	24	13	30	31	37	38	20	156	44	10	26	26	64	45	24	23	45	25	77	33	33	26
Bacteria	Proteobacteria	Halobacteriovorax	99	128	122	158	59	123	200	121	207	140	126	134	222	191	121	138	148	131	115	132	64	71	101	86	60	107	89	57	113	87	126	135	195	106	57	87	95	127	48	108	174	256	146	203	96	143	159
Bacteria	Proteobacteria	Bdellovibrio	260	266	172	233	77	182	206	124	169	146	205	266	195	398	343	272	352	193	85	106	88	182	116	109	84	100	117	159	133	159	99	71	533	142	62	86	135	153	85	109	140	196	231	456	119	184	211
Bacteria	Proteobacteria	Fluviispira	33	48	70	31	24	34	30	27	23	35	26	42	23	37	92	61	67	46	45	44	26	48	25	38	24	24	49	42	39	36	33	62	49	27	26	43	36	60	29	36	38	49	53	76	30	36	37
Bacteria	Proteobacteria	Silvanigrella	40	29	24	36	24	56	32	34	45	24	41	18	38	41	54	47	29	28	43	22	26	27	38	15	18	23	20	33	18	31	24	41	44	37	16	22	34	40	17	30	34	33	43	31	24	39	27
Bacteria	Proteobacteria	Mariprofundus	105	152	112	146	65	101	137	120	67	116	101	122	178	138	105	118	100	124	41	64	83	103	89	87	84	76	77	90	100	107	74	72	226	86	46	88	94	104	71	88	63	116	135	141	61	146	50
Bacteria	Rhodothermaeota	Roseithermus	61	95	58	68	13	50	124	62	33	48	84	132	74	99	68	116	54	87	49	46	85	69	90	45	73	47	44	52	39	93	70	44	194	58	18	35	59	68	22	64	45	148	136	97	49	110	35
Bacteria	Spirochaetes	Brachyspira	822	2006	2700	1224	2173	1490	1190	2056	3412	1679	1859	1171	1285	2094	1209	2387	4707	1329	2114	2970	1215	1219	1522	1785	1007	1320	1064	1235	1088	1196	880	1772	1020	905	840	1228	1190	1280	1201	2951	1798	1476	1206	2089	1783	1515	2270
Bacteria	Spirochaetes	Leptospira	299	500	307	360	193	332	476	252	362	414	346	336	373	355	477	644	274	365	329	238	235	460	373	227	264	305	292	292	358	328	274	298	641	331	139	227	199	271	216	226	186	343	424	362	288	311	256
Bacteria	Spirochaetes	Turneriella	28	57	18	44	10	15	38	12	19	30	28	48	40	41	31	51	52	61	21	24	49	31	28	26	18	24	16	30	20	34	70	11	87	55	8	21	18	39	5	20	40	71	34	17	25	25	18
Bacteria	Spirochaetes	Borrelia	2298	5857	1282	1210	1085	9946	4974	940	89450	19257	928	11697	691	2176	1551	2058	2593	860	49906	69617	865	483	21747	3292	1286	645	587	557	13032	539	379	2137	1366	431	328	7552	954	617	436	1304	1991	508	7744	897	22674	628	112405
Bacteria	Spirochaetes	Borreliella	145	324	373	152	168	325	204	360	472	253	370	219	162	295	222	477	513	224	375	299	130	206	343	191	242	183	206	199	187	271	148	251	297	177	142	168	168	202	200	414	393	249	308	373	266	247	325
Bacteria	Spirochaetes	Sphaerochaeta	1859	2551	697	1739	188	2525	2668	1447	1347	2974	2176	5317	1576	2833	2595	1148	1517	1240	2298	648	5532	3993	2502	3036	2884	2550	2406	1591	4822	7790	3371	992	6493	5482	931	1786	4806	4061	1813	5724	3370	2082	5155	1803	1279	2015	735
Bacteria	Spirochaetes	Oceanispirochaeta	115	284	170	146	33	115	248	111	130	161	138	244	144	231	239	234	255	125	70	168	121	135	84	105	72	120	65	127	102	102	131	123	809	132	49	90	103	283	179	108	102	224	163	374	149	146	106
Bacteria	Spirochaetes	Salinispira	161	255	148	272	29	143	215	192	176	204	167	160	169	196	249	301	141	173	159	99	171	146	175	188	117	314	145	201	283	200	141	137	556	137	44	116	139	209	84	192	136	351	141	233	171	182	135
Bacteria	Spirochaetes	Sediminispirochaeta	136	297	91	158	35	76	205	112	133	93	89	215	138	262	164	177	145	206	57	75	70	87	70	80	53	72	59	65	100	139	95	41	250	84	46	64	99	106	45	90	61	129	122	301	137	125	106
Bacteria	Spirochaetes	Spirochaeta	147	305	101	232	33	156	316	119	119	168	226	364	256	281	166	351	178	260	104	117	204	248	166	146	95	131	104	131	142	329	163	85	423	179	41	146	204	202	70	134	150	334	421	230	142	284	94
Bacteria	Spirochaetes	Thiospirochaeta	220	140	282	261	231	118	113	164	132	133	123	112	257	138	205	146	274	131	97	84	365	328	99	374	79	385	361	328	417	73	184	395	415	156	221	173	86	218	358	149	159	364	106	253	70	323	114
Bacteria	Spirochaetes	Treponema	42634	143293	37476	82774	10479	29075	69091	37006	53181	37086	50859	109663	45030	102225	77640	52355	61109	71253	9798	31968	17272	31437	17946	19309	13154	31683	12470	29550	32660	18776	24560	19432	200450	39305	9323	25250	20416	62072	35020	14451	20138	33448	24165	140311	39637	36643	31577
Bacteria	Spirochaetes	Breznakiella	121	313	103	210	46	134	245	91	101	151	161	313	190	248	273	289	216	190	90	143	110	151	200	96	104	106	86	146	138	222	173	84	662	161	34	97	130	219	157	139	96	220	230	361	167	198	139
Bacteria	Synergistetes	Acetomicrobium	31	76	33	113	7	27	50	27	15	31	47	45	99	83	53	50	37	128	14	24	36	22	33	20	19	28	19	17	19	30	47	20	117	21	12	14	27	65	26	27	24	87	46	79	36	63	16
Bacteria	Synergistetes	Aminobacterium	35	25	32	30	10	34	50	36	35	53	58	36	47	66	43	45	79	73	17	24	34	30	19	27	14	28	23	50	32	17	56	102	49	22	20	23	25	42	17	17	23	64	56	53	21	47	27
Bacteria	Synergistetes	Aminomonas	78	93	94	184	15	89	226	98	58	118	164	144	142	155	125	165	64	236	94	76	78	82	159	66	92	58	97	131	58	188	156	43	177	81	17	43	82	95	37	65	86	236	325	110	83	260	41
Bacteria	Synergistetes	Cloacibacillus	271	365	285	493	64	282	533	325	159	556	613	411	578	874	330	399	171	547	207	355	170	195	768	249	232	240	259	511	176	728	461	250	873	472	83	226	242	357	156	504	273	858	2909	429	153	917	128
Bacteria	Synergistetes	Fretibacterium	723	244	278	613	49	373	1471	537	506	877	1183	675	771	310	282	422	130	1341	385	228	398	270	490	237	437	275	409	570	266	796	350	172	646	421	133	291	177	380	120	258	222	745	1885	456	300	793	168
Bacteria	Synergistetes	Jonquetella	190	132	136	521	71	243	566	188	143	323	489	272	357	454	260	209	117	420	117	144	184	223	237	112	170	142	185	272	184	336	347	119	433	175	83	154	164	253	75	128	144	455	724	255	182	706	77
Bacteria	Synergistetes	Thermanaerovibrio	82	64	65	117	12	66	180	82	56	270	153	120	114	111	66	117	56	315	74	63	70	55	138	34	68	85	54	52	94	169	87	38	140	58	14	27	115	79	27	69	80	213	248	94	55	144	56
Bacteria	Synergistetes	Thermovirga	33	47	21	43	11	49	76	35	60	68	40	57	50	36	38	45	13	81	31	18	19	9	32	16	36	15	14	6	31	56	35	6	88	31	11	14	16	19	17	17	23	55	111	43	23	63	45
Bacteria	Tenericutes	Acholeplasma	200	146	214	144	76	146	198	189	198	167	104	210	220	113	162	172	141	149	293	158	152	141	256	216	169	147	154	148	125	257	111	106	260	208	91	120	150	227	109	266	144	253	160	134	136	196	113
Bacteria	Tenericutes	Alteracholeplasma	88	139	66	69	14	59	72	69	109	94	103	87	133	68	70	75	77	72	78	48	62	35	71	80	64	59	73	52	59	99	34	39	174	48	25	64	68	80	49	64	50	56	63	101	55	84	37
Bacteria	Tenericutes	Candidatus_Phytoplasma	239	283	307	239	193	443	504	462	383	582	476	232	244	324	269	379	324	423	509	182	258	258	439	231	499	174	262	319	236	997	190	263	145	225	175	213	424	397	154	236	173	217	378	259	351	274	315
Bacteria	Tenericutes	Haploplasma	110	87	109	102	72	234	177	92	134	202	156	158	179	142	118	181	95	94	227	68	75	96	307	80	135	78	173	88	114	125	78	106	101	111	69	73	108	137	102	102	133	114	137	81	92	241	116
Bacteria	Tenericutes	Mariniplasma	150	100	85	140	66	117	100	166	114	103	71	91	233	70	107	136	222	83	156	100	127	47	143	142	101	97	118	79	125	183	79	90	183	73	114	82	207	163	111	118	87	107	83	129	72	164	106
Bacteria	Tenericutes	Paracholeplasma	64	95	72	102	36	80	77	41	31	90	44	61	136	71	86	77	129	59	94	50	63	31	132	65	46	75	61	51	55	111	91	66	174	71	44	119	86	137	30	123	61	105	52	55	42	87	64
Bacteria	Tenericutes	Entomoplasma	267	119	243	214	218	256	229	229	309	357	204	242	317	166	251	184	174	215	427	150	265	364	219	330	307	304	395	419	484	275	138	383	133	289	284	169	165	226	379	179	258	94	259	133	114	175	189
Bacteria	Tenericutes	Mesoplasma	225	218	291	249	188	364	241	237	229	376	329	200	290	148	277	301	228	205	338	153	248	236	321	248	350	237	327	275	262	427	245	273	191	162	151	206	219	240	189	226	203	262	230	210	191	239	284
Bacteria	Tenericutes	Spiroplasma	868	1285	1335	999	1079	1425	1253	1507	1404	1737	1296	1282	1328	1199	1322	1498	1616	1282	1530	1164	1157	1251	1514	1211	1107	1082	1185	1189	1403	1422	966	1322	1080	1148	723	881	1013	1279	1091	1633	1250	1310	1198	1096	1077	1246	1198
Bacteria	Tenericutes	Candidatus_Hepatoplasma	44	24	45	70	23	87	64	56	37	67	43	71	325	65	23	62	25	42	106	51	50	49	76	22	57	52	68	19	53	68	22	28	62	69	4	35	21	40	26	87	42	50	47	56	49	75	45
Bacteria	Tenericutes	Mycoplasma	2129	3916	6001	2339	4081	3223	2826	5597	5946	2958	3349	2550	3663	4201	2605	4636	7565	3104	3320	5047	2668	3192	3365	3585	2228	3446	3289	3080	3168	3931	2211	3878	3143	2592	1691	2608	6468	3247	2622	5932	3561	2839	2499	4010	3091	2954	3435
Bacteria	Tenericutes	Mycoplasmopsis	748	842	913	918	658	1125	938	944	1297	1165	827	886	1027	790	1115	1111	1134	840	1619	815	758	731	1301	920	1003	806	993	924	799	1316	697	903	933	724	711	642	797	1063	830	1221	988	895	995	1104	659	859	851
Bacteria	Tenericutes	Ureaplasma	195	253	176	125	87	491	330	182	256	406	297	226	151	293	294	305	212	404	290	178	203	163	344	223	149	179	277	275	204	464	213	225	253	228	245	167	247	301	183	378	409	564	288	267	179	458	328
Bacteria	Tenericutes	Candidatus_Izimaplasma	160	74	145	94	45	75	87	92	122	96	94	75	206	94	116	85	100	64	82	61	65	120	263	139	53	71	304	154	125	77	79	79	123	112	40	61	77	110	58	144	94	112	80	82	86	89	129
Bacteria	Tenericutes	Malacoplasma	201	186	236	161	178	591	311	259	328	464	396	212	194	351	181	299	327	404	250	122	161	153	313	160	160	200	180	151	190	274	83	175	166	165	88	154	122	118	168	198	160	115	238	167	99	252	293
Bacteria	Thermodesulfobacteria	Caldimicrobium	22	72	18	21	13	163	21	165	17	459	19	24	28	18	17	22	15	23	300	13	7	17	1355	29	14	393	1390	24	471	32	20	14	21	394	8	15	173	16	11	738	18	19	43	39	18	12	20
Bacteria	Thermodesulfobacteria	Thermodesulfatator	15	110	7	28	7	16	35	20	18	26	40	47	19	82	11	36	59	24	9	8	18	28	30	12	42	29	14	44	45	40	17	15	141	41	2	26	18	127	21	19	14	20	22	75	25	16	18
Bacteria	Thermodesulfobacteria	Thermodesulfobacterium	119	64	145	45	41	116	171	122	124	211	76	44	52	94	81	64	137	219	131	95	141	163	102	112	54	37	56	62	69	397	93	209	113	63	27	97	265	984	38	80	69	171	103	98	69	122	129
Bacteria	Thermodesulfobacteria	Thermosulfurimonas	19	21	15	32	4	14	23	8	20	7	38	26	30	72	27	55	72	30	11	13	6	13	17	7	6	9	5	17	17	20	23	10	74	26	5	20	8	9	11	4	6	23	17	40	20	13	28
Bacteria	Thermodesulfobacteria	Thermosulfuriphilus	22	26	11	54	4	8	36	7	7	54	25	20	16	8	18	16	7	23	10	13	12	9	13	4	7	7	8	13	13	87	7	8	65	23	6	2	31	7	3	12	10	16	32	17	4	27	8
Bacteria	Thermotogae	Kosmotoga	277	97	144	164	53	383	493	172	148	756	223	167	258	138	204	212	139	115	468	143	930	678	373	597	847	265	214	174	953	1542	716	66	902	1149	72	344	188	614	224	1221	662	406	1142	128	99	369	171
Bacteria	Thermotogae	Mesotoga	64	357	68	111	28	392	329	127	34	74	593	309	300	1034	204	185	317	281	30	142	167	52	142	40	81	43	68	69	92	187	124	278	238	50	24	51	248	199	196	83	66	112	78	1537	162	93	168
Bacteria	Thermotogae	Athalassotoga	37	31	28	12	11	13	19	23	28	43	34	30	36	33	19	31	65	53	20	8	24	27	14	18	12	9	16	14	21	39	15	12	35	17	3	16	53	12	14	20	16	26	24	39	18	19	10
Bacteria	Thermotogae	Defluviitoga	51	139	108	48	85	65	78	72	134	99	49	63	55	81	49	66	76	97	71	76	72	86	55	73	43	32	58	54	79	54	37	81	70	48	17	41	84	40	27	92	76	80	63	63	73	94	91
Bacteria	Thermotogae	Marinitoga	144	203	156	185	196	129	137	141	169	134	149	233	174	195	183	221	228	100	217	140	151	179	119	243	106	159	263	157	267	136	97	873	183	132	76	125	156	131	148	135	174	127	146	317	112	127	162
Bacteria	Thermotogae	Petrotoga	54	39	67	79	67	49	81	59	33	65	61	47	67	53	81	62	117	65	47	68	126	100	34	77	31	114	109	62	122	68	32	77	59	31	80	81	47	57	123	82	39	66	36	75	30	70	71
Bacteria	Thermotogae	Tepiditoga	112	140	116	96	105	225	127	97	175	147	234	89	149	121	114	187	136	173	188	91	154	117	117	140	118	181	138	134	169	278	107	149	85	98	94	86	81	93	148	96	85	73	161	106	134	126	163
Bacteria	Thermotogae	Fervidobacterium	752	1927	989	2167	253	665	1368	719	1830	1294	947	1624	832	1515	2124	1877	1567	683	588	1303	539	1211	1028	424	538	420	624	1477	1316	1374	912	335	1616	1085	301	451	347	444	284	890	585	641	906	662	1228	460	917
Bacteria	Thermotogae	Thermosipho	499	1125	1077	1054	1392	578	736	834	943	499	1204	842	1117	1170	1133	1067	1371	775	481	1163	580	696	571	704	561	609	419	393	480	433	759	681	1509	518	519	530	576	913	441	807	617	1508	743	1262	780	846	898
Bacteria	Thermotogae	Pseudothermotoga	93	492	209	380	155	127	162	145	179	113	125	248	221	216	387	277	395	110	110	191	54	81	113	109	115	57	106	173	58	145	87	91	225	66	36	70	90	261	67	221	110	246	167	181	154	158	175
Bacteria	Thermotogae	Thermotoga	322	282	298	568	324	886	570	206	498	829	245	241	581	318	470	238	528	553	587	84	430	440	214	554	104	284	554	482	523	7892	222	330	246	1226	559	512	3601	334	571	289	495	176	370	236	396	452	271
Bacteria	Verrucomicrobia	Methylacidiphilum	84	164	79	102	39	173	198	169	240	484	237	108	70	138	82	221	92	241	355	121	95	62	171	61	393	74	48	72	107	230	32	125	82	81	35	43	35	47	110	118	94	92	173	141	235	103	177
Bacteria	Verrucomicrobia	Ereboglobus	79	78	52	89	33	70	97	61	58	69	93	106	107	95	100	87	55	111	53	55	28	58	78	39	26	25	43	93	65	142	81	38	188	44	33	60	85	80	40	45	54	151	131	101	48	89	51
Bacteria	Verrucomicrobia	Lacunisphaera	51	71	46	83	14	57	99	36	35	44	86	87	99	75	72	84	68	87	21	64	33	48	66	44	35	34	45	53	38	90	61	59	128	35	13	33	65	78	71	48	65	1519	94	81	32	76	27
Bacteria	Verrucomicrobia	Nibricoccus	59	85	45	78	15	101	379	83	58	62	90	88	123	120	89	118	58	84	48	68	70	84	97	49	53	50	73	328	63	166	74	50	228	66	23	51	81	91	45	112	60	95	87	99	93	108	76
Bacteria	Verrucomicrobia	Oleiharenicola	38	65	34	27	35	48	60	27	23	41	44	74	64	56	51	61	38	45	36	19	17	24	49	33	23	20	23	16	20	49	29	16	94	19	10	15	29	40	15	43	13	75	52	51	18	43	34
Bacteria	Verrucomicrobia	Opitutus	91	189	80	136	23	81	226	125	71	146	185	174	197	190	113	216	107	128	84	92	73	73	191	101	88	71	86	77	70	182	140	52	325	103	48	81	116	152	50	130	81	256	209	132	70	174	77
Bacteria	Verrucomicrobia	Coraliomargarita	83	72	51	108	30	43	82	61	40	81	52	47	87	80	77	77	42	71	37	36	35	31	81	46	45	44	52	58	57	74	33	28	92	35	12	28	74	48	17	20	47	73	75	157	44	110	31
Bacteria	Verrucomicrobia	Ruficoccus	151	292	104	178	99	231	326	136	414	258	154	478	335	210	227	342	98	183	76	526	96	169	201	168	336	64	195	276	122	352	249	59	675	141	36	239	151	155	64	132	98	325	242	205	115	192	125
Bacteria	Verrucomicrobia	Candidatus_Xiphinematobacter	87	22	19	10	22	27	18	58	69	79	40	27	31	79	21	6	10	40	33	33	32	79	35	17	14	13	45	209	28	119	39	8	235	45	10	26	38	29	11	109	26	18	68	22	25	56	18
Bacteria	Verrucomicrobia	Akkermansia	397	751	320	556	102	407	741	400	300	462	630	645	633	682	511	791	422	608	294	299	281	319	546	337	295	216	232	490	307	916	378	494	1493	517	116	275	472	433	182	470	415	916	698	708	296	688	292
Bacteria	Verrucomicrobia	Luteolibacter	73	128	64	137	33	86	155	80	64	86	122	174	190	137	145	156	103	124	68	86	71	69	145	63	66	64	59	73	69	151	245	48	304	67	21	43	96	126	55	85	73	245	166	175	58	135	50
Bacteria	Verrucomicrobia	Roseimicrobium	48	72	29	111	13	49	81	48	34	104	67	67	81	68	75	108	60	59	47	56	31	36	98	26	26	22	49	41	32	99	63	24	142	48	22	55	55	80	40	49	54	119	231	85	43	82	37
Bacteria	Verrucomicrobia	Verrucomicrobium	88	201	129	149	36	83	245	151	81	227	241	174	202	233	192	202	114	217	98	96	89	98	160	75	94	63	87	99	74	333	183	70	418	90	22	75	150	141	51	147	83	285	214	227	83	211	96
Bacteria	Verrucomicrobia	Methylacidimicrobium	45	44	19	29	23	31	54	46	18	38	40	69	59	47	49	54	28	54	18	21	23	28	32	29	20	23	26	20	32	54	108	12	93	13	6	16	39	56	9	23	19	57	57	85	22	60	28
[truncated: 3 more columns]
