# Supplementary material for: Dietary modulation of the rumen microbiome drives the expression of metabolic and methanogenic pathways in Bos indicus
Source: mSphere. 2025 Oct 9;10(10):e00535-25. doi: 10.1128/msphere.00535-25 (PMC12570477; doi:10.1128/msphere.00535-25)
Supplement: Table S4 — Expression of active MetaCyc pathways on the ruminal microbiome of Nelore cattle. [file msphere.00535-25-s0004.xlsx]

## Sheet: MetaCyc pathways
Supplementary Table S4: Expression of active MetaCyc pathways on the ruminal microbiome of Nelore cattle
Active MetaCyc pathways	Conv_1	Bypr_1	Bypr_2	Conv_2	Bypr_3	Conv_3	Conv_4	Bypr_4	Conv_5	Bypr_5	Bypr_6	Bypr_7	Bypr_8	Conv_6	Bypr_9	Conv_7	Bypr_10	Bypr_11	Conv_8	Bypr_12	Bypr_13	Conv_9	Conv_10	Bypr_14	Bypr_15	Conv_11	Bypr_16	Bypr_17	Conv_12	Bypr_18	Conv_13	Conv_14	Bypr_19	Conv_15	Bypr_20	Bypr_21	Conv_16	Conv_17	Conv_18	Conv_19	Bypr_22	Conv_20	Conv_21	Conv_22	Conv_23	Bypr_23	Conv_24	Bypr_24	Bypr_25
1CMET2-PWY: folate transformations III (E. coli)	0.00202056	0.00413315	0.00238071	0.00174026	0	0	0.00358466	0	0	0.00245873	0.00259449	0.00323424	0	0.00317905	0.0037154	0.00556782	0.000686669	0.00229393	0.00811914	0.00456521	0.00272713	0	0.00702895	0.00210511	0.00355855	0.0027292	0.00247996	0.00286473	0	0.000978905	0	0	0.00629948	0.00161375	0	0	0.00342315	0.00206682	0.00259143	0.00288185	0	0.00267749	0.00592437	0.00277353	0.00535975	0.0053168	0.00238448	0	0.00266085
ANAEROFRUCAT-PWY: homolactic fermentation	0.0189812	0.0113855	0.0199602	0.0128963	0.0277062	0.0182285	0.0189857	0.0237139	0.0227271	0.0235772	0.0185992	0.0154144	0.0189699	0.0174243	0.0133559	0.0141805	0.020906	0.0201097	0.0208909	0.0124807	0.0187742	0.0139829	0.0146243	0.0236442	0.0246421	0.01383	0.0206962	0.00767768	0.00942973	0.0182161	0.0160554	0.0159659	0.010772	0.0144578	0.0214871	0.0181418	0.018051	0.013213	0.0209836	0.0150644	0.0209267	0.0164885	0.0179983	0.0170473	0.0151126	0.0139227	0.0154043	0.0233259	0.0157331
ANAGLYCOLYSIS-PWY: glycolysis III (from glucose)	0.0284542	0.0231575	0.0223023	0.0224847	0.0427495	0.0280318	0.0247894	0.0280082	0.0363747	0.0292015	0.0300365	0.0237344	0.0255641	0.0257403	0.0197493	0.0157235	0.0293456	0.0253135	0.0257055	0.0151761	0.0192354	0.014388	0.0157865	0.0278707	0.0264191	0.0124347	0.0200904	0.00648317	0.00844579	0.0199321	0.0158758	0.0146491	0.0130298	0.0132989	0.021753	0.019239	0.0196148	0.0130812	0.0228868	0.0160226	0.0212422	0.0208491	0.0235899	0.0258932	0.015761	0.0166089	0.0204033	0.0391795	0.0344812
ARG+POLYAMINE-SYN: superpathway of arginine and polyamine biosynthesis	0	0.00039493	0	0.000491715	0	0	0	0	0	0	0	0	0.000370597	0.000386254	0.000395625	0	0	0	0	0	0	0	0	0	0	0	0	0	0	0	0	0	0.000343283	0	0	0	0	0	0	0	0	0	0	0	0	0	0	0	0.000846904
ARGININE-SYN4-PWY: L-ornithine biosynthesis II	0.000730084	0.00143262	0.000906318	0.000236017	0	0.000857348	0.000439451	0	0.000406447	0.000579891	0.000483991	0.000770459	0.000450938	0.00100617	0.00041056	0.000562988	0.00218008	0.000452077	0	0.00218556	0	0	0	0	0	0	0	0.000788497	0.00123943	0.000433453	0.000767846	0	0.000815377	0	0	0	0	0.000602704	0	0.000699403	0.00121508	0.00106985	0.00253543	0.00275628	0	0	0.000308586	0.00192415	0.000387713
ARGSYN-PWY: L-arginine biosynthesis I (via L-ornithine)	0.00591937	0.00813176	0.00574925	0.00747589	0	0.0023532	0.00567429	0.0042448	0.00650702	0.00475146	0.00490878	0.00759327	0.004665	0.00732535	0.00807266	0.00694426	0.00459561	0.00569314	0	0.0044808	0.0067124	0.0053656	0.00395168	0.00532167	0	0.00647263	0	0.0048992	0.00529951	0.00454511	0.00362996	0.00415771	0.00976037	0.00511402	0	0.00797696	0.00351594	0.00645667	0.00700998	0	0	0.0049928	0.00561601	0.00866978	0.00637824	0.00532351	0.00593659	0.00811421	0.0087342
ARGSYNBSUB-PWY: L-arginine biosynthesis II (acetyl cycle)	0.00614339	0.00807463	0.00558294	0.00591335	0.00466001	0.00092666	0.00443475	0.00280723	0.00468562	0.0032137	0.00293939	0.00598462	0.00296335	0.00559767	0.00698857	0.00616498	0.00428114	0.00429948	0	0.00608012	0.00431439	0.0052609	0.00417087	0.00554201	0.00284218	0.00724643	0	0.00537667	0.00407046	0.00296188	0.00212066	0.00327279	0.0108315	0.00515184	0	0.00845152	0.00284957	0.00644493	0.00723357	0.00217275	0.00288504	0.00361388	0.00410164	0.00886881	0.00551093	0.00332502	0.00581761	0.0085916	0.00666014
ARO-PWY: chorismate biosynthesis I	0.00078071	0.00463777	0.00160399	0.00387661	0	0.00185072	0.00329958	0.00288485	0.00182556	0	0.0018722	0.00442718	0.00319516	0.00325575	0.00452533	0.00317171	0.00359132	0.00257985	0	0.00109882	0	0	0.00125842	0.000900774	0	0	0	0.00099542	0	0.00107803	0.000760461	0	0.00531609	0	0	0	0.00140866	0.00289013	0.00150776	0	0	0.00281551	0.00173983	0.00504913	0.00140583	0.00227818	0.00118159	0.00222314	0.00362837
ASPASN-PWY: superpathway of L-aspartate and L-asparagine biosynthesis	0.00163102	0.0017401	0.00658641	0.0035502	0.00338998	0.00283042	0.00474646	0.00431503	0.00247198	0.00334286	0.00269253	0.00299842	0.00479457	0.00225939	0.00351985	0.00248801	0.00647352	0.00349082	0.00225364	0.00514616	0.00426461	0.00433765	0.00249224	0.0020145	0.00322554	0.00432885	0.00307545	0.00178956	0.0040438	0.00445048	0.00292473	0.0046091	0.00244068	0.00674638	0.00343932	0.00790985	0.00391756	0.00370864	0.00305282	0.00335395	0.00428798	0.00347293	0.00332205	0.00683675	0.0030871	0.00157657	0.00169297	0.00168174	0.0021075
BRANCHED-CHAIN-AA-SYN-PWY: superpathway of branched chain amino acid biosynthesis	0.0142303	0.0161035	0.0139103	0.0153399	0.0114597	0.0118727	0.0134365	0.0131698	0.0147136	0.0125036	0.0116855	0.0150818	0.0135565	0.0160016	0.0143475	0.0133993	0.0156561	0.0139729	0.00979326	0.0113334	0	0.00921072	0.00904857	0.0117741	0	0.0143595	0.0068428	0.00923889	0.00932026	0.0089698	0.0105684	0.0102476	0.0181178	0.00828447	0	0.0111453	0.0123146	0.0133497	0.0142278	0.00683845	0.010814	0.0134841	0.0112819	0.01765	0.0154549	0.0138821	0.0142302	0.0158935	0.0159486
CALVIN-PWY: Calvin-Benson-Bassham cycle	0.0319739	0.0297742	0.035771	0.030745	0.0205408	0.029919	0.0270326	0.0286964	0.0238972	0.033187	0.0337763	0.0263998	0.0277009	0.0237105	0.0261961	0.0321115	0.0216765	0.0246044	0.0343786	0.0463961	0.0447241	0.0466056	0.0431596	0.0437863	0.0537199	0.0545273	0.0452234	0.0434108	0.0519924	0.0281767	0.0470486	0.0598258	0.0241818	0.0621414	0.0597775	0.0527222	0.0440365	0.0379656	0.0559273	0.0307138	0.0507442	0.0351863	0.0333532	0.0215385	0.0367147	0.0311378	0.0340179	0.0371299	0.0257716
CENTFERM-PWY: pyruvate fermentation to butanoate	0.00115854	0.00255573	0.00180584	0.00171008	0	0.00203777	0.00307077	0.0023197	0	0.00271672	0.00236055	0.00177187	0.000764086	0.000724366	0.00370852	0.00102852	0.000558983	0.00254399	0	0.00119045	0	0	0.00112935	0	0	0	0	0	0.00115293	0	0.00132687	0	0.000796305	0	0	0	0.000607898	0	0	0	0	0.00169875	0.0028354	0.000977023	0.00328506	0.00252508	0.00148449	0	0.00207841
CITRULBIO-PWY: L-citrulline biosynthesis	0.00115433	0.00230379	0.00139783	0.000803028	0	0.000475646	0.000659383	0	0.00185394	0.0011556	0.00110802	0.00146411	0.00068073	0.00151628	0.000962314	0.00084774	0.00148437	0.00120918	0	0.00390305	0	0.00172199	0	0	0	0	0	0.00241232	0.00191089	0.000664582	0.00150183	0	0.00269827	0.00204665	0	0.00338573	0	0.00248279	0.00265069	0.00116223	0.00216288	0.00164915	0.0048857	0.00227741	0	0	0.000465878	0.00430829	0.00133516
COA-PWY-1: superpathway of coenzyme A biosynthesis III (mammals)	0	0.00310949	0	0.00283839	0.00150968	0.00161694	0.00165144	0	0.00152994	0.00182171	0.00110768	0.00248181	0.00181238	0.0015842	0.00357459	0.00103753	0	0.000760141	0	0	0	0	0	0	0	0	0	0	0	0	0	0	0.00173901	0	0	0	0	0.000538949	0	0	0	0.00163554	0.000603514	0.00296675	0	0.00113789	0	0	0.00203906
COA-PWY: coenzyme A biosynthesis I (prokaryotic)	0	0.00372045	0.00161062	0.00372645	0.00128708	0.00307131	0.00374083	0.00105915	0.00342652	0.0030807	0.00314958	0.00251278	0.00235086	0.00341093	0.00435554	0.0018692	0.00240343	0.00197155	0	0.00149395	0	0.000630644	0	0	0	0	0	0	0.00111954	0.000977863	0.000641587	0	0.00163602	0	0	0	0.000552011	0.00113753	0	0	0	0.0023609	0.000778934	0.00351584	0	0.00300396	0	0.00285615	0.00490776
COLANSYN-PWY: colanic acid building blocks biosynthesis	0	0	0	0.000739835	0	0	0	0	0.00195484	0	0	0.000367875	0	0.000854705	0.000788813	0.000894942	0.000834127	0	0	0	0	0	0	0	0	0	0	0	0	0	0	0	0.000707507	0	0	0	0	0	0	0	0	0	0	0.000413324	0	0	0	0	0.000406273
COMPLETE-ARO-PWY: superpathway of aromatic amino acid biosynthesis	0	0.00504472	0.00168606	0.00421901	0	0.0012253	0.0032177	0.00287598	0.00195249	0	0.00178231	0.00457895	0.00325721	0.00336499	0.00500392	0.0034892	0.00283671	0.00249729	0	0	0	0	0.00127698	0	0	0	0	0	0	0	0.000855889	0	0.00534286	0	0	0	0	0.00304842	0.00166759	0	0	0.00289843	0.00194766	0.00370529	0.00127813	0.0024402	0	0.00209556	0.00346901
DTDPRHAMSYN-PWY: dTDP-&beta;-L-rhamnose biosynthesis	0.0262674	0.0156819	0.0196897	0.0166365	0.0179296	0.0205727	0.0168197	0.0247741	0.0234923	0.0190532	0.0245408	0.0203078	0.0159412	0.0236948	0.0160211	0.0172664	0.0191438	0.0200886	0.0192997	0.0127479	0.0209896	0.0289393	0.0101867	0.00917101	0.0138365	0.0156714	0.0118979	0.0291948	0.0131132	0.0155443	0.0151611	0.0190834	0.0283205	0.0173034	0.0111582	0.0200675	0.0192484	0.0201004	0.0295929	0.0480305	0.0128644	0.0180616	0.0164625	0.0210736	0.0182764	0.0188279	0.019689	0.020582	0.0174308
FASYN-ELONG-PWY: fatty acid elongation -- saturated	0	0.000796179	0	0	0	0.00224621	0	0	0.00197453	0.00163123	0.000948661	0.000732694	0.00101183	0.00077294	0.000853739	0.00195648	0.00114555	0.00170699	0	0.00257304	0	0	0	0	0	0	0	0	0	0.00144779	0	0	0.00144455	0.00150118	0	0	0.00153051	0.00212849	0	0	0	0.00180408	0	0	0.0022745	0.000713362	0.00200066	0.00272604	0.000774267
FERMENTATION-PWY: mixed acid fermentation	0.00932452	0.00814477	0.00960365	0.00532283	0.0110784	0.00862717	0.00855386	0.00840068	0.00959282	0.00823895	0.00448057	0.0043576	0.00615618	0.00480057	0.00317398	0.00553345	0.00819842	0.00741998	0.00770667	0.00585804	0.00535319	0.00306885	0.0034453	0	0.00406987	0.00514875	0	0.00194766	0.00285488	0.00421679	0.00162653	0	0.00318055	0	0	0.00447496	0.00579454	0.002085	0.00373185	0.00653991	0.0038911	0.00713711	0.00424787	0.00455548	0.0058274	0.00380841	0.00834826	0.014741	0.00749607
GALACTUROCAT-PWY: D-galacturonate degradation I	0.002811	0.00163204	0.00152942	0.00197374	0	0.00159123	0.00201517	0.00200182	0.00166836	0.00130991	0.000948813	0.00213693	0.00277989	0.00174815	0.00301163	0.00100847	0.00245173	0.00142634	0	0.00137171	0.00112829	0.00169111	0.00167859	0.00195375	0.00199224	0.00116644	0	0.00126963	0.00170734	0.00188854	0.000755774	0.00232503	0.00178851	0.00172265	0	0	0.00127525	0.000827495	0.0016445	0.00155512	0.00122438	0.00122647	0.000853626	0.00293891	0.00253058	0.00102349	0.00297909	0.00281554	0.00132504
GLUCONEO-PWY: gluconeogenesis I	0.0422958	0.0566975	0.0682734	0.0591296	0.0645827	0.0556958	0.0518774	0.0578293	0.0376539	0.0497352	0.0386941	0.0549107	0.0578741	0.0349347	0.0458829	0.0463392	0.0528539	0.0551027	0.0687559	0.0681072	0.0598014	0.0565561	0.0603119	0.0623094	0.0790126	0.0678654	0.084696	0.0541514	0.0617799	0.0403777	0.0496445	0.0752379	0.0349031	0.0689049	0.0764015	0.0621307	0.0612629	0.070074	0.0584474	0.035822	0.0610377	0.0562487	0.0585595	0.0397972	0.0612523	0.0523416	0.0752031	0.0568778	0.0391294
GLUTORN-PWY: L-ornithine biosynthesis I	0.00207306	0.00397224	0.00209555	0.00362542	0	0.000585859	0.00258846	0.0013793	0.00314505	0.00157477	0.0016105	0.00335001	0.00155446	0.00329093	0.00374004	0.00280933	0.00133446	0.00214738	0	0.00136299	0.00248971	0.00182057	0.00336251	0.00208368	0	0.00597268	0	0.00313153	0.00231215	0.00168497	0.00120757	0.00186352	0.00459752	0.00162892	0	0.0044683	0.000947963	0.00242169	0.00274439	0.00149286	0	0.00193491	0.00259761	0.00402781	0.00370525	0.00184527	0.00246399	0.00549871	0.00361911
GLYCOCAT-PWY: glycogen degradation I	0	0	0	0	0	0	0.000334239	0	0	0	0	0	0.000173196	0.00044809	0	0	0.000895091	0	0	0	0	0	0	0	0	0	0	0	0	0	0	0	0	0	0	0	0	0	0	0	0	0	0	0.001313	0.00126118	0	0	0	0
GLYCOGENSYNTH-PWY: glycogen biosynthesis I (from ADP-D-Glucose)	0.00966085	0.0229397	0.0181494	0.034049	0.0322573	0.0256627	0.02723	0.0181652	0.0131987	0.0254192	0.0345729	0.0267874	0.0345756	0.0325187	0.0220647	0.0284951	0.0309388	0.0314088	0.0363093	0.0236923	0.0287033	0.0217706	0.030732	0.0285603	0.0398877	0.0173541	0.020533	0.0232539	0.0171626	0.0214358	0.0094813	0.0136256	0.0187796	0.0221819	0.0266782	0.0154398	0.0328259	0.0161783	0.0176498	0.0231425	0.0305834	0.0228492	0.0156983	0.0254351	0.0181662	0.0272164	0.0214418	0.0140993	0.0327554
GLYCOLYSIS: glycolysis I (from glucose 6-phosphate)	0.0200613	0.023059	0.0243173	0.0224042	0.03134	0.0216939	0.0246529	0.0266932	0.0300153	0.0279494	0.0298189	0.0196125	0.0233445	0.0255841	0.0197084	0.0212111	0.0234406	0.0229808	0.0343812	0.0141112	0.0273358	0.0202331	0.0251067	0.0272604	0.0349413	0.0319883	0.0364292	0.0276609	0.0236739	0.0336393	0.0328293	0.0316918	0.013012	0.0319952	0.0340148	0.0247028	0.0265098	0.0222703	0.0269428	0.0305785	0.0375678	0.0244069	0.0226576	0.0203436	0.0206742	0.0176131	0.0167295	0.0371185	0.031537
HISDEG-PWY: L-histidine degradation I	0.013842	0.000186857	0	0.000710022	0	0.00336396	0.00129016	0.0010106	0.00168292	0.000923905	0.00311695	0.000184025	0.000853129	0.00363553	0.000637368	0.00224677	0	0.00246711	0.00565311	0.00088678	0.00486388	0.00907046	0.0026797	0	0.00169185	0.00125737	0.0126754	0.0193074	0	0.0105463	0.00880363	0	0.00266261	0.00467841	0.0030142	0	0	0.00110449	0	0.0125099	0.00166402	0.000959601	0.00932773	0.000176846	0.00234701	0.00544835	0.00130513	0	0.000938966
HISTSYN-PWY: L-histidine biosynthesis	0.00481776	0.00715714	0.0039201	0.00546393	0.00350194	0.00398264	0.00410216	0.00411162	0.00573404	0.00133657	0.00394527	0.00751666	0.00547369	0.0058032	0.0064859	0.00543458	0.00621494	0.00486379	0	0.00225078	0.00330066	0.00385345	0.00125276	0.00242881	0	0.00253348	0	0.00223914	0.00321589	0.00378885	0.00188193	0.00200217	0.00676343	0.00399138	0.003827	0.00500253	0.00310223	0.0039982	0.00740184	0	0	0.00472324	0.00330536	0.00704486	0.00435552	0.00447836	0.00409534	0.00320259	0.00468772
HSERMETANA-PWY: L-methionine biosynthesis III	0.00412232	0.00464434	0.00310646	0.00549553	0	0.00303782	0.00373619	0.00334348	0.00474812	0.00398378	0.00407962	0.00627777	0.00488792	0.00403979	0.00385689	0.00530695	0.00319932	0.00363066	0.00565605	0.0048965	0.00349137	0.00528959	0.0037184	0.00415662	0.00491646	0.00270419	0.00192571	0.00545179	0.00601671	0.00226973	0.00316201	0.00230863	0.00649996	0.00530727	0.00437721	0.00436531	0.00582595	0.0046467	0.00328539	0.00406433	0.00450895	0.00567546	0.00482763	0.00304038	0.00486142	0.00433967	0.00198665	0.00220167	0.00494142
ILEUSYN-PWY: L-isoleucine biosynthesis I (from threonine)	0.0145084	0.0185791	0.0178895	0.0172615	0.0121234	0.0140193	0.015273	0.0148182	0.0155724	0.0142812	0.0167192	0.0170453	0.015193	0.0185738	0.0165989	0.0152786	0.0175605	0.0169584	0.0134183	0.0172569	0.0148612	0.0138768	0.0139136	0.0179967	0.0108756	0.0188876	0.0110205	0.0165168	0.0187988	0.0104997	0.0153673	0.0172496	0.0233235	0.0160019	0.0156399	0.0153562	0.016778	0.0163347	0.0226299	0.0119047	0.0124608	0.0158389	0.0147265	0.0201885	0.0189448	0.0161636	0.0160876	0.0158588	0.021011
METHANOGENESIS-PWY: methanogenesis from H2 and CO2	0.000970344	0.0072279	0.00843176	0.00668502	0	0.0104501	0.00803432	0.00763168	0.00510273	0.0124225	0.0144125	0.00700437	0.0068882	0.00583818	0.00467876	0.00961928	0.00185699	0.00935952	0.0102113	0.00957238	0.00573123	0.0087128	0.0130941	0.010495	0.0239036	0.0146764	0.0162715	0.00979253	0.0105562	0.00872529	0.0101634	0.0229359	0.00109112	0.0109102	0.0196231	0.0124208	0.0102514	0.00967986	0.0119985	0.0100543	0.0103083	0.0102107	0.0123861	0.00168361	0.0148478	0.0128981	0.013138	0.0078318	0.00770184
NONMEVIPP-PWY: methylerythritol phosphate pathway I	0.00420415	0.00621511	0.00317439	0.00655983	0.00355167	0.00384194	0.00469384	0.00406972	0.00332345	0.00324735	0.00408585	0.00711924	0.00602848	0.00572932	0.00698267	0.00550124	0.00602784	0.00465468	0	0.00282258	0.00550323	0.00319466	0.00336477	0.00372648	0	0.00271675	0	0.00323929	0.00392477	0.00329161	0.00197114	0	0.00798448	0.0023951	0	0.00455862	0.00416496	0.00445118	0.00528841	0	0.00299141	0.00435729	0.00284308	0.00717022	0.00305758	0.00452082	0.00345772	0.0035979	0.0053651
NONOXIPENT-PWY: pentose phosphate pathway (non-oxidative branch) I	0.0112256	0.0145943	0.0124414	0.0132013	0.010103	0.0113853	0.010901	0.011783	0.0096379	0.010576	0.0116287	0.0133307	0.0100115	0.0108419	0.0138157	0.0114506	0.0138072	0.00870247	0.00818673	0.0115404	0.0147782	0.0179319	0.0127745	0.0151488	0.0149546	0.0165006	0.013792	0.0170202	0.0181215	0.00831387	0.0147941	0.0142289	0.0181191	0.0183189	0.0194151	0.0118558	0.0122237	0.0161612	0.0138453	0.00879618	0.0105803	0.010103	0.00967448	0.014933	0.0119393	0.0116495	0.0130104	0.0159349	0.0104495
OANTIGEN-PWY: O-antigen building blocks biosynthesis (E. coli)	0.00115496	0.0010287	0.00124588	0.00205467	0	0	0.00161125	0	0.000970224	0	0.00141566	0.00150983	0.000947682	0.00194079	0.00266859	0.00207328	0	0	0	0.00179756	0.00310578	0.00332654	0.00192659	0	0	0.0017585	0.0030131	0	0	0	0	0	0.0012294	0	0	0	0	0	0	0	0	0.00135993	0.00287839	0	0	0.00130241	0	0	0.000843436
ORNDEG-PWY: superpathway of ornithine degradation	0.00125543	0.00161656	0	0.000766239	0	0.00177726	0.00164553	0.00191858	0.00148759	0.00279735	0.00167408	0.00151845	0.000196848	0.00128476	0.000204385	0.000524497	0.000224183	0.00217384	0.00574658	0	0.00177834	0.00120338	0.000673831	0.00107625	0.00329609	0	0	0.000706976	0	0.000543589	0	0.00239844	0.00040641	0	0	0	0	0.00110457	0.000775156	0.000904997	0.00182197	0	0	0.000662811	0.00262073	0.000760113	0.00132802	0.001244	0.00107774
P108-PWY: pyruvate fermentation to propanoate I	0.0112221	0.00254994	0.00420184	0.00283571	0.00310706	0.00630535	0.00375174	0.00382952	0.00322976	0.00239332	0.00251328	0.00296672	0.00420553	0.00304304	0.00145055	0.00409288	0.00284896	0.00428354	0.00283746	0.00874121	0.00263083	0.00751166	0.00347342	0.0021317	0.00708542	0.0040318	0	0.00143276	0.00285918	0.00380237	0.0031516	0	0.00257965	0.0183981	0	0.00794655	0.00349512	0.00170806	0.00150131	0.00923737	0.00627687	0.00643561	0.00581894	0.00170124	0.00510465	0.00343676	0.00671105	0.00501465	0.0030615
P124-PWY: Bifidobacterium shunt	0.00159244	0.00708545	0.00303834	0.00467615	0	0.00411178	0.00634463	0.00382179	0	0	0.00363624	0.00843424	0.00345424	0.00200013	0.0104116	0.00230688	0.000637124	0.00399426	0	0.00224199	0	0.00217837	0.00219005	0	0.00523888	0	0	0	0.0024764	0	0	0	0.00116707	0	0	0	0	0.00100665	0	0	0	0.00158808	0.00135188	0.000827218	0.00328496	0.00484432	0.0043427	0.00514261	0.00825238
P161-PWY: acetylene degradation (anaerobic)	0.000781589	0.000903261	0.000573647	0.000421152	0	0.000302976	0.000476642	0.00109223	0.00154241	0	0.000750727	0.000736133	0.000569845	0.000293393	0.000652791	0.000549463	0.000453212	0.000802698	0	0.00204844	0.00194999	0	0.00183937	0	0	0.00194841	0	0	0.00177797	0.00127776	0.000682096	0.00372602	0.000139753	0.00144673	0	0.00176487	0.00120694	0.0017137	0.00246311	0.00140482	0	0.000174546	0.000662371	0.000300865	0.00102876	0.000401326	0.000469985	0	0.000803096
P164-PWY: purine nucleobases degradation I (anaerobic)	0	0.000210517	0	0.000205775	0.00122371	0.00264796	0.000539644	0.00179549	0	0.00208865	0.0018282	0.00113503	0.00102654	0.00158328	0.00069521	0.000500486	0.000267773	0.000763388	0	0	0	0	0	0	0	0	0	0	0	0	0	0.00203495	0.00160188	0	0	0	0	0.000845481	0	0	0	0	0	0.000895355	0.00268101	0.00347373	0.00172027	0	0.00106116
P241-PWY: coenzyme B biosynthesis	0	0.000335979	0	0.00018615	0	0.000293987	0	0	0	0.000315832	0	0.000260718	0.000212213	0	0.000581766	0.000725918	0	0	0	0	0	0	0	0	0	0	0	0	0	0.000427438	0	0	9.8027e-05	0	0	0	0	0	0	0	0	0.000734645	0.000896615	6.4884e-05	0	0.000267884	0	0	0.000110235
P41-PWY: pyruvate fermentation to acetate and (S)-lactate I	0.0129017	0.0138193	0.0155591	0.0171515	0.0187257	0.0139005	0.0155447	0.0189855	0.0144777	0.0122095	0.0140309	0.017073	0.0171967	0.0198443	0.0144495	0.0105194	0.0184598	0.0167318	0.0120201	0.00880884	0.012807	0.0102719	0.0141854	0.0165379	0.0180021	0.0129187	0.0112126	0.0160666	0.00970544	0.00907728	0.0111451	0.00998454	0.0133349	0.0145166	0.00811068	0.0151816	0.0131163	0.0160909	0.016922	0.00698304	0.0109237	0.0096856	0.0103608	0.0150973	0.0169027	0.0130526	0.017004	0.017444	0.01311
P42-PWY: incomplete reductive TCA cycle	0.00541146	0.00307485	0.00681743	0.00339796	0.00315085	0.00597614	0.0056034	0.00513019	0.00195501	0.00576919	0.00738383	0.00324435	0.00488486	0.00414442	0.00246001	0.00404387	0.0024038	0.00589841	0.00568888	0.00417516	0.00622426	0.00506272	0.00663618	0.00337785	0.00722178	0.00599065	0	0.00172081	0.0029034	0.00591895	0.00611881	0	0.00244751	0.00717763	0	0.00446572	0.00600848	0.00440603	0.00187025	0.00701967	0.009208	0.00682198	0.00751933	0.00230184	0.00433088	0.00433853	0.0036622	0.00253008	0.00380552
P461-PWY: hexitol fermentation to lactate, formate, ethanol and acetate	0	0	0	0	0	0	0	0	0	0	0	0	0	0	0	0.000316996	0	0	0	0	0	0	0	0	0	0.00141986	0	0	0	0.000886304	0	0	0.000409766	0	0	0	0	0.000752163	0	0	0	0.000272914	0.000469632	0	0	0	0	0	0
PANTO-PWY: phosphopantothenate biosynthesis I	0.0014534	0.00321722	0.00199385	0.00338554	0.00362783	0.00180489	0.00220715	0.00150914	0.00380581	0.00149642	0.00204966	0.00360947	0.00186166	0.002721	0.00239931	0.00150251	0.00249148	0.00160251	0	0.000925591	0.00111249	0.00207041	0.000551189	0.00149862	0	0.00133983	0	0.000896366	0.001912	0.000908402	0.00181562	0	0.00334738	0	0	0.00158008	0.00067266	0.0012403	0.00147599	0	0	0.00226002	0.00106763	0.00420684	0.00168403	0.00167882	0.00204862	0.00139099	0.00274165
PANTOSYN-PWY: superpathway of coenzyme A biosynthesis I (bacteria)	0	0.00318618	0.00157071	0.00300511	0.00195449	0.00192462	0.00258435	0.00129287	0.00209636	0.00180528	0.00147994	0.00266894	0.00206636	0.00208312	0.0030821	0.00132268	0.00249706	0.00164058	0	0	0	0.000964615	0	0	0	0	0	0	0.00145249	0	0	0	0.00233662	0	0	0	0	0.00114996	0	0	0	0.00192176	0.000965999	0.0038205	0	0.0016399	0	0.00170018	0.00242602
PEPTIDOGLYCANSYN-PWY: peptidoglycan biosynthesis I (meso-diaminopimelate containing)	0.00200124	0.00432091	0.00205032	0.00416596	0.00311277	0.00220374	0.00337943	0.00262719	0.00294708	0.0011525	0.00247852	0.00439664	0.0042602	0.00436116	0.00467545	0.0028166	0.00418929	0.00260591	0	0	0	0.000684091	0.0010269	0	0	0.0011743	0	0	0	0.00128287	0.000950245	0	0.00439917	0	0	0	0.00217801	0.00157157	0	0	0	0.00301649	0.00181937	0.00707469	0.00114986	0.00287814	0.0026239	0.00153772	0.00385161
POLYAMSYN-PWY: superpathway of polyamine biosynthesis I	0	0.000238288	0	0.000585526	0	0	0	0	0.000402163	0	0	0	0.00020531	0.000299089	0.000220362	0	0	0	0	0	0	0	0	0	0	0	0	0	0	0	0	0	0.00018345	0	0	0	0	0	0	0	0	0	0	0	0	0	0	0	0.000498429
POLYISOPRENSYN-PWY: polyisoprenoid biosynthesis (E. coli)	0	0.000306743	0	0	0	0	0.000618712	0	0	0	0	0.000740961	0.000442669	0.000329857	0.00029323	0	0	0	0	0	0	0	0	0	0	0	0	0	0	0	0	0	0.000331468	0	0	0	0	0	0	0	0	0.000353046	0	0.000276107	0	0	0	0	0.000179115
PWY-101: photosynthesis light reactions	0	0	0	0	0	0	0.000123261	0	0	0	0.000272035	0.000287826	0	0	0	0	0	0.000241116	0	0	0	0.000620429	0	0	0	0	0	0.000804953	0	0	8.14264e-05	0	0	0.000407164	0.00159662	0	0	0.00175819	0	0	0.0014206	0.000387134	0	5.94567e-05	0	0	0	0	0
PWY-1042: glycolysis IV	0.139523	0.111298	0.18085	0.099136	0.236718	0.156751	0.122723	0.188661	0.177102	0.154446	0.107696	0.100711	0.115639	0.107254	0.0967758	0.11487	0.127479	0.118242	0.225357	0.254646	0.175698	0.135534	0.151551	0.234275	0.18046	0.179912	0.150396	0.110331	0.147774	0.116916	0.0938641	0.194085	0.075206	0.149069	0.242382	0.197104	0.200636	0.124421	0.165056	0.205717	0.196763	0.111401	0.0928842	0.0925177	0.169134	0.11158	0.179185	0.167012	0.0972688
PWY-1269: CMP-3-deoxy-D-manno-octulosonate biosynthesis	0.000657619	0.000574083	0.00147036	0.000759627	0.00158687	0.000517312	0.000912393	0.00236676	0.0024413	0	0.00146729	0.000988363	0.000641752	0.000562888	0.00092702	0.000985004	0.00101073	0.000628482	0	0.000888712	0.00141287	0.00339322	0	0.00171095	0	0.00152841	0	0	0.00188401	0.00152329	0.000867788	0.00278885	0.000765248	0.000933948	0	0	0	0.0020763	0	0.000793625	0	0.000889106	0.000284101	0.000687205	0.00207527	0.000716811	0.00361431	0.00215382	0.000299445
PWY-1861: formaldehyde assimilation II (assimilatory RuMP Cycle)	0.00513208	0.00684082	0.0113041	0.00815125	0.00496369	0.00881696	0.00918277	0.00744886	0.00484033	0.00910766	0.0107351	0.01008	0.00874405	0.00724704	0.0104573	0.0111584	0.00538749	0.00813882	0.00988064	0.0090968	0.0135407	0.00950335	0.0119862	0.0102388	0.0153557	0.0147286	0.0115827	0.0127767	0.0162214	0.00955466	0.0107767	0.0126794	0.00471872	0.0141176	0.0159426	0.00817285	0.00802205	0.00875669	0.0119373	0.00847049	0.011352	0.00978537	0.00998225	0.00244986	0.0125308	0.0114616	0.00969184	0.00595485	0.00853392
PWY-2942: L-lysine biosynthesis III	0.00727911	0.0111789	0.00940465	0.00933276	0.00881534	0.00783128	0.00743539	0.00811442	0.00969458	0.00565733	0.00732823	0.0101741	0.00888774	0.00937788	0.00955015	0.00869522	0.0103272	0.00799892	0	0.00667086	0.00540405	0.00717865	0.00424446	0.00720102	0.00325077	0.00768079	0	0.00579601	0.00528885	0.00532741	0.00534992	0.00475554	0.0166158	0.00782486	0.00378322	0.00871704	0.00847807	0.00807681	0.0088407	0.00196184	0.00623072	0.00719991	0.00629759	0.0154226	0.00755229	0.00733184	0.00942796	0.00988972	0.00871231
PWY-3001: superpathway of L-isoleucine biosynthesis I	0.00260774	0.00518782	0.00386419	0.00440643	0.00489884	0	0.00242493	0.00263706	0.00415784	0	0.00195479	0.00376907	0.00318292	0.00291099	0.00391013	0.00425359	0.000856523	0.00350825	0	0	0.00218062	0	0	0.00335677	0	0.0069827	0	0	0	0.00354639	0.00598	0.0037721	0.00637151	0	0	0	0	0.00431804	0.00410114	0	0.00407144	0.00481531	0.00370108	0.00440375	0.0033718	0.00195852	0.00304333	0.00348414	0.0033591
PWY-3841: folate transformations II (plants)	0.029334	0.0107031	0.00859593	0.00826382	0.00496644	0.00921023	0.00953826	0.0070435	0.0103749	0.00998205	0.00933097	0.00962898	0.0105459	0.0112045	0.0124046	0.010878	0.00808961	0.00925359	0.0168505	0.00997497	0.0183225	0.0178117	0.010342	0.0047031	0.00503095	0.00829112	0.0255578	0.0349624	0.00432147	0.0185729	0.0164622	0	0.0160247	0.015844	0	0	0.00647719	0.00903839	0.0066942	0.0250024	0.00549579	0.0109455	0.0163629	0.0123515	0.0092848	0.0114392	0.00794718	0.00919033	0.00851713
PWY-4984: urea cycle	0	0.00203777	0	0.000686141	0	0	0.000552777	0	0.00162114	0.00155522	0.000976493	0.00128146	0	0.000736132	0.000825143	0	0.00132409	0.00106841	0.00349049	0.00104559	0	0.00170704	0	0	0	0.00130437	0	0.0023179	0	0	0	0	0.00240642	0.00195252	0	0.00394604	0	0.00227062	0.00243068	0	0	0.0004134	0	0.00208268	0	0	0	0	0.00120276
PWY-5022: 4-aminobutanoate degradation V	0	0	0	0.000791445	0	0	0.00131867	0	0.0010319	0	0	0	0	0	0	0	0	0	0	0	0	0.00160559	0	0	0.00289157	0	0	0	0	0.00270649	0	0	0	0	0	0	0	0	0	0	0	0.00254511	0	0	0.00146838	0	0	0	0
PWY-5030: L-histidine degradation III	0	0.000170924	0	0.000709977	0	0.00103433	0.0010185	0	0	0	0.00161314	0	0.000898344	0.00109023	0.000699328	0	0	0	0.00222989	0.000795822	0	0.00340512	0.00147597	0	0	0.00147344	0.00215061	0.00172887	0	0.00205031	0.00195941	0	0.000600334	0.00203093	0	0	0	0.000997346	0	0	0	0.000966352	0.0023638	0.00015383	0.000929274	0.00257476	0	0	0.000610929
PWY-5097: L-lysine biosynthesis VI	0.0029704	0.00978056	0.00347016	0.00609225	0.0028762	0.00400176	0.00508536	0.00400643	0.00651098	0.00338736	0.00428698	0.00772261	0.00558916	0.00656343	0.00617573	0.00559205	0.00500705	0.00555262	0	0.0025596	0.00160032	0.003835	0.00246779	0.00215472	0	0.00632525	0	0.00311182	0.00321521	0.00340651	0.00151106	0.00323949	0.00739251	0.00160713	0.00351445	0	0.00309512	0.00588417	0	0.00133282	0.00292066	0.00384171	0.00396613	0.00470796	0.0058994	0.00443611	0.00198802	0.00138846	0.00697868
PWY-5100: pyruvate fermentation to acetate and lactate II	0.0129017	0.0138193	0.0155591	0.0171515	0.0187257	0.0139005	0.0155447	0.0189855	0.0144777	0.0122095	0.0140309	0.017073	0.0171967	0.0198443	0.0144495	0.01152	0.0184598	0.0167318	0.0134989	0.00880884	0.012807	0.0102719	0.0149262	0.0175768	0.024721	0.0199179	0.0230164	0.0160666	0.0154068	0.0151149	0.0173562	0.0236598	0.0133349	0.0145166	0.00811068	0.0151816	0.0131163	0.0160909	0.016922	0.0118442	0.0198569	0.0119175	0.0140758	0.0150973	0.0176548	0.0130858	0.017004	0.017444	0.01311
PWY-5103: L-isoleucine biosynthesis III	0.0122667	0.0170535	0.0164441	0.0162312	0.00980169	0.0127863	0.0140243	0.01322	0.0143536	0.0128279	0.0157841	0.0152712	0.0139538	0.0173123	0.0149583	0.0138216	0.0152425	0.0159826	0.0122342	0.0156822	0.0132123	0.0127388	0.0126982	0.0167265	0.00890693	0.0169674	0.00985511	0.014417	0.016105	0.00906399	0.0142417	0.0161008	0.0212027	0.0146827	0.0142463	0.0141592	0.0153689	0.0149924	0.0206431	0.0100865	0.0104652	0.0148349	0.0132268	0.0183497	0.0173565	0.0147088	0.0147469	0.0144189	0.0182342
PWY-5121: superpathway of geranylgeranyl diphosphate biosynthesis II (via MEP)	0	0.000529178	0	0	0	0	0.00110003	0	0	0	0	0.00135835	0.000837679	0.000551388	0.000483617	0	0	0	0	0	0	0	0	0	0	0	0	0	0	0	0	0	0.00064059	0	0	0	0	0	0	0	0	0.000590061	0	0.000425268	0	0	0	0	0.000322804
PWY-5130: 2-oxobutanoate degradation I	0.00250018	0.00186512	0.00277959	0.0040474	0.00249656	0.00439548	0.00374265	0.00241006	0.00165368	0.00545102	0.00289801	0.00415847	0.00432925	0.00378633	0.00252405	0.0015781	0.00183945	0.00488541	0.00253535	0.00217854	0.0049673	0.00475492	0.00148039	0	0.00308254	0	0.0021468	0.00296968	0.0018365	0.00229108	0.00453028	0	0.001363	0.00184624	0	0.00586088	0.00214389	0.00341134	0.0016287	0.00451156	0.00273174	0.00360226	0.00529468	0.00130803	0.00168253	0.00476849	0.00361156	0.00194061	0.00224188
PWY-5136: fatty acid &beta;-oxidation II (plant peroxisome)	0.000631761	0	0	0	0	0	0.000297749	0.000920451	0	0.00184912	0.000397106	0	0	0	0.000148197	0.000269447	0	0	0.00375241	0.00122491	0.00216903	0	0.00150242	0.00138015	0.00274204	0.00207302	0.0021737	0.00157226	0.00110007	0.00188643	0.00224674	0.00225519	0.000635331	0.00103555	0	0	0.00136847	0	0	0.000927029	0.00201722	0.00138517	0.0013792	0.000195725	0.000973488	0	0.000742508	0	0
PWY-5154: L-arginine biosynthesis III (via N-acetyl-L-citrulline)	0.0026598	0.000845408	0.00292667	0.00202908	0	0.00076005	0.00168102	0.00134522	0.00122243	0.00225078	0.0019032	0.0027064	0.00128345	0.00284169	0.00215472	0.00291857	0.00242801	0.000337045	0	0.00184853	0	0.00244999	0.000981592	0.00188565	0	0	0	0.00137336	0.00265374	0	0	0	0.00131816	0.00279536	0	0.00363573	0.00148989	0.00314939	0	0	0	0.00183423	0.00294725	0.00434022	0.00248292	0.000334356	0.00386669	0.00533527	0.00113722
PWY-5188: tetrapyrrole biosynthesis I (from glutamate)	0	0.000911916	0.00104454	0.00088482	0	0	0.000939797	0.000777823	0	0	0.0013297	0.000956918	0.00137972	0.00054322	0.00124999	0.00105482	0.000237231	0.000761068	0	0	0	0	0	0	0	0	0	0	0.00122428	0.00179465	0.00145396	0	0.00112434	0	0	0	0.000935695	0.000970755	0	0	0	0.00120037	0.000841491	0.00110782	0.00134171	0.00130458	0	0	0.00093254
PWY-5189: tetrapyrrole biosynthesis II (from glycine)	0	0.000634973	0.00095794	0.000671813	0	0	0.000531119	0.000669244	0	0	0.00108607	0.00045413	0.00114135	0.000416974	0.000577453	0.000729805	0.000192031	0.00056956	0	0	0	0	0	0	0	0	0	0	0.000948938	0.00125794	0.00123108	0	0.000829478	0	0	0	0.000719251	0.000890403	0	0	0	0.000946381	0.000630018	0.000794836	0.0010734	0.00103352	0	0	0.000819318
PWY-5198: factor 420 biosynthesis II (mycobacteria)	0	0	0	0.000239649	0	0	0.000264634	0	0	0	0.00041534	0.000692723	0.000559253	0.000226288	0.000428902	0.000508371	0	0	0	0	0	0	0	0	0	0	0	0	0	0	0	0	0.000239847	0	0	0	0	0	0	0	0	0	0.000577537	0	0.000420625	0.000289635	0	0	0.000369559
PWY-5209: methyl-coenzyme M oxidation to CO2	0.00883261	0.00494936	0.00706919	0.0047908	0.00471866	0.00710751	0.00560875	0.00527874	0.00350864	0.00955691	0.00980228	0.00476645	0.00502332	0.0043342	0.00401123	0.0068361	0.00286038	0.00651002	0.00745915	0.006471	0.00938413	0.00703662	0.0107848	0.00885819	0.0161053	0.0127274	0.0130969	0.00818968	0.0126944	0.0097094	0.0086829	0.0162992	0.00280925	0.00864622	0.016406	0.00877438	0.00759452	0.00659065	0.00866469	0.0072722	0.011514	0.00858887	0.0135844	0.00191161	0.0114244	0.00957857	0.00919401	0.00530285	0.00520876
PWY-5392: reductive TCA cycle II	0	0	0	0.000376991	0	0	0.000780639	0	0	0	0.000945489	0	0	0	0	0.000301038	0	0	0	0	0	0	0	0	0	0	0	0	0	0	0.00102876	0	0	0	0	0	0	0	0	0	0	0.000692902	0	0	0	0.0013445	0	0	0.000253095
PWY-5484: glycolysis II (from fructose 6-phosphate)	0.0205671	0.0175468	0.0238969	0.0174566	0.0316538	0.0208373	0.0216543	0.0264948	0.0300346	0.0273112	0.0290762	0.0163963	0.0214888	0.022665	0.0162408	0.0209694	0.0233324	0.0217383	0.0324568	0.0139996	0.0267552	0.0201988	0.0245264	0.02667	0.0337328	0.031628	0.0364164	0.0279547	0.0227765	0.0324778	0.0311588	0.0318832	0.0123882	0.031519	0.0324875	0.0239735	0.0259315	0.0216468	0.0263874	0.0276366	0.0363352	0.0224916	0.0222251	0.0183156	0.020411	0.017406	0.0168161	0.0367125	0.0283566
PWY-5659: GDP-mannose biosynthesis	0	0	0	0.000347261	0	0	0	0	0.00102545	0	0	0.000167383	0	0.00040657	0.00037827	0.000429276	0.000403846	0	0	0	0	0	0	0	0	0	0	0	0	0	0	0	0.000336146	0	0	0	0	0	0	0	0	0	0	0.000191728	0	0	0	0	0.00018718
PWY-5667: CDP-diacylglycerol biosynthesis I	0.0012396	0.0028881	0.00139849	0.00204107	0	0.00167056	0.00195192	0.00271805	0.00120845	0.000800538	0.00137161	0.00340944	0.00245844	0.00136169	0.00468893	0.00252075	0.00196529	0.00165597	0	0.000809381	0	0.00115236	0	0	0	0	0.00165765	0	0.00094103	0	0	0	0.00354625	0	0	0	0.00122065	0.00102381	0.00264668	0	0	0.00171642	0.000466368	0.00559597	0.00178304	0.00201134	0.00177571	0	0.00268999
PWY-5676: acetyl-CoA fermentation to butanoate II	0.0019801	0	0	0.00011975	0	0	0.0004036	0	0	0.00247824	0	0.000346283	0	0	0	0	0	0.00118168	0	0	0	0.0010085	0	0	0	0.00271969	0	0.00119724	0	0.000501841	0.00258049	0	0	0.0018506	0	0	0	0.000806154	0.000803527	0	0	0.000404134	0	0	0.000635135	0	0	0	0
PWY-5686: UMP biosynthesis I	0.0137361	0.00635251	0.00330857	0.00677397	0.00300571	0.00749939	0.00530386	0.00384817	0.00574766	0.00299951	0.00558788	0.00641458	0.00620745	0.00549887	0.00570238	0.00587928	0.00354474	0.003687	0	0.00300877	0.00672357	0.00508842	0.00548295	0.0030309	0.00328495	0.00318628	0.0122834	0.012109	0.00466228	0.00692596	0.00628938	0.0038773	0.00890245	0.00230741	0	0.00267806	0.00180061	0.00357092	0.0028919	0.00773967	0.00264868	0.0066431	0.00742267	0.00685322	0.00192892	0.00748459	0.00216209	0.0016041	0.00561008
PWY-5690: TCA cycle II (plants and fungi)	0.00127111	0.00182118	0.00170997	0.00383434	0	0.00158407	0.00176076	0	0	0.000757988	0.00202305	0.0030899	0.00245686	0.00147419	0.00181606	0.00144574	0.00157106	0.00200103	0	0	0	0	0	0.001705	0	0	0	0.00222628	0.0029085	0.00169965	0	0	0.00140944	0	0	0	0.00186075	0.000675081	0	0	0	0.000791059	0.000847022	0.000813914	0.00275898	0.00175235	0	0	0.0020216
PWY-5695: inosine 5'-phosphate degradation	0.00192549	0.00380021	0.0016437	0.00280628	0	0.00446565	0.00435511	0	0.00366049	0.00177281	0.00158374	0.00334889	0.0020817	0.00381536	0.00431089	0.00548501	0.00386523	0.00217632	0.00379008	0.00363785	0	0	0.00128926	0	0	0.00286813	0	0.00201859	0	0.00227648	0.00588928	0	0.00642191	0.00438109	0	0.00489263	0.00242044	0.00258873	0	0	0.00198415	0.0017083	0.00291625	0.00638354	0.00291771	0.00346534	0.0043104	0.00432198	0.00308438
PWY-5723: Rubisco shunt	0.0014198	0	0.000367602	0	0	0.000737246	0	0	0	0	0.000296737	0.000510044	0	0.0010587	0	0.000294443	0	0.00197531	0	0	0	0	0	0	0	0	0	0	0	0	0	0	0	0	0	0	0	0	0	0.00103565	0	0.0036591	8.36538e-05	0	0	0.000396112	0	0	0.000204295
PWY-5941: glycogen degradation II	0.00581723	0.00804247	0.00399525	0.0109419	0.00260404	0.00871399	0.00984071	0.00987617	0.0156024	0.0145893	0.0121858	0.00782151	0.00918229	0.0104791	0.00731932	0.00805343	0.00872295	0.0103051	0.0133764	0.016754	0.00497863	0.0109854	0.0123326	0.00748604	0.0167934	0.0042304	0.0095207	0.0062301	0.00681928	0.00701382	0.00523484	0.0100445	0.0068112	0.0104717	0.00957339	0.00680877	0.00510516	0.00885555	0.00825839	0.00672936	0.00852028	0.00858422	0.00530533	0.00721509	0.00780549	0.00660664	0.00485394	0.0138345	0.0129604
PWY-5973: cis-vaccenate biosynthesis	0.00552786	0.00609655	0.00550214	0.0064595	0.00797583	0.00658442	0.00402097	0.00497602	0.0109573	0.00579097	0.00315678	0.00435911	0.00290722	0.0058167	0.00335237	0.00434529	0.00812369	0.00789409	0	0.00337155	0	0.00303659	0	0	0	0.00238464	0	0	0.00123566	0.00255392	0	0	0.00556308	0.00142795	0	0	0.00339056	0.00244947	0.00216475	0	0.00167397	0.00284531	0	0.00629222	0.00762999	0.000630173	0.00706824	0.00907832	0.00246968
PWY-5989: stearate biosynthesis II (bacteria and plants)	0	0.000233109	0	0	0	0.00105694	0	0	0.000727188	0	0	0.000443778	0.000780014	0.000537281	0.000550515	0.000675983	0.000806401	0.000632117	0	0.000899673	0	0	0	0	0	0	0	0	0	0	0	0	0.000881346	0	0	0	0.00111906	0.00075171	0	0	0	0.00139039	0	0	0	0	0	0	0.000540352
PWY-6121: 5-aminoimidazole ribonucleotide biosynthesis I	0.00717394	0.00988104	0.00846178	0.00973873	0.00633768	0.00803961	0.00719111	0.0064628	0.00870847	0.00777792	0.0107952	0.00932927	0.00926048	0.00876229	0.0100173	0.0110111	0.00848344	0.00820626	0.00969285	0.00915924	0.00860811	0.0112017	0.00649969	0.00630392	0.0052061	0.0105293	0.00614137	0.00917661	0.0078252	0.00918926	0.0114154	0.00754408	0.0121876	0.011449	0.00841362	0.0102704	0.00816635	0.0101546	0.0126853	0.00942369	0.0116032	0.0086929	0.0084886	0.0101338	0.00834716	0.00883912	0.00958939	0.0101823	0.00981461
PWY-6122: 5-aminoimidazole ribonucleotide biosynthesis II	0.00793726	0.0104155	0.00853895	0.0102648	0.00724614	0.0103351	0.00869986	0.00773577	0.0101446	0.00958749	0.0111249	0.0100798	0.0103742	0.00956908	0.0110167	0.0126401	0.00865066	0.00989847	0.0100421	0.0101467	0.0108179	0.0134392	0.00957243	0.00849065	0.00699208	0.0126915	0.00794933	0.0130001	0.0100636	0.0122301	0.0123006	0.0149497	0.0156366	0.0174766	0.00972902	0.0112793	0.00956771	0.0112646	0.0133825	0.00950815	0.0139109	0.00970698	0.0106263	0.0117229	0.00983593	0.010868	0.00982541	0.0112052	0.0122285
PWY-6123: inosine-5'-phosphate biosynthesis I	0.00610157	0.00555235	0.00987169	0.00674508	0	0.00836729	0.006505	0.00875512	0.00462451	0.00973447	0.00856939	0.00579099	0.00555601	0.00478372	0.00792929	0.00931953	0.00513059	0.00606662	0.00479981	0.00734741	0.0109684	0.0103086	0.00652619	0.00394838	0.00827205	0.00642968	0.0156217	0.00705302	0.0111627	0.0135909	0.0124194	0.00175317	0.0076305	0.00402426	0.00974008	0.00432446	0.00366143	0.00768448	0.00277372	0.0133624	0.00312115	0.0062827	0.0125422	0.00506691	0.00760712	0.012343	0.00794384	0.00370131	0.00644301
PWY-6124: inosine-5'-phosphate biosynthesis II	0.005481	0.00506652	0.00970421	0.00628173	0.00185676	0.010723	0.00640059	0.00913053	0.00426164	0.00978686	0.00897386	0.00542293	0.00552485	0.00433181	0.00752001	0.00948565	0.00476703	0.00583387	0.00636693	0.00675144	0.0101799	0.00927809	0.00666342	0.00345235	0.00798852	0.00597949	0.0147388	0.00605459	0.0102753	0.0124276	0.0137045	0.00240184	0.00696976	0.00346582	0.00908841	0.00393523	0.00321171	0.00694768	0.00238881	0.0121382	0.00287092	0.00576735	0.013287	0.00457733	0.00718162	0.0116178	0.00753562	0.00328735	0.0060189
PWY-6125: superpathway of guanosine nucleotides de novo biosynthesis II	0.0024407	0.000422612	0	0.000591831	0	0.000970188	0.00325136	0.0014646	0	0.00435047	0.000767406	0	0.00263279	0.000967047	0.00396829	0.00224548	0.00529286	0.00483905	0	0	0	0.0011354	0.00399526	0	0	0	0	0.00321104	0.00541471	0.00589854	0.00631725	0.00330932	0.00379439	0.00275167	0	0.00405479	0.00270993	0.00361037	0	0.00266026	0.00186537	0.00247194	0.00319457	0.00442458	0	0.00253	0	0	0.00166673
PWY-6126: superpathway of adenosine nucleotides de novo biosynthesis II	0.00290659	0.000425448	0	0.000597832	0	0.000996755	0.00343792	0.00154377	0	0.00507623	0.000782685	0	0.00281457	0.000989321	0.00417854	0.00231716	0.00583428	0.00528245	0	0	0	0.00457045	0.00402901	0	0	0	0	0.00411968	0.0062119	0.00770101	0.00683152	0.00366309	0.00421825	0.00286661	0.00664659	0.0044197	0.00411976	0.00391529	0	0.00704701	0.00336941	0.00255601	0.00374395	0.0049051	0	0.00267089	0	0	0.0017157
PWY-6147: 6-hydroxymethyl-dihydropterin diphosphate biosynthesis I	0	0.000363117	0.00147303	0.000983181	0.00232552	0	0.000295588	0	0	0	0.000925047	0.000268485	0.000371051	0.000342801	0.00133889	0.000755933	0.000642936	0.000389869	0	0	0	0	0	0	0	0	0	0	0	0	0	0	0.000980927	0	0	0	0	0	0	0	0	0.000374369	0.00101975	0.000602448	0.00162503	0.0011971	0	0.00150825	0.000529047
PWY-6151: S-adenosyl-L-methionine salvage I	0.00714106	0.00659014	0.00303711	0.00718503	0.00812125	0.00679304	0.00685391	0.0058569	0.00658947	0.00617494	0.00524432	0.00787308	0.00576291	0.00773468	0.00999707	0.00579632	0.00884459	0.00671804	0.00483435	0.00223017	0.0021152	0.00277767	0.00408563	0.00344328	0.00360136	0.00402657	0.00754304	0.00860889	0.00781412	0.00277605	0.00750782	0.00156803	0.00734533	0.00589178	0.00387142	0.0137147	0.00479949	0.00631833	0.010463	0.00522717	0.00428638	0.00460703	0.00319649	0.0135194	0.00530654	0.0109609	0.0116501	0.00216972	0.00764272
PWY-6160: 3-dehydroquinate biosynthesis II (archaea)	0	0.000672678	0.00130678	0.000986622	0	0.000629106	0.00142795	0.000412315	0	0	0.00172445	0.00106023	0.000899908	0.000772593	0.00116929	0.00152892	0.000466827	0.00225147	0	0	0.000675195	0.000869488	0.00328312	0	0	0.00119862	0	0.00252234	0.00121052	0.00223651	0.00144566	0	0.00087994	0.00103315	0	0	0.00151942	0.000627852	0.00133462	0	0	0.00158115	0.00207369	0.000253237	0.00223642	0.0026141	0	0	0.00112532
PWY-6163: chorismate biosynthesis from 3-dehydroquinate	0.00111904	0.00511258	0.001606	0.00439515	0	0.00268448	0.00363462	0.0035372	0.00181745	0	0.00224855	0.00498822	0.00482441	0.00344574	0.0050278	0.00409285	0.00372518	0.00323455	0	0.00164993	0.00158491	0.00130086	0.00143604	0.00121009	0	0	0	0.00109922	0	0.000998449	0.000725541	0	0.00561811	0.001142	0	0.00207005	0.0021686	0.00303396	0.00157787	0	0	0.0032088	0.00210202	0.00541423	0.00174914	0.00271513	0.00115196	0.00255997	0.0038025
PWY-6165: chorismate biosynthesis II (archaea)	0	0.00145171	0.00138715	0.00185271	0	0.00112233	0.00205655	0.00086643	0	0	0.00190861	0.00199429	0.00170667	0.00149315	0.00221052	0.00237253	0.00102937	0.00260439	0	0	0	0	0.00156556	0	0	0	0	0	0	0	0.000825154	0	0.00185727	0	0	0	0	0.0011993	0.00145411	0	0	0.00213981	0.00188485	0.000624229	0.00123501	0.00256087	0	0	0.00184334
PWY-6174: mevalonate pathway II (haloarchaea)	0	0.000250694	0	0.00035724	0	0	0.000351657	0	0	0	0	0.000707287	0.000486995	0.00024723	0.000295288	0.000812346	0	0.000470552	0	0	0	0	0	0	0	0	0	0	0	0	0	0	0	0	0	0	0	0	0	0	0	0.00085233	0.000838421	0	0	0.000380046	0	0	0.000231367
PWY-622: starch biosynthesis	0.00336141	0.00272917	0	0	0	0.00253266	0.0047933	0	0	0	0	0	0	0.00170822	0	0.00392036	0	0	0	0	0	0	0	0.00639413	0	0	0	0	0	0.0043475	0	0	0	0	0	0	0	0	0	0	0	0.00341344	0	0	0	0	0.00506803	0.00407316	0
PWY-6270: isoprene biosynthesis I	0	0.00101055	0	0.00114046	0	0	0.00215533	0	0	0	0.00215225	0.00314465	0.0018822	0.00100014	0.000861098	0.00246497	0	0.00134813	0	0	0.00289677	0	0	0.00288389	0	0	0	0	0.00226585	0.00233517	0.00168193	0	0.001532	0	0	0	0	0.00222455	0.00310963	0	0	0.00242136	0.00206792	0.000694185	0	0.00113614	0	0	0.000665362
PWY-6277: superpathway of 5-aminoimidazole ribonucleotide biosynthesis	0.00793726	0.0104155	0.00853895	0.0102648	0.00724614	0.0103351	0.00869986	0.00773577	0.0101446	0.00958749	0.0111249	0.0100798	0.0103742	0.00956908	0.0110167	0.0126401	0.00865066	0.00989847	0.0100421	0.0101467	0.0108179	0.0134392	0.00957243	0.00849065	0.00699208	0.0126915	0.00794933	0.0130001	0.0100636	0.0122301	0.0123006	0.0149497	0.0156366	0.0174766	0.00972902	0.0112793	0.00956771	0.0112646	0.0133825	0.00950815	0.0139109	0.00970698	0.0106263	0.0117229	0.00983593	0.010868	0.00982541	0.0112052	0.0122285
PWY-6282: palmitoleate biosynthesis I (from (5Z)-dodec-5-enoate)	0	0.000620143	0	0	0	0.00184636	0	0	0.00156307	0.00131364	0.000770303	0.000572338	0.000823314	0.000599959	0.000681597	0.00165907	0.00089208	0.00135695	0	0.00242334	0	0	0	0	0	0	0	0	0	0.00125467	0	0	0.00116498	0.00134985	0	0	0.00129055	0.00198359	0	0	0	0.00160075	0	0	0.00186777	0.000599856	0.00162048	0.00223248	0.000628825
PWY-6292: superpathway of L-cysteine biosynthesis (mammalian)	0.00639629	0.000952668	0.00756455	0.00207537	0.00551952	0.00242343	0.00173254	0.00578942	0.00287784	0.0056315	0.00184983	0.0020063	0.00332381	0.00125821	0.00256507	0.00117509	0.00312089	0.00143988	0.0116898	0.00724566	0.0129867	0.0108247	0.00214779	0.0101581	0.00278887	0.00976395	0.0214857	0.0060339	0.015554	0.00593307	0.0118564	0.0169947	0.000440569	0.00894774	0.0148493	0.0157709	0.0111018	0.00717125	0.0117325	0.0155109	0.00968007	0.00216856	0.00146315	0.000821745	0.00442042	0.00205368	0.00519119	0.00499247	0.00112582
PWY-6305: superpathway of putrescine biosynthesis	0	0.0012852	0	0.000448824	0	0	0.000408455	0	0.00116917	0.00114381	0.000623992	0.000855174	0.000154614	0.00050637	0.000183402	0.000174324	0.000225541	0.000766132	0.00295353	0	0	0.000869163	0	0	0	0.000771505	0	0.000695436	0	0.000424079	0	0	0.000421092	0	0	0	0	0.000904498	0.000708964	0	0	0	0	0.000789428	0.000752862	0	0	0	0.000712207
PWY-6317: D-galactose degradation I (Leloir pathway)	0.00326349	0.00443095	0.00263171	0.00347974	0.0160903	0.00275115	0.00137852	0.00826126	0.0110839	0.00419334	0.00415374	0.00463243	0.00238788	0.0050208	0.00187844	0.00439402	0.00802025	0.0035904	0.00763405	0.00944031	0.00359352	0.00414555	0.00606521	0.00295096	0	0.00685698	0	0.0014763	0.00171781	0.00532796	0.000906917	0.00558928	0.00263308	0	0.00626049	0.012021	0.00130644	0.00493825	0.00188877	0.0117166	0.0053159	0.00479058	0.00199814	0.0046637	0.00995114	0.00120132	0.0130026	0.00608152	0.00256331
PWY-6349: CDP-archaeol biosynthesis	0	0	0	0.000266929	0	0	0	0	0	0	0	0	0	0	0.000163523	0.000365192	0	0	0	0	0	0	0.00115607	0	0	0	0	0	0	0	0	0.00128876	0.000248007	0.00085767	0	0	0	0.000774689	0	0	0	0.00059902	0.00124261	0	0	0.000604618	0	0	0
PWY-6353: purine nucleotides degradation II (aerobic)	0	0	0	0	0	0	0.000409384	0	0	0	0.0008371	0.000863972	0.00030348	0.00168407	0.000951633	0.000799404	0.000629943	0.000863062	0	0	0	0	0	0	0	0	0	0	0	0	0	0	0	0	0	0	0	0.000553802	0	0	0	0	0	0.00125875	0	0	0.00218334	0	0
PWY-6385: peptidoglycan biosynthesis III (mycobacteria)	0.00105048	0.00387607	0.00184529	0.00376316	0.00296606	0.00128705	0.00283367	0.00201261	0.00198857	0	0.00163155	0.00382588	0.00324845	0.00316578	0.00406744	0.0024418	0.00334027	0.00191019	0	0	0	0.000655698	0	0	0	0.00117833	0	0	0	0	0.000913445	0	0.00420287	0	0	0	0.00134969	0.00167652	0.00128591	0	0	0.00256116	0.00115178	0.00654882	0	0.00258777	0.0011549	0	0.00334079
PWY-6386: UDP-N-acetylmuramoyl-pentapeptide biosynthesis II (lysine-containing)	0.00100478	0.00364917	0.00120111	0.00353316	0	0.000642896	0.00271528	0	0.00179827	0	0.00147658	0.00336496	0.00299081	0.00301768	0.00374762	0.0022775	0.0017389	0.00117272	0	0	0	0.000654733	0	0	0	0	0	0	0	0	0.000953772	0	0.00381682	0	0	0	0.00133433	0.00175721	0	0	0	0.00237917	0.000602852	0.00471949	0	0.00240414	0	0	0.00320436
PWY-6387: UDP-N-acetylmuramoyl-pentapeptide biosynthesis I (meso-diaminopimelate containing)	0.00178755	0.00409714	0.00191518	0.00404295	0.00287096	0.00206208	0.00325238	0.00261896	0.00267775	0.00110387	0.00231006	0.00422804	0.00408394	0.00419715	0.00443097	0.00285832	0.00389723	0.00240592	0	0	0	0.00066638	0.000981904	0	0	0.00119523	0	0	0.00110155	0.00119708	0.00101848	0	0.00434007	0.00102958	0	0	0.00227529	0.00173603	0.00114493	0	0	0.00286318	0.00177283	0.00681327	0.000971448	0.00279765	0.00248814	0.00134183	0.00363237
PWY-6507: 4-deoxy-L-threo-hex-4-enopyranuronate degradation	0.00245467	0.00151829	0.000426369	0.0016534	0	0.000627771	0.0016453	0.000739823	0.000546834	0.000636886	0	0.00170434	0.00124286	0.00103795	0.00249756	0.000833667	0.00197982	0.000983376	0	0	0	0	0.00150195	0.00163932	0.0018112	0	0	0.00111566	0.00147487	0.00162402	0.00057561	0.00252324	0.00154847	0.00157116	0	0	0	0.000667957	0	0.00131613	0	0.00103739	0.000730944	0.00136145	0.0015889	0.000737259	0.00243166	0.000988415	0.00111191
PWY-6527: stachyose degradation	0.00177369	0.00417032	0.00227867	0.00285953	0.00379757	0.000863863	0.00155061	0.00315773	0.00278184	0.00110022	0.0036329	0.003223	0.00240502	0.00305656	0.00208917	0.00345584	0.00215884	0.00297365	0.00394182	0.00546004	0	0.00346749	0.00417968	0.00296587	0	0.0053714	0	0.00163902	0.00177122	0.00331326	0.0011204	0.00472566	0.00263101	0	0	0.00543104	0.0014336	0.0041258	0.00193603	0	0.00446881	0.00399779	0.0019096	0.00326717	0.00441346	0.0013943	0.00459139	0.00281929	0.00197033
PWY-6545: pyrimidine deoxyribonucleotides de novo biosynthesis III	0.00150464	0.000302837	0	0.000330006	0	0.000550734	0.00116505	0	0	0.00270141	0.000510679	0	0	0.000238347	0.000630042	0.000646279	0.000885472	0	0	0	0	0.00209042	0	0	0	0	0	0.00153745	0.00274162	0.00315192	0.00300986	0	0.00124838	0	0	0.00221358	0.00154283	0.00183235	0	0.00246132	0.0019443	0.00122587	0.00145973	0.00059871	0	0.00065404	0	0	0.000543434
PWY-6588: pyruvate fermentation to acetone	0	0.000418313	0.00141642	0.000396296	0	0	0.00187296	0	0.000607986	0	0.000514326	0.000478144	0.001376	0.000637886	0.000305055	0.000938257	0	0	0	0	0	0	0.00170901	0.00149221	0	0	0	0.00133786	0.000802083	0.00203102	0.00108386	0	0.000791774	0	0	0	0	0.00081737	0	0.00128243	0	0.00325045	0.00181806	0	0	0.00112349	0	0	0.000502166
PWY-6590: superpathway of Clostridium acetobutylicum acidogenic fermentation	0.0015051	0.00322652	0.00231442	0.00221937	0	0.00262235	0.00384533	0.00296724	0	0.00337797	0.0030048	0.00229959	0.0010065	0.000954805	0.00462331	0.00133277	0.000738781	0.00322707	0	0.00151941	0	0	0.0014748	0	0	0	0	0	0.00147814	0	0.00170567	0	0.00104134	0	0	0	0.000799005	0	0	0	0	0.00216128	0.00352574	0.00127879	0.00410276	0.00319763	0.00192618	0	0.00264339
PWY-6606: guanosine nucleotides degradation II	0	0	0	0	0	0	0.000214913	0	0	0	0.000570954	0.000477901	0.000168334	0.000958834	0.000482303	0.000379139	0.000252878	0.000473813	0	0	0	0	0	0	0	0	0	0	0	0	0	0	0.000279106	0	0	0	0	0.000303607	0	0	0	0	0	0.000635828	0	0	0.00124464	0	0.000175495
PWY-6608: guanosine nucleotides degradation III	0.000944372	0.000206867	0	0.000199447	0	0.00210512	0.000512128	0	0	0.00127217	0.00112636	0.000996962	0.000835881	0.00135335	0.000808571	0.000786727	0.00259797	0.000703568	0	0	0	0	0	0	0	0	0	0	0	0	0	0	0.00150577	0.00134752	0	0	0.00159791	0.000735486	0	0	0	0.000270486	0	0.00105984	0.00186669	0.00237313	0.00242602	0	0.000926739
PWY-6609: adenine and adenosine salvage III	0.0120514	0.0132896	0.0103731	0.0139072	0.0186272	0.0167239	0.0161336	0.0206444	0.0130154	0.0125407	0.0115615	0.014086	0.0160217	0.0162316	0.0160801	0.0142266	0.0172814	0.0121998	0.0190794	0.00633794	0.0137216	0.0137994	0.0149534	0.00489515	0.0107287	0.00868277	0.0146374	0.00936593	0.0113252	0.0139154	0.0136202	0.0132725	0.0149937	0.00387934	0.0107221	0.00234247	0.0111672	0.00879451	0.0111009	0.00455118	0.00930181	0.0121101	0.00982753	0.0149618	0.00896033	0.0132609	0.0134819	0.00951876	0.011939
PWY-6628: superpathway of L-phenylalanine biosynthesis	0	0.00260255	0.000604581	0.00166425	0	0.000789882	0.000753697	0	0.00118819	0	0.00085114	0.00203114	0.000918608	0.00059604	0.00219871	0.00179509	0	0.00128519	0	0	0	0	0	0	0	0	0	0	0	0	0	0	0.002035	0	0	0	0	0.00158114	0.00131398	0	0	0.00124291	0.00147784	0.0011524	0	0.000893322	0	0	0.000656023
PWY-6629: superpathway of L-tryptophan biosynthesis	0	0.00299698	0	0.00244498	0	0	0	0	0.00117985	0	0	0.00231988	0.000975103	0.00126867	0.00272368	0.00103615	0	0	0	0	0	0	0	0	0	0	0	0	0	0	0	0	0.00315325	0	0	0	0	0	0	0	0	0	0	0.00218881	0	0	0	0	0.00268947
PWY-6630: superpathway of L-tyrosine biosynthesis	0	0.00230398	0.000857273	0.00162146	0	0.000816564	0.000746552	0	0.00140756	0	0.00114629	0.00205512	0.000914809	0.000598408	0.00217264	0.00201413	0	0.00169311	0	0	0	0	0.000965327	0	0	0	0	0	0	0	0	0	0.00210632	0	0	0	0	0.00127854	0	0	0	0.00121591	0.0016132	0.00119473	0	0.000956439	0	0	0.000681724
PWY-6700: queuosine biosynthesis I (de novo)	0.0114318	0.00618056	0.00389817	0.00627268	0.00375452	0.00715419	0.00673838	0.00450678	0.00643246	0.00655663	0.00465687	0.0069322	0.00669678	0.0050129	0.00547479	0.00768933	0.00815894	0.00722899	0.00492974	0.00463486	0.00250367	0.005678	0.0062568	0.00350589	0.00542294	0.00197579	0.00614545	0.00471656	0.00370489	0.00731025	0.00650061	0.00304392	0.00691109	0.00669401	0	0.0099631	0.00549203	0.0061872	0.00211727	0.0031471	0.00215669	0.00736743	0.00613709	0.00733054	0.00387738	0.00708629	0.00624304	0.00501682	0.00486926
PWY-6703: preQ0 biosynthesis	0.0017813	0.00197201	0.00209933	0.00228127	0.00256815	0.00333117	0.00360093	0.00413366	0.0030652	0.00191068	0.00137362	0.00251991	0.00286991	0.00233937	0.00195584	0.00283768	0.000303764	0.00265575	0	0	0.00163961	0.00208013	0.00282971	0	0.00142186	0	0.0017049	0.00204271	0.00262215	0.00265185	0.00388209	0	0.00246108	0.00196829	0	0.00238177	0.000561522	0.00274237	0.00157454	0.000624108	0.000748257	0.00206422	0.00249763	0.00159913	0.00203002	0.00199081	0.000831826	0.00114662	0.00199656
PWY-6823: molybdopterin biosynthesis	0	0.000181621	0	0.000190521	0	0	0.000225997	0	0	0	0.000362972	0.000194762	0.000234782	0.000413913	0.000248788	0.000368601	0	0	0	0	0	0	0	0	0	0	0	0	0.00221985	0	0	0	0.000216297	0	0	0	0	0	0	0	0	0.000723849	0.000672483	0	0	0	0	0	0
PWY-6859: all-trans-farnesol biosynthesis	0	0.000203452	0	0	0	0	0.000470123	0	0	0	0	0.000562209	0.000334158	0.000213586	0.000183969	0	0	0	0	0	0	0	0	0	0	0	0	0	0	0	0	0	0.000245475	0	0	0	0	0	0	0	0	0.000234802	0	0.000160709	0	0	0	0	0.000122056
PWY-6876: isopropanol biosynthesis (engineered)	0.00423866	0.00421374	0.00786206	0.00508089	0.002579	0.00712851	0.00803692	0.00910106	0.005275	0.00888439	0.0102772	0.00416372	0.00651075	0.00303844	0.00669357	0.00458305	0.00271527	0.00707195	0.0151685	0.00761497	0.00853703	0.00654565	0.0164311	0.0177372	0.0245453	0.0112177	0.0215159	0.00525286	0.0122078	0.0139767	0.0185759	0.0186144	0.00158551	0.0115396	0.00568546	0.00338559	0.00937048	0.00907137	0.0089621	0.0108937	0.0192758	0.00615903	0.0199192	0.00224442	0.0101149	0.0130787	0.00483965	0.00621144	0.00352294
PWY-6897: thiamine diphosphate salvage II	0	0.000446003	0	0.000179504	0	0	0	0	0.000698159	0	0.000574278	0	0	0.000430189	0.000299824	0	0	0	0	0	0	0	0	0	0	0	0	0	0	0.000453258	0	0	0.00048592	0	0	0	0	0	0	0	0	0.000562249	0.000499714	0.000300072	0	0	0	0	0.00106047
PWY-6936: seleno-amino acid biosynthesis (plants)	0	0.00340767	0.0011926	0.00328195	0	0.00220651	0.00227216	0.00316489	0.00166578	0.00156504	0.00147718	0.00308049	0.00183915	0.0031205	0.0023442	0.00212324	0.000793106	0.00199823	0.00154824	0	0.000825795	0	0.00184803	0.00255027	0	0	0.00173143	0.00304781	0.00483502	0.00191017	0.00147561	0	0.000855084	0.00145295	0	0	0.00203944	0.00120199	0	0.00309416	0.00222805	0	0.00155593	0.000842645	0.0022125	0.00232863	0	0.00129028	0.00227945
PWY-6953: dTDP-3-acetamido-&alpha;-D-fucose biosynthesis	0.00130511	0	0	0	0	0	0	0	0	0	0	0.000779805	0	0.000935188	0	0.000429901	0.00134779	0.000327425	0	0	0	0	0	0.00246614	0	0	0	0	0	0	0	0	0	0	0	0	0	0	0	0	0	0	0.000351681	0.000857151	0	0	0	0	0.000115626
PWY-6969: TCA cycle V (2-oxoglutarate synthase)	0.00420173	0.00323134	0.00693448	0.00558803	0	0.00686405	0.00519265	0.00544324	0.0021713	0.00536984	0.00698746	0.00392498	0.00543084	0.00433516	0.00230849	0.00450605	0.00310298	0.00878654	0	0.00100315	0.00708988	0.00377225	0.00386838	0.0045871	0.00613237	0.00204054	0	0.00515714	0.00405478	0.00378242	0.00294205	0.00185034	0.00361301	0.00362169	0	0.00332301	0.00550497	0.00254953	0.00148941	0	0	0.00156781	0.00366346	0.00307814	0.00613468	0.00798144	0.00292491	0.00217744	0.00512198
PWY-7013: (S)-propane-1,2-diol degradation	0.0015104	0.00240958	0.00240704	0.00289146	0.00398866	0.00204595	0.00252825	0.00201692	0.00147269	0.00342202	0.00360846	0.00197045	0.00320735	0.00298247	0.00299824	0.00325193	0.0028886	0.00287718	0.00786269	0.00416562	0.00835036	0.00368575	0.0053836	0.0100828	0.0103748	0.00562476	0.00739472	0.00333092	0.00609797	0.00466591	0.00489549	0.0064886	0.00212424	0.00644803	0.00949184	0.00345996	0.0068333	0.0035395	0.00386822	0.00606331	0.0067839	0.00534887	0.00313118	0.00122603	0.00250986	0.00226045	0.0020203	0	0.00215303
PWY-7111: pyruvate fermentation to isobutanol (engineered)	0.00285751	0.0040407	0.0036476	0.00416581	0.00467417	0.00202566	0.00433603	0.00198798	0.00240787	0.0039786	0.00458236	0.00338931	0.00534385	0.00480967	0.00527919	0.00463892	0.00542297	0.00437885	0.00749823	0.0075948	0.009465	0.00526127	0.00471424	0.0110124	0.00698304	0.00823344	0.0064329	0.00489444	0.0104095	0.00583331	0.00716169	0.00930036	0.00435506	0.00766117	0.00978641	0.00739102	0.00717222	0.00463946	0.0061839	0.00560806	0.00580845	0.00738522	0.00416324	0.00138336	0.00356812	0.00259372	0.00285276	0	0.00408479
PWY-7115: C4 photosynthetic carbon assimilation cycle, NAD-ME type	0	0.000422735	0	0.000568298	0	0	0	0.000732067	0	0	0	0.000605889	0	0.000376501	0.000398214	0.000577557	0	0	0	0	0	0.00147646	0	0	0	0	0	0	0	0.000951481	0	0	0.000964978	0	0	0	0	0.0015448	0	0	0	0.00155712	0.000524905	0.000212196	0	0	0	0	0.000433041
PWY-7184: pyrimidine deoxyribonucleotides de novo biosynthesis I	0.00150498	0.000304859	0	0.000332017	0	0.000556678	0.00119325	0	0	0.00275531	0.000518442	0	0	0.000241025	0.000640942	0.00066104	0.000885243	0	0	0	0	0.00208014	0	0	0	0	0	0.00158191	0.00228331	0.00326652	0.00316207	0	0.00125143	0	0	0	0.00148775	0.0018059	0	0.00275166	0.0018921	0.00124618	0.00146322	0.000603855	0	0.000651756	0	0	0.000567534
PWY-7185: UTP and CTP dephosphorylation I	0.00123258	0.000200697	0	0.000242589	0	0.00112303	0.00106791	0	0	0.00119224	0.000777984	0.000367178	0	0.000219685	0	0.000544967	0.00065129	0	0.00275416	0.00119334	0	0	0	0	0	0.00207638	0	0.00186683	0	0.00216768	0.0024705	0	0.0010029	0.00175617	0	0.00165447	0.000795574	0.00128734	0	0	0.00183244	0.000966512	0.00112434	0.000446388	0	0	0.000989979	0	0.000482671
PWY-7197: pyrimidine deoxyribonucleotide phosphorylation	0.00140696	0.00241098	0.0011171	0.00168653	0.0029264	0.000566647	0.0016512	0	0.00096331	0.00303736	0.000729543	0.00168253	0.0024571	0.000470372	0.00279549	0.00346871	0.00186678	0.000513523	0	0.00349797	0.00151754	0.00177806	0.00150544	0	0	0	0	0.00113991	0.00215325	0.00261947	0.00347976	0	0.00518391	0	0	0.00237608	0.00289818	0.00327388	0.00351726	0.00248914	0.00184819	0.00220407	0.00362303	0.00178749	0.00110299	0.00226636	0	0	0.00240995
PWY-7198: pyrimidine deoxyribonucleotides de novo biosynthesis IV	0.00145314	0.000317284	0	0.000480571	0	0.000550428	0.00106065	0	0	0.00263714	0.000756595	0.000380151	0.00114986	0.000435127	0.00118532	0.000850107	0.000727341	0.000720269	0	0	0	0.0019444	0.00104006	0	0	0	0	0.00192174	0.00202574	0.00296813	0.00291574	0	0.0010925	0	0	0	0.0014933	0.00168262	0	0.00247003	0.00184212	0.00131293	0.00132693	0.000491377	0	0	0	0	0.000552766
PWY-7199: pyrimidine deoxyribonucleosides salvage	0.00586458	0.00498675	0.003603	0.00490575	0.00574406	0.00463181	0.00592095	0.00468855	0.00329309	0.00229241	0.00471777	0.00428521	0.00379249	0.00454065	0.00617894	0.00402802	0.00376725	0.00443807	0.00251528	0.00270147	0.00447704	0.00645264	0.00549698	0.00337934	0.00315524	0.00579061	0.0107887	0.0086812	0.00425059	0.00672724	0.00625052	0	0.00726392	0.00740435	0	0	0.00303533	0.00599573	0.00676634	0.0080827	0.00373995	0.00520373	0.00387149	0.00493475	0.00392753	0.006967	0.00684962	0.00356184	0.00431874
PWY-7208: superpathway of pyrimidine nucleobases salvage	0.0109434	0.0119287	0.00723497	0.00678866	0.00132631	0.00569985	0.00635709	0.00613304	0.00669662	0.00174075	0.00715174	0.00954469	0.00614047	0.00856325	0.00826301	0.00796121	0.00560062	0.00720577	0	0.00120401	0.00750058	0.00922812	0.00717222	0.00312872	0	0.00540211	0.0116267	0.00922247	0.00757656	0.007891	0.00601571	0.00562262	0.00963407	0.00665714	0	0.00229192	0	0.00516079	0.00272875	0.0107876	0.00606448	0.00861469	0.0125345	0.00536323	0.00761894	0.00898324	0.00382565	0.00193989	0.008728
PWY-7210: pyrimidine deoxyribonucleotides biosynthesis from CTP	0.0014876	0.000214112	0	0.00027139	0	0.000557271	0.00116815	0	0	0.0026993	0.000595715	0	0	0.000241393	0	0.000713053	0.000915729	0	0	0	0	0.0020745	0	0	0	0	0	0.00161802	0.00281812	0.003259	0.00304677	0	0.00133812	0	0	0.00207854	0.0015605	0.00185122	0	0.00250594	0.00205477	0.00125786	0.00150667	0.000629792	0	0	0	0	0.000606908
PWY-7211: superpathway of pyrimidine deoxyribonucleotides de novo biosynthesis	0	0.000560507	0	0.000595891	0	0	0.00158257	0	0	0.00203742	0.000831578	0	0	0.000400901	0.00101188	0.000995326	0	0	0	0	0	0	0	0	0	0	0	0.00213034	0.00237564	0	0	0	0.00102508	0	0	0	0	0.00223877	0	0	0	0.00188468	0.00193369	0.000626042	0	0.00111003	0	0	0.00087095
PWY-7220: adenosine deoxyribonucleotides de novo biosynthesis II	0.00129092	0.000183813	0	0.000259077	0	0.000434981	0.00159663	0.000680812	0	0.00245405	0.000341241	0	0.00128371	0.000432757	0.0019514	0.00103613	0.00278045	0.002536	0	0	0	0.00206639	0.00196088	0	0	0	0	0.00185588	0.00308792	0.0037879	0.00337331	0.00176475	0.00192796	0.00138351	0.00347729	0.00206695	0.00196266	0.00182362	0	0.00343936	0.00156863	0.00116073	0.00171688	0.00229845	0	0.00120233	0	0	0.000765796
PWY-7221: guanosine ribonucleotides de novo biosynthesis	0.0636647	0.0242157	0.0347976	0.0298863	0.0316554	0.041295	0.029081	0.0376532	0.0342515	0.0361727	0.0354922	0.0320816	0.0338142	0.0325785	0.0289207	0.0371917	0.0318926	0.0353636	0.0438681	0.0298964	0.0448412	0.040455	0.0453701	0.0379717	0.0347612	0.0454851	0.0398377	0.0553559	0.0472871	0.0573465	0.0524761	0.0358187	0.0304029	0.0300115	0.0440218	0.0361542	0.0307317	0.0364645	0.0337763	0.0402221	0.0406523	0.0363341	0.0435342	0.0255687	0.0364303	0.0439403	0.0328718	0.037677	0.0271572
PWY-7222: guanosine deoxyribonucleotides de novo biosynthesis II	0.00129092	0.000183813	0	0.000259077	0	0.000434981	0.00159663	0.000680812	0	0.00245405	0.000341241	0	0.00128371	0.000432757	0.0019514	0.00103613	0.00278045	0.002536	0	0	0	0.00206639	0.00196088	0	0	0	0	0.00185588	0.00308792	0.0037879	0.00337331	0.00176475	0.00192796	0.00138351	0.00347729	0.00206695	0.00196266	0.00182362	0	0.00343936	0.00156863	0.00116073	0.00171688	0.00229845	0	0.00120233	0	0	0.000765796
PWY-7228: superpathway of guanosine nucleotides de novo biosynthesis I	0.00571238	0.0153193	0.010093	0.0144527	0.00925217	0.0104244	0.0128905	0.00882777	0.00778671	0.00855764	0.0101968	0.0146046	0.0104986	0.0110955	0.0161147	0.0158508	0.0145077	0.0130936	0.00310138	0.00423307	0.00748181	0.0039652	0.0154314	0	0.00993627	0.00372896	0	0.00553053	0.0102162	0.00804899	0.0153863	0.00789956	0.0120364	0.00889316	0.00649761	0.0125435	0.0037194	0.0115867	0.00785328	0.00644994	0.00304165	0.0139593	0.00722985	0.0129136	0.012121	0.0123311	0.0079066	0.00223392	0.0124674
PWY-7229: superpathway of adenosine nucleotides de novo biosynthesis I	0.00481005	0.000722654	0	0.00101299	0	0.0016779	0.00545517	0.0025726	0	0.00780702	0.00131864	0	0.00454147	0.00165995	0.00658188	0.00380461	0.00904367	0.00815201	0	0	0	0.00744121	0.00616504	0	0	0	0	0.00673094	0.00935351	0.0116774	0.0103305	0.00565393	0.00675797	0.00441773	0.00964656	0.00698921	0.00641437	0.00620947	0	0.0107557	0.00534925	0.00413464	0.00601308	0.00768815	0	0.00436384	0	0	0.00282105
PWY-7234: inosine-5'-phosphate biosynthesis III	0.0060406	0.00511737	0.0101505	0.00639091	0	0.00789632	0.00641753	0.00848595	0.00428165	0.00946651	0.00839144	0.00549303	0.00559247	0.0043235	0.00770905	0.00882108	0.00445411	0.00620907	0.00509577	0.00800596	0.0120006	0.0109339	0.00738682	0.00433451	0.00862079	0.00740531	0.0157276	0.0072627	0.0118684	0.0143365	0.0125689	0.00687843	0.00528615	0.0042817	0.0105214	0.00483321	0.00391558	0.00746924	0.00290003	0.0133911	0.00372061	0.00660379	0.0128766	0.00341824	0.00849568	0.0123327	0.00787743	0.00344939	0.00592681
PWY-7237: myo-, chiro- and scyllo-inositol degradation	0.00719863	0.00281444	0.00480186	0.00577887	0.0195187	0.0105178	0.00801924	0.00886496	0.00546817	0.00458105	0.00478475	0.0101062	0.0138392	0.0141674	0.00804838	0.00363101	0.00994169	0.00573036	0.00425123	0.00383093	0.00567422	0.0042653	0.00722677	0.0068467	0.00925381	0.00379	0.00366476	0.00528052	0.00364597	0.00230119	0.001983	0.00783482	0.00321883	0.00356638	0.00851743	0.00930315	0.00394943	0.00330718	0.00770976	0.00195404	0.00530215	0.00394856	0.00432805	0.0122144	0.00551317	0.0101902	0.0110063	0.00712542	0.00342253
PWY-7238: sucrose biosynthesis II	0.0051282	0.0125404	0.00331108	0.0154832	0.00186568	0.0100504	0.0109712	0.011806	0.0208639	0.0168209	0.0179969	0.00779134	0.0101396	0.0136991	0.0114883	0.0100013	0.0103594	0.0108618	0.0164368	0.022859	0.0056748	0.0139099	0.0176501	0.00637499	0.0251998	0.00355359	0.00925485	0.00852584	0.00637048	0.00764686	0.00449165	0.0139518	0.00776246	0.00916072	0.0113417	0.00576874	0.0110486	0.00979004	0.0123612	0.00540781	0.0172844	0.00797169	0.00515266	0.00812616	0.0070027	0.00771057	0.0038435	0.016227	0.0275621
PWY-7242: D-fructuronate degradation	0.00248856	0.00153354	0.000428734	0.00167142	0	0.000629991	0.00166941	0.000744094	0.000547241	0.000648189	0	0.0017262	0.00123887	0.00103764	0.00249797	0.000840746	0.0019589	0.000989506	0	0	0	0	0.00153821	0.00169355	0.00183184	0	0	0.00112579	0.00152428	0.00167403	0.000581995	0.00263642	0.00158988	0.00159917	0	0	0	0.000671667	0	0.00143172	0	0.00104812	0.000739017	0.00136496	0.00160697	0.000745893	0.00246087	0.000997894	0.00111825
PWY-724: superpathway of L-lysine, L-threonine and L-methionine biosynthesis II	0.00203197	0.00587626	0.00265415	0.00476191	0.00260244	0.00289451	0.00284788	0.0018266	0.0040459	0.00136485	0.00375518	0.00532836	0.00385629	0.00444324	0.00505343	0.00402128	0.00375365	0.00289439	0	0	0.00116732	0.00242782	0.00145467	0.00198162	0	0.00464547	0	0.00165831	0.00216869	0.00295978	0.00179872	0.0020776	0.00544538	0	0	0	0.00236438	0.00381525	0	0	0.00228403	0.00329925	0.00312708	0.0029965	0.00358152	0.00255623	0.00178816	0.00134575	0.00486504
PWY-7315: dTDP-N-acetylthomosamine biosynthesis	0	0.0015111	0	0.000693494	0	0	0.000660928	0	0	0	0	0.00164348	0	0.000266558	0.0030276	0.000449851	0	0.00103445	0	0	0	0	0	0	0	0	0	0.000727189	0	0	0	0	0	0	0	0	0	0	0	0	0	0	0	0	0.000571846	0	0	0	0.00162249
PWY-7328: superpathway of UDP-glucose-derived O-antigen building blocks biosynthesis	0	0.00120145	0.0014934	0.00220366	0	0.00201136	0.0012603	0.00204428	0.00192599	0	0.00149549	0.00110948	0.00115232	0.00142115	0.00137169	0.00146322	0.00128581	0.0019534	0	0.00162399	0	0.00199133	0	0	0	0	0.00316207	0	0	0	0	0	0.00147066	0	0	0	0	0	0	0	0	0.00181007	0.00120309	0.0014443	0.00198755	0.00236006	0.00112428	0	0.00142728
PWY-7357: thiamine phosphate formation from pyrithiamine and oxythiamine (yeast)	0	0.000358209	0	0.000136563	0	0	0	0	0.00047594	0	0.00039114	0	0	0.000332692	0.000203277	0	0	0	0	0	0	0	0	0	0	0	0	0	0	0.000322346	0	0	0.000322875	0	0	0	0	0	0	0	0	0.00038116	0.000333737	0.000191925	0	0	0	0	0.000789698
PWY-7383: anaerobic energy metabolism (invertebrates, cytosol)	0.00242332	0.0055197	0.00365825	0.0042817	0.00459346	0.00364117	0.00455485	0.0010841	0.00213319	0.0023659	0.000825811	0.00485856	0.00398059	0.0045149	0.00541049	0.00528268	0.00545143	0.0040084	0	0.00308667	0.00172778	0.00167737	0.00320941	0	0	0.00183446	0	0.00245401	0.00162143	0.000853703	0.00162975	0	0.00586175	0	0.00384938	0.00345894	0.00333998	0.00352438	0.00438282	0.00143086	0.00208161	0.00302008	0.00341454	0.00675995	0	0.003016	0.00220483	0.00427453	0.0039757
PWY-7400: L-arginine biosynthesis IV (archaebacteria)	0	0	0.00267017	0.00124362	0	0.00223317	0	0	0	0	0.00172475	0.00154323	0.00182517	0.00146152	0.00183003	0.00194102	0	0	0	0	0	0	0	0.00486809	0	0	0	0.0039862	0	0	0	0	0.00252459	0	0	0	0.0033228	0.00213536	0	0	0	0.00205851	0.00352095	0.000932813	0	0.00214526	0	0	0.000934582
PWY-7456: &beta;-(1,4)-mannan degradation	0	0.000521945	0.000865362	0.00186145	0	0.000834762	0.00053684	0	0	0	0.000778619	0.00150711	0.000620147	0.00104141	0.00117904	0.000297713	0.000431909	0.000833689	0	0	0	0	0	0	0	0	0	0	0	0	0	0	0.000812628	0	0	0	0	0.000501582	0	0	0	0	0	0	0	0.000666824	0	0	0.00025255
PWY-7560: methylerythritol phosphate pathway II	0	0.000905721	0	0.00102315	0	0	0.00203719	0	0	0	0.00202087	0.00298537	0.00174966	0.000903809	0.00124018	0.00232472	0	0.00123707	0	0	0.00272963	0	0.00297217	0.00271662	0	0	0	0.00280616	0.00319285	0.00224441	0.00162522	0	0.00138036	0	0	0	0	0.00202813	0.00283853	0	0	0.00239893	0.00206818	0.000615624	0	0.001055	0	0	0.000594625
PWY-7663: gondoate biosynthesis (anaerobic)	0.00454993	0.00506585	0.00455697	0.005367	0.00653551	0.00543466	0.0032951	0.00408562	0.00913413	0.00483589	0.00260216	0.003562	0.0023711	0.00478826	0.00273481	0.00356367	0.00665325	0.00655603	0	0.00276051	0.00317807	0.00248627	0	0.00128599	0	0.0019325	0	0	0.00100054	0.0020866	0.00177031	0	0.00455732	0.00209345	0	0	0.00277083	0.00229409	0.00174658	0	0.00135598	0.00233111	0.0013999	0.00515154	0.00641708	0.0012007	0.00584163	0.00758803	0.00201764
PWY-7664: oleate biosynthesis IV (anaerobic)	0	0.000766035	0	0	0	0.00207577	0	0	0.00177489	0.00148649	0.000868403	0.000658622	0.000936263	0.000691097	0.00077869	0.00183895	0.00124456	0.00164427	0	0.00242735	0	0	0	0	0	0	0	0	0	0.00137915	0	0	0.00131472	0.00131206	0	0	0.00142842	0.00211203	0	0	0	0.0017432	0	0	0.00207918	0.000673205	0.0018442	0.00249405	0.000812139
PWY-7688: dTDP-&alpha;-D-ravidosamine and dTDP-4-acetyl-&alpha;-D-ravidosamine biosynthesis	0.00170436	0	0.00241215	0.00100807	0.00473471	0.00446598	0.000883052	0.00396942	0.0039955	0.00185951	0.00460559	0.00178537	0.000553541	0.00368996	0	0.000730703	0.00256248	0.00142027	0.00328986	0.00154601	0.000959634	0.00603278	0.00174833	0.00311264	0.00323872	0.00406638	0	0.00145623	0.00162042	0.00186865	0.00321761	0.00221358	0.00513022	0	0.0069074	0.00281502	0	0.00109159	0	0.0154555	0.00281738	0.00148608	0.000785252	0.0030604	0.00118415	0.00309732	0.00282955	0.00209505	0.000433063
PWY-7790: UMP biosynthesis II	0.0137361	0.00635251	0.00330857	0.00677397	0.00300571	0.00749939	0.00530386	0.00384817	0.00574766	0.00239302	0.00558788	0.00641458	0.00620745	0.00549887	0.00570238	0.00587928	0.00354474	0.003687	0	0.00300877	0.00672357	0.00508842	0.00548295	0.0030309	0.00227116	0.00318628	0.0122834	0.012109	0.00235593	0.00692596	0.00628938	0	0.00890245	0.00230741	0	0	0	0.00357092	0.0028919	0.00773967	0.00264868	0.0066431	0.00742267	0.00685322	0	0.00748459	0	0.0016041	0.00561008
PWY-7791: UMP biosynthesis III	0.0137361	0.00635251	0.00330857	0.00677397	0.00300571	0.00749939	0.00530386	0.00384817	0.00574766	0.00239302	0.00558788	0.00641458	0.00620745	0.00549887	0.00570238	0.00587928	0.00354474	0.003687	0	0.00300877	0.00672357	0.00508842	0.00548295	0.0030309	0.00227116	0.00318628	0.0122834	0.012109	0.00235593	0.00692596	0.00628938	0	0.00890245	0.00230741	0	0	0	0.00357092	0.0028919	0.00773967	0.00264868	0.0066431	0.00742267	0.00685322	0	0.00748459	0	0.0016041	0.00561008
PWY-7851: coenzyme A biosynthesis II (eukaryotic)	0	0.00277919	0	0.00257083	0.00128708	0.0016136	0.00146486	0	0.00126956	0.00164428	0.00099708	0.00225974	0.00193985	0.00139198	0.00337793	0.000907183	0	0.000636724	0	0	0	0	0	0	0	0	0	0	0	0	0	0	0.00147081	0	0	0	0	0.000445937	0	0	0	0.0015568	0.000575559	0.00296954	0	0.000971931	0	0	0.00178608
PWY-7858: (5Z)-dodecenoate biosynthesis II	0	0.000477592	0	0	0	0	0	0	0	0	0	0	0.000466668	0.000345754	0	0	0.000820035	0.00105244	0	0	0	0	0	0	0	0	0	0	0	0	0	0	0	0	0	0	0	0	0	0	0	0	0	0	0	0	0.00118915	0	0.000557459
PWY-7953: UDP-N-acetylmuramoyl-pentapeptide biosynthesis III (meso-diaminopimelate containing)	0.000938244	0.00385407	0.0012094	0.00388873	0	0.000531251	0.00271083	0	0.00178914	0	0.00146774	0.00340673	0.00296737	0.00297944	0.00394111	0.00273565	0.00155424	0.00102796	0	0	0	0	0	0	0	0	0	0	0.0011215	0	0.000992594	0	0.00398592	0.000975813	0	0	0.00121593	0.00145335	0	0	0	0.00236738	0.000487167	0.00447507	0	0.00250505	0	0	0.00310825
PWY-7977: L-methionine biosynthesis IV	0.00125971	0.00399558	0.00217276	0.0033339	0	0	0.00406215	0	0	0.00547088	0.00520957	0.00497054	0.00542461	0.00245827	0.00355803	0.0064908	0.00321646	0.00278436	0.00146115	0.00809529	0.00640657	0.00839405	0.00812428	0.00789133	0.00365514	0.00301405	0.0041838	0.00792544	0.00849256	0.00236266	0.00779811	0.00225797	0.00699437	0.00745147	0.00364142	0	0.00660858	0.0070817	0.00294987	0.00307399	0.00707141	0.0100493	0.00720269	0.00267324	0.00599254	0.00613285	0.00178118	0.00189994	0.00198136
PWY-8125: mevalonate pathway IV (archaea)	0	0.000250694	0	0.00035724	0	0	0.000351657	0	0	0	0	0.000707287	0.000486995	0.00024723	0.000295288	0.000812346	0	0.000470552	0	0	0	0	0	0	0	0	0	0	0	0	0	0	0	0	0	0	0	0	0	0	0	0.00085233	0.000838421	0	0	0.000380046	0	0	0.000231367
PWY-8178: pentose phosphate pathway (non-oxidative branch) II	0.0221859	0.0241255	0.021529	0.0222979	0.0172067	0.0192233	0.0180704	0.01813	0.0201514	0.018547	0.0185668	0.0197304	0.0161017	0.0168171	0.019946	0.0180898	0.0239451	0.0144038	0.0146158	0.0231266	0.0254057	0.0306625	0.018661	0.0276573	0.0256481	0.0276713	0.0229584	0.0292465	0.0268204	0.0129747	0.0246454	0.0266161	0.0288324	0.0288068	0.0285406	0.0232753	0.0247001	0.0282129	0.031917	0.0143456	0.0199092	0.0166777	0.0158585	0.0226048	0.0195171	0.0186857	0.0220774	0.028315	0.0182785
PWY-8187: L-arginine degradation XIII (reductive Stickland reaction)	0.00091922	0.00148677	0.00107786	0.00163718	0.000820369	0.00334202	0.00319575	0.000709019	0.00041923	0.00210336	0.00279783	0.000807835	0.00303117	0.00191067	0.00169185	0.00473391	0.00032116	0.00337011	0.00424871	0.00386405	0.00446574	0.0033202	0.00449724	0	0.00370299	0.00319621	0.00496659	0.00165376	0.00161816	0.00530977	0.00705587	0.00187498	0.00263391	0.00405243	0	0	0.00117069	0.00162753	0	0.00300277	0.00376831	0.0055122	0.00560477	0.00020404	0	0.00173634	0.00200067	0.00479248	0.00203799
PWY-841: superpathway of purine nucleotides de novo biosynthesis I	0.00387974	0.00111764	0	0.00150668	0	0.00228511	0.00465181	0.00280046	0	0.00614978	0.00185361	0	0.00433164	0.00176797	0.00570171	0.00397126	0.00611907	0.00605275	0	0	0	0.00470654	0.00498997	0	0	0	0	0.00495518	0.0061407	0.00716111	0.00845787	0.00408668	0.00576815	0.00422666	0.00733313	0.0053755	0.00432652	0.00559875	0	0.00497227	0.00250477	0.00420892	0.0050536	0.00592544	0	0.00452104	0	0	0.00298265
PWY-922: mevalonate pathway I (eukaryotes and bacteria)	0	0.000283858	0	0.000359491	0	0	0.000435429	0	0	0	0.00045932	0.000711954	0	0	0.000220455	0.00064501	0	0	0	0	0	0	0	0	0	0	0	0	0	0	0	0	0.000250016	0	0	0	0	0	0	0	0	0.000659131	0.000758865	0	0	0.000396528	0	0	0.000187249
PWY-I9: L-cysteine biosynthesis VI (from L-methionine)	0	0.00082695	0	0.00118748	0	0	0	0	0	0	0.000467155	0.000496952	0.00101355	0	0.000554653	0.000472084	0.000471387	0.000775571	0	0	0	0	0	0	0	0	0	0	0	0	0	0	0.000213738	0	0	0	0	0.00144121	0	0	0	0	0.000943258	0.000191361	0	0	0	0	0.000422703
PWY0-1061: superpathway of L-alanine biosynthesis	0.000940212	0.000407134	0	0.000500615	0	0	0	0.000584188	0	0	0	0.000538778	0	0.000346601	0.000361936	0.000513651	0	0	0	0	0	0.0010765	0	0	0	0	0	0	0	0	0	0	0.0011394	0	0	0	0	0.00145502	0	0	0.00100327	0.0013059	0.000461071	0.000199469	0	0	0	0.00118859	0.000398777
PWY0-1296: purine ribonucleosides degradation	0.0120962	0.0026493	0.00942118	0.00539664	0.0217666	0.00717922	0.00516401	0.00756114	0.00670972	0.0159293	0.00688556	0.00190994	0.00598373	0.0061946	0.00548265	0.00514836	0.0109836	0.0065309	0.0173774	0.00832741	0.0188987	0.0200644	0.0183649	0.0164112	0.0111546	0.0069718	0.0183905	0.0132293	0.0150499	0.0133068	0.0100923	0.0218492	0.00279882	0.0186338	0.0168443	0.00903675	0.012642	0.00919482	0.0198428	0.010929	0.0203076	0.00557337	0.00816138	0.00972643	0.00595091	0.00841063	0.00839829	0.0134787	0.00618003
PWY0-1297: superpathway of purine deoxyribonucleosides degradation	0.0014756	0.00132252	0.000975119	0.000660449	0	0.000525366	0.000744127	0.0019156	0.0030361	0	0.00121357	0.00104531	0.000879451	0.00163426	0.00101145	0.000854387	0.000716453	0.0013284	0	0.00302859	0.00295403	0	0.00325589	0	0	0.00282573	0	0	0.00273845	0.00208296	0.00104384	0.00572833	0.000287244	0.00234706	0	0.0027906	0.00190942	0.00281664	0.00433158	0.00230046	0	0.000260324	0.00109206	0.000584753	0.00173321	0.000695142	0.000815826	0	0.00135136
PWY0-1298: superpathway of pyrimidine deoxyribonucleosides degradation	0.00119554	0.00043688	0.00241671	0.000940132	0	0.000505265	0.000937551	0.00102473	0.00140413	0.00243315	0.0012109	0.000772596	0.000528111	0.00142074	0.000526498	0.000397521	0.00209818	0	0	0	0	0	0	0	0	0	0.00342956	0	0	0.00127033	0	0	0.00102376	0.00200875	0	0.00213092	0	0	0	0.00156615	0	0.00124304	0.00257443	0.000564928	0	0.0023281	0.000819061	0	0.000701617
PWY0-1319: CDP-diacylglycerol biosynthesis II	0.0012396	0.0028881	0.00139849	0.00204107	0	0.00167056	0.00195192	0.00271805	0.00120845	0.000800538	0.00137161	0.00340944	0.00245844	0.00136169	0.00468893	0.00252075	0.00196529	0.00165597	0	0.000809381	0	0.00115236	0	0	0	0	0.00165765	0	0.00094103	0	0	0	0.00354625	0	0	0	0.00122065	0.00102381	0.00264668	0	0	0.00171642	0.000466368	0.00559597	0.00178304	0.00201134	0.00177571	0	0.00268999
PWY0-1477: ethanolamine utilization	0.000781589	0.000903261	0.000573647	0.000421152	0	0.000302976	0.00135366	0.00109223	0.00154241	0	0.00243427	0.000736133	0.000569845	0.000293393	0.000966006	0.0013804	0.000453212	0.000802698	0	0.00204844	0.00194999	0	0.00183937	0	0	0.00194841	0	0	0.00177797	0.00127776	0.000682096	0.00372602	0.000572682	0.00144673	0	0.00176487	0.00149456	0.0017137	0.00246311	0.00140482	0	0.00394868	0.00223017	0.000300865	0.00102876	0.00226491	0.000469985	0	0.000803096
PWY0-1586: peptidoglycan maturation (meso-diaminopimelate containing)	0	0.00145737	0.0017671	0.00178191	0	0.000709701	0.000416781	0	0	0	0	0.00142953	0.000958621	0.0019102	0.000288024	0.000895043	0.000799872	0.000638701	0	0	0	0.000729808	0	0	0	0	0	0.000627742	0	0	0.000804115	0	0.000842189	0	0	0	0	0.000793059	0.00262859	0	0	0	0.000549262	0.00205929	0	0.00039297	0.000427636	0	0.000840042
PWY0-162: superpathway of pyrimidine ribonucleotides de novo biosynthesis	0	0.0035572	0.0031878	0.00299717	0	0.00339397	0.00237252	0.00210819	0	0.00203823	0.00215082	0.00353517	0.0024552	0.00129543	0.00275466	0.00221356	0.000844822	0.00217669	0	0.00157048	0.00531901	0.00154419	0.00333951	0	0	0	0.00776099	0.00329158	0.00283933	0.00152588	0.00339059	0.00223241	0.00125504	0.00255302	0	0	0	0.00334773	0	0.00333362	0	0.00414241	0.00309676	0.000805043	0.00230575	0.0038973	0.00206661	0.00157322	0.00190654
PWY0-166: superpathway of pyrimidine deoxyribonucleotides de novo biosynthesis (E. coli)	0	0.000548505	0	0.00044028	0	0	0	0	0	0	0	0	0	0	0.00070859	0.000774262	0	0	0	0	0	0	0	0	0	0	0	0	0	0	0	0	0.000383538	0	0	0	0	0.00130736	0	0	0	0.000899515	0	0	0	0.000736574	0	0	0.00029474
PWY0-862: (5Z)-dodecenoate biosynthesis I	0	0.000877526	0.00189699	0.000211792	0.00330617	0.00188504	0	0	0.00156403	0.00132924	0.000780374	0.000580388	0.000851471	0.000605598	0.000696996	0.00170259	0.00319168	0.00182166	0	0.00225695	0	0	0	0	0	0	0	0	0	0.00129716	0	0	0.00117403	0.00112337	0	0	0.00131175	0.00209048	0	0	0	0.00166815	0	0.000276676	0.00186557	0.000626203	0.00170041	0.00223989	0.00132074
PWY66-398: TCA cycle III (animals)	0.00127111	0.00182118	0.00170997	0.00383434	0	0.00158407	0.00176076	0	0	0.000757988	0.00202305	0.0030899	0.00245686	0.00147419	0.00181606	0.00144574	0.00157106	0.00200103	0	0	0	0	0	0.001705	0	0	0	0.00222628	0.0029085	0.00169965	0	0	0.00140944	0	0	0	0.00186075	0.000675081	0	0	0	0.000791059	0.000847022	0.000813914	0.00275898	0.00175235	0	0	0.0020216
PWY66-399: gluconeogenesis III	0.00596341	0.00731107	0.00228393	0.00868014	0.0152509	0.00977756	0.0160741	0.00527734	0	0.0137032	0.0226226	0.0100319	0.013768	0.0141934	0.0076858	0.0129994	0.0049216	0.0166403	0.0130642	0.0049054	0.0116577	0.00500242	0.0184901	0.0103065	0	0	0	0.00341574	0	0.0148223	0.0173494	0	0.00742086	0	0	0.0212874	0.0184823	0.0130664	0	0.00759974	0	0.0136259	0.0179437	0.00574167	0.00401021	0.0108994	0.011435	0.00663828	0.0126457
PWY66-409: superpathway of purine nucleotide salvage	0	0	0	0.00115599	0	0.00155594	0	0.00221459	0	0	0.000674327	0	0.00263926	0.00210913	0.00112212	0	0	0.00200603	0	0	0	0	0	0	0	0	0	0	0.00431408	0.00373881	0	0	0.000798735	0	0	0	0	0	0	0	0	0.00270557	0.000655647	0	0	0.00272048	0	0	0.00224432
PWY66-429: fatty acid biosynthesis initiation (mitochondria)	0.00833429	0.0113896	0.00798518	0.0101135	0.00692424	0.00900786	0.00792107	0.00508322	0.0141941	0.00678168	0.00861702	0.00917323	0.00455193	0.0112064	0.00687412	0.00715173	0.00875159	0.00977829	0.0055988	0.00500751	0.00166366	0.00374917	0.00673211	0.00417415	0.00523125	0.00788093	0.00732739	0.00530412	0.00668043	0.00643202	0.0052772	0.00658976	0.00747331	0.00364258	0	0.00198698	0.00876405	0.00393006	0.00797361	0.00260711	0.00567661	0.00474184	0.00638454	0.00453038	0.0091484	0.00796188	0.00686311	0.00256517	0.00867571
PYRIDNUCSYN-PWY: NAD de novo biosynthesis I (from aspartate)	0.00461844	0.00407925	0.00363146	0.00431075	0	0.00416902	0.00376297	0.00324159	0.0023112	0.00363779	0.00428016	0.00451869	0.00418952	0.00475398	0.00513955	0.00372511	0.00386393	0.00412506	0.00312928	0	0.00320961	0.00509782	0.00289876	0.00128341	0.00339701	0.00176217	0.00288077	0.00206158	0.00474717	0.00438237	0.00421214	0.00190796	0.005343	0.00191426	0	0.00274053	0.00137483	0.00324959	0.00338188	0	0.00268755	0.00367438	0.00320769	0.0047866	0.00161084	0.00486135	0.00278377	0.00148234	0.00433159
RHAMCAT-PWY: L-rhamnose degradation I	0.00576738	0.00135452	0.00378075	0.00451456	0.00276202	0.00460356	0.0032426	0.00409306	0.00862064	0.00368707	0.00255605	0.00388243	0.00310045	0.00382881	0.00187004	0.00332679	0.00489398	0.00423551	0.00211403	0.00266638	0.00246837	0.00118909	0.00238374	0.00294567	0	0.00449829	0	0.00140471	0.00200567	0.00167349	0.00287583	0.000966862	0.00345283	0.00187217	0	0.00163722	0.00168291	0.00143023	0.00163923	0	0	0.00176394	0.0017648	0.00329059	0.00662912	0.00280786	0.00652266	0.00630859	0.00268608
RIBOSYN2-PWY: flavin biosynthesis I (bacteria and plants)	0	0.00132968	0	0.00146025	0	0	0.000713964	0	0.00107062	0	0	0.00119269	0.000291333	0	0.00200501	0.00146044	0	0	0	0	0	0	0	0	0	0	0	0	0	0	0	0	0.0017929	0	0	0	0	0	0	0	0	0	0	0.00186708	0	0	0	0	0.000786036
SALVADEHYPOX-PWY: adenosine nucleotides degradation II	0.000954745	0	0	0	0	0	0.000224854	0	0	0	0.000692996	0.000511197	0.00015447	0.00118177	0.000695952	0.000672423	0.00247032	0.000619948	0	0	0	0	0	0	0	0	0	0	0	0	0	0	0	0.00148081	0	0	0.00149982	0.000313628	0	0	0	0.000231574	0	0.000908889	0	0	0.00242706	0	0
SER-GLYSYN-PWY: superpathway of L-serine and glycine biosynthesis I	0.0142903	0.0114081	0.0162096	0.011452	0.0211308	0.0151088	0.0124135	0.0117656	0.0176297	0.0146419	0.010606	0.0146124	0.017461	0.0162572	0.0124983	0.0115649	0.0180392	0.0140214	0.0182244	0.0113303	0.0103178	0.0107163	0.00887877	0.0111175	0.0123788	0.00973713	0.0118989	0.0105056	0.010533	0.0123969	0.0102826	0.00894809	0.0104602	0.0107823	0.0196628	0.0165049	0.0158171	0.00927194	0.0111435	0.0126446	0.0146945	0.0163214	0.017108	0.0287966	0.0178761	0.0130103	0.0163997	0.013491	0.00959597
THRESYN-PWY: superpathway of L-threonine biosynthesis	0.00242508	0.00447505	0.00506955	0.00451688	0.00375732	0.00335224	0.00396712	0.002655	0.00384998	0.00119173	0.00398218	0.00474245	0.00358541	0.00384233	0.00448282	0.00435658	0.00387413	0.00388073	0	0.00384309	0.00162963	0.00454312	0.00331883	0.00236752	0	0.00493736	0	0.00202151	0.00381855	0.00431716	0.00490427	0.0039017	0.00517251	0.00389488	0	0.00374212	0.00345988	0.00531213	0.0026663	0	0.00401605	0.00498999	0.00488797	0.00563325	0.00602201	0.00313199	0.00574493	0.00233447	0.00360309
TRNA-CHARGING-PWY: tRNA charging	0.0191515	0.0143721	0.0119581	0.0133604	0.011229	0.0132795	0.0131652	0.0122192	0.0142267	0.0110272	0.0125592	0.0150192	0.0147709	0.0155395	0.0143717	0.0142118	0.0145502	0.0130943	0.0131295	0.00952237	0.0147024	0.017092	0.0118129	0.00912414	0.008271	0.00989362	0.0159758	0.0190743	0.0104151	0.0168952	0.0142747	0.00513698	0.0180206	0.0152936	0.00854896	0.0160983	0.0108069	0.013175	0.0114656	0.0138474	0.0108474	0.013207	0.017195	0.0148966	0.0126283	0.0136594	0.0129822	0.0133052	0.0126859
TRPSYN-PWY: L-tryptophan biosynthesis	0	0.00203552	0	0.00163716	0	0	0	0	0.000816985	0	0	0.0014457	0.000505331	0.000701734	0.00175579	0.000535794	0	0	0	0	0	0	0	0	0	0	0	0	0	0	0	0	0.00213641	0	0	0	0	0	0	0	0	0	0	0.00148888	0	0	0	0	0.00228543
UDPNACETYLGALSYN-PWY: UDP-N-acetyl-D-glucosamine biosynthesis II	0.000885231	0.00132805	0.00102557	0.00145075	0	0	0.00130194	0	0.000796308	0	0.00111593	0.0012509	0.000755397	0.00117011	0.0018877	0.00152689	0	0	0	0.00153985	0.00206678	0.00233331	0.00156322	0	0	0.00167479	0.00262575	0	0	0	0	0	0.000793082	0	0	0	0	0.000844036	0	0	0	0.00105662	0.00208636	0	0	0.000890546	0	0	0.000568741
UDPNAGSYN-PWY: UDP-N-acetyl-D-glucosamine biosynthesis I	0.000860476	0.00131388	0.000900322	0.00154333	0	0	0.00124411	0	0.000725892	0	0.00111655	0.00114934	0.000695273	0.00148378	0.00207689	0.00160765	0	0	0	0.0015822	0.00252279	0.00265741	0.00156857	0	0	0.0016408	0.00253896	0	0	0	0	0	0.000844266	0	0	0	0	0.000760754	0	0	0	0.000963065	0.0023755	0	0	0.000796284	0	0	0.000537683
VALSYN-PWY: L-valine biosynthesis	0.0174007	0.0191776	0.0191039	0.0176892	0.0167421	0.014793	0.0164782	0.0169699	0.016258	0.0154163	0.0170041	0.019292	0.0163543	0.0193345	0.017943	0.0169456	0.0206227	0.0171273	0.0137162	0.0190269	0.0167582	0.014418	0.014359	0.0187668	0.0150681	0.0212308	0.0120554	0.0202953	0.0220037	0.0119834	0.0158726	0.0173648	0.0261863	0.0160762	0.0163976	0.0155368	0.0175047	0.0165042	0.024705	0.0152738	0.0150724	0.015937	0.0157885	0.0207861	0.0202115	0.0173779	0.0168052	0.0169781	0.0254629
[truncated: 1 more columns]
