# Supplementary material for: Dietary modulation of the rumen microbiome drives the expression of metabolic and methanogenic pathways in Bos indicus
Source: mSphere. 2025 Oct 9;10(10):e00535-25. doi: 10.1128/msphere.00535-25 (PMC12570477; doi:10.1128/msphere.00535-25)
Supplement: Table S5 — Expression of active gene families on the ruminal microbiome of Nelore cattle. [file msphere.00535-25-s0005.xlsx]

## Sheet: Gene_families_expression
Supplementary Table S5: Expression of active gene familines on the ruminal microbiome of Nelore cattle
Functions	Conv_8	Conv_9	Conv_10	Conv_11	Conv_12	Conv_13	Conv_14	Conv_15	Conv_16	Conv_17	Conv_18	Conv_19	Conv_20	Conv_21	Conv_22	Conv_23	Conv_24	Conv_25	Conv_1	Conv_2	Conv_3	Conv_4	Conv_5	Conv_6	Conv_7	Bypr_12	Bypr_13	Bypr_14	Bypr_15	Bypr_16	Bypr_17	Bypr_18	Bypr_19	Bypr_20	Bypr_21	Bypr_22	Bypr_23	Bypr_24	Bypr_25	Bypr_1	Bypr_2	Bypr_3	Bypr_4	Bypr_5	Bypr_6	Bypr_7	Bypr_8	Bypr_9	Bypr_10
COG0001: Glutamate-1-semialdehyde aminotransferase	0	0	0	0	0	0	0	0	0	0	0	0	7.33362e-06	1.15697e-05	1.15266e-05	0	0	0	0	0	0	0	0	0	2.93512e-05	2.36572e-05	0	0	0	0	0	0	2.5568e-05	0	0	0	0	0	0	1.46047e-05	0	0	0	0	2.8967e-05	7.06486e-06	0	9.54958e-06	1.02404e-05
COG0002: N-acetyl-gamma-glutamylphosphate reductase	0	0	4.29506e-05	5.60773e-05	2.95332e-05	0	0	0	4.25622e-05	4.00444e-05	4.84568e-05	3.48852e-05	6.49389e-05	5.41415e-05	0.000160422	6.38805e-05	6.97692e-05	0.000101307	7.33985e-05	9.93009e-05	5.01654e-05	6.22198e-05	3.70781e-05	0.00011398	7.82808e-05	3.39778e-05	4.23098e-05	4.18066e-05	0	0	3.49249e-05	4.1645e-05	6.76955e-05	0	0	6.32856e-05	4.72127e-05	0.000118448	5.15088e-05	8.41948e-05	8.5566e-05	8.18306e-05	3.86996e-05	5.30202e-05	7.64449e-05	8.88652e-05	7.32051e-05	6.78079e-05	8.87053e-05
COG0005: Purine nucleoside phosphorylase	0	0	0	0	0	4.19744e-05	0	0	0	0	1.96497e-05	0	1.8565e-05	6.85052e-06	0.000101792	0	2.01714e-05	0	0.000100496	3.51222e-05	3.49132e-05	2.30694e-05	0	4.39979e-05	2.18342e-05	0	0	0	0	0	0	0	5.69102e-05	0	0	0	0	0	3.67164e-05	1.7631e-05	1.42928e-05	0	4.14328e-05	0	1.66194e-05	6.06042e-05	5.55872e-05	5.31238e-05	9.66769e-05
COG0006: Xaa-Pro aminopeptidase	0	2.15297e-05	0	0	2.83336e-05	1.66226e-05	0	3.47241e-05	4.48805e-05	3.23452e-05	6.24323e-05	6.80252e-05	2.4788e-05	1.72254e-05	9.63818e-05	1.9678e-05	6.43786e-05	1.70702e-05	3.13506e-05	2.34733e-05	3.89475e-05	6.03905e-05	2.35254e-05	5.55546e-05	1.35919e-05	3.28756e-05	0	1.87281e-05	0	0	0	3.24744e-05	3.05479e-05	0	3.25422e-05	0	2.75362e-05	2.00619e-05	3.39158e-05	4.13552e-05	0	5.86873e-05	3.22509e-05	4.9151e-05	1.69915e-05	7.14243e-05	9.93339e-05	5.22915e-05	5.6849e-05
COG0014: Gamma-glutamyl phosphate reductase	0	0	3.67371e-05	0	0	0	0	0	1.83083e-05	1.06047e-05	3.30276e-05	0	2.40371e-05	8.09351e-06	2.90389e-05	5.81162e-05	4.7875e-05	1.94608e-05	1.35461e-05	4.50416e-06	9.02818e-06	1.48109e-05	3.23567e-05	2.81926e-05	4.72394e-05	7.44933e-06	0	2.62135e-05	0	0	1.53795e-05	0	7.18419e-05	0	0	2.56136e-05	4.58599e-06	1.72779e-05	4.4187e-06	6.86228e-05	3.77261e-05	0	1.35346e-05	0	4.88757e-06	1.37026e-05	1.85312e-05	2.63878e-05	7.22166e-06
COG0015: Adenylosuccinate lyase	6.89671e-05	0.000187838	0.000102856	0.000151638	0.000104609	0.000130804	6.6279e-05	9.51864e-05	0.000113626	0.000213558	0.000157537	0	0.000266722	0.000207823	0.000282744	0.000179398	0.000174154	0.000144335	0.000213053	0.000263095	0.000180376	0.000165059	0.00013566	0.000210979	0.000200423	0.000153158	8.77147e-05	8.89501e-05	0.000202337	2.13024e-05	7.99642e-05	7.84944e-05	0.000342877	3.83323e-05	9.5899e-05	8.21235e-05	0.000122091	0.000171732	0.000258331	0.000317112	0.000213599	0.000108865	0.000185904	0.000136635	0.000127261	0.00026768	0.00020937	0.000271764	0.000272507
COG0019: Diaminopimelate decarboxylase	0	3.51209e-05	2.12921e-05	4.03875e-05	2.06518e-05	2.7798e-05	0	2.54613e-05	3.46033e-05	6.30217e-05	3.66604e-05	0	7.02979e-05	5.55908e-05	0.000102687	4.49377e-05	4.44922e-05	2.98564e-05	0	6.93935e-05	2.7938e-05	3.52549e-05	2.56463e-05	4.45116e-05	6.2101e-05	4.26836e-05	0	3.17692e-05	0	0	0	1.6335e-05	0.000309544	0	3.78836e-05	3.21331e-05	3.0158e-05	7.43446e-05	4.99988e-05	0.000139446	4.44298e-05	0	1.3188e-05	1.17432e-05	6.5155e-05	7.24462e-05	6.73177e-05	9.87652e-05	6.85937e-05
COG0020: Undecaprenyl pyrophosphate synthase	0	2.88882e-05	1.8284e-05	0	0	3.70667e-05	3.92328e-05	0	4.15551e-05	4.22871e-05	7.31976e-05	2.00157e-05	2.15198e-05	4.05667e-05	0.000113041	0.000104151	9.61989e-05	6.04736e-05	4.3891e-05	0.000102988	5.20674e-05	5.69585e-05	6.38847e-05	8.9804e-05	9.56287e-05	0	3.09778e-05	0	0	0	2.54973e-05	2.12716e-05	0.000113165	0	4.09335e-05	1.78506e-05	3.1833e-05	0.000136373	5.00084e-05	7.36582e-05	2.16726e-05	4.04398e-05	4.36821e-05	0	3.46855e-05	0.000143393	0.00015146	0.000108781	0.000130925
COG0021: Transketolase	0	2.81787e-05	0	0	3.86681e-05	3.9116e-05	0	5.27638e-05	2.34872e-05	1.82796e-05	7.40736e-05	0	2.14721e-05	0	2.4928e-05	0	2.10429e-05	1.77163e-05	0	1.54565e-05	1.77989e-05	2.70444e-05	7.94989e-05	0	2.009e-05	0	0	0	0	0	0	2.30181e-05	7.3724e-05	0	4.43848e-05	2.79605e-05	0	2.32707e-05	2.21569e-05	6.47827e-05	1.43248e-05	0	0	0	1.83613e-05	1.45185e-05	8.39686e-06	2.7577e-05	1.09173e-05
COG0027: Formate-dependent phosphoribosylglycinamide formyltransferase (GAR transformylase)	5.17464e-05	6.97996e-05	8.10691e-05	8.18286e-05	0.000104689	8.26601e-05	0.000105225	0.00012189	0.000137566	7.74023e-05	0.000180643	4.73569e-05	0.000184869	9.77119e-05	0.000204313	0.00013521	0.000139189	8.30341e-05	0.000170111	0.000149796	0.000154102	0.000180575	0.000132471	0.00023055	0.000162431	0.000109055	0.000124668	0.000126541	9.06638e-05	7.20494e-05	9.61378e-05	0.00015678	0.000204812	0.000109645	0.000134991	0.000112318	0.000100867	0.000174119	0.000147544	0.000158564	0.000151155	6.42839e-05	0.000129227	0.000149993	9.93146e-05	0.000139182	0.000219194	0.000167529	0.000194437
COG0028: Acetolactate synthase large subunit or other thiamine pyrophosphate-requiring enzyme	0	5.78819e-05	2.2891e-05	5.16563e-05	2.13417e-05	6.36875e-05	3.56349e-05	3.92077e-05	8.105e-05	5.33123e-05	8.0293e-05	2.6245e-05	0.000103512	6.52092e-05	0.00019367	0.000104657	5.57383e-05	5.3469e-05	3.93929e-05	7.66975e-05	2.3399e-05	8.74717e-05	3.48946e-05	0.00012066	9.82857e-05	5.72509e-05	4.71327e-05	6.70107e-05	4.42627e-05	0	6.69603e-05	9.00451e-06	0.00024437	0	0.000130525	6.2517e-05	3.96226e-05	5.50548e-05	5.70939e-05	0.000167132	8.45074e-05	4.64671e-05	0	0	9.48824e-05	6.58568e-05	5.70576e-05	0.000103094	6.05167e-05
COG0029: Aspartate oxidase	2.63187e-05	2.61195e-05	2.66302e-05	0	3.47514e-05	2.87793e-05	0	2.83672e-05	3.15198e-05	4.7212e-05	4.26064e-05	0	7.96909e-05	4.53231e-05	8.99685e-05	2.67575e-05	6.43673e-05	5.292e-05	6.9983e-05	0.000111411	7.71688e-05	9.69601e-05	2.61975e-05	0.000112136	4.29451e-05	2.54522e-05	4.07427e-05	4.22146e-05	3.70048e-05	3.09409e-05	2.25708e-05	4.44033e-05	7.67639e-05	0	2.90299e-05	2.53924e-05	9.44931e-05	3.87063e-05	6.31393e-05	6.47177e-05	9.14694e-05	4.58266e-05	5.07814e-05	4.1458e-05	8.33452e-05	0.000102982	0.000108753	0.000120211	9.61058e-05
COG0031: Cysteine synthase	0.000612221	0.000405374	0.000568466	0.000296393	0.000564819	0.000386945	0.00025944	0.000513566	0.000317004	0.000275747	0.000354932	0.000705388	0.000224119	0.000143658	0.000199972	0.000305469	0.000235304	0.000237221	0.000199442	0.000178397	0.000216218	0.000248681	0.000291512	0.000580066	0.000156111	0.000257132	0.0002921	0.000598696	0.000457958	0.000179881	0.000181466	0.000807291	0.000275506	0.000462089	0.000340817	0.000378914	0.000159313	0.000343177	0.00020458	0.000567276	0.000165352	0.000148721	0.000249433	0.000339827	0.000233879	0.000328275	0.000155845	0.000182098	0.000168309
COG0034: Glutamine phosphoribosylpyrophosphate amidotransferase	3.3461e-05	3.18205e-05	4.10798e-05	7.46927e-05	5.37092e-05	7.22001e-05	4.81771e-05	3.08756e-05	4.29242e-05	5.5506e-05	0.000111263	0	0.000119632	9.96079e-05	0.000157394	9.68709e-05	8.09834e-05	7.18869e-05	9.18836e-05	8.49945e-05	7.39443e-05	0.000100268	8.97377e-05	0.000107393	0.000126226	2.37004e-05	7.63632e-05	7.72643e-05	0	4.72265e-05	3.64402e-05	6.05471e-05	0.000137396	0	0	4.87837e-05	8.58045e-05	5.67485e-05	0.00015708	0.000172963	5.19086e-05	4.75807e-05	5.14555e-05	9.57481e-05	7.86477e-05	0.000113543	0.0001245	0.000102921	0.000118104
COG0035: Uracil phosphoribosyltransferase	0	2.32907e-05	0	0	0	4.18886e-05	6.59646e-05	0	0	6.38111e-05	0	0	0.000113884	9.11673e-05	2.98928e-05	0	4.84172e-05	0	2.83081e-05	0.00012515	4.42092e-05	6.98516e-05	0	9.90467e-05	6.40853e-05	3.99785e-05	0	0	0	0	0	1.55013e-05	2.78758e-05	0	0	3.91876e-05	5.67498e-05	0	0.000130699	0.000145391	5.19063e-05	3.71599e-05	0	1.7432e-05	7.43015e-05	0.000104057	5.31175e-05	0.000199646	1.42441e-05
COG0036: Pentose-5-phosphate-3-epimerase	0	0	1.70985e-05	4.83164e-05	4.8763e-05	0	0	5.17502e-05	7.37537e-05	6.17904e-05	0	0	5.26663e-05	3.41786e-05	0.000135149	8.16402e-05	7.54251e-05	5.54251e-05	4.66026e-05	0.000119333	7.51982e-05	6.41313e-05	6.94434e-05	5.11708e-05	4.96836e-05	1.66196e-05	7.04734e-05	6.40022e-05	0	4.0282e-05	3.3875e-05	4.00629e-05	0.00013625	0	0	6.45462e-05	0.000126865	9.64383e-05	9.17355e-05	6.60342e-05	6.89387e-05	3.32521e-05	5.29577e-05	4.35048e-05	6.35701e-05	6.08923e-05	5.31731e-05	6.46163e-05	0.000181696
COG0038: H+/Cl- antiporter ClcA	0	0	0	0	0	0	0	0	0	0	0	0	6.60537e-06	1.29891e-05	2.4957e-05	0	0	0	0	6.53424e-06	1.12694e-05	0	0	1.36422e-05	1.46539e-05	0	0	0	0	0	0	0	6.71901e-06	0	0	0	0	0	4.94523e-06	6.48848e-06	0	2.12046e-05	0	0	0	2.01003e-05	1.83129e-05	1.25081e-05	2.87619e-05
COG0039: Malate/lactate dehydrogenase	0.00264453	0.00163931	0.00140818	0.00140683	0.00180199	0.00153697	0.00172285	0.00191378	0.00163243	0.00128589	0.00170895	0.00146155	0.000986069	0.000837454	0.00104227	0.00113291	0.00141943	0.00143933	0.0010457	0.000701507	0.00132227	0.000803523	0.00155103	0.000832179	0.000746932	0.00136106	0.00195313	0.00182706	0.00187195	0.00215893	0.00128754	0.00147852	0.000795088	0.00248366	0.00186427	0.00179354	0.000963574	0.0017595	0.00073306	0.000646508	0.00119356	0.00185627	0.00114555	0.00199578	0.00105109	0.00040271	0.000884307	0.000463631	0.00103784
COG0040: ATP phosphoribosyltransferase	4.81076e-05	3.6716e-05	2.78268e-05	8.70778e-05	5.72284e-05	4.06124e-05	3.55898e-05	6.21725e-05	0.000105257	0.000150068	0.000153449	2.03623e-05	0.000173509	7.18648e-05	0.000290699	0.000137297	9.16718e-05	0.000115336	0.000104638	0.000157328	0.000103521	0.000118338	9.5019e-05	0.000133212	0.000172137	0.00011305	6.56152e-05	0.000106025	0	0	3.78764e-05	6.34103e-05	0.000272952	4.69828e-05	0.000105839	5.0174e-05	8.27553e-05	0.000110592	0.000159237	0.000219806	0.000151891	0.000180587	0.000105327	9.29192e-05	7.9479e-05	0.000167198	0.000161041	0.000220057	0.000125795
COG0041: Phosphoribosylcarboxyaminoimidazole (NCAIR) mutase	0	7.4526e-05	3.48119e-05	3.34927e-05	0	0	4.04056e-05	5.23031e-05	5.76643e-05	0.000129712	7.06066e-05	0	9.74794e-05	4.47383e-05	0.000147952	0.000141249	0.000109816	2.71583e-05	5.12785e-05	7.91644e-05	0	2.81924e-05	3.83495e-05	9.18615e-05	6.86422e-05	9.22609e-05	0	2.26947e-05	0	0	4.40152e-05	0.000439488	0.000153155	1.81727e-05	0.000122687	3.3114e-05	0.000289878	7.25473e-05	7.62357e-05	0.000145146	8.10893e-05	2.87404e-05	3.32768e-05	5.74687e-05	3.76606e-05	7.06482e-05	3.36334e-05	0.000123686	7.64159e-05
COG0044: Dihydroorotase or related cyclic amidohydrolase	0	0	0	0	0	0	0	0	0	0	2.481e-05	0	0	0	1.6215e-05	0	0	0	0	3.32126e-05	2.00575e-05	2.19977e-05	0	1.68159e-05	9.21826e-06	0	0	0	0	0	0	0	1.35824e-05	0	0	0	0	0	2.42507e-05	6.92748e-06	1.49111e-05	0	0	0	2.64163e-05	2.69496e-05	7.0963e-06	2.06701e-05	7.26086e-06
COG0045: Succinyl-CoA synthetase, beta subunit	0.00014616	0.000108494	0.000165636	8.33225e-05	0.000281438	0.000131176	4.82627e-05	0.000346465	9.84712e-05	9.96138e-05	0.000224508	0.000188517	9.64804e-05	5.67075e-05	4.36365e-05	4.19071e-05	0.000100192	0.000112697	3.10649e-05	4.08966e-05	0.000106765	4.393e-05	0.000133286	2.00494e-05	7.65128e-05	7.59543e-05	0.000105197	0.000130933	0.000154381	0.00014074	8.76884e-05	0.000157061	0.000224752	0.00027913	0.000208859	9.97258e-05	4.2398e-05	7.97592e-05	8.2022e-05	0.000115733	4.34775e-05	0	0.000130461	5.52422e-05	6.70485e-05	3.31496e-05	2.5805e-05	2.82829e-05	1.30508e-05
COG0046: Phosphoribosylformylglycinamidine (FGAM) synthase, synthetase domain	3.07288e-05	4.42768e-05	4.24482e-05	6.46161e-05	3.47791e-05	3.00467e-05	2.87666e-05	3.80753e-05	5.86252e-05	8.34294e-05	8.23709e-05	3.15634e-05	0.000115157	9.33787e-05	0.000145418	5.76473e-05	9.35754e-05	7.25571e-05	6.97337e-05	0.000167249	9.92e-05	0.000110764	7.38002e-05	0.000147976	0.000104473	7.8781e-05	0.00012024	9.32205e-05	5.79108e-05	3.72306e-05	6.73138e-05	6.87947e-05	0.000165059	4.16952e-05	5.60366e-05	5.07942e-05	0.000137645	9.73537e-05	9.52998e-05	0.000140021	9.98714e-05	9.48909e-05	7.47385e-05	7.53564e-05	9.01728e-05	0.000131541	0.000179496	0.000130386	0.000117122
COG0047: Phosphoribosylformylglycinamidine (FGAM) synthase, glutamine amidotransferase domain	3.07288e-05	4.42768e-05	4.24482e-05	6.46161e-05	3.47791e-05	4.80957e-05	7.92697e-05	3.80753e-05	7.84351e-05	9.66086e-05	8.23709e-05	3.15634e-05	0.000136134	0.000121303	0.000151001	5.76473e-05	0.000111791	7.25571e-05	8.2338e-05	0.000168663	0.000128368	0.000108008	7.38002e-05	0.000147976	0.000119939	0.000118575	0.00012024	9.32205e-05	8.56814e-05	3.72306e-05	6.73138e-05	9.12007e-05	0.000155031	4.16952e-05	5.60366e-05	8.4767e-05	0.000142735	7.39055e-05	9.36972e-05	0.000143775	9.98714e-05	9.48909e-05	7.47385e-05	9.55594e-05	0.000125994	0.000133968	0.000174799	0.000123955	0.000117122
COG0053: Divalent metal cation (Fe/Co/Zn/Cd) efflux pump	5.66776e-05	0.00010644	7.24555e-05	6.86853e-05	7.82583e-05	7.99722e-05	7.31738e-05	0.000180376	6.55189e-05	7.67417e-05	8.001e-05	4.76236e-05	8.59503e-05	5.56397e-05	0.000116259	7.08815e-05	8.71973e-05	8.26903e-05	7.34099e-05	0.000255122	6.5544e-05	9.35805e-05	3.72271e-05	0.000135693	5.502e-05	5.53975e-05	0.000255355	4.86943e-05	9.12276e-05	0	0.00019444	7.6184e-05	8.6503e-05	0	5.75122e-05	5.63186e-05	0.000111726	0.00010359	7.37073e-05	4.39187e-05	6.99047e-05	0.000101221	0.000149614	7.20848e-05	7.32786e-05	0.000106218	0.000133161	0.000117548	6.31764e-05
COG0054: 6,7-dimethyl-8-ribityllumazine synthase (Riboflavin synthase beta chain)	0.000114042	8.48106e-05	0.000154346	0.000159226	6.06823e-05	0.000119125	0.000125679	0.000175255	0.000140402	0.000156122	0.00017954	7.7445e-05	0.000331239	0.000433926	0.000336523	5.11663e-05	0.000237371	0.000200607	0.000108896	0.000244126	0.00017628	0.000158694	0.000109216	0.000171904	0.000203203	9.63769e-05	0.000102541	0.000148443	0.000133275	9.03957e-05	0.000122951	0.000213834	0.000197758	2.70731e-05	5.63456e-05	0.000147536	0.000206197	0.000228587	0.000223784	0.000196845	0.000195839	0.000102501	0.000198036	0.000257157	0.000143304	0.000116831	0.000249176	0.000130691	0.000275847
COG0055: FoF1-type ATP synthase, beta subunit	8.71219e-05	0.000272072	0.000275301	0.000205774	0.000229562	0.000144078	0.000205207	0.000168718	0.00023826	0.000379134	8.57068e-05	0.000120512	0.000462737	0.000398813	0.000384899	0.000468427	0.000457983	0.000329694	0.000491798	0.00082154	0.000396133	0.000685164	0.000290554	0.000518057	0.000569034	0.0002899	0.000288225	0.000279769	0.000226494	0.000212078	0.00025492	0.000266348	0.000289992	0.000192999	0.000172008	0.000168373	0.000503789	0.000368256	0.00101495	0.000944284	0.000564952	0.000298671	0.000337225	0.000305457	0.000489447	0.000675012	0.000477394	0.00151883	0.000465998
COG0056: FoF1-type ATP synthase, alpha subunit	0.000141089	0.000295	0.000226625	0.000257434	0.000189035	0.000158074	0.000185082	0.000116069	0.000213981	0.00025704	0.000197552	7.67201e-05	0.000477494	0.000300725	0.000306734	0.00032164	0.000315862	0.00029222	0.000286116	0.000771908	0.000306837	0.000550729	0.000273435	0.000445188	0.000462412	0.000233431	0.000180387	0.000277092	0.000268913	0.000165661	0.000192195	0.000176347	0.00025004	0.000132459	0.000116279	0.000172677	0.00034494	0.000393295	0.000782406	0.0008355	0.000543043	0.000305485	0.000298095	0.000327862	0.00042609	0.000596926	0.00046739	0.001236	0.00032989
COG0057: Glyceraldehyde-3-phosphate dehydrogenase/erythrose-4-phosphate dehydrogenase	0.00619815	0.011499	0.00942982	0.00738808	0.00731519	0.00869065	0.00744742	0.00749352	0.0161991	0.00898787	0.00721162	0.00743769	0.0139379	0.00872803	0.0193955	0.0165047	0.0147381	0.0143149	0.016262	0.0150455	0.0164018	0.0187675	0.0157207	0.017351	0.0104598	0.010713	0.00990826	0.0101063	0.00928888	0.00792511	0.0119617	0.0105149	0.00854217	0.00850071	0.00936033	0.00643563	0.015094	0.0156151	0.0160092	0.0117811	0.0143965	0.0130468	0.0143729	0.0123269	0.0126852	0.0125097	0.0134951	0.0119269	0.0181684
COG0058: Glucan phosphorylase	0	5.8051e-05	3.04212e-05	0.00010044	0.00015601	7.66738e-05	0.000304069	8.91223e-05	0.000182362	0.000180595	0.000138181	1.33804e-05	5.24986e-05	6.37679e-05	0.000387722	0.000139196	0.000147385	0.000145879	0.000108196	0.000253316	9.34679e-05	0.00017843	0.000167734	0.000263706	0.000212358	0.000533841	8.22581e-05	9.10119e-05	6.62875e-05	0	4.78445e-05	4.56653e-05	0.000305784	0.000239602	0.000186129	4.53125e-05	0.000100748	0.000244342	0.000249828	0.000344202	0.000147301	0.000365608	0.000134017	2.31754e-05	0.000132708	0.000235154	0.000291899	0.000255249	0.000307439
COG0059: Ketol-acid reductoisomerase	0.000322713	0.000424566	0.000578321	0.000570343	0.000307057	0.000529819	0.00045154	0.000388817	0.000467054	0.000608799	0.000645494	0.000151709	0.000824886	0.000666166	0.00142083	0.0010605	0.000971937	0.000793897	0.000769508	0.00130701	0.000802261	0.000886858	0.000898843	0.00136783	0.000991377	0.000523002	0.000441547	0.000568717	0.000485658	0.000174532	0.000472146	0.000367185	0.0011408	0.000297188	0.000657205	0.000433999	0.000799339	0.00107019	0.00111291	0.00126831	0.000987927	0.000800519	0.000537318	0.000583387	0.000834616	0.00108838	0.000980781	0.00135237	0.00138987
COG0061: NAD kinase	0	3.45887e-05	2.4297e-05	3.54016e-05	3.23313e-05	2.02396e-05	0	6.25428e-05	4.73453e-05	4.75429e-05	2.51386e-05	0	2.47719e-05	1.02017e-05	0.000114307	3.66399e-05	1.98797e-05	2.50469e-05	1.9826e-05	0.000181009	2.96797e-05	6.32461e-05	1.23065e-05	5.85468e-05	8.82052e-06	0	8.71852e-05	0	0	0	3.83298e-05	3.742e-05	0.000106381	0	0	0	3.49501e-05	4.54242e-05	2.92964e-05	2.14031e-05	3.95861e-05	5.94932e-05	7.63146e-05	3.95931e-05	3.04703e-05	4.78255e-05	3.91341e-05	5.0255e-05	4.9899e-05
COG0062: NAD(P)H-hydrate repair enzyme Nnr, NAD(P)H-hydrate epimerase domain	0	2.52459e-05	0	0	0	0	0	0	0	2.56903e-05	0	0	3.08886e-05	0	6.58863e-05	0	3.05388e-05	0	4.7365e-05	5.08435e-05	3.5054e-05	6.04367e-05	2.5848e-05	6.21607e-05	1.58428e-05	0	0	0	0	2.1661e-05	0	0	2.45662e-05	0	0	0	1.77415e-05	2.73304e-05	2.76749e-05	2.4587e-05	0	3.43272e-05	4.27813e-05	0	2.68446e-05	6.00121e-05	6.14686e-05	2.1123e-05	3.52185e-05
COG0063: NAD(P)H-hydrate repair enzyme Nnr, NAD(P)H-hydrate dehydratase domain	0	2.52459e-05	0	0	0	0	0	0	0	2.56903e-05	0	0	3.08886e-05	0	6.58863e-05	0	3.05388e-05	0	4.7365e-05	5.08435e-05	3.5054e-05	6.04367e-05	2.5848e-05	6.21607e-05	1.58428e-05	0	0	0	0	2.1661e-05	0	0	2.45662e-05	0	0	0	1.77415e-05	2.73304e-05	2.76749e-05	2.4587e-05	0	3.43272e-05	4.27813e-05	0	2.68446e-05	6.00121e-05	6.14686e-05	2.1123e-05	3.52185e-05
COG0065: Homoaconitase/3-isopropylmalate dehydratase large subunit	0	2.21136e-05	4.71788e-05	6.87575e-05	0	2.00494e-05	2.78091e-05	7.41908e-05	4.42423e-05	7.51822e-05	6.20656e-05	0	6.51237e-05	2.87237e-05	9.12522e-05	6.15732e-05	7.09456e-05	5.12742e-05	5.04845e-05	5.04658e-05	4.79687e-05	5.4863e-05	5.84839e-05	5.79894e-05	9.46046e-05	6.01644e-05	9.21465e-05	7.29427e-05	0	0	6.64434e-05	1.41628e-05	0.000166764	0	5.40662e-05	7.16374e-05	4.39517e-05	5.89809e-05	4.2162e-05	0.000168777	4.64477e-05	4.20488e-05	0	1.74447e-05	7.23923e-05	6.10962e-05	6.4985e-05	7.57596e-05	5.75502e-05
COG0066: 3-isopropylmalate dehydratase small subunit	0	0.00014211	7.1337e-05	0.000148783	9.59248e-05	5.19678e-05	0.000101301	5.05817e-05	5.64676e-05	0.000140455	0.000174408	4.1305e-05	7.52587e-05	8.36992e-05	0.000139466	0.000147243	0.000137458	9.37493e-05	4.35604e-05	0.000155195	8.20975e-05	9.61668e-05	0.000140818	0.000138212	0.000100353	0.000139149	3.24547e-05	0.000105434	9.38603e-05	2.03669e-05	0.00012816	5.1406e-05	0.000221329	3.09628e-05	0.00017305	4.85665e-05	8.34768e-05	0.000142965	0.00014054	0.000279781	9.81628e-05	4.73836e-05	7.11952e-05	7.74502e-05	0.000154939	0.000184871	9.4513e-05	0.000125189	9.89224e-05
COG0067: Glutamate synthase domain 1	0	0	0	0	0	0	0	0	0	0	0	0	0	0	1.04505e-05	0	0	0	0	0	0	0	0	4.44825e-06	0	0	0	0	0	0	0	0	1.42953e-05	0	0	0	0	0	1.88493e-05	4.44319e-05	0	0	0	0	0	0	0	5.21807e-06	3.51881e-06
COG0069: Glutamate synthase domain 2	0	0	0	0	0	0	0	0	0	0	0	0	0	0	1.04505e-05	0	0	0	0	0	0	0	0	4.44825e-06	0	0	0	0	0	0	0	0	9.78109e-06	0	0	0	0	0	8.37775e-06	2.8502e-05	0	0	0	0	0	0	0	5.21807e-06	3.51881e-06
COG0070: Glutamate synthase domain 3	0	0	0	0	0	0	0	0	0	0	0	0	0	0	1.04505e-05	0	0	0	0	0	0	0	0	4.44825e-06	0	0	0	0	0	0	0	0	1.61074e-06	0	0	0	0	0	3.80062e-06	2.8502e-05	0	0	0	0	0	0	0	5.21807e-06	3.51881e-06
COG0074: Succinyl-CoA synthetase, alpha subunit	0.000189075	0.000210787	0.000307548	0.000124064	0.000364276	0.000212541	0.000119298	0.000444587	0.000226459	0.000138161	0.000264877	0.000325679	0.000107967	0.000107352	4.32958e-05	3.82678e-05	0.00010568	0.000102961	5.25422e-05	4.80447e-05	0.000140655	7.47299e-05	0.000163558	4.35856e-05	7.06308e-05	0.000136636	0.000130758	0.000204223	0.000281952	0.000187279	8.69062e-05	0.000221998	0.000199042	0.000415082	0.000231573	0.000250915	7.37302e-05	0.000116805	0.000109607	0.000139748	0.000116707	0	0.000189442	8.74458e-05	0.000132462	4.74372e-05	5.57304e-05	2.66283e-05	2.71311e-05
COG0075: Archaeal aspartate aminotransferase or a related aminotransferase, includes purine catabolism protein PucG	0	0	6.71308e-05	0	0	0	3.68501e-05	2.80919e-05	0	2.04419e-05	0	0	3.14128e-05	6.0151e-05	5.19943e-06	0	0	0	0	1.93914e-05	0	1.2576e-05	0	4.95072e-06	7.75469e-05	0	0	0	0	0	0	0	3.23395e-05	0	0	3.35873e-05	1.4165e-05	0	2.23404e-05	1.61157e-05	2.1786e-05	0	0	0	3.17608e-05	9.03312e-06	0	0	0
COG0077: Prephenate dehydratase	0	3.32139e-05	0	0	2.61175e-05	0	0	0	0	2.09046e-05	0	0	3.42698e-05	2.97976e-05	3.31073e-05	0	1.91846e-05	0	2.27414e-05	4.22942e-05	3.21115e-05	3.04379e-05	2.51749e-05	7.01033e-05	1.79153e-05	0	0	1.60715e-05	0	0	6.26493e-05	0	1.7281e-05	0	0	0	3.24186e-05	0	3.21024e-05	2.66928e-05	0	2.66052e-05	3.80034e-05	1.54088e-05	1.96117e-05	5.50439e-05	8.40727e-05	3.74872e-05	2.32136e-05
COG0078: Ornithine carbamoyltransferase	0.000901708	0.000876725	0.001293	0.000760375	0.00149921	0.000587102	0.00077189	0.00143135	0.00114733	0.000788532	0.00147642	0.00106066	0.00065727	0.000443476	0.000582959	0.000344819	0.000689801	0.000736344	0.000422337	0.000336591	0.000592751	0.000446712	0.00081595	0.000381243	0.000506963	0.000678981	0.00115907	0.00104864	0.00110877	0.000930415	0.0006134	0.000905398	0.000948936	0.00138175	0.0012387	0.000898002	0.000296746	0.000483479	0.000423456	0.000557443	0.000559362	0.000310508	0.000596114	0.000513592	0.000524916	0.000302654	0.000379501	0.000309299	0.000435759
COG0079: Histidinol-phosphate/aromatic aminotransferase or cobyric acid decarboxylase	4.11995e-05	2.33683e-05	6.65428e-05	5.71276e-05	2.30379e-05	5.56146e-05	2.47507e-05	4.44526e-05	3.8621e-05	3.27993e-05	5.97526e-05	0	0.000122899	9.98945e-05	0.000131698	5.91302e-05	9.33569e-05	5.05459e-05	8.63018e-05	5.70662e-05	5.12886e-05	0.000157438	5.25604e-05	0.000160796	6.75158e-05	2.55894e-05	0	1.68904e-05	0	0	6.36623e-05	7.0201e-05	0.000115907	0	5.69901e-05	0	5.46451e-05	0.0001213	7.74967e-05	0.000117622	6.64887e-05	8.15729e-05	9.46428e-05	5.32913e-05	4.52e-05	9.96405e-05	0.000123621	0.000189868	6.54658e-05
COG0082: Chorismate synthase	0	3.84785e-05	0	0	0	0	0	0	0	1.67689e-05	0	0	2.7179e-05	6.57305e-06	1.49237e-05	2.94793e-05	1.68069e-05	0	1.65445e-05	1.91383e-05	8.60264e-06	3.00479e-05	0	3.02625e-05	0	0	0	0	0	0	0	2.23664e-05	2.63963e-05	0	4.15544e-05	0	0	0	1.51829e-05	2.85038e-05	1.17263e-05	0	1.9786e-05	0	2.7906e-05	4.29519e-05	2.65477e-05	4.61349e-05	2.28793e-05
COG0095: Lipoate-protein ligase A	0	0	0	0	0	0	0	0	0	0	0	0	1.09544e-05	0	1.36261e-05	0	0	0	5.09401e-05	0	1.14155e-05	1.6702e-05	0	1.46938e-05	2.40759e-05	0	0	0	0	0	0	0	0	0	2.49899e-05	0	0	0	1.44933e-05	0	1.68976e-05	4.08486e-05	2.58958e-05	0	7.11081e-06	0	1.36333e-05	1.42419e-05	1.28855e-05
COG0104: Adenylosuccinate synthase	2.98097e-05	0.000142648	0.000115699	8.44279e-05	6.53574e-05	0.000162204	6.89603e-05	0.000180091	0.000165911	0.00020537	0.000191648	7.18667e-05	0.00023795	0.000147668	0.000392291	0.000198621	0.000175271	0.000177768	0.000199268	0.000252508	0.000139278	0.000165914	0.000198216	0.000284587	0.000245123	0.000176319	0.000165722	9.83199e-05	0.000103599	0	7.02157e-05	9.386e-05	0.000370798	5.55219e-05	0.000186846	0.000133267	9.38092e-05	0.00018451	0.00020596	0.000288267	0.000299615	0.000174991	0.000161945	0.000110753	0.000133132	0.000234137	0.000192378	0.000313431	0.000278296
COG0105: Nucleoside diphosphate kinase	0	0.000177161	0.000159195	0.000213607	0.000128161	0.000194033	0.000181734	0.000304122	0.000179322	0.000233287	0.000315221	0.00017251	0.00027247	0.000180986	0.000232701	0.000159261	0.000177196	0.000266152	0.000166864	7.72719e-05	9.24047e-05	0.000134926	0.000131929	0.000108462	0.000395721	0.000307866	0.000159153	0.000283938	0.000130817	0	9.3507e-05	0.000154237	0.000633319	8.67598e-05	0.000264548	0.000141394	4.4585e-05	0.000350043	9.20651e-05	0.000483976	0.000234474	0.000104905	0.000115345	8.68251e-05	0.000175067	0.000118818	6.43211e-05	0.00019418	0.000136142
COG0106: Phosphoribosylformimino-5-aminoimidazole carboxamide ribonucleotide (ProFAR) isomerase	0	0	0	2.51079e-05	0	0	1.84497e-05	0	1.97004e-05	0	4.80788e-05	0	2.74536e-05	3.86447e-05	2.81431e-05	0	0	0	0	0	0	0	0	0	1.52619e-05	0	2.02318e-05	0	0	0	0	0	1.46508e-05	0	0	0	0	1.02562e-05	0	3.15596e-05	0	0	0	0	8.5113e-06	1.44438e-05	1.4868e-05	1.43355e-05	2.83797e-05
COG0107: Imidazole glycerol phosphate synthase subunit HisF	0	0	2.70951e-05	0	2.33324e-05	0	0	0	1.48291e-05	7.02655e-05	1.67537e-05	2.80101e-05	4.33975e-05	2.1167e-05	5.97919e-05	0	4.86785e-05	2.91508e-05	3.78192e-05	2.99366e-05	1.40498e-05	4.32118e-05	2.96041e-05	6.33916e-05	6.0233e-05	2.86721e-05	0	4.77531e-05	0	0	0	2.54519e-05	7.38444e-05	0	0	6.26686e-05	2.86037e-05	6.82603e-05	2.54916e-05	4.76315e-05	5.60255e-05	4.43854e-05	2.07901e-05	1.30816e-05	5.56219e-05	4.69351e-05	6.26459e-05	6.2409e-05	6.11104e-05
COG0108: 3,4-dihydroxy-2-butanone 4-phosphate synthase	0	4.01198e-05	5.77322e-05	8.13758e-05	0	4.33109e-05	0	1.39394e-05	2.99753e-05	5.02353e-05	4.37468e-05	0	8.74369e-05	5.49785e-05	0.000118201	1.63961e-05	4.73689e-05	2.2616e-05	1.91633e-05	2.58326e-05	3.44843e-05	3.26702e-05	0	5.73372e-05	0.000128687	0	5.95283e-05	0	0	0	0	3.57742e-05	0.000120138	4.38012e-05	4.95045e-05	0	4.42537e-05	2.67965e-05	4.41041e-05	9.21928e-05	2.94445e-05	3.27755e-05	2.26124e-05	4.74164e-05	6.41075e-05	5.9428e-05	6.5414e-05	7.0199e-05	7.28948e-05
COG0111: Phosphoglycerate dehydrogenase or related dehydrogenase	0.000540571	0.000399263	0.000643405	0.000236099	0.000589285	0.000495063	0.000260585	0.000871691	0.000405624	0.00045096	0.000665165	0.00069567	0.000614827	0.000328194	0.00105784	0.000475487	0.000535226	0.000586793	0.00033596	0.000506686	0.000452359	0.000435038	0.000549133	0.000672361	0.000470484	0.000398302	0.000501558	0.000499562	0.000567905	0.000276927	0.000235473	0.000439008	0.000542199	0.000628112	0.000731069	0.000434523	0.000382944	0.000333485	0.000397614	0.000506437	0.000339964	0.00031874	0.000482832	0.000377972	0.000438504	0.000536187	0.000546903	0.000370135	0.000621021
COG0112: Glycine/serine hydroxymethyltransferase	0.000199033	0.000255867	0.000355697	0.00039982	0.000268443	0.000277765	0.0001985	0.00022246	0.000409712	0.000418105	0.000343331	0.000125147	0.000527855	0.000401309	0.000690255	0.000456313	0.000395093	0.000343572	0.000440408	0.000710068	0.000437728	0.000469686	0.000373616	0.000595935	0.000495729	0.00028843	0.000358478	0.000285752	0.000226212	0.000108749	0.00025202	0.000315352	0.000602006	0.000213722	0.000285821	0.000227839	0.000340028	0.000420156	0.0005622	0.000593522	0.000417334	0.000320294	0.000287834	0.000266703	0.00042455	0.000570334	0.000527889	0.000705831	0.000408388
COG0113: Delta-aminolevulinic acid dehydratase, porphobilinogen synthase	0	0	0	0	0	3.85276e-05	0	0	0	0	0	0	1.26197e-05	2.5257e-05	2.77649e-05	0	1.41449e-05	0	0	2.82507e-05	0	2.59088e-05	0	0	7.63842e-06	0	0	0	0	0	0	0	1.04833e-05	0	0	0	3.51979e-05	0	1.51116e-05	1.38112e-05	2.7191e-05	0	0	0	2.56663e-05	3.59354e-06	1.14995e-05	2.61233e-05	0
COG0114: Fumarate hydratase class II	0	0	5.08669e-05	4.36726e-05	0	0	0	1.89652e-05	4.87001e-05	0.000108592	0	0	5.63846e-05	4.2454e-05	2.25143e-05	5.71159e-05	4.54348e-05	1.77873e-05	4.5314e-05	5.30729e-05	2.91442e-05	4.81152e-05	4.83179e-05	5.88706e-05	6.22724e-05	2.87574e-05	0	1.95103e-05	0	0	1.57313e-05	1.54177e-05	4.78783e-05	0	0	0	7.49107e-05	5.60789e-05	6.42939e-05	7.51823e-05	4.20386e-05	0	3.83867e-05	2.60196e-05	6.25014e-05	2.85446e-05	2.84384e-05	3.91246e-05	3.93268e-05
COG0115: Branched-chain amino acid aminotransferase/4-amino-4-deoxychorismate lyase	0.000182946	0.00021023	0.000220417	0.000247137	0.000196244	0.000120584	0.00016128	0.000160973	0.000260013	0.000286734	0.000348245	0.000123115	0.000353617	0.000462376	0.000910057	0.000325309	0.000366709	0.000402254	0.000694161	0.00048134	0.000371207	0.000304935	0.000346231	0.000656405	0.000324726	0.000297982	0.000274161	0.000176305	0.000227214	5.9194e-05	0.000320995	0.000253382	0.000781016	0.000180117	0.000253697	0.000153354	0.000453885	0.000416622	0.000403635	0.000557697	0.000403276	0.000452042	0.000310596	0.000265072	0.000316375	0.000360005	0.000390584	0.000379607	0.000570298
COG0117: Riboflavin biosynthesis protein RibD, pyrimidine deaminase domain	0	0	0	0	0	0	0	0	0	0	0	0	0	0	1.53382e-05	0	0	0	0	0	0	1.37269e-05	0	0	0	0	0	0	0	0	0	0	0	0	0	0	0	0	5.7215e-06	6.24913e-06	0	0	0	0	0	5.88444e-06	1.14161e-05	8.82469e-06	0
COG0118: Imidazoleglycerol phosphate synthase glutamine amidotransferase subunit HisH	0	0	0	0	0	0	0	0	0	0	4.06375e-05	0	0	0	1.69929e-05	1.28223e-05	1.45456e-05	0	3.28172e-05	6.3324e-06	8.07085e-06	2.50912e-05	1.90344e-05	4.53567e-05	0	0	0	0	0	0	0	1.23814e-05	1.67706e-05	0	0	2.08283e-05	1.44615e-05	2.71983e-05	5.0781e-06	3.15673e-05	3.56312e-05	0	0	0	1.04348e-05	2.18621e-05	2.92321e-05	2.66374e-05	1.80163e-05
COG0119: Isopropylmalate/homocitrate/citramalate synthases	3.7684e-05	4.42526e-05	5.27696e-05	8.56009e-05	3.60172e-05	7.86223e-05	2.93224e-05	2.74427e-05	3.70618e-05	0.000144233	8.21109e-05	4.63328e-05	0.000195541	0.000141928	0.000210357	7.3423e-05	7.85542e-05	0.000112099	6.04561e-05	0.000296789	7.38827e-05	0.00012975	0.000128387	0.000325776	0.000226009	4.25823e-05	0	8.84414e-05	0	4.16131e-05	4.43188e-05	5.04884e-05	0.000226977	0	8.72869e-05	8.62038e-05	0.000128286	9.9853e-05	0.000190141	0.000247887	0.000114003	0.000103305	9.68329e-05	4.98074e-05	7.48736e-05	0.000321803	0.000204416	0.000388802	0.000131672
COG0120: Ribose 5-phosphate isomerase	0	0	0	0	0	0	4.10639e-05	0	0	1.37819e-05	0	0	3.49097e-05	5.33142e-05	3.33305e-05	2.36079e-05	0	1.14726e-05	0	5.68615e-06	0	0	0	0	2.56213e-05	0	0	0	0	0	0	0	8.99539e-05	0	4.09828e-05	5.32487e-05	0	6.97688e-05	1.11258e-05	2.96393e-05	0	0	0	0	0	5.22042e-06	0	3.56058e-05	0
COG0126: 3-phosphoglycerate kinase	0.000491172	0.000745386	0.000995012	0.000878327	0.000545883	0.000705112	0.000876663	0.000782883	0.00135126	0.00118069	0.000754722	0.000463229	0.00154676	0.000822606	0.00154028	0.00122996	0.00121257	0.000965163	0.000902804	0.00157353	0.00126395	0.00210447	0.00127144	0.00171943	0.00121412	0.00105071	0.000848145	0.000993907	0.000670588	0.000628074	0.000679905	0.000727956	0.00117164	0.000624567	0.000928125	0.000624567	0.00161801	0.00119355	0.00116665	0.00126918	0.00120449	0.00125386	0.00111315	0.000902927	0.00112047	0.00134588	0.00168286	0.00114039	0.00159368
COG0127: Inosine/xanthosine triphosphate pyrophosphatase, all-alpha NTP-PPase family	0.000207965	1.66046e-05	9.86013e-05	0.000182936	0	0.000149129	0.000218656	7.55716e-05	6.32924e-05	0.00017785	9.3196e-05	0.000125694	0.000192577	0.000324877	5.60507e-05	3.70472e-05	2.17768e-05	5.4071e-05	0	0.000106687	0.000158054	9.52155e-05	4.74816e-05	0.000108427	0.000150439	0.000258322	0	5.75605e-05	7.18851e-05	0	0	3.89385e-05	0.000121675	0	0	0.000142218	4.85355e-05	5.7015e-05	8.55555e-05	0.000149043	0.000123107	2.97942e-05	2.71738e-05	9.90574e-05	0.000398667	0.000124595	1.48531e-05	8.32751e-05	7.17468e-05
COG0128: 5-enolpyruvylshikimate-3-phosphate synthase	0	0	0	0	0	0	0	0	0	0	0	0	2.50317e-05	1.66465e-05	2.76232e-05	0	0	0	0	0	0	1.36102e-05	8.97762e-06	1.03392e-05	2.45138e-05	0	0	0	0	0	0	0	5.98141e-06	0	0	0	0	0	2.21814e-05	1.29587e-05	0	0	1.4837e-05	0	0	2.38254e-05	2.86383e-05	1.37097e-05	2.39973e-05
COG0129: Dihydroxyacid dehydratase/phosphogluconate dehydratase	5.73898e-05	7.12841e-05	0.000133162	9.75335e-05	0.000119357	9.74962e-05	9.7885e-05	9.18681e-05	0.000100198	9.7349e-05	0.000130551	2.23341e-05	0.000166713	0.000115546	0.000196204	0.0001511	8.35775e-05	0.000125994	0.000140923	0.000212743	0.000110816	0.000204064	0.000115662	0.000230941	0.000197564	0.000103011	0.000103107	0.000130508	6.0939e-05	5.46065e-05	0.000130088	8.24997e-05	0.000206456	8.64485e-05	0.000137978	6.33003e-05	0.00014467	9.21012e-05	0.000223261	0.000257724	0.000140723	7.50897e-05	0.000109711	0.000139005	0.000155767	0.000259604	0.000219691	0.000274963	0.000191319
COG0131: Imidazoleglycerol phosphate dehydratase HisB	0	1.58549e-05	5.09026e-05	5.90853e-05	0	3.20247e-05	6.41584e-05	0	4.83274e-05	5.0491e-05	1.59322e-05	5.52869e-05	6.30162e-05	8.55532e-05	0.000105021	2.84133e-05	3.03499e-05	6.83712e-05	6.28937e-05	9.31304e-05	3.52733e-05	4.49296e-05	9.386e-05	4.52195e-05	7.16143e-05	3.2401e-05	0	0	6.08843e-05	0	0	5.01904e-05	6.67527e-05	0	0	2.97085e-05	5.92106e-05	5.04071e-05	5.2382e-05	8.03643e-05	1.83847e-05	6.71797e-05	1.94319e-05	3.05639e-05	5.783e-05	8.71543e-05	5.67253e-05	8.15828e-05	3.03397e-05
COG0133: Tryptophan synthase beta chain	0	1.77759e-05	0	1.55714e-05	0	3.573e-05	0	2.30699e-05	1.63046e-05	5.79717e-05	2.34778e-05	0	4.24739e-05	2.82797e-05	5.92255e-05	1.72643e-05	0	0	1.53006e-05	3.36741e-05	0	2.99338e-05	2.81509e-05	5.43117e-05	6.9876e-05	2.40204e-05	0	0	0	0	0	0	8.27228e-05	6.40914e-05	0	0	2.94886e-05	1.98136e-05	7.50329e-05	8.56203e-05	0	0	1.50141e-05	0	1.27529e-05	6.24867e-05	5.58244e-05	8.08787e-05	3.93857e-05
COG0134: Indole-3-glycerol phosphate synthase	0	0	0	0	0	0	0	0	0	0	0	0	0	0	1.21672e-05	0	0	0	0	1.58096e-05	0	0	0	0	5.89856e-06	0	0	0	0	0	0	0	5.61238e-06	0	0	0	0	0	6.99761e-06	8.01418e-06	0	0	0	0	0	5.79172e-06	1.25544e-05	5.7301e-06	0
COG0136: Aspartate-semialdehyde dehydrogenase	8.81576e-05	0.000179602	0.00014287	0.000160962	0.000188232	0.000179484	0.000123153	0.000162496	0.000241429	0.000341103	0.000192694	8.47896e-05	0.00029307	0.000240114	0.000352867	0.000274844	0.000225418	0.000233185	0.000324773	0.000370535	0.000270275	0.000334963	0.000276383	0.000356337	0.000250159	0.000145581	0.000155634	0.000118694	8.67461e-05	6.81354e-05	0.00010675	0.000162516	0.000355503	0.000100784	0.000119253	0.000113351	0.000227678	0.000357505	0.000454218	0.000449949	0.000342621	0.000103427	0.000271092	0.000313888	0.000215169	0.000347466	0.000291575	0.00047996	0.000324029
COG0137: Argininosuccinate synthase	9.2811e-05	7.94022e-05	0.000135869	0.000210829	5.63207e-05	0.00014636	0.000119345	0.000169598	0.000137023	0.000207573	0.000272852	7.33852e-05	0.00016332	0.000148079	0.000403055	0.000253313	0.000193507	0.000198667	0.000139744	0.000154875	9.99693e-05	0.000148462	0.00016325	0.000157938	0.000312833	0.000208996	0.000111686	0.000194961	0.000114632	1.94813e-05	0.000131474	7.60632e-05	0.000521723	4.90384e-05	0.000376822	0.000127525	5.02778e-05	0.000208469	0.000257282	0.000516038	0.000226229	0.000194023	9.56277e-05	6.48189e-05	0.000112858	0.000159734	0.000157382	0.00038385	0.00012635
COG0138: AICAR transformylase/IMP cyclohydrolase PurH	0	2.31494e-05	4.66895e-05	0	0	2.98148e-05	0	2.08443e-05	0	7.02497e-05	1.91251e-05	0	0.000125273	4.92193e-05	0.000313849	0.000169649	9.79144e-05	4.20429e-05	6.86337e-05	0.000194825	9.48635e-05	9.89481e-05	6.09973e-05	0.000124934	0.000166458	4.32824e-05	0	0	0	0	1.39299e-05	0	0.000128718	0	0	0	0.000102406	6.00884e-05	0.000213708	0.000158908	0.000122816	1.80116e-05	7.49145e-05	7.34265e-05	7.23054e-05	0.000214307	0.000155596	0.00021456	0.000196782
COG0139: Phosphoribosyl-AMP cyclohydrolase	0	0	1.9531e-05	1.35712e-05	0	1.58279e-05	0	0	0	0	2.29512e-05	0	8.45291e-06	0	6.18533e-05	6.24849e-05	3.02764e-05	3.45925e-05	1.55878e-05	3.48781e-05	0	4.56019e-05	1.30989e-05	3.72061e-05	3.23794e-05	0	1.81094e-05	0	2.70668e-05	0	0	0	5.43251e-05	0	7.22812e-05	0	2.91393e-05	5.91733e-05	1.32919e-05	3.64148e-05	9.65033e-06	0	1.23577e-05	0	3.37998e-05	2.43249e-05	1.39932e-05	4.6566e-05	3.0052e-05
COG0140: Phosphoribosyl-ATP pyrophosphohydrolase	2.31475e-05	4.17494e-05	0.000111529	4.60675e-05	2.55341e-05	0.000134417	0	6.40959e-05	8.35973e-05	6.5869e-05	0.000130089	7.2246e-05	3.80181e-05	1.58507e-05	0.000231972	0.000148394	4.16378e-05	1.61803e-05	4.25163e-05	5.79314e-05	1.98599e-05	2.32407e-05	8.09647e-05	6.07632e-05	8.09667e-05	9.16438e-05	0	7.8952e-05	3.467e-05	3.50246e-05	8.43385e-05	0	0.000186716	0.000106803	7.2327e-05	7.63196e-05	1.4742e-05	7.84571e-05	2.21589e-05	0.000204352	0.000104891	3.94553e-05	1.23577e-05	0	0.000115427	4.50828e-05	6.18366e-05	0.000101048	3.18784e-05
COG0141: Histidinol dehydrogenase	0	4.34663e-05	0	2.883e-05	0	4.02905e-05	1.35092e-05	0	2.71413e-05	4.48069e-05	3.25344e-05	0	5.66071e-05	3.60704e-05	4.4546e-05	2.35243e-05	3.74526e-05	0	6.83532e-05	3.26938e-05	2.10615e-05	1.31953e-05	1.44447e-05	3.53978e-05	0.000131194	4.21257e-05	2.71911e-05	0.000108506	2.62107e-05	0	0	7.04064e-05	8.18337e-05	0	3.37105e-05	0	2.60679e-05	1.95755e-05	2.72541e-05	5.63802e-05	0	0	1.62735e-05	0	1.17867e-05	4.691e-05	3.12041e-05	3.83836e-05	3.05127e-05
COG0142: Geranylgeranyl pyrophosphate synthase	0	1.84373e-05	3.3789e-05	2.7651e-05	0	3.0695e-05	0	0	1.76551e-05	1.51105e-05	8.42762e-05	0	6.45938e-05	0	6.05437e-05	1.76128e-05	4.80111e-05	4.84775e-05	5.30376e-05	2.77419e-05	1.18146e-05	5.31946e-05	5.09734e-05	7.27227e-05	3.00435e-05	0	0	3.80172e-05	0	0	0	0	6.97634e-05	0.000161905	0	0	0	9.93887e-05	2.35625e-05	0.000136825	8.28351e-05	7.87083e-05	3.02503e-05	0	4.12265e-05	8.66295e-05	7.99604e-05	0.000164856	6.35964e-05
COG0147: Anthranilate/para-aminobenzoate synthases component I	0	0	2.34039e-05	0	0	0	0	0	0	0	0	0	1.08229e-05	0	3.48372e-05	0	0	1.29622e-05	8.32583e-06	3.03628e-05	0	7.59302e-06	0	7.91956e-06	3.13553e-05	0	0	2.56118e-05	0	0	0	0	6.19788e-05	0	0	0	5.13563e-06	0	6.26916e-06	3.03539e-05	1.64334e-05	0	1.15772e-05	0	0	1.25576e-05	1.02373e-05	3.35223e-05	9.09347e-06
COG0148: Enolase	0.00460891	0.000553671	0.00238069	0.00354406	0.000488079	0.00100489	0.003619	0.0014168	0.00159184	0.00194363	0.00208609	0.0069742	0.00140226	0.000805982	0.00117918	0.00519578	0.00413608	0.00461649	0.000774925	0.000386761	0.00184594	0.00247118	0.00862739	0.00237714	0.00246904	0.0115493	0.00083588	0.00391296	0.00183308	0.00100488	0.000694253	0.00052949	0.00139363	0.0017264	0.00301506	0.00362564	0.00114391	0.0014978	0.00118202	0.00241124	0.00594942	0.00996238	0.00371993	0.00110063	0.00230015	0.000773855	0.00102008	0.000811375	0.00678187
COG0149: Triosephosphate isomerase	0.000349399	0.000758488	0.000449635	0.000868955	0.000673749	0.000701209	0.000464543	0.00082492	0.000791179	0.000805414	0.00053357	0.000554319	0.000870017	0.000677969	0.00141469	0.00128592	0.001065	0.000915853	0.0008956	0.00115138	0.000915988	0.000734391	0.000873426	0.000906511	0.000968334	0.000838323	0.000712566	0.000667355	0.000495037	0.000431416	0.000495839	0.000422618	0.00103171	0.000545745	0.000837936	0.000745297	0.000670401	0.00140369	0.000807778	0.00112582	0.00108016	0.000702478	0.000878738	0.000906434	0.000663799	0.000873923	0.000836618	0.000948528	0.00116001
COG0150: Phosphoribosylaminoimidazole (AIR) synthetase	7.04089e-05	0.000137566	0.000163618	0.00021525	9.4653e-05	0.000197722	0.000154039	0.000127289	0.000146438	0.000171893	0.000253612	0.000104329	0.000185702	0.000164672	0.000324907	0.000149028	0.000185035	0.000157981	0.000152797	0.000205737	0.000164888	0.000190494	0.00018524	0.000217716	0.000286238	0.000219756	0.000213331	0.000164059	8.33306e-05	0	0.000110264	4.37949e-05	0.000488831	0	0.000367122	0.000167664	0.000106479	0.00018168	0.000229081	0.000410805	0.000176163	0.000127898	0.000102163	5.371e-05	0.000216089	0.000204232	0.000142836	0.000392029	0.000177073
COG0151: Phosphoribosylamine-glycine ligase	2.74669e-05	8.95572e-05	4.66594e-05	7.20587e-05	6.41733e-05	8.38806e-05	0.000102189	4.6085e-05	9.18012e-05	9.32015e-05	3.41621e-05	2.59448e-05	7.94897e-05	0.000111851	0.000156999	6.08548e-05	6.96891e-05	4.74098e-05	6.68239e-05	0.000149958	8.9106e-05	9.48385e-05	6.3801e-05	0.000125537	0.00013889	9.04831e-05	0	3.62457e-05	6.40145e-05	0	3.32233e-05	3.89334e-05	0.000161758	0	8.69486e-05	0.000159554	3.27902e-05	8.18245e-05	0.000130097	0.000200516	0.000101239	5.26011e-05	3.60958e-05	3.47392e-05	0.000121945	0.00019088	0.000119559	0.00022869	8.65263e-05
COG0152: Phosphoribosylaminoimidazole-succinocarboxamide synthase	0.000104808	0.000255606	0.00028293	0.000280383	0.00024661	0.000331815	0.000177338	0.000298203	0.000257648	0.000595692	0.000558303	0.000149901	0.000390334	0.000204298	0.000533591	0.000473601	0.000357306	0.000202253	0.000469241	0.000458891	0.00031016	0.000257785	0.000330513	0.000504442	0.000347753	0.00040647	0.000298843	0.000415593	0.000223584	0.000187538	0.000413247	0.000156242	0.000818926	0.000245215	0.000296713	0.000198638	0.000272184	0.000410063	0.000254599	0.000393462	0.000362766	0.000170466	0.000287825	0.000177653	0.000309636	0.000350327	0.000393815	0.000366722	0.000452291
COG0153: Galactokinase	0.00024605	0.000271048	0.000470969	0.000243481	0.000365664	0.000367443	0.000218698	0.000197584	0.000520739	0.000368894	0.00033678	0.000217602	0.000846139	0.000428778	0.0011108	0.000323566	0.0006132	0.000555027	0.000787324	0.000825831	0.000868064	0.000870546	0.000497785	0.00114077	0.000622622	0.000198928	0.000527871	0.000331862	0.000426865	0.000341674	0.000274147	0.000401551	0.000414144	0.000250878	0.000277254	0.000213904	0.000729993	0.000631308	0.000551526	0.000448672	0.000381283	0.000789411	0.000904899	0.00078279	0.000453293	0.00104331	0.00122991	0.000833929	0.00126633
COG0156: 7-keto-8-aminopelargonate synthetase or related enzyme	0	0.000118397	0.000326214	0.00028577	0	7.90421e-05	0	0	2.04002e-05	8.56288e-05	0	0	0.000142271	8.89969e-05	0.000197644	0	7.27528e-05	5.25049e-05	0.00010065	0.000176733	9.3613e-05	8.0514e-05	0.000134076	0.000169889	5.74152e-05	5.3568e-05	1.80781e-05	1.6878e-05	0	0	0	0.000100202	0.000111183	0	0	1.7298e-05	7.9484e-05	0	7.4196e-05	4.12617e-05	0.000112869	0.000118746	5.35058e-05	0.000114741	7.38724e-05	9.96927e-05	6.95861e-05	9.45642e-05	0.000180072
COG0157: Nicotinate-nucleotide pyrophosphorylase	3.86635e-05	0.000169708	7.98171e-05	6.00526e-05	6.24408e-05	9.31331e-05	0	3.2428e-05	0.000103924	5.40061e-05	0.000104613	4.34429e-05	0.000235091	0.000118032	0.000431115	0.000242398	0.000189267	0.000152838	0.000161221	0.000261896	0.000191184	0.000225049	0.000164636	0.000271972	0.000180718	6.70788e-05	0.000113272	9.46382e-05	8.45531e-05	4.61463e-05	0.000153377	4.58449e-05	0.000227413	9.19504e-05	0.000115744	9.76308e-05	0.00014893	0.00014709	0.000174238	0.000180287	0.000200996	0.000260614	0.000251754	0.000155444	0.000214918	0.000266182	0.000287564	0.000186001	0.000256745
COG0159: Tryptophan synthase alpha chain	0	0	0	0	0	0	0	0	2.56474e-05	1.63246e-05	0	0	0	0	3.68882e-05	2.59108e-05	0	0	1.24519e-05	2.32774e-05	0	0	1.31782e-05	0	5.39593e-05	4.91084e-05	0	3.60789e-05	0	0	0	0	5.20833e-05	0	0	2.56762e-05	0	2.44449e-05	5.44097e-06	4.34727e-05	1.13432e-05	0	0	0	0	2.09185e-05	1.02644e-05	2.78524e-05	1.2206e-05
COG0165: Argininosuccinate lyase	0	6.68644e-05	0	0	4.56471e-05	6.97936e-05	3.20419e-05	7.16011e-05	4.7386e-05	6.75076e-05	6.22965e-05	0	8.46617e-05	9.15502e-05	9.15646e-05	3.18378e-05	2.77229e-05	5.41138e-05	4.94062e-05	9.10863e-05	4.6039e-05	4.23834e-05	1.46836e-05	7.47127e-05	8.80241e-05	2.43468e-05	2.68719e-05	6.42211e-05	4.86257e-05	4.93446e-05	0	4.50785e-05	6.44271e-05	0	0	0	6.19159e-05	1.31312e-05	9.24569e-05	5.85292e-05	5.39231e-05	1.96522e-05	3.33731e-05	5.30708e-05	5.74794e-05	0.000100364	9.87098e-05	7.80113e-05	0.000123045
COG0166: Glucose-6-phosphate isomerase	9.67114e-05	0.000114482	0.000121409	0.000100131	4.33217e-05	0.000102754	7.83591e-05	9.07335e-05	0.000159662	0.00021461	0.000169681	4.26004e-05	0.00020535	0.000155311	0.000388051	0.000246924	0.000207356	0.000245289	0.000168725	0.000466149	0.000238592	0.000284517	0.000215019	0.000453807	0.000264454	0.000127703	0.000188027	0.000147637	9.51444e-05	3.1088e-05	9.30367e-05	7.35673e-05	0.000422796	6.1798e-05	0.000178136	0.000160502	0.000221539	0.000168825	0.000301302	0.000363641	0.00024609	0.000192193	0.000144199	0.00013232	0.000267353	0.000350323	0.000377213	0.000435341	0.0002801
COG0167: Dihydroorotate dehydrogenase	0.000491733	0.00027325	0.000686248	0.000131435	0.000611129	0.000722627	0.000192845	0.000940362	0.000472193	0.000417781	0.000641887	0.00067494	0.000291432	0.000163705	0.000188481	0.000117986	0.000207758	0.000252774	0.000163155	0.00019439	0.000227187	0.000257361	0.000422317	0.000136967	0.000156459	0.000220532	0.000201556	0.00049192	0.000558657	0.000196958	0.000166525	0.000407547	0.000462911	0.000440159	0.000450643	0.000273011	0.000222938	0.000198752	0.000176141	0.00025364	0.000124421	7.34917e-05	0.000417563	0.000182946	0.00028629	0.000145431	0.000152703	9.77936e-05	0.000111412
COG0168: Trk-type K+ transport system, membrane component	0	0	0	0	0	0	0	0	0	0	0	0	0	0	1.16853e-05	0	0	0	0	6.87667e-06	0	8.30382e-06	0	1.25575e-05	7.47653e-06	0	0	0	0	0	0	0	0	0	0	0	0	0	3.91825e-06	0	0	0	0	0	0	9.94562e-06	7.65017e-06	0	0
COG0169: Shikimate 5-dehydrogenase	0	9.30002e-06	0	0	0	0	0	0	1.16437e-05	0	0	0	1.14704e-05	1.35704e-05	4.52901e-05	1.52878e-05	1.43841e-05	9.61961e-06	1.8054e-05	4.3511e-05	1.34325e-05	7.74563e-06	1.20994e-05	5.17736e-05	1.78154e-05	0	0	1.21495e-05	0	0	1.53155e-05	0	2.86808e-05	0	0	0	3.6368e-05	0	2.10355e-05	3.60211e-05	0	0	1.14517e-05	0	1.96522e-05	3.17596e-05	5.20407e-05	5.92307e-05	6.36873e-05
COG0171: NH3-dependent NAD+ synthetase	0	0	0	0	0	0	0	0	0	0	0	0	1.11054e-05	7.46135e-06	3.21253e-05	0	1.11956e-05	0	0	2.59001e-05	0	1.14323e-05	0	2.46165e-05	1.84429e-05	0	0	0	0	0	0	0	2.48437e-05	0	0	0	0	0	2.40742e-05	1.61424e-05	0	0	0	2.61277e-05	0	3.97517e-05	3.27787e-05	3.11656e-05	2.27358e-05
COG0174: Glutamine synthetase	0	1.76664e-05	2.51949e-05	8.58607e-05	0	0.000130724	4.96788e-05	0	0	5.27622e-05	4.22439e-05	3.09029e-05	0.000119326	0.000202288	3.61761e-05	0	1.81704e-05	2.43895e-05	5.7043e-05	4.15299e-05	4.60771e-05	7.04161e-06	1.31376e-05	6.10232e-05	7.72264e-05	7.14531e-05	0	0	0	0	0	2.27933e-05	6.21987e-05	0	3.01731e-05	5.63069e-05	3.73538e-05	3.61991e-05	7.07132e-05	6.21313e-05	3.56974e-05	3.55899e-05	0	3.87954e-05	6.59673e-05	6.60925e-05	8.21468e-05	4.64015e-05	1.96762e-05
COG0176: Transaldolase/fructose-6-phosphate aldolase	0	2.48387e-05	0	0	0	0	0	0	0	0	0	0	3.37623e-05	0	3.2169e-05	0	0	3.04173e-05	0	4.4917e-05	1.64054e-05	1.79141e-05	1.32364e-05	2.89296e-05	1.53476e-05	0	2.07372e-05	3.17287e-05	0	0	0	2.02976e-05	2.66204e-05	0	0	0	1.97951e-05	0	2.82333e-05	4.11965e-05	4.17532e-05	7.30843e-05	1.86684e-05	1.89473e-05	0	3.06091e-05	2.47433e-05	4.42325e-05	5.59648e-05
COG0179: 2-keto-4-pentenoate hydratase/2-oxohepta-3-ene-1,7-dioic acid hydratase (catechol pathway)	4.50921e-05	0	8.41073e-05	0	4.7122e-05	5.2026e-05	0	4.72244e-05	6.09448e-05	4.49558e-05	0	0	3.93157e-05	2.52695e-05	4.99193e-05	0	0.000108769	6.52862e-05	5.21603e-05	3.12067e-05	7.93255e-05	6.46959e-05	0.000108171	7.03496e-05	1.63283e-05	0	0	3.33383e-05	4.4248e-05	0	2.78874e-05	4.97754e-05	8.09697e-05	3.79544e-05	0	0	8.87255e-05	3.00703e-05	4.77938e-05	1.69756e-05	4.1449e-05	4.2825e-05	3.65863e-05	5.70636e-05	3.42749e-05	0.000108842	7.80972e-05	3.05998e-05	0.000111766
COG0183: Acetyl-CoA acetyltransferase	5.50075e-05	9.86105e-05	0.000308209	0.000247128	2.34667e-05	0.000297309	0.000113464	0.000158999	0.000142976	0.000234641	9.77408e-05	9.83518e-05	0.00046362	0.000521324	8.40475e-05	0.000424957	0.000178657	0.000177375	0.0001355	0.000702917	0.00023599	0.000442551	0.000123709	0.000322955	0.000521499	0.000198586	6.16256e-05	0.000148459	0.00023228	0.000135589	7.6822e-05	0.000192449	0.000129558	0	8.84052e-05	0.000154366	0.000478173	0.000184946	0.000943072	0.000949894	0.00025718	5.84717e-05	0.000168822	0.000202835	0.000461112	0.000665877	0.000213159	0.00120155	0.000154201
COG0190: 5,10-methylene-tetrahydrofolate dehydrogenase/Methenyl tetrahydrofolate cyclohydrolase	0	2.52296e-05	2.49711e-05	3.00666e-05	0	8.53362e-05	0	4.81614e-05	1.84596e-05	5.78196e-05	6.10503e-05	0	0.000170768	6.38952e-05	0.000179034	0.000105793	4.76783e-05	3.62228e-05	0.000108791	0.000104815	5.53334e-05	0.000133548	0.000135577	0.000184217	0.000116934	3.67757e-05	3.83862e-05	3.4937e-05	0	0	3.52042e-05	3.3645e-05	0.00016006	0	0	0	3.52605e-05	4.42124e-05	0.000105384	0.000198967	7.26388e-05	3.85887e-05	4.87852e-05	3.38618e-05	4.54078e-05	0.000175304	0.000133389	0.000132421	0.000176956
COG0191: Fructose/tagatose bisphosphate aldolase	0.0013337	0.00272047	0.00212388	0.0019255	0.00168388	0.00196451	0.00150287	0.00191109	0.00228775	0.00318699	0.00187586	0.00228842	0.003813	0.0023052	0.00354993	0.00370006	0.00297736	0.00263814	0.00317593	0.00293592	0.00278555	0.0041171	0.0046684	0.00408597	0.00254023	0.00251458	0.0022384	0.00206376	0.00159983	0.00161961	0.00262319	0.00245783	0.00293806	0.00201625	0.00264352	0.00200147	0.00240237	0.00329111	0.00254216	0.00370583	0.00295647	0.00242712	0.00278161	0.00258	0.00268541	0.00234818	0.00255523	0.00223951	0.00257965
COG0192: S-adenosylmethionine synthetase	2.67839e-05	7.29693e-05	6.85257e-05	7.28416e-05	6.48743e-05	8.50669e-05	6.39653e-05	0.000150681	0.00012969	0.000162396	0.000175114	0.000144878	0.000232235	0.000112826	0.000241704	0.000147127	0.00017838	8.75807e-05	9.71093e-05	0.000221844	0.000133576	0.000235917	0.00026058	0.000219778	0.000186802	8.6171e-05	9.4202e-05	0.000110844	0	6.42388e-05	6.53292e-05	0.00018535	0.000325058	4.17385e-05	0.00010523	0.000155797	0.000178623	0.000135837	0.000380029	0.000427042	0.000113641	0.00011431	0.000179187	0.000102269	0.000122617	0.000250523	0.00020744	0.000288507	0.00023236
COG0194: Guanylate kinase	0	0	0	0	3.10529e-05	1.53786e-05	0	0	0	2.61466e-05	1.42806e-05	0	2.14211e-05	1.11607e-05	7.44568e-05	3.43182e-05	3.19184e-05	2.79494e-05	0	6.07535e-05	0	6.77198e-05	1.80358e-05	3.62961e-05	1.90448e-05	0	0	0	0	0	1.66275e-05	1.07229e-05	5.30953e-05	0	0	0	0	2.66958e-05	2.71293e-05	2.74562e-05	1.05282e-05	1.42709e-05	3.58056e-05	0	2.32114e-05	7.80474e-05	4.0196e-05	6.38025e-05	9.13497e-05
COG0196: FAD synthase	0	0	0	0	0	0	0	0	0	0	0	0	0	0	6.30072e-06	0	0	0	0	0	0	1.05396e-05	0	0	0	0	0	0	0	0	0	0	5.81028e-06	0	0	0	0	0	0	0	1.14696e-05	2.66691e-05	0	0	0	5.95168e-06	7.36611e-06	2.07832e-05	1.3301e-05
COG0204: 1-acyl-sn-glycerol-3-phosphate acyltransferase	3.41976e-05	0.000141299	0	9.81581e-05	0	1.97549e-05	5.18623e-05	2.55022e-05	3.07706e-05	0.000100545	2.02891e-05	0	5.43524e-05	2.11718e-05	0.000171317	0.00013765	0.000106496	8.18052e-05	0.000123636	8.97585e-05	0.000108289	0.000186046	9.58457e-05	0.000113681	4.23646e-05	4.1092e-05	2.57731e-05	5.7473e-05	3.18855e-05	0	3.36218e-05	7.25693e-05	9.06548e-05	0	3.99271e-05	3.72262e-05	2.24305e-05	9.83878e-05	0.000108038	7.82643e-05	1.8036e-05	0.000133612	0.000130115	4.68957e-05	0.000111725	0.000195838	0.000203501	0.000162145	0.000168037
COG0205: 6-phosphofructokinase	0.0014542	0.000628706	0.00129001	0.0012117	0.000657252	0.000496581	0.00114505	0.000546444	0.000940539	0.000744733	0.00102275	0.00273343	0.00171865	0.000812275	0.00151549	0.00196962	0.00195647	0.0018816	0.000894427	0.00154275	0.00159076	0.00166669	0.00284403	0.00140443	0.00126552	0.0027904	0.000775554	0.00175638	0.000793222	0.000559715	0.00048355	0.000725583	0.000808265	0.000779443	0.00144897	0.000397911	0.00148189	0.000996039	0.00185993	0.00193591	0.00258588	0.00340305	0.00213911	0.00105847	0.00132518	0.00158753	0.00170111	0.00232059	0.00281966
COG0207: Thymidylate synthase	0	0	4.07456e-05	0	0	3.17969e-05	0	0	3.62715e-05	7.77848e-05	6.24192e-05	0	6.5063e-05	7.49838e-05	0.000157137	4.94803e-05	4.8068e-05	6.10714e-05	5.66784e-05	0.000103171	2.72339e-05	8.03856e-05	1.26489e-05	8.03011e-05	0.000102442	2.45148e-05	0	6.47659e-05	0	0	0	3.52678e-05	0.000142543	0	0	5.00075e-05	5.2463e-05	9.84576e-05	0.000137783	0.000220946	0.000111294	4.58719e-05	3.8899e-05	4.46284e-05	5.87573e-05	0.000102509	0.000102654	0.000229369	5.10396e-05
COG0209: Ribonucleotide reductase alpha subunit	0	0	0	0	0	0	0	0	1.71173e-05	0	0	0	0	2.18246e-05	1.11612e-05	0	0	0	0	0	0	0	1.63293e-05	0	8.25109e-06	0	0	0	0	0	0	0	3.9084e-05	0	0	0	0	0	0	6.70163e-06	0	0	0	0	0	0	1.21776e-05	2.85028e-06	2.54631e-05
COG0214: Pyridoxal 5-phosphate synthase subunit PdxS	0	0	0	0	0	2.39778e-05	0	0	0	0	0	0	0	0	5.78479e-06	0	0	0	0	0	0	0	0	8.17993e-06	0	0	0	0	0	0	0	0	2.85931e-06	0	0	0	6.0201e-06	7.79485e-06	1.01011e-05	0	0	0	0	0	0	5.89611e-06	6.94252e-06	1.09432e-05	0
COG0221: Inorganic pyrophosphatase	0	1.55746e-05	7.02268e-05	2.31592e-05	0	4.3615e-05	0	4.63581e-05	6.583e-05	3.4102e-05	7.32891e-05	0	3.69507e-05	1.09008e-05	0.000289504	6.48747e-05	0.000101262	0.000104865	4.42025e-05	2.69742e-05	1.62398e-05	0	0.000113534	1.35046e-05	6.66652e-05	2.48311e-05	0	0	3.08775e-05	0	4.87451e-05	0	0.000149928	7.14264e-05	5.39023e-05	1.89454e-05	1.951e-05	6.62931e-05	5.33584e-05	0.000171463	4.51272e-05	0.000174784	2.21735e-05	0	4.07434e-05	2.84734e-05	2.09851e-05	6.78045e-05	1.79383e-05
COG0224: FoF1-type ATP synthase, gamma subunit	6.11285e-05	8.02781e-05	8.22144e-05	9.74002e-05	0.000109491	4.94687e-05	5.78974e-05	6.50482e-05	0.000119388	0.000115888	9.30565e-05	4.42811e-05	0.00010975	7.72907e-05	0.000398299	9.41462e-05	8.86103e-05	0.000104383	0.000133247	0.000364247	0.000184636	0.000260566	9.50227e-05	0.000260521	0.000101901	5.23566e-05	0.000110781	0.000102935	0.000111939	8.59844e-05	8.47687e-05	8.21815e-05	0.000112166	5.26001e-05	0.000117502	5.58837e-05	0.000170056	0.00012727	0.000278411	0.00029602	0.000147625	0.000155835	0.000123411	9.66472e-05	0.00012985	0.000248997	0.000266314	0.000300201	0.000288858
COG0232: dGTP triphosphohydrolase	0	0	0	0	0	0	0	0	0	0	0	0	0	0	0	0	0	0	0	3.72565e-05	0	0	0	0	1.46382e-05	0	0	0	0	0	0	0	9.00625e-06	0	0	0	0	0	2.52401e-05	1.45059e-05	1.75679e-05	0	0	0	0	3.4081e-05	0	1.86503e-05	0
COG0235: 5-methylthioribulose/5-deoxyribulose/Fuculose 1-phosphate aldolase (methionine salvage, sugar degradation)	3.64171e-05	8.57771e-05	9.51685e-05	0.000127387	0.000127798	1.4537e-05	0	0.00011678	0.000119947	0.000143011	7.64831e-05	5.49841e-05	0.000105565	9.87359e-05	0.000185518	0.000232501	0.00024342	0.000143731	0.000254559	0.00031229	0.000199602	0.000258899	0.000287585	0.000277535	0.000190971	0.000136936	2.75405e-05	5.12746e-05	4.72149e-05	5.36985e-05	7.78206e-05	8.24464e-05	0.0001522	3.51511e-05	7.11374e-05	5.77632e-05	0.000171091	0.000264824	0.000159457	0.000177995	0.000157024	0.000126715	0.000159391	0.00014031	0.000145639	0.000246621	0.00020762	0.000180854	0.000185461
COG0236: Acyl carrier protein	0.00406717	0.00582708	0.00321554	0.0052905	0.00654134	0.00457233	0.00407383	0.00289814	0.00510108	0.00285664	0.00313013	0.00344712	0.00181366	0.00138008	0.00470576	0.00316605	0.00385247	0.00362395	0.00217404	0.00121073	0.00252541	0.00216005	0.00281487	0.00166706	0.00191696	0.00409632	0.00337454	0.00346697	0.0036535	0.00238273	0.00268092	0.00346925	0.00380443	0.00268352	0.00633507	0.00411481	0.00251475	0.00269598	0.00124301	0.00149676	0.00282587	0.00329396	0.00223885	0.00180677	0.0023423	0.00170694	0.0020267	0.00139567	0.00221783
COG0237: Dephospho-CoA kinase	0	0	0	0	0	0	0	0	0	0	0	0	0	0	6.08726e-06	0	0	1.29225e-05	1.1894e-05	1.46097e-05	0	0	0	0	1.1173e-05	0	0	0	0	0	0	0	2.29515e-06	0	0	0	0	0	0	2.21465e-05	0	3.23644e-05	0	0	0	0	7.13598e-06	4.50311e-06	0
COG0240: Glycerol-3-phosphate dehydrogenase	3.83481e-05	6.74182e-05	0.000118727	2.78452e-05	9.52689e-05	9.73374e-05	0	7.22889e-05	5.9448e-05	0.000106885	0.000246854	0	0.000161485	0.000100016	0.000229094	8.8281e-05	0.000180896	0.00018695	0.000136921	0.000245987	0.000106042	0.000111869	9.62414e-05	0.000244956	0.000180531	3.07418e-05	9.98985e-05	8.76724e-05	5.85057e-05	0	4.89633e-05	8.6918e-05	0.000219339	7.72849e-05	0.000113416	3.2954e-05	9.52211e-05	9.54917e-05	0.000144427	0.000149641	0.000186692	0.000107685	0.000127295	8.11944e-05	0.000101503	0.000197498	0.000195296	0.000220337	0.000215455
COG0241: Histidinol phosphatase/D-glycero-mannoheptose bisphosphatephosphatase, HAD superfamily	0	1.58549e-05	1.79252e-05	0	0	0	0	0	2.49163e-05	1.69875e-05	0	0	4.11762e-05	1.46361e-05	5.0375e-05	0	0	2.20183e-05	1.99905e-05	6.01958e-05	1.7407e-05	5.55414e-05	1.842e-05	2.35117e-05	3.16886e-05	3.2401e-05	0	0	6.08843e-05	0	3.1903e-05	1.93608e-05	1.44123e-05	0	0	0	2.14188e-05	0	1.70919e-05	1.21387e-05	1.83847e-05	6.71797e-05	1.94319e-05	1.81403e-05	0	2.86859e-05	3.03294e-05	1.77654e-05	3.03397e-05
COG0243: Anaerobic selenocysteine-containing dehydrogenase	0.000917452	0.000338408	0.000961891	0.00102919	0.000285518	0.000776785	0.00202802	0.00133899	0.000411965	0.00105424	0.000810603	0.000865357	0.00136507	0.00319344	0.000208637	0.000433506	0.000853296	0.00106793	0.000945439	0.000827545	0.00154786	0.000566012	0.000842819	0.000495866	0.00333722	0.00174177	0.000346034	0.00117445	0.00147396	0.000273432	0.000395354	0.000621149	0.00121234	0.000417598	0.000649222	0.00226177	0.000858284	0.00127421	0.000927989	0.00148617	0.00119982	0.000149019	0.000494277	0.00114039	0.00200737	0.000511985	0.000411509	0.000313012	0.000471596
COG0245: 2C-methyl-D-erythritol 2,4-cyclodiphosphate synthase	3.54863e-05	1.52072e-05	8.13055e-05	3.3313e-05	0	1.79163e-05	0	0	4.54333e-05	0	3.76152e-05	0	7.93196e-05	3.21126e-05	0.000152666	6.06677e-05	3.9825e-05	4.40804e-05	5.28084e-05	0.000230845	0.000138607	6.24905e-05	6.87242e-05	0.000100085	7.81061e-05	2.18751e-05	0.00012955	4.12883e-05	0	5.87091e-05	0	6.70836e-05	0.000194634	0	7.27302e-05	0	7.91975e-05	8.93735e-05	0.000147292	9.45369e-05	2.23717e-05	5.93208e-05	0.00017577	0.000133959	9.02242e-05	9.95318e-05	7.77919e-05	7.59402e-05	0.000198915
COG0246: Mannitol-1-phosphate/altronate dehydrogenases	0.000176402	0.000291478	0.000182409	0.00013229	0.000242667	0.000205159	9.07912e-05	0.000143419	0.000281235	0.000303926	0.000144095	0.000124662	0.000287152	0.000196723	0.00074551	0.000306547	0.000648297	0.000501668	0.000324502	0.000590133	0.000500221	0.000585552	0.000241179	0.00161799	0.000362144	0.000222491	0.000272605	0.000255622	0.000162506	0.000178803	0.000176407	0.000255885	0.000293778	0.000254094	0.000528003	0.00025743	0.000409639	0.000395768	0.000325581	0.000221548	0.000282296	0.00042672	0.000341916	0.00031786	0.000461259	0.000641696	0.0011003	0.000637921	0.000706829
COG0247: Fe-S cluster-containing oxidoreductase, includes glycolate oxidase subunit GlcF	6.93705e-05	0.000210633	9.82105e-05	8.53306e-05	0.000104518	0.000157132	9.85842e-05	0.000178019	0.000149128	0.000153601	0.000139465	9.95058e-05	0.000373519	0.000307385	0.000246169	0.000140535	0.000191941	0.000136325	0.000306344	0.000663545	0.000246625	0.000350605	0.000194194	0.000319236	0.000262796	3.36785e-05	0.000483818	0.000186415	0.000173351	7.22334e-05	0.00020502	0.000199776	0.000341025	0	0.000121508	6.30025e-05	0.000211448	0.000128651	0.000208963	0.000100867	0.000119713	0.000162516	0.000553908	0.000248649	0.000252107	0.000298872	0.000352433	0.00033225	0.000247149
COG0252: L-asparaginase/archaeal Glu-tRNAGln amidotransferase subunit D	0	0	3.37426e-05	0	0	3.30848e-05	0.000194944	5.96063e-05	0	8.12579e-05	0	0	1.09185e-05	3.03505e-05	6.19154e-06	3.39042e-05	0	0	0	1.41039e-05	1.12777e-05	9.28893e-06	3.34847e-05	0	2.4939e-05	0	3.1536e-05	0	0	0	0	0	8.29046e-06	0	0	0	0	0	9.04785e-06	1.1188e-05	0	0	2.16582e-05	0	0	1.4858e-05	1.22407e-05	1.00486e-05	0
COG0253: Diaminopimelate epimerase	0	0	0	0	0	0	0	0	0	3.0259e-05	0	0	0	3.29629e-05	0	0	0	0	1.61929e-05	2.03575e-05	0	0	0	1.54576e-05	1.75984e-05	0	0	0	0	0	0	0	4.06749e-05	0	0	2.03474e-05	1.31617e-05	0	3.13368e-05	2.51726e-05	1.18721e-05	0	0	0	1.0602e-05	2.06938e-05	0	1.7952e-05	1.02796e-05
COG0262: Dihydrofolate reductase	0	0	0	0	0	0	0	0	0	0	0	0	4.20933e-06	0	0	0	0	0	3.38156e-05	1.94481e-05	0	0	0	1.40621e-05	1.80688e-05	0	0	0	0	0	0	0	1.17372e-05	0	0	0	9.62585e-06	0	9.82632e-06	1.97404e-05	0	0	0	0	0	1.23512e-05	1.05622e-05	1.12694e-05	2.06754e-05
COG0263: Glutamate 5-kinase	0	0	0	0	0	0	0	0	3.3936e-05	1.47722e-05	0	0	3.07328e-05	1.16602e-05	8.19975e-05	2.96804e-05	2.64512e-05	1.14313e-05	2.94987e-05	7.83691e-05	1.07566e-05	2.66354e-05	1.53291e-05	3.44999e-05	3.30635e-05	0	4.10601e-05	3.29033e-05	0	2.77736e-05	2.70941e-05	0	4.42762e-05	0	0	1.72718e-05	8.69135e-06	4.30081e-05	3.70373e-05	4.96952e-05	4.82185e-05	0	3.08496e-05	2.98605e-05	1.61785e-05	4.5905e-05	3.68744e-05	4.83948e-05	3.80461e-05
COG0269: 3-keto-L-gulonate-6-phosphate decarboxylase	5.75812e-05	0	7.00174e-05	6.883e-05	2.3091e-05	7.61471e-05	8.84266e-05	4.10557e-05	0	6.24263e-05	0	3.37272e-05	7.25855e-05	0.000142439	9.41236e-06	3.48977e-05	2.60745e-05	3.66959e-05	4.08906e-05	2.45168e-05	4.66648e-05	1.9745e-05	2.96425e-05	2.69559e-05	0.000158618	6.15902e-05	0	4.58455e-05	9.67484e-05	0	3.54273e-05	4.20065e-05	3.83197e-05	0	0	0.000104431	3.1969e-05	4.01323e-05	4.38872e-05	4.93024e-05	6.46008e-05	0	8.37075e-06	2.60474e-05	4.80205e-05	2.96679e-05	3.18745e-05	1.56983e-05	1.65612e-05
COG0274: Deoxyribose-phosphate aldolase	2.11577e-05	0	5.43765e-05	1.30984e-05	2.35572e-05	0	0	0.000124943	5.55566e-05	4.95627e-05	6.75395e-05	0	7.19879e-05	9.56007e-05	0.000285853	2.30149e-05	8.66468e-05	4.07275e-05	9.66757e-05	0.000157608	9.93948e-05	8.42296e-05	7.1476e-05	0.000108954	7.03174e-05	1.80428e-05	9.79971e-05	0	4.63524e-05	0	0	3.20767e-05	9.47008e-05	0	3.2995e-05	0	6.85661e-05	5.80651e-05	8.36167e-05	7.87573e-05	2.98685e-05	6.71307e-05	0.000182158	0.000102581	4.90927e-05	0.000106167	0.000187919	0.000119271	0.000285122
COG0277: FAD/FMN-containing lactate dehydrogenase/glycolate oxidase	0	0	0	0	0	0	0	0	0	0	0	0	0	1.06227e-05	0	0	0	0	0	1.6072e-05	0	1.37216e-05	0	0	1.12424e-05	0	0	0	0	0	0	0	4.72324e-06	0	0	0	0	0	7.5361e-06	1.84457e-05	1.59984e-05	0	0	0	0	0	1.12867e-05	9.45088e-06	0
COG0279: Phosphoheptose isomerase	0	0	0	0	0	0	0	0	0	0	0	0	1.17212e-05	0	9.96481e-06	0	0	0	0	1.8598e-05	0	1.09104e-05	0	0	1.99957e-05	0	0	0	0	0	0	0	0	0	0	0	0	0	0	0	1.40203e-05	0	0	6.1431e-05	1.03414e-05	0	0	5.89563e-06	2.23643e-05
COG0280: Phosphotransacetylase (includes Pta, EutD and phosphobutyryltransferase)	0.000115036	0.000118968	0.000226365	0.000157603	0.00014305	0.000238766	9.39278e-05	0.000181344	0.000190313	0.000281464	0.000256162	6.24082e-05	0.000331251	0.000248969	0.000537784	0.000321214	0.000360374	0.000306735	0.00019358	0.000797692	0.000501563	0.000592338	0.000275668	0.00078871	0.000280843	8.58411e-05	0.000190276	0.000183645	0.000162942	0.000102944	0.000243219	0.000145315	0.000321197	9.95708e-05	0.000161435	0.000135287	0.00043352	0.000290777	0.000735422	0.000712481	0.000342831	0.000315051	0.000444468	0.00024155	0.000441864	0.000757966	0.000732289	0.000946959	0.00062562
COG0281: Malic enzyme	0.00024475	0.000140811	0.000436387	0.000145702	0.000196753	0.000195313	0.00011855	0.000373798	0.000591402	0.000308675	0.000278359	0.000492121	0.000250321	0.00020092	0.00011497	9.91362e-05	0.000130607	0.000151096	8.89571e-05	0.000165154	0.000147531	0.00023869	0.000310591	0.000119874	0.000155226	0.000258372	0.000272926	0.000145888	0.000218074	0.00029903	0.000127002	0.000297186	0.000297672	0.000201173	0.000408855	0.000191657	0.000219877	9.69074e-05	0.000241999	0.000199795	9.52404e-05	0	0.000192575	9.868e-05	0.000244345	0.000144655	0.000164392	0.000175404	0.000120868
COG0282: Acetate kinase	0.000159041	0.000240723	0.000180586	0.000159191	0.000134955	0.000264359	0.00011926	0.000199617	0.000304286	0.000195283	0.000267777	0.000122588	0.000381585	0.000244958	0.000584198	0.000246524	0.000316805	0.000271004	0.000414805	0.000606487	0.000349822	0.000470891	0.000228303	0.000661747	0.000349633	0.000198643	0.000256897	0.000378979	0.000167373	0.000147988	0.000275	0.000252772	0.000254263	0.000171817	0.000194231	0.000149247	0.000337274	0.00031027	0.000340143	0.000281019	0.000283522	0.000333393	0.000359996	0.000261487	0.000313046	0.000586395	0.000752665	0.000446838	0.000667083
COG0283: Cytidylate kinase	0	4.77896e-05	0	0	7.36367e-05	4.98998e-05	2.75848e-05	2.40535e-05	1.399e-05	4.32174e-05	1.89089e-05	0	6.61453e-05	3.01661e-05	8.22139e-05	4.24007e-05	3.86724e-05	4.90291e-05	2.43351e-05	8.94448e-05	5.54546e-05	6.86876e-05	3.99164e-05	5.97738e-05	3.84423e-05	1.70178e-05	6.36507e-05	1.31681e-05	0	0	1.93821e-05	4.99158e-05	6.02293e-05	0	3.712e-05	3.38201e-05	0.000168067	4.23812e-05	0.000100392	4.7616e-05	3.64154e-05	0	7.85634e-05	6.01289e-05	5.5415e-05	6.97715e-05	5.45814e-05	4.20728e-05	7.88245e-05
COG0284: Orotidine-5-phosphate decarboxylase	1.58848e-05	1.26254e-05	0	0	0	0	0	0	0	1.58124e-05	0	0	3.1587e-05	8.73451e-05	7.35253e-05	1.36286e-05	0	0	2.55963e-05	7.20502e-05	1.83754e-05	3.07151e-05	1.08728e-05	5.17806e-05	2.20677e-05	1.44028e-05	2.70234e-05	0	0	4.24117e-05	0	6.87213e-05	4.87558e-05	0	0	0	4.58618e-05	2.88313e-05	2.76321e-05	4.80557e-05	2.97776e-05	3.71938e-05	4.15734e-05	0	4.01792e-05	8.32074e-05	5.29467e-05	5.59411e-05	6.79122e-05
COG0285: Folylpolyglutamate synthase/Dihydropteroate synthase	0	0	0	0	0	0	0	0	0	0	0	0	0	0	1.20854e-05	0	0	0	6.80185e-05	6.31522e-06	0	3.86658e-05	0	0	0	0	0	0	0	0	0	0	7.42666e-06	0	0	0	2.79878e-05	0	1.27643e-05	9.27101e-06	0	0	7.22467e-05	5.28114e-05	1.77587e-05	1.49957e-05	9.97114e-06	6.44574e-06	1.8277e-05
COG0287: Prephenate dehydrogenase	0	0	0	0	0	0	0	0	0	0	0	0	0	2.41079e-05	0	0	0	1.84459e-05	0	2.12418e-05	0	0	0	2.0486e-05	8.78903e-06	0	0	0	0	0	0	0	4.27749e-06	0	0	0	0	3.80302e-05	0	1.27852e-05	0	0	0	0	1.70456e-05	7.5683e-06	0	1.91527e-05	0
COG0288: Carbonic anhydrase	7.30556e-05	0.000194379	0.00020071	0.000152552	0.000160604	0.000215522	0.000124585	8.3481e-05	0.000272435	0.00015476	0.000126541	0.000139922	0.000453424	0.0003153	0.000176395	0.000259423	0.000227357	0.000141842	0.000190161	0.00019388	0.000283023	0.000291631	0.00015321	0.000320065	0.00021489	8.66799e-05	0.000177508	0.000217123	0.000225184	0.000127713	9.36274e-05	0.000245594	0.000121333	0.000101098	7.3605e-05	0.000118472	0.000303204	0.000209363	0.000177985	9.29175e-05	0.000161159	0.000142774	0.00022777	0.000221932	0.000209145	0.000250612	0.000284045	0.000168508	0.000299268
COG0289: 4-hydroxy-tetrahydrodipicolinate reductase	5.77556e-05	9.39311e-05	0.000124282	0.000105964	6.03537e-05	7.85596e-05	3.05005e-05	4.6851e-05	9.5702e-05	0.000127667	0.000114161	9.35121e-05	0.000284053	0.000158133	0.000287785	0.000111919	0.000153319	0.000133891	0.000156935	0.000250552	0.000201029	0.000188016	0.000163753	0.000345528	0.000240417	3.7569e-05	8.81323e-05	9.1664e-05	0.00010576	0.000102191	9.41199e-05	0.000204681	0.00016799	8.08448e-05	0.000124505	2.78689e-05	0.000129447	0.00015828	0.000171786	8.80594e-05	0.000229398	0.000158761	0.000219596	0.000125639	9.6601e-05	0.000342762	0.000297163	0.000252585	0.000341627
COG0294: Dihydropteroate synthase	0	0	0	0	0	0	0	0	0	2.61636e-05	0	0	1.2383e-05	0	3.01205e-05	0	1.99641e-05	2.09897e-05	1.07632e-05	1.14149e-05	1.45483e-05	4.22006e-05	1.80292e-05	3.68862e-05	2.922e-05	0	0	0	0	0	0	0	2.75426e-05	0	0	0	0	4.04673e-05	1.51004e-05	4.92656e-05	1.75084e-05	7.89093e-05	2.42293e-05	0	1.51687e-05	4.2562e-05	8.79892e-05	4.99341e-05	4.37643e-05
COG0295: Cytidine deaminase	0	1.34943e-05	4.81062e-05	0	4.37716e-05	0	0	0	2.86792e-05	0	0.000125948	0	0	0	1.06026e-05	1.71921e-05	0	0	0	6.07543e-05	2.34153e-05	1.41434e-05	2.2319e-05	3.11859e-05	1.47574e-05	0	0	1.68276e-05	0	0	0	0	2.73277e-05	0	0	0	6.34205e-06	0	4.72285e-05	1.28964e-05	5.517e-05	0	0	0	2.11768e-05	2.40719e-05	2.02199e-05	7.01454e-06	1.88371e-05
COG0296: 1,4-alpha-glucan branching enzyme	7.12026e-05	8.33655e-05	0.000151955	0.000111279	6.441e-05	0.000111341	6.04613e-05	9.07166e-05	0.000159403	0.00013095	0.000103718	0.000123447	0.000217294	9.62469e-05	0.00026389	0.000174347	0.000198955	0.000148459	0.000129905	0.000262721	0.000215899	0.000257601	0.000152171	0.000387018	0.000230574	8.05031e-05	0.000186001	0.000235362	0.00015511	8.44286e-05	8.51663e-05	0.000104982	0.000251998	8.85922e-05	0.00012479	0.000142837	0.000232834	0.000175842	0.000180611	0.000195589	0.000155786	0.000218362	0.000290627	0.000171592	0.000177083	0.000444918	0.000497725	0.000353988	0.000368381
COG0297: Glycogen synthase	0	8.55558e-05	4.24187e-05	8.78223e-05	7.18901e-05	6.43929e-05	2.89635e-05	7.54021e-05	2.556e-05	0.000168619	9.1427e-05	4.93676e-05	0.000164947	0.000102815	0.000294403	0.000131025	0.000221507	0.000135581	0.000186903	0.000254612	0.000178452	0.000309705	0.000174031	0.000210381	0.00021758	0	0	0	0	3.36049e-05	5.11626e-05	7.63893e-05	0.00018224	0	0	0	0.000117249	0.000137992	0.000344017	0.000208889	0.000108883	0.000176908	0.000300643	0.000146082	0.000156387	0.000392336	0.000382498	0.000339068	0.000200709
COG0299: Folate-dependent phosphoribosylglycinamide formyltransferase PurN	0	0	2.71092e-05	0	0	0	3.82039e-05	0	0	0	0	0	1.46755e-05	1.83705e-05	6.94804e-05	2.79368e-05	1.83705e-05	0	1.80139e-05	8.79312e-06	1.73295e-05	0	1.20273e-05	2.32641e-05	0	0	0	0	0	0	0	0	2.91044e-05	0	0	0	0	2.85823e-05	1.68204e-05	4.39569e-05	0	0	0	0	1.33098e-05	1.7518e-05	1.38895e-05	3.37473e-05	1.58135e-05
COG0302: GTP cyclohydrolase I	0	5.67875e-05	0	0	0	4.78702e-05	0	0	2.77382e-05	5.23339e-05	3.27953e-05	0	5.44413e-05	2.53966e-05	0.00018461	4.67705e-05	4.63233e-05	6.1113e-05	5.46087e-05	2.34403e-05	3.36803e-05	5.44984e-05	3.27445e-05	2.45233e-05	4.52193e-05	0	0	6.50996e-05	0	0	1.63936e-05	0	0.000102517	5.59825e-05	0	0	3.78739e-05	6.11579e-05	2.07817e-05	6.23083e-05	0	5.51232e-05	2.41525e-05	1.5692e-05	8.75592e-06	3.71208e-05	3.85001e-05	7.1603e-05	7.70622e-05
COG0304: 3-oxoacyl-(acyl-carrier-protein) synthase	0.000129863	0.000152552	0.000140735	0.000135666	4.99853e-05	0.000315127	0.000112975	9.05501e-05	0.000282631	0.000186709	0.000318795	3.64914e-05	0.000316905	0.000153705	0.000814006	0.00023971	0.000346687	0.000348987	0.000320094	0.000407441	0.000445996	0.000382948	0.000334418	0.000635554	0.000325358	0.000153364	0.000145003	0.000129038	6.62608e-05	3.14153e-05	0.000106921	9.81116e-05	0.000467881	9.21953e-05	9.20903e-05	0.000103838	0.000208366	0.000405149	0.000300649	0.000459584	0.000407674	0.000415504	0.000309498	0.0001157	0.000215474	0.000470786	0.00052488	0.00053359	0.000903394
COG0307: Riboflavin synthase alpha chain	3.47111e-05	5.97408e-05	2.45699e-05	9.32671e-05	8.96924e-05	7.40395e-05	0	3.74055e-05	0.000107558	2.88144e-05	9.87117e-05	3.41273e-05	0.000200215	7.94694e-05	0.000246838	8.80891e-05	0.000132475	0.000137386	0.00016659	8.11196e-05	0.00011503	0.000123285	0.000100869	0.000127746	8.86365e-05	5.23751e-05	4.92005e-05	5.5474e-05	0.000136933	0	0	0.000114332	0.000115949	0.000124485	3.62025e-05	2.61442e-05	4.11137e-05	8.96155e-05	0.000112902	7.04412e-05	6.29621e-05	0.000236311	0.000108998	7.75341e-05	0.000100773	0.000112722	0.000134929	0.000145063	0.000161015
COG0308: Aminopeptidase N, contains DUF3458 domain	0	0	0	0	0	0	0	0	0	0	0	0	0	0	3.70902e-05	0	0	0	0	0	0	1.90204e-05	0	1.39688e-05	0	0	0	0	0	0	0	0	1.38572e-05	0	0	0	0	0	8.6178e-06	5.21698e-06	0	0	2.93311e-05	0	0	3.077e-05	1.27908e-05	8.25872e-06	1.72071e-05
COG0310: ABC-type Co2+ transport system, permease component	0.000399545	0.000257609	0.000627961	0.000998649	0.000136885	0.000498573	0.0006833	0.000710322	0.000456493	0.00124444	0.000495768	0.000315358	0.000291203	0.000734823	0.000242235	0.000799345	0.00112311	0.00137436	0.000348439	0.000761957	0.00115967	0.00074329	0.000759828	0.000574439	0.00130711	0.000558617	4.55796e-05	0.000580644	0.000916069	0.000253109	0.00025653	0.000440292	0.000148584	0.00027365	0.000379081	0.000621033	0.000528862	0.000782169	0.000941997	0.000746092	0.000496609	4.53152e-05	0.000816755	0.000939975	0.000954744	0.000625382	0.000413096	0.000154614	0.000130397
COG0318: O-succinylbenzoic acid-CoA ligase MenE or related acyl-CoA synthetase (AMP-forming)	9.45505e-05	0.000218826	0.000118003	0.000125692	9.48516e-05	5.81552e-05	4.05843e-05	0.000121737	0.000231872	0.000165803	0.000101965	8.37804e-05	0.000174607	0.000110556	0.000219451	0.000156479	0.000153612	0.000126865	0.000156805	0.000242251	0.000164205	0.000219244	0.000166658	0.000304352	0.000213674	0.000131155	0.000144194	6.98915e-05	7.03865e-05	9.39894e-05	9.86119e-05	6.52354e-05	0.000159977	8.74009e-05	7.67706e-05	0.000109949	0.000151099	0.000149524	0.000234827	0.000167125	0.000191593	0.000102804	0.000184202	0.000119902	0.000121907	0.000281478	0.000296699	0.000292081	0.000177509
COG0325: Pyridoxal 5-phosphate homeostasis protein YggS, UPF0001 family	0	0	0	0	0	0	0	0	0	1.71911e-05	0	0	1.22103e-05	1.3113e-05	5.14318e-05	0	3.54367e-05	0	2.35762e-05	8.15661e-05	0	1.19185e-05	1.26108e-05	4.0191e-05	2.62328e-05	1.54223e-05	0	0	0	0	0	0	4.88016e-05	0	0	0	2.5907e-05	0	2.61911e-05	1.84676e-05	0	0	1.96592e-05	1.71957e-05	0	2.47302e-05	2.7494e-05	2.02857e-05	4.73435e-05
COG0327: Putative GTP cyclohydrolase 1 type 2, NIF3 family	0	1.76076e-05	0	1.58855e-05	0	0	0	0	0	1.7567e-05	3.9872e-05	0	1.43969e-05	0	2.62756e-05	0	7.59223e-06	2.40892e-05	2.14593e-05	1.91912e-05	1.39613e-05	2.03434e-05	3.20115e-05	3.79042e-05	1.87539e-05	0	0	0	0	0	0	1.93931e-05	1.72726e-05	0	0	0	0	0	1.90742e-05	2.36751e-05	1.48067e-05	3.62308e-05	1.13357e-05	0	0	2.18373e-05	3.61329e-05	1.31053e-05	6.14448e-05
COG0329: 4-hydroxy-tetrahydrodipicolinate synthase/N-acetylneuraminate lyase	2.83265e-05	6.97591e-05	0.00012429	0.000158944	3.21975e-05	8.44907e-05	7.79263e-05	5.68147e-05	0.000130622	9.1418e-05	0.000149059	2.36061e-05	0.0001452	0.000145929	0.000354171	8.17814e-05	0.000151601	9.96646e-05	0.000132319	0.000232159	5.54011e-05	9.91527e-05	0.000127483	0.000204275	0.000207093	5.41452e-05	0.000107022	9.32207e-05	6.6997e-05	2.70714e-05	0.000119387	7.1641e-05	0.000251334	3.63065e-05	0.000111408	3.2254e-05	4.37427e-05	0.000190884	0.000122448	0.000258199	0.000152759	8.61815e-05	8.34517e-05	3.05676e-05	7.9809e-05	0.000184068	0.000172843	0.000194932	0.000178262
COG0331: Malonyl CoA-acyl carrier protein transacylase	2.76885e-05	5.263e-05	1.55688e-05	2.76312e-05	0.000113405	0.0001074	0	3.34658e-05	8.78388e-05	9.58494e-05	0.000108068	0	0.000110448	5.94529e-05	0.000223082	9.86571e-05	0.000109717	8.93703e-05	0.000140041	0.0001551	0.000141454	0.000165562	8.1105e-05	0.000221058	9.54731e-05	6.40008e-05	0.000106638	6.69833e-05	3.01731e-05	3.3957e-05	4.1225e-05	9.37693e-05	0.000184777	4.70066e-05	2.39125e-05	0	0.000144271	0.000159576	0.000146317	0.000162963	0.000123129	0.000120346	0.000153949	7.20878e-05	7.32809e-05	0.000206054	0.000205679	0.000175349	0.000201764
COG0332: 3-oxoacyl-[acyl-carrier-protein] synthase III	9.32852e-05	0.000251928	9.37885e-05	0.000112888	0.000180978	0.00011081	6.66987e-05	0.000148485	0.000173206	0.000182986	0.000154226	0.000103191	0.000255825	0.000106344	0.00123566	0.000152416	0.000456672	0.000341976	0.000244746	0.000453205	0.000339171	0.000377415	0.000218722	0.000323652	0.000259489	0.000118967	9.46783e-05	0.000184907	0.000103578	0.000105802	0.000118299	0.00018084	0.000273617	0.000205925	0.000202478	0.000105335	0.00032515	0.000308927	0.000257195	0.000209985	0.00026275	0.000385481	0.000272857	0.000229839	0.000237357	0.000603312	0.000763713	0.000433394	0.00114274
COG0334: Glutamate dehydrogenase/leucine dehydrogenase	0.00262284	0.00143476	0.00443894	0.00179071	0.00267566	0.00278475	0.00124105	0.00275892	0.00248131	0.00188653	0.00216247	0.00186047	0.00439785	0.00461633	0.00404313	0.0016154	0.00175255	0.00151383	0.00210211	0.00229235	0.00208468	0.00189477	0.00154724	0.00323559	0.00183222	0.00239441	0.00189619	0.00212169	0.00205687	0.00169967	0.00191919	0.00362056	0.00255188	0.00489599	0.00242448	0.00244923	0.00219447	0.00190605	0.00240844	0.00254746	0.00174272	0.00192748	0.00193142	0.00238015	0.00205226	0.00257602	0.00244128	0.00197718	0.00212169
COG0337: 3-dehydroquinate synthetase	0	0	0	0	0	0	0	0	2.36028e-05	1.47058e-05	0	0	0	0	5.08575e-05	1.8417e-05	2.59535e-05	0	1.40979e-05	9.23266e-06	0	2.05952e-05	0	1.72287e-05	6.79752e-06	0	0	0	0	0	0	0	1.96875e-05	0	0	0	9.8341e-06	1.44365e-05	1.22031e-05	2.58868e-05	0	2.50434e-05	2.24912e-05	0	3.04383e-05	1.94055e-05	1.8109e-05	4.68402e-05	2.72108e-05
COG0344: Phospholipid biosynthesis protein PlsY, probable glycerol-3-phosphate acyltransferase	0	0	0	0	0	0	0	0	0	0	0	0	0	0	0	2.47266e-05	0	0	0	2.75651e-05	0	0	0	0	0	0	0	0	0	0	0	0	0	0	0	0	1.49893e-05	0	2.64171e-06	0	1.08437e-05	0	0	0	0	0	0	1.01614e-05	5.36642e-06
COG0345: Pyrroline-5-carboxylate reductase	0	0	0	0	0	0	0	0	0	0	0	0	0	0	4.65045e-05	1.75243e-05	0	0	0	2.54531e-05	0	8.0731e-06	0	1.28071e-05	6.24069e-06	0	0	0	0	0	0	0	2.27413e-05	0	0	0	0	0	0	3.14196e-05	0	2.36947e-05	0	0	0	7.19883e-06	1.55631e-05	1.54245e-05	4.88005e-06
COG0346: Catechol 2,3-dioxygenase or related enzyme, vicinal oxygen chelate (VOC) family	0.000323296	0.000575164	0.000426951	0.000277303	0.000349986	0.000318481	0.000394289	0.000157235	0.000396799	0.000466541	0.000243166	0.000367781	0.000692528	0.00059427	0.000972789	0.000395651	0.000863332	0.00062687	0.000890079	0.00126705	0.000986482	0.000876185	0.000519478	0.00135011	0.000307407	0.000153509	0.000398642	0.00033666	0.000318238	0.00021907	0.000554188	0.000488918	0.000788175	0.000493132	0.000367231	0.000265802	0.000789055	0.000386514	0.000642147	0.000336628	0.000692054	0.000836386	0.000802527	0.000551028	0.000691615	0.000678733	0.000978826	0.000839683	0.00104414
COG0347: Nitrogen regulatory protein PII	0	5.66486e-06	0	0	0	0	0	0	0	0	0	0	0	0	1.0533e-05	0	0	0	0	0	0	0	0	0	0	0	0	0	0	0	0	4.13233e-06	4.723e-06	0	0	0	0	0	0	9.58386e-05	0	0	0	0	0	1.71979e-05	0	1.4679e-05	0
COG0348: Polyferredoxin NapH	0	0	0	0	0	2.79218e-05	0	0	0	1.87204e-05	0	0	0	9.56425e-06	0	0	0	1.22858e-05	1.16494e-05	7.72606e-06	8.46882e-06	2.75197e-05	0	0.00014524	3.28168e-05	0	0	0	0	0	0	0	7.43173e-06	0	0	0	0	0	7.53529e-06	0	0	0	0	0	8.52346e-06	5.14494e-05	0.000228907	8.40806e-05	4.50336e-05
COG0355: FoF1-type ATP synthase, epsilon subunit	0	0	0	0	0	0	0	0	0	0	0	0	0	0	0	0	0	0	0	3.54342e-05	2.70053e-05	0	0	1.06507e-05	0	0	0	0	0	0	0	0	0	0	0	0	9.06336e-06	0	3.51449e-05	9.2252e-06	1.18758e-05	5.95383e-05	0	0	2.37897e-05	6.50643e-06	0	2.07925e-05	0
COG0356: FoF1-type ATP synthase, membrane subunit a	0	6.90734e-05	0.000106851	1.46008e-05	3.12641e-05	0	0	0	2.42449e-05	3.45747e-05	5.5336e-05	3.67874e-05	0.000118166	7.50247e-05	0.000149483	0.000155972	0.000134068	0.000107403	5.36065e-05	0.000122222	0.000108608	0.0002773	5.27275e-05	0.000180867	0.000137518	5.00252e-05	2.10141e-05	1.74082e-05	5.1032e-05	0	3.75225e-05	2.20101e-05	0.000119563	0	0	0	0.000114143	9.33908e-05	0.000694289	0.000562733	0.000127679	2.77796e-05	4.72755e-05	6.81101e-05	7.28685e-05	0.000448747	0.000169662	0.00125272	0.000159476
COG0363: 6-phosphogluconolactonase/Glucosamine-6-phosphate isomerase/deaminase	0.000100504	0.000225138	0.000100989	8.76773e-05	9.31101e-05	0.00016547	3.42799e-05	9.05843e-05	0.000136043	0.000112287	0.000100645	9.74979e-05	0.000407199	0.000166576	0.000462206	0.000149036	0.000270327	0.00024859	0.000284025	0.000244508	0.000260526	0.000403885	0.00020771	0.000350846	0.000173631	0.00019414	0.000100501	7.52803e-05	0.000109333	0.000126218	0.000114636	0.000224027	0.000249913	9.88665e-05	8.08677e-05	7.18981e-05	0.000224457	0.000210464	0.000330408	0.000127602	0.000150154	0.00032351	0.000252751	0.000232457	0.000125946	0.000228747	0.000317165	0.000143907	0.000249845
COG0365: Acyl-coenzyme A synthetase/AMP-(fatty) acid ligase	2.76512e-05	1.90135e-05	4.72504e-05	5.33556e-05	0	2.04205e-05	0	0	3.32488e-05	4.19233e-05	4.38459e-05	2.58872e-05	3.94255e-05	4.57622e-05	8.26566e-05	4.56241e-05	3.96914e-05	6.57733e-05	1.59495e-05	5.89614e-05	5.97988e-05	4.53782e-05	1.81106e-05	0.000135579	6.29895e-05	4.39577e-05	2.17487e-05	4.33828e-05	3.45367e-05	0	1.84805e-05	4.14798e-05	6.98137e-05	0	3.17948e-05	7.00245e-05	3.96918e-05	5.84923e-05	6.38299e-05	5.97266e-05	5.98018e-05	3.67051e-05	2.89912e-05	2.70967e-05	7.10789e-05	7.41543e-05	8.55975e-05	0.000101376	6.37655e-05
COG0366: Glycosidase/amylase (phosphorylase)	0	0	6.20853e-05	5.55915e-05	0	3.54188e-05	0	2.57162e-05	6.28063e-05	1.92314e-05	8.21227e-05	0	3.64939e-05	2.36492e-05	9.71926e-05	0.000197771	0.000134355	0.000246738	9.97301e-05	0.000128757	9.74549e-05	0.000211588	4.9528e-05	0.000118444	2.21688e-05	6.40553e-05	0.000113454	0	0	0	4.39528e-05	0	0.000127521	0	0	0	0.000106691	0.000191524	0.000146476	0.00010707	9.62304e-05	0.000261058	0.000167083	3.42573e-05	9.97301e-05	0.000147193	5.74983e-05	0.00011932	9.73918e-05
COG0367: Asparagine synthetase B (glutamine-hydrolyzing)	0	0	0	0	0	0	0	0	0	0	0	0	0	0	4.64097e-06	0	0	0	0	3.26936e-05	0	0	0	7.7196e-06	0	0	0	0	0	0	0	0	7.31552e-06	0	0	0	1.66978e-05	0	2.0747e-05	3.27587e-05	0	0	0	0	1.41102e-05	2.34808e-05	0	6.68408e-06	0
COG0370: Fe2+ transporter FeoB	0	0	0	0	0	0	0	0	0	0	0	0	1.40453e-05	0	1.02185e-05	0	0	0	1.43988e-05	1.73302e-05	1.55182e-05	1.47979e-05	0	4.11723e-05	2.35235e-05	0	0	0	0	0	0	0	1.69604e-05	0	0	0	0	0	2.15948e-05	5.7207e-06	0	2.83908e-05	2.75922e-05	0	1.51472e-05	6.61161e-05	3.60221e-05	7.09707e-05	1.43798e-05
COG0371: Glycerol dehydrogenase or related enzyme, iron-containing ADH family	0	0	0	3.40708e-05	0	2.41915e-05	3.6159e-05	0	0	1.62264e-05	0	0	0	4.36787e-05	4.13948e-06	3.86014e-05	0	1.9518e-05	9.98253e-06	2.77629e-05	1.56486e-05	2.1506e-05	0	2.31227e-05	6.70223e-05	0	0	0	3.18669e-05	0	0	0	1.1107e-05	0	0	0	3.54217e-05	0	6.3869e-06	2.20811e-05	0	0	0	0	1.75643e-05	2.29388e-05	2.73147e-05	1.10932e-05	0
COG0372: Citrate synthase	0	0	0	0	0	0	0	0	0	0	0	0	7.03732e-06	0	2.17163e-05	2.25622e-05	0	0	0	0.000108649	1.29213e-05	9.00627e-06	0	4.99277e-05	2.05478e-05	0	0	0	0	0	0	0	2.07028e-05	0	0	0	3.43379e-05	0	3.348e-05	3.41227e-05	2.25544e-05	0	0	0	2.73932e-05	6.61007e-05	2.82751e-05	4.35686e-05	4.85977e-05
COG0377: NADH:ubiquinone oxidoreductase 20 kD subunit (chain B) or related Fe-S oxidoreductase	2.66522e-05	2.99073e-05	3.44513e-05	2.12709e-05	3.50942e-05	7.10885e-05	5.42053e-05	2.70083e-05	8.61235e-05	5.45697e-05	8.34857e-05	2.78334e-05	4.53062e-05	1.43721e-05	0.000165048	5.02386e-05	0.0001113	9.09604e-05	0.000108843	4.55405e-05	5.085e-05	6.66775e-05	5.49766e-05	9.57941e-05	0.000116283	0	7.85475e-05	4.12002e-05	0	4.4053e-05	6.04544e-05	2.38451e-05	9.29791e-05	4.94958e-05	5.5788e-05	3.03337e-05	4.6657e-05	0.000101437	4.17564e-05	0.000154751	0.000102271	9.97651e-05	3.05357e-05	5.89215e-05	7.31132e-05	5.63841e-05	9.08567e-05	0.000134448	0.000101719
COG0379: Quinolinate synthase	3.63457e-05	4.03886e-05	1.57493e-05	4.18713e-05	5.86162e-05	7.11723e-05	3.58072e-05	2.80051e-05	7.98777e-05	4.88612e-05	0.000135376	2.34136e-05	8.17634e-05	5.71426e-05	8.22507e-05	2.04368e-05	5.92437e-05	8.84727e-05	1.98292e-05	5.69673e-05	4.13783e-05	3.64645e-05	3.48735e-05	0.000101483	4.49572e-05	3.30113e-05	2.66833e-05	0	0	3.85811e-05	2.01434e-05	9.02337e-05	0.000144635	6.33674e-05	5.72388e-05	5.62726e-05	2.27268e-05	5.9714e-05	4.60453e-05	5.17413e-05	7.14674e-05	6.09719e-05	7.68709e-05	4.25556e-05	5.76649e-05	6.03811e-05	7.50039e-05	6.91743e-05	6.60623e-05
COG0382: 4-hydroxybenzoate polyprenyltransferase	0	0	0	0	0	0	0	0	0	2.89153e-05	3.4544e-05	0	3.45349e-05	0	4.51095e-05	0	4.60204e-05	4.86971e-05	2.25497e-05	1.80183e-05	1.20375e-05	3.61539e-05	2.0378e-05	2.65983e-05	6.00804e-06	0	0	0	0	0	0	4.56767e-05	2.70736e-05	0	0	0	1.45004e-05	0	1.61994e-05	1.39081e-05	2.04633e-05	0	3.12494e-05	3.33761e-05	0	3.08875e-05	3.57295e-05	1.98288e-05	2.83547e-05
COG0386: Thioredoxin/glutathione peroxidase BtuE, reduces lipid peroxides	0.00254792	0.000159987	0.000967832	0.00063054	0.000533035	0.000804036	0.00101168	0.000579885	0.000675365	0.000598015	0.000720255	0.000702798	0.000495843	0.0007092	0.000433195	0.000332392	0.000959747	0.000835668	0.000455586	0.000441256	0.0009105	0.00066569	0.000270761	0.00123542	0.000630251	0.000578478	0.000193417	0.000787405	2.06991e-05	0.000924184	0.000751641	0.00117229	0.00034981	0.000146925	0.000778382	0.000807494	0.000788961	0.000189647	0.000465644	0.000175005	0.000345737	0.000943881	0.000889943	0.00115137	0.000754062	0.000958979	0.0014712	0.00066982	0.00103058
COG0388: Omega-amidase YafV/Nit2, hydrolyzes alpha-ketoglutaramate	0	0	0	0	0	0	0	1.60303e-05	2.37919e-05	0	0	0	4.81454e-05	1.53308e-05	0.000100518	0	2.92208e-05	0	2.17323e-05	1.57025e-05	0	2.99364e-05	1.90884e-05	5.17365e-05	2.51635e-05	0	2.63029e-05	0	0	0	0	0	5.21541e-05	0	0	0	0	5.65753e-05	1.66567e-05	3.59849e-05	2.83088e-05	0	0	2.61277e-05	0	6.43713e-05	6.78812e-05	5.69526e-05	7.82498e-05
COG0395: ABC-type glycerol-3-phosphate transport system, permease component	0	0	4.75994e-05	7.17727e-05	0	0	2.10233e-05	0	7.39259e-05	7.89848e-05	0	0	4.38876e-05	8.01054e-05	5.23518e-05	0.00013301	0	2.40529e-05	4.11635e-05	0.000385275	0.000169037	0.000162371	1.70051e-05	0.00020487	0.000152373	2.2006e-05	2.96769e-05	5.21315e-05	6.65021e-05	0	0	1.11209e-05	0.000126239	0	0	0	9.39217e-05	5.16397e-05	0.000195742	8.46413e-05	0.000128373	0	8.77653e-05	0	0.000149072	0.000361367	0.000188612	0.000104307	3.55472e-05
COG0401: Membrane potential modulator PMP3/YqaE, plasma membrane proteolipid 3 (PMP3)/Esi3/RCI2/UPF0057 family	0.000113229	6.1928e-05	0.000118345	0.000108275	0.000121106	5.80754e-05	0.000168347	0.000166606	7.89592e-05	0.000174856	5.55459e-05	5.81094e-05	0.000251558	9.9497e-05	1.98737e-05	0.000111997	4.74114e-05	5.41328e-05	4.0046e-05	0.000118985	0.000121288	0.000151811	5.28632e-05	3.30713e-05	5.90587e-05	8.46883e-05	4.98667e-05	1.53686e-05	0.000102104	0.000313676	0.000104146	7.22782e-05	4.01664e-05	0.00022219	5.85942e-05	9.0583e-05	0.000121659	1.24928e-05	4.75729e-05	7.76909e-05	9.72134e-05	1.59118e-05	4.46565e-05	0.000180027	6.8051e-05	0.00012059	9.66152e-05	2.75174e-05	0
COG0402: Cytosine/adenosine deaminase or related metal-dependent hydrolase	5.29044e-05	9.15932e-05	0.000188878	0	0.000194373	0.000182755	8.74126e-05	0.00023288	0.000124654	8.98296e-05	0.000203293	0.000167291	0.000115359	5.32756e-05	2.85055e-05	3.08525e-05	5.7922e-05	7.64219e-05	2.75784e-05	3.34046e-05	6.87619e-05	5.35358e-05	8.09153e-05	1.36517e-05	6.09558e-05	3.24334e-05	0	7.89901e-05	0.00015178	0.000123808	4.09152e-05	0.000137475	0.000123059	0.00022707	0.000139841	5.96476e-05	0	3.45074e-05	4.60376e-05	5.93853e-05	1.10968e-05	0	7.61041e-05	5.44157e-05	2.50133e-05	4.5592e-05	3.06966e-05	3.43875e-05	0
COG0403: Glycine cleavage system protein P (pyridoxal-binding), N-terminal domain	0	1.40564e-05	0	0	0	0	0	0	1.9294e-05	1.54368e-05	2.82657e-05	3.00852e-05	1.6803e-05	1.25467e-05	1.76985e-05	2.23305e-05	2.86813e-05	1.98277e-05	1.46675e-05	9.90866e-06	1.90613e-05	1.65549e-05	1.09083e-05	2.46607e-05	9.60563e-06	0	1.9655e-05	0	0	0	0	1.31764e-05	1.49568e-05	0	0	0	1.67563e-05	3.39969e-05	1.42212e-05	1.16664e-05	0	3.79782e-05	2.77822e-05	2.34717e-05	2.26163e-05	1.45057e-05	3.46593e-05	2.17115e-05	1.53503e-05
COG0404: Glycine cleavage system protein T (aminomethyltransferase)	1.961e-05	3.38423e-05	4.21779e-05	0	3.54067e-05	3.57948e-05	0	2.68274e-05	4.46603e-05	5.10596e-05	3.17765e-05	0	5.39431e-05	2.50526e-05	6.6246e-05	4.49145e-05	1.36353e-05	5.37284e-05	6.20637e-05	6.35395e-05	6.21855e-05	5.75027e-05	2.80149e-05	0.000104227	4.3002e-05	2.20516e-05	4.09665e-05	2.71626e-05	0	0	3.45261e-05	4.0814e-05	4.71036e-05	0	0.000130774	0	4.29987e-05	4.9188e-05	4.63544e-05	3.76468e-05	2.3524e-05	0.000120011	8.37116e-05	5.61435e-05	3.19322e-05	7.02522e-05	0.000125401	8.44521e-05	5.95024e-05
COG0405: Gamma-glutamyltranspeptidase	0	3.7013e-05	2.44991e-05	0	0	2.52315e-05	0	2.38665e-05	1.74877e-05	0	0	0	5.06549e-05	3.13807e-05	1.23191e-05	2.49563e-05	0	0	0	1.35302e-05	1.74247e-05	2.66119e-05	0	4.35437e-05	0	0	5.49648e-05	0	0	0	4.1878e-05	5.572e-05	8.01846e-06	0	0	0	3.41033e-05	0	1.72494e-05	0	0	1.9644e-05	0	0	4.51368e-05	0	1.31984e-05	1.0606e-05	0
COG0406: Broad specificity phosphatase PhoE	0	0	0	0	0	0	0	1.70801e-05	0	0	2.25181e-05	0	1.04182e-05	1.72097e-05	1.38317e-05	4.03476e-05	1.93226e-05	0	0.000171246	4.42058e-05	1.18399e-05	7.41745e-05	3.5572e-05	5.64771e-05	8.11678e-06	0	5.06576e-05	0	5.71915e-05	0	0	1.92536e-05	1.0619e-05	0	0	0	6.94067e-05	1.11268e-05	7.87405e-06	1.95508e-05	1.17598e-05	2.46756e-05	5.10076e-05	5.59108e-05	1.5812e-05	5.95821e-05	9.4553e-05	8.01335e-05	1.87474e-05
COG0410: ABC-type branched-chain amino acid transport system, ATPase component LivF	0	0	0	0	0	0	0	0	0	0	0	0	1.59592e-05	2.17613e-05	0	0	1.11415e-05	0	0	0	0	0	1.63814e-05	0	0	0	0	0	2.54304e-05	0	0	2.97427e-05	4.38598e-06	0	0	0	0	0	2.82738e-05	1.47893e-05	0	0	0	0	2.60212e-05	2.26874e-05	1.09635e-05	0	0
COG0411: ABC-type branched-chain amino acid transport system, ATPase component LivG	0	2.81706e-05	0	0	0	2.0252e-05	0	0	0	0	0	0	0	1.13946e-05	0	0	0	0	0	2.34705e-05	0	9.3417e-06	0	0	0	0	0	0	0	0	0	0	6.87494e-06	0	0	0	1.76707e-05	0	0	1.61801e-05	0	0	0	0	9.90822e-06	1.73005e-05	0	0	0
COG0413: Ketopantoate hydroxymethyltransferase	0	0	0	0	0	0	0	0	0	0	0	0	8.78993e-06	0	1.47344e-05	0	0	0	0	2.68934e-05	0	1.3486e-05	0	1.41342e-05	0	0	0	0	0	0	0	0	1.18852e-05	0	0	0	0	0	2.42768e-05	9.12391e-06	0	0	1.22794e-05	0	1.09692e-05	9.29704e-06	5.80139e-06	1.08327e-05	1.50155e-05
COG0414: Panthothenate synthetase	0	0	0	0	0	0	0	0	0	0	0	0	9.97351e-06	8.02416e-06	5.90219e-05	0	0	1.7819e-05	0	6.47943e-05	2.47596e-05	1.79117e-05	2.25292e-05	2.48914e-05	2.06172e-05	0	0	0	0	0	0	0	2.65242e-05	0	0	0	9.31415e-06	0	2.54227e-05	2.40034e-05	3.26838e-05	3.23655e-05	2.47684e-05	0	0	3.95599e-05	2.77506e-05	3.4617e-05	7.37962e-05
COG0416: Acyl-ACP:phosphate acyltransferase (fatty acid/phospholipid biosynthesis)	0	3.12802e-05	6.96395e-05	0.000101987	2.14367e-05	0.000106306	4.98313e-05	3.5768e-05	4.65795e-05	1.36155e-05	0.000140069	0	5.58682e-05	1.56456e-05	2.40786e-06	5.5899e-05	6.86228e-05	2.3855e-05	5.79651e-05	1.55327e-05	0	2.3685e-05	4.84756e-05	2.15808e-05	3.49343e-05	0	4.69671e-05	5.23848e-05	0	0	3.0524e-05	0	8.26588e-05	6.48217e-05	0	5.22939e-05	2.45636e-05	6.85295e-05	4.58648e-06	0.000126554	7.16012e-05	0	0	0	4.70105e-05	2.00098e-05	1.67126e-05	0.000136326	0
COG0421: Spermidine synthase (polyamine aminopropyltransferase)	0	0	0	0	0	0	0	0	0	0	0	0	2.3152e-05	0	3.56557e-06	0	0	0	0	3.73502e-05	1.22628e-05	1.01365e-05	0	0	0	0	0	0	0	0	0	0	3.3944e-06	0	0	0	0	0	3.92312e-05	4.82515e-05	0	0	1.66725e-05	0	0	2.86261e-05	0	4.4617e-05	0
COG0422: 4-amino-2-methyl-5-hydroxymethylpyrimidine (HMP) synthase ThiC	0	3.01738e-05	7.5183e-05	0	0	7.85163e-05	4.95336e-05	5.53368e-05	0	3.54372e-05	0	3.0492e-05	9.91142e-05	8.46846e-05	2.89205e-05	7.54683e-05	1.56431e-05	1.80766e-05	8.83845e-06	0.000105671	2.68301e-05	4.76503e-05	4.07441e-05	6.27659e-05	8.43748e-05	0	0	3.59141e-05	5.89572e-05	5.75188e-05	3.15285e-05	6.50495e-05	6.55213e-05	0	3.45653e-05	1.22558e-05	0.000105737	3.91507e-05	7.31847e-05	5.55962e-05	3.2186e-05	0	3.4787e-05	3.46812e-05	6.72679e-05	8.50716e-05	5.0713e-05	7.74861e-05	1.84665e-05
COG0424: 7-methyl-GTP pyrophosphatase and related NTP pyrophosphatases, Maf/HAM1 superfamily	0	0	0	0	0	0	0	0	0	0	0	0	0	0	9.28583e-06	0	0	0	0	5.76622e-05	0	1.01767e-05	0	1.95971e-05	7.02989e-06	0	0	0	0	0	0	0	8.95645e-06	0	0	0	9.97499e-06	7.1327e-05	1.2449e-05	3.03618e-05	0	0	0	0	0	3.53717e-05	1.09932e-05	3.82172e-05	0
COG0426: Flavorubredoxin	4.21951e-05	2.74287e-05	0.000127175	8.74113e-05	0	8.50501e-05	7.25741e-05	6.54897e-05	4.57285e-05	0.000103581	6.32959e-05	4.10889e-05	0.00015553	0.00019037	0.00011057	1.72822e-05	0.000110007	0.000105123	0.000108176	0.000188523	0.000121745	7.26021e-05	2.69818e-05	0.000163836	0.000125132	3.49824e-05	5.17732e-05	8.0262e-05	5.3253e-05	3.07767e-05	7.54747e-05	8.63856e-05	0.000116927	5.67349e-05	3.85539e-05	9.55012e-05	7.98375e-05	7.87892e-05	7.94387e-05	9.18297e-05	4.83414e-05	7.54961e-05	7.62628e-05	0.000114743	6.02266e-05	5.10123e-05	0.00014195	7.0486e-05	0.000264739
COG0427: Propionyl CoA:succinate CoA transferase	0.000148341	9.02543e-05	0.000121175	5.59793e-05	0.000258613	0.000165435	3.73286e-05	0.00018763	0.000123067	8.74822e-05	0.000223954	0.000167245	0.000104597	4.68754e-05	2.78475e-05	3.44746e-05	8.52851e-05	7.44547e-05	3.05889e-05	6.70109e-05	8.85839e-05	7.64487e-05	9.25832e-05	4.10582e-05	5.34906e-05	6.04105e-05	7.08688e-05	0.000108362	0.000142961	0.000100345	8.07289e-05	0.000102214	0.000131035	0.000273548	0.000138507	0.000109925	9.24238e-05	5.0355e-05	9.46287e-05	0.000132761	3.77002e-05	0	9.45658e-05	3.16064e-05	5.84676e-05	5.57629e-05	4.07387e-05	4.40565e-05	1.84416e-05
COG0428: Zinc transporter ZupT	0	2.4688e-05	0	3.16445e-05	0	0	3.48493e-05	0	0	0	4.28481e-05	4.59589e-05	3.38345e-05	1.363e-05	2.02428e-05	2.36885e-05	1.63351e-05	1.7025e-05	1.93081e-05	2.93275e-05	1.52325e-05	6.62965e-05	1.06039e-05	2.09933e-05	1.25675e-05	0	6.92866e-05	3.14678e-05	3.55159e-05	0	6.06225e-05	2.11047e-05	1.73698e-05	0	0	1.97399e-05	2.05141e-05	2.0089e-05	1.9881e-05	9.87422e-06	2.84342e-05	0	3.51041e-05	8.16573e-05	2.39204e-05	1.8231e-05	3.94263e-05	1.74017e-05	1.71275e-05
COG0431: NAD(P)H-dependent FMN reductase	0	2.02417e-05	3.43492e-05	0	0	0	0	0	0	3.04342e-05	0	0	1.93158e-05	0	1.59162e-05	2.26775e-05	0	0	2.1794e-05	0	2.97279e-05	3.07231e-05	4.80472e-05	9.02799e-06	2.53752e-05	0	4.51835e-05	3.16483e-05	4.48241e-05	0	0	2.945e-05	3.83624e-06	0	0	0	3.67137e-05	0	1.37877e-05	1.14148e-05	1.68584e-05	4.7376e-05	5.88111e-05	0	0	4.09554e-05	2.96037e-05	1.45031e-05	3.16469e-05
COG0436: Aspartate/methionine/tyrosine aminotransferase	0.000113102	0.000354793	0.000265654	0.000197916	0.000205183	0.000330439	8.94545e-05	0.000368431	0.000299478	0.000246723	0.000359845	0.000236894	0.000483344	0.000237382	0.00051901	0.000165846	0.000370556	0.000211099	0.000303095	0.000533718	0.000306099	0.000303913	0.00019343	0.000367296	0.000388406	0.000150237	0.000229107	0.00020513	0.000157537	0.000196503	0.000133022	0.000331468	0.000417343	0.00016134	0.000169182	0.000200013	0.000222383	0.000277948	0.000328207	0.000270929	0.000256814	0.000164159	0.000309451	0.000251814	0.000239232	0.000413459	0.000428783	0.000337978	0.000424268
COG0439: Biotin carboxylase	3.06548e-05	0	4.10849e-05	3.8275e-05	0	3.95982e-05	3.75521e-05	2.90541e-05	0	2.27999e-05	0	0	4.44568e-05	6.7215e-05	5.21474e-06	0	1.93485e-05	0	1.45763e-05	5.10295e-05	2.1289e-05	1.79035e-05	1.94098e-05	3.78744e-05	5.10078e-05	3.11356e-05	0	2.59643e-05	0	0	2.29748e-05	2.18574e-05	1.6927e-05	0	0	4.63378e-05	2.29742e-05	0	2.05345e-05	2.39657e-05	3.59757e-05	0	1.50578e-05	1.93335e-05	3.04013e-05	2.9651e-05	0	2.08781e-05	9.9479e-06
COG0440: Acetolactate synthase, small subunit	0	4.28284e-05	7.7514e-05	0.000118113	5.23004e-05	0.000125162	6.51757e-05	6.77853e-05	9.40574e-05	9.2568e-05	8.21344e-05	4.04557e-05	9.45121e-05	7.20138e-05	0.000210639	0.000134857	7.11152e-05	7.84159e-05	4.66553e-05	0.000146782	7.12239e-05	6.61905e-05	9.77287e-05	0.000115082	0.000163788	0.000102077	0.000118275	0.000125832	8.90418e-05	0	4.48076e-05	2.64956e-05	0.000433528	0	6.81478e-05	0.000109942	3.26641e-05	0.000111731	0.000129899	0.000259745	0.000142792	4.39827e-05	7.39238e-05	0	9.53453e-05	0.000103666	7.61209e-05	0.000168044	6.75737e-05
COG0444: ABC-type dipeptide/oligopeptide/nickel transport system, ATPase component	0	2.35891e-05	1.84595e-05	2.92614e-05	0	2.11906e-05	3.03677e-05	0	0	7.57863e-05	0	0	4.61387e-05	7.30244e-05	0	0	1.34032e-05	2.36622e-05	0	3.52035e-05	0	6.49376e-05	0	2.90821e-05	4.92938e-05	0.000132874	0	0	4.5453e-05	0	2.6523e-05	4.9165e-05	6.90075e-06	0	2.64394e-05	0	9.37991e-05	0	9.70716e-05	0.000115987	0	0	1.46267e-05	0	0.000162425	3.70723e-05	3.44135e-05	2.95612e-05	8.47e-06
COG0446: NADPH-dependent 2,4-dienoyl-CoA reductase, sulfur reductase, or a related oxidoreductase	0	0	2.26288e-05	0	1.46339e-05	0	0	0	3.6351e-05	2.81845e-05	0	0	8.1361e-06	1.87663e-05	1.75828e-05	1.24995e-05	0	0	1.90884e-05	5.75599e-05	1.31311e-05	1.95404e-05	2.29227e-05	3.81188e-05	1.78403e-05	1.60817e-05	0	0	0	0	1.27805e-05	2.98563e-05	1.72254e-05	0	0	0	1.71366e-05	2.06499e-05	2.62872e-05	3.93919e-05	1.85657e-05	0	1.86301e-05	0	2.45663e-05	2.86934e-05	4.10372e-05	2.84038e-05	2.08024e-05
COG0447: 1,4-Dihydroxy-2-naphthoyl-CoA synthase	0	2.43757e-05	2.4001e-05	0	2.97286e-05	3.21822e-05	0	3.11176e-05	1.87846e-05	1.32774e-05	3.09159e-05	0	3.38227e-05	1.41475e-05	6.38796e-05	3.14594e-05	2.93833e-05	0	4.03959e-05	7.95002e-05	2.90047e-05	4.50933e-05	3.38479e-05	4.36065e-05	2.48495e-05	1.2078e-05	3.02207e-05	4.23503e-05	0	0	1.5501e-05	4.22351e-05	4.38752e-05	0	0	0	3.03529e-05	3.22553e-05	4.21075e-05	3.23566e-05	2.94279e-05	2.97148e-05	3.04498e-05	2.96691e-05	2.84168e-05	5.76534e-05	6.86588e-05	4.84487e-05	4.15202e-05
COG0448: Glucose-1-phosphate adenylyltransferase (ADP-glucose pyrophosphorylase)	8.8734e-05	5.82497e-05	6.46313e-05	6.14301e-05	3.96384e-05	1.75324e-05	0	7.77711e-05	7.76967e-05	0.00011957	0.000135509	0	0.000205583	0.000138434	0.000184946	0.000121699	0.000108707	6.11151e-05	4.05891e-05	0.00039602	4.17851e-05	0.000249659	7.04225e-05	0.000253867	0.000202944	8.06414e-05	4.8194e-05	8.89785e-05	9.87041e-05	0	2.536e-05	4.98313e-05	0.000236288	0	0	8.62737e-05	0.000330381	0.000175213	0.000578216	0.000634471	0.000138213	9.91676e-05	8.23428e-05	2.40468e-05	0.000202553	0.000478192	0.000169771	0.0007569	6.22038e-05
COG0458: Carbamoylphosphate synthase large subunit	4.89076e-05	0.000101413	0.000103101	9.99686e-05	7.3955e-05	6.76128e-05	4.35549e-05	7.52615e-05	0.000126381	0.000154007	0.000155372	3.47806e-05	0.000241338	0.00015524	0.000232385	0.000153212	0.000185355	0.000163712	0.000169865	0.000241831	0.000126693	0.000201726	0.000120474	0.000239447	0.000275556	0.000131357	0.000130002	0.000109782	8.92882e-05	8.10378e-05	8.65558e-05	0.00012296	0.000321247	8.24379e-05	0.000101014	0.000105577	0.000170588	0.000160575	0.000175799	0.000255652	0.000153267	0.000147714	0.00016315	0.000141834	0.000114411	0.000259356	0.000272353	0.00020466	0.000211949
COG0460: Homoserine dehydrogenase	0	5.48857e-05	2.24366e-05	6.89592e-05	0	7.36568e-05	3.18459e-05	2.58984e-05	0	6.49093e-05	4.5541e-05	0	9.76054e-05	0.000133412	0.000149678	6.47719e-05	8.06692e-05	0.000139474	7.47872e-05	7.79901e-05	2.49018e-05	7.56447e-05	6.9239e-05	0.00012023	9.7691e-05	4.69156e-05	2.13549e-05	5.69565e-05	0	0	0	5.69913e-05	0.000181725	0	0	3.89317e-05	1.79119e-05	0.000121724	5.42676e-05	0.000134328	6.29734e-05	0.000106192	2.88453e-05	0	9.69107e-05	9.89484e-05	8.1458e-05	9.23387e-05	6.23571e-05
COG0461: Orotate phosphoribosyltransferase	0	0.000112839	5.48785e-05	9.14991e-05	3.02937e-05	3.56341e-05	6.81256e-05	3.65174e-05	9.41842e-05	0.00012833	6.36662e-05	6.32757e-05	0.000226625	9.966e-05	0.000264011	7.56045e-05	0.000154296	0.000148205	0.000174678	0.0001251	0.000120681	0.000155557	0.000121079	0.000247294	0.000107794	1.38773e-05	7.43359e-05	3.3891e-05	5.33195e-05	9.82549e-05	7.39196e-05	0.000106369	0.000140003	0	3.35542e-05	0	0.000103208	0.000225698	0.000282021	0.000220995	0.000183266	0.000124326	0.000136899	6.24551e-05	8.18953e-05	0.000248238	0.000181822	0.000267128	0.000247823
COG0462: Phosphoribosylpyrophosphate synthetase	0	0.000104799	9.29005e-05	0.000139835	0.000112395	0.000134868	8.12173e-05	8.96365e-05	0.000164604	0.000210635	0.000238161	6.43624e-05	0.000262541	0.000174986	0.000590204	0.000255499	0.00027211	0.000246918	0.000217692	0.000378332	0.000223407	0.000257796	0.000228352	0.000315192	0.00025804	0.00021051	0.000149217	0.000195663	4.77811e-05	3.37041e-05	7.63357e-05	6.27429e-05	0.000434508	6.19484e-05	0.000163677	0.000165347	0.000225103	0.000273898	0.000376823	0.000519642	0.000315125	0.000386788	0.000197794	0.000160835	0.00026769	0.000281238	0.000263762	0.000362682	0.000436607
COG0469: Pyruvate kinase	0	0	0	0	0	0	0	0	0	1.20252e-05	0	0	2.67549e-05	1.42011e-05	7.27081e-05	1.80594e-05	1.28967e-05	0	1.82473e-05	8.23434e-05	3.66088e-05	3.68206e-05	1.04746e-05	5.31439e-05	1.45041e-05	0	0	0	0	0	0	0	3.39149e-05	0	0	0	0	0	0.000119595	4.61946e-05	1.55579e-05	0.000188858	1.73939e-05	2.55792e-05	1.20155e-05	5.28688e-05	5.12264e-05	5.22319e-05	4.3311e-05
COG0471: Di- and tricarboxylate antiporter	2.77688e-05	4.6929e-05	4.64733e-05	3.02345e-05	2.30651e-05	8.4611e-05	6.04684e-05	2.38366e-05	6.48381e-05	7.83056e-05	1.53231e-05	1.99785e-05	0.000152778	8.3014e-05	0.000107244	3.09185e-05	6.05935e-05	4.537e-05	8.08397e-05	7.69319e-05	4.94933e-05	9.56013e-05	2.15138e-05	9.608e-05	8.40812e-05	5.47138e-05	8.8267e-05	5.21419e-05	0.000103362	5.71724e-05	5.79913e-05	4.07038e-05	9.46453e-05	0	0	3.11282e-05	5.12131e-05	6.34572e-05	7.52678e-05	0.000137555	9.18528e-05	9.28936e-05	6.96665e-05	7.27741e-05	7.65204e-05	6.82109e-05	8.46648e-05	7.78076e-05	8.65407e-05
COG0473: Isocitrate/isopropylmalate dehydrogenase	0	4.17612e-05	5.68848e-05	0.00010353	0	8.48065e-05	7.04773e-05	3.40602e-05	7.81032e-05	4.22723e-05	8.00119e-05	0	6.65999e-05	4.47574e-05	0.000164578	8.65708e-05	8.94042e-05	3.67469e-05	5.30299e-05	9.58476e-05	3.7438e-05	4.2495e-05	4.51078e-05	8.67419e-05	8.58154e-05	6.93876e-05	6.97648e-05	0.000101924	5.68521e-05	0	6.71693e-05	3.98516e-05	0.000201036	0	9.01923e-05	3.81594e-05	2.70517e-05	7.16396e-05	7.34277e-05	0.000161877	4.33245e-05	0	5.33315e-05	8.94601e-05	6.32272e-05	8.02225e-05	6.71456e-05	0.000116293	0.000111861
COG0474: Magnesium-transporting ATPase (P-type)	0	0	0	0	0	0	0	0	0	0	0	0	0	0	1.28184e-05	0	0	0	0	5.8126e-05	0	1.35645e-05	0	3.79701e-05	1.88486e-05	0	0	0	0	0	0	0	4.37184e-05	0	0	0	3.69624e-05	0	8.32798e-05	1.41188e-05	0	0	0	0	2.37093e-05	3.58486e-05	2.36144e-05	2.04504e-05	1.17631e-05
COG0475: Kef-type K+ transport system, membrane component KefB	0	0	0	0	0	0	0	0	0	0	0	0	9.63584e-06	0	2.28005e-05	0	0	0	0	9.7938e-06	0	1.01401e-05	0	2.33851e-05	9.09453e-06	0	0	0	0	0	0	0	1.25961e-05	0	0	0	0	0	1.62566e-05	1.1261e-05	1.23441e-05	0	0	1.38205e-05	0	2.90478e-05	3.54792e-05	1.97318e-05	1.56528e-05
COG0476: Molybdopterin or thiamine biosynthesis adenylyltransferase	0	0	0	0	0	0	0	0	0	0	3.99342e-05	0	1.0874e-05	9.02946e-06	1.05228e-05	0	0	0	0	5.75852e-06	0	8.8052e-06	2.82986e-05	1.06982e-05	1.80491e-05	0	0	0	5.89486e-05	0	1.75145e-05	0	5.05814e-05	0	0	0	0	0	3.86502e-05	9.0048e-05	0	0	1.97431e-05	0	0	0	0	1.18086e-05	2.58317e-05
COG0477: MFS family permease, includes anhydromuropeptide permease AmpG	2.07892e-05	0	1.25009e-05	0	0	5.12939e-05	0	7.61754e-05	7.03003e-05	1.98175e-05	8.63917e-05	0	7.08721e-05	2.31648e-05	0.000126498	3.24517e-05	5.66543e-05	4.98624e-05	3.88864e-05	5.29024e-05	7.3926e-05	7.0945e-05	2.6226e-05	0.000153118	4.47562e-05	0	7.50611e-05	0	0	0	1.75623e-05	1.5415e-05	8.22275e-05	0	0	6.33892e-05	7.06286e-05	7.118e-05	7.85739e-05	3.52561e-05	5.97063e-05	4.61485e-05	7.05135e-05	0	8.51539e-05	0.000109335	0.00012768	8.94496e-05	0.000109522
COG0479: Succinate dehydrogenase/fumarate reductase, Fe-S protein subunit	2.68643e-05	0.000430198	0.000236204	0.000243092	0.000186445	0.000236683	0.00010886	0.000182176	0.000232155	0.00033134	0.000361661	0.000139297	0.000410552	0.000264013	0.000392035	0.000267399	0.000407064	0.000263798	0.000310922	0.000294682	0.00017853	0.000292664	0.000292647	0.000341898	0.000414716	0.000300292	0.000214414	0.000219384	8.59441e-05	9.50716e-05	0.000177816	0.000211284	0.000594754	0.000250311	0.000276031	0.000258696	0.000150438	0.000421108	0.000164826	0.000475308	0.000600847	0.000288161	0.000196686	0.000286191	0.000206054	0.00023452	0.000337494	0.000260433	0.00033509
COG0483: Archaeal fructose-1,6-bisphosphatase or related enzyme, inositol monophosphatase family	0	0	0	0	0	0	0	0	0	0	0	0	0	0	2.69821e-06	0	0	0	0	0	0	0	0	0	0	0	0	0	0	0	0	0	1.00539e-05	0	0	0	0	0	4.7514e-06	1.34329e-05	0	0	0	0	0	0	8.51914e-06	1.18676e-05	0
COG0493: NADPH-dependent glutamate synthase beta chain or related oxidoreductase	0.000199124	0.000206259	0.000339538	0.000223158	8.38514e-05	0.000244492	0.000233415	0.000294902	0.000387096	0.0003832	0.000352993	0.000105825	0.000280307	0.000200981	0.000473559	0.000247688	0.000221093	0.000159836	0.000151528	0.000359624	0.000191728	0.000276834	0.000197403	0.000367485	0.000285941	0.000329894	0.000287266	0.000408367	0.000147529	0.000136449	0.000159649	0.000170377	0.000500773	8.38034e-05	0.000289224	0.000259167	0.000407673	0.000213348	0.000332266	0.000538877	0.000240253	0.00015854	0.000175586	0.00013723	0.000275009	0.000381757	0.000382704	0.000606273	0.000441012
COG0498: Threonine synthase	0	0	2.79743e-05	0	0	5.02067e-05	0	5.42136e-05	5.94874e-05	2.07159e-05	1.87526e-05	0	1.01162e-05	0	0.000127773	9.83486e-05	3.13788e-05	3.84015e-05	8.00088e-06	8.74983e-05	1.6287e-05	1.92215e-05	4.70764e-05	5.01678e-05	4.4745e-05	4.75452e-05	0	2.48278e-05	0	0	0	0	0.0001111	0	8.13972e-05	0	3.62438e-05	3.2278e-05	3.20713e-05	7.47693e-05	6.99615e-05	3.52106e-05	1.25844e-05	0	4.71409e-05	7.08766e-05	3.66755e-05	8.54614e-05	7.38328e-05
COG0499: S-adenosylhomocysteine hydrolase	0	0	0.000167049	0	5.70438e-05	5.82439e-05	0.000142726	0.000150637	4.65783e-05	9.99298e-05	3.81307e-05	5.61788e-05	7.90742e-05	7.15147e-05	5.87276e-05	0	3.10429e-05	5.21111e-05	3.0377e-05	2.12087e-05	6.73081e-05	3.29944e-05	6.76727e-05	3.04407e-05	5.17595e-05	7.15301e-05	0	4.24769e-05	7.79092e-05	0	0	8.71908e-05	0.000119405	0	8.13574e-05	6.32973e-05	6.17359e-05	2.1685e-05	4.37315e-05	6.0709e-05	2.27937e-05	0	3.25913e-05	2.44661e-05	3.96354e-05	2.97129e-05	1.80637e-05	6.18058e-05	8.8941e-06
COG0500: SAM-dependent methyltransferase	0	1.23193e-05	0	6.67539e-05	0	3.85319e-05	0	8.87934e-05	0	3.01568e-05	2.72892e-05	0	2.34867e-05	3.79405e-05	8.11204e-06	0	4.92909e-05	6.3799e-05	1.43065e-05	1.3172e-05	7.74314e-05	7.46597e-06	0	3.57161e-05	8.55185e-05	2.50522e-05	0	0	0	0	0	0	2.76378e-05	0	0	0	2.63025e-05	4.3503e-05	3.339e-05	8.27188e-05	8.14711e-06	0	0	1.5895e-05	1.94543e-05	1.03811e-05	0	4.47891e-05	8.57048e-06
COG0502: Biotin synthase or related enzyme	0	0	0	0	0	0	3.50458e-05	0	0	5.19016e-05	0	0	0	0	1.6247e-05	0	1.81682e-05	0	0	3.1319e-05	5.60834e-05	1.62822e-05	2.16435e-05	1.23135e-05	3.47813e-05	4.49e-05	0	0	7.71082e-05	0	0	0	1.67074e-05	0	0	0	2.53217e-05	4.17992e-05	4.20919e-05	5.78288e-05	0	0	0	0	6.33354e-05	3.41958e-05	0	3.8198e-06	0
COG0503: Adenine/guanine phosphoribosyltransferase or related PRPP-binding protein	0	1.75309e-05	0	0	2.79184e-05	2.05366e-05	3.14547e-05	0	0	0	0	0	7.26738e-06	1.93164e-05	9.06248e-05	0	5.54759e-05	6.65243e-05	2.4009e-05	3.50267e-05	2.622e-05	3.19454e-05	0	2.58296e-05	1.09214e-05	1.20063e-05	0	7.2251e-05	0	0	0	0	2.3868e-05	0	0	0	1.20966e-05	9.21863e-05	3.70676e-05	2.79642e-05	9.92789e-06	0	2.18291e-05	2.52985e-05	1.38827e-05	1.42255e-05	3.16011e-05	4.98297e-05	8.62009e-05
COG0504: CTP synthase (UTP-ammonia lyase)	0	6.81341e-05	4.09005e-05	3.99538e-05	0	4.31757e-05	6.51276e-05	6.50673e-05	0	3.4345e-05	0	3.46364e-05	7.84055e-05	0.000124993	5.00027e-05	2.87155e-05	4.22921e-05	4.08455e-05	0.000110629	6.02839e-05	5.51031e-05	4.26396e-05	1.57535e-05	6.31338e-05	8.08167e-05	0	0	2.89912e-05	0	0	1.56748e-05	8.7424e-05	9.12982e-05	0	0	6.56304e-05	6.28958e-05	0	0.000141396	0.000147053	3.93623e-05	0	2.07443e-05	1.527e-05	3.64022e-05	7.02137e-05	5.08773e-05	0.000120979	4.52343e-05
COG0505: Carbamoylphosphate synthase small subunit	0	0	0	0	0	0	0	0	0	1.67738e-05	0	0	2.29135e-05	1.8338e-05	2.06558e-05	0	2.9205e-05	2.81303e-05	0	6.17348e-05	0	0	1.23962e-05	1.63873e-05	5.74955e-05	4.53567e-05	0	0	0	0	0	0	2.25916e-05	0	0	0	0	3.00793e-05	2.13126e-05	4.21971e-05	2.11039e-05	0	0	0	2.05992e-05	3.12938e-05	1.57268e-05	3.03399e-05	2.81683e-05
COG0509: Glycine cleavage system protein H (lipoate-binding)	2.66433e-05	7.47352e-05	6.77642e-05	3.82476e-05	1.52074e-05	0.000101088	3.4734e-05	2.86884e-05	7.18822e-05	4.92193e-05	0.000122714	6.39621e-05	0.000229105	0.000131938	0.000126242	2.39952e-05	7.16937e-05	5.36736e-05	7.10805e-05	9.04224e-05	5.6871e-05	9.81423e-05	1.91053e-05	8.38332e-05	5.64827e-05	0	5.71403e-05	0.000128005	0	5.42553e-05	6.52388e-05	3.92975e-05	7.86918e-05	0	1.5798e-05	2.92901e-05	7.49967e-05	3.79207e-05	5.64823e-05	4.76917e-05	4.87364e-05	0.000123085	0.000132471	7.99136e-05	4.03936e-05	7.94858e-05	0.000121446	9.23316e-05	9.22609e-05
COG0511: Biotin carboxyl carrier protein	2.41604e-05	3.9542e-05	0.000102361	0.000169983	0	3.21388e-05	0	3.16099e-05	0.00011498	5.2116e-05	0.00010584	0	0.000148165	0.000142915	3.03925e-05	0.000221125	0.000110494	0.000160645	4.84185e-05	0.000363437	4.87402e-05	0.000241323	0.000137996	0.000149507	0.000143166	0	5.21618e-05	3.30326e-05	8.77779e-05	3.35024e-05	3.47704e-05	0	0.000102113	8.29714e-05	0	2.48686e-05	0.000177926	0.000146771	0.000384372	0.000571818	0.000243562	4.13373e-05	7.8073e-05	6.26283e-05	0.000162751	0.000411392	9.54969e-05	0.000719586	7.59352e-05
COG0512: Anthranilate/para-aminobenzoate synthase component II (glutamine amidotransferase)	0	0	1.95129e-05	0	0	0	0	0	0	0	0	0	0	0	1.98289e-05	0	0	0	0	1.05447e-05	0	0	0	0	2.45931e-05	0	0	0	0	0	0	0	7.38259e-05	0	0	0	0	0	5.4695e-06	2.80441e-05	0	0	0	1.18017e-05	0	0	0	1.99904e-05	2.22424e-05
COG0516: IMP dehydrogenase/GMP reductase	8.97029e-05	0.000122271	0.00016536	0.000265255	8.65117e-05	0.000309136	8.32427e-05	0.000121286	0.000192404	0.000252492	0.000234402	0.000128933	0.000403893	0.000295304	0.000642182	0.000208035	0.000295557	0.000287768	0.000235458	0.000448414	0.000342545	0.000424579	0.000271733	0.000555798	0.000412553	0.000159836	0.000226017	0.000171943	0.000152812	9.74119e-05	0.000112326	0.000294327	0.000536209	0.000133063	0.000164391	0.000259769	0.000363897	0.000254607	0.000436245	0.000476472	0.00027372	0.000342989	0.000388366	0.000281701	0.000341952	0.000550854	0.000504144	0.000613384	0.000565738
COG0518: GMP synthase, glutamine amidotransferase domain	0	4.42951e-05	4.35988e-05	3.83349e-05	5.16714e-05	0	0	7.9999e-05	6.75901e-05	7.00032e-05	4.13841e-05	3.04912e-05	8.09746e-05	9.29052e-05	9.08615e-05	5.5963e-05	3.98856e-05	3.87919e-05	1.49233e-05	0.0001048	4.49013e-05	4.68764e-05	5.08745e-05	8.79451e-05	0.000111862	8.00978e-05	1.86602e-05	3.85829e-05	4.14463e-05	0	2.61569e-05	0	0.000115076	0	7.23515e-05	4.49501e-05	5.87588e-05	5.53604e-05	0.000114577	0.000140747	8.62813e-05	2.6163e-05	0	2.43632e-05	7.38732e-05	0.000123649	8.47953e-05	0.000196535	5.8286e-05
COG0519: GMP synthase, PP-ATPase domain/subunit	5.60715e-05	4.42951e-05	0.000110436	0.000110578	5.16714e-05	4.78999e-05	0	0.000121439	7.40783e-05	0.000139258	4.13841e-05	5.91294e-05	0.000201161	0.000200937	9.64799e-05	5.5963e-05	7.5023e-05	3.87919e-05	8.9552e-05	0.000127853	7.90962e-05	4.96955e-05	9.08647e-05	0.000110897	0.00021014	8.00978e-05	3.14381e-05	6.76861e-05	0.000115355	8.57272e-06	4.84097e-05	7.46956e-05	0.000146292	0	7.23515e-05	0.000137266	9.0158e-05	9.6729e-05	0.000146303	0.000165803	7.00301e-05	2.6163e-05	1.83061e-05	5.94164e-05	0.000120295	0.000134228	8.81723e-05	0.000206347	7.43265e-05
COG0520: Selenocysteine lyase/Cysteine desulfurase	0	1.86681e-05	7.98992e-05	3.72301e-05	1.39959e-05	4.67559e-05	0.000209944	9.32203e-05	1.6035e-05	6.9266e-05	0	0	2.48889e-05	1.2224e-05	4.70717e-05	3.76594e-05	0	0	6.05605e-05	1.7073e-05	1.6476e-05	3.32294e-05	2.04123e-05	5.26501e-05	8.02146e-06	4.98509e-05	0	0	0	0	1.10096e-05	1.42303e-05	4.58345e-05	0	0	0	1.79422e-05	1.67471e-05	3.41167e-05	5.42839e-05	0	0	3.75885e-05	1.44946e-05	6.81302e-05	3.39297e-05	5.05161e-05	2.50994e-05	3.6598e-05
COG0524: Sugar or nucleoside kinase, ribokinase family	0	0	0	0	1.60443e-05	0	2.37391e-05	4.31877e-05	0	4.9479e-05	1.54091e-05	0	3.99234e-05	0.000101559	9.6085e-05	2.76475e-05	6.19284e-05	1.69031e-05	5.56379e-05	9.04157e-05	1.3681e-05	6.55929e-05	2.17461e-05	9.1614e-05	5.06202e-05	0	0	0	0	0	0	2.33993e-05	8.48437e-05	0	0	0	4.21957e-05	5.95441e-05	0.000105159	0.000131536	9.27285e-06	0	3.83846e-05	1.6622e-05	0	0.000131866	8.94077e-05	0.000203657	7.0038e-05
COG0527: Aspartate kinase	2.05081e-05	9.98574e-05	4.62444e-05	0.000122626	1.48306e-05	8.22273e-05	3.85381e-05	7.17655e-05	4.15916e-05	0.000146194	0.000168739	0	0.000163807	0.000185818	0.000333475	0.000155554	0.000172428	0.000197103	0.000124393	0.000200077	0.00012524	0.000141392	0.000133206	0.000159887	0.000217545	8.04871e-05	4.14689e-05	0.000135557	4.44511e-05	0	9.01354e-05	7.17728e-05	0.000393952	0	0.000142304	0.000169853	9.00122e-05	0.000176642	0.000207658	0.000370267	0.000193984	0.00015978	9.26126e-05	3.31816e-05	0.000146552	0.000204382	0.000145981	0.000239612	0.000138833
COG0528: Uridylate kinase	9.76813e-05	0.000147125	0.000184006	4.94034e-05	9.88192e-05	5.86068e-05	0.000113287	2.0161e-05	2.99426e-05	8.79321e-05	0.000178655	4.5016e-05	0.00017895	0.000148905	0.000308647	0.000160763	0.000266342	0.000193684	0.000188772	0.000318869	0.00019977	0.000194077	0.000146975	0.000316847	0.000210308	6.01836e-05	0.000214011	0.000181221	1.38076e-05	6.90287e-05	0.000139442	4.36678e-05	0.000271336	0	0.00016132	0.000202172	0.000273532	0.000203803	0.000181357	0.000247595	0.000202375	0.000220533	0.000206055	0.000114221	0.000150375	0.000289105	0.000228255	0.000230853	0.000287875
COG0535: Radical SAM superfamily maturase, SkfB/NifB/PqqE family	0	0.000115928	6.09072e-05	9.0778e-05	0	3.29985e-05	0	0	7.83383e-05	0.00012265	5.62087e-05	0	8.90031e-05	0.000210952	0.000139901	1.7143e-05	2.16598e-05	3.50777e-05	3.91984e-05	0.000170194	1.05106e-05	0.000286106	4.4016e-05	0.000245926	0.000226742	0	0	0	0	0	4.54103e-05	4.52715e-05	0.000258603	8.34286e-05	8.64092e-05	2.21651e-05	0.000153937	5.74721e-05	0.000236106	0.000228544	0.000115037	0	9.53384e-05	0	0.000696745	0.000190378	0.000114607	0.000189901	7.82643e-05
COG0537: Purine nucleoside phosphoramidase/Ap4A hydrolase, histidine triade (HIT) family	2.19905e-05	0.000106634	5.59739e-05	4.66719e-05	6.04483e-05	4.48672e-05	4.3442e-05	5.2064e-05	0.000123797	0.000141743	0.000212075	7.50247e-05	0.000138724	0.000153452	0.000159397	0.000158513	0.0001043	0.000157148	0.000102927	0.000160045	0.000118978	0.000116709	9.36522e-05	0.000108396	0.00019741	8.28789e-05	7.96027e-05	0	4.46852e-05	5.24092e-05	0.00014301	0.000162531	0.000202076	4.57042e-05	5.75337e-05	0.000148367	6.32637e-05	7.03684e-05	4.73927e-05	0.00010053	8.98118e-05	0.000132064	9.38393e-05	0.000138854	7.73965e-05	0.000217756	0.000175472	6.8287e-05	0.000116995
COG0538: Isocitrate dehydrogenase	0	1.49349e-05	0	0	3.06414e-05	0.000125155	0.000166306	0	1.92693e-05	1.54724e-05	2.02777e-05	0	8.45362e-05	4.55193e-05	3.38448e-05	4.24136e-05	8.14212e-06	0	3.13407e-05	0.000180916	5.36517e-05	7.05548e-05	3.23692e-05	9.49873e-05	4.14948e-05	0	7.07569e-05	0	0	0	4.53162e-05	4.43229e-05	4.59598e-05	0	6.17951e-05	0	4.66467e-05	2.53021e-05	0.000186802	0.000119865	0.0001047	0	5.06631e-05	0.000112479	0.000124927	0.000153154	0.000114355	0.000173161	3.65573e-05
COG0540: Aspartate carbamoyltransferase, catalytic subunit	0	7.46725e-05	5.19988e-05	8.7173e-05	7.86223e-05	7.56545e-05	7.6073e-05	5.12292e-05	9.40863e-05	8.75608e-05	7.13632e-05	5.01647e-05	0.000158142	0.000156959	0.000357073	0.000153597	0.000201878	0.000231723	0.000138772	0.000333682	0.000124265	0.000221169	0.00016312	0.000290281	0.000152984	8.55911e-05	0.000202842	5.2116e-05	0	7.9633e-05	9.91276e-05	9.1839e-05	0.000217469	4.84388e-05	5.4032e-05	6.27132e-05	0.000129551	0.00020618	0.000214084	0.000214612	0.000153667	0.000212886	0.000198279	0.000150664	0.000183838	0.000163767	0.000206455	0.000244567	0.000211247
COG0543: NAD(P)H-flavin reductase	0.000124013	0.000313408	9.95392e-05	0.000170507	0.000188631	0.000367794	0.000167667	0.000148896	0.000200451	0.000258302	0.000247015	0.000125204	0.0003539	0.000213362	0.00039884	0.000182296	0.000300944	0.000302059	0.000232722	0.000318307	0.000242245	0.000281867	0.000167294	0.000399633	0.000252457	0.000257868	0.00022394	0.000224524	0.000174821	0.000162629	0.000179598	0.00015586	0.000266647	0.000158818	0.000169118	0.000143257	0.000361575	0.000268631	0.000346648	0.000342354	0.000200578	0.000144753	0.000236687	0.000222447	0.000283078	0.000395308	0.000426253	0.000446072	0.000518666
COG0546: Phosphoglycolate phosphatase, HAD superfamily	0	0	0	0	0	0	0	0	0	0	0	0	1.77332e-05	0	2.43739e-05	0	0	0	1.19952e-05	0	0	8.84577e-06	0	1.73741e-05	0	0	0	0	0	0	0	0	1.45737e-05	0	0	0	0	0	6.48423e-06	4.46609e-06	0	3.27158e-05	0	0	0	2.43e-05	2.55141e-05	2.89623e-05	1.32742e-05
COG0547: Anthranilate phosphoribosyltransferase, glycosyltransferase domain	0	1.79698e-05	2.14623e-05	0	2.62828e-05	0	3.24558e-05	0	0	1.40707e-05	0	0	3.26137e-05	2.51896e-05	7.31846e-05	0	0	0	4.52343e-05	2.33455e-05	2.22655e-05	8.16638e-06	1.91584e-05	3.87152e-05	3.51288e-05	0	5.04768e-05	0	0	0	0	4.87636e-05	9.23962e-05	0	0	0	2.15143e-05	0	3.32287e-05	4.6094e-05	2.87295e-05	0	2.86688e-05	2.75897e-05	0	1.61803e-05	3.94378e-05	2.31922e-05	3.89903e-05
COG0548: N-acetylglutamate kinase	0	3.98361e-05	3.06747e-05	2.76799e-05	0	0	0	0	0	3.30089e-05	3.23855e-05	0	4.15029e-05	8.2291e-06	8.76868e-05	3.75396e-05	2.54298e-05	2.012e-05	1.89124e-05	7.31887e-05	2.06728e-05	3.90209e-05	2.83009e-05	4.51913e-05	4.73428e-05	0	1.88059e-05	0	0	0	0	1.81597e-05	6.2272e-05	0	0	0	4.73554e-05	8.13324e-05	4.51409e-05	9.6622e-05	1.03423e-05	0	3.23034e-05	0	3.90533e-05	4.65269e-05	2.35213e-05	9.77635e-05	3.00942e-05
COG0549: Carbamate kinase	0.000159199	0.000203372	0.00021486	8.22359e-05	0.000339204	0.000186007	3.72392e-05	0.000504833	0.000148782	0.000146381	0.000414538	0.00023888	0.000177697	2.76964e-05	5.7913e-05	5.70038e-05	0.000137943	0.000144452	4.62474e-05	6.29655e-05	0.000141251	8.81037e-05	0.00021208	3.21061e-05	5.24304e-05	9.85809e-05	5.71977e-05	0.000108043	0.000305584	0.000113886	4.64308e-05	0.000245034	0.000299209	0.000406952	0.000257938	0.000206558	6.26299e-05	8.68223e-05	7.02678e-05	0.000151831	4.68313e-05	0	0.000198826	7.69877e-05	5.86507e-05	7.21044e-05	5.30942e-05	3.78003e-05	2.39315e-05
COG0554: Glycerol kinase	4.61297e-05	7.80376e-05	0.000116144	6.64385e-05	0.000102974	0.000132788	0.000112204	0.000122775	0.000139627	9.63706e-05	6.52431e-05	7.85528e-05	0.000269605	0.000144412	5.83921e-05	0.000148879	5.12025e-05	6.25594e-05	3.37959e-05	0.000438512	0.000125461	0.000142593	4.4161e-05	0.000274875	0.000158091	7.27457e-05	0.000184815	0.000349669	0.000114834	0.000110125	5.89062e-05	8.09613e-05	4.24342e-05	7.23675e-05	5.65841e-05	0.00012734	0.000337287	2.15563e-05	0.000263745	0.000216656	0.000119953	8.65178e-05	6.86867e-05	9.79097e-05	0.000271126	0.000212695	0.000213616	0.0002363	8.36859e-05
COG0558: Phosphatidylglycerophosphate synthase	0	0	0	0	0	0	0	0	0	0	0	0	0	1.44989e-05	3.3218e-06	0	1.57022e-05	0	0	3.82337e-05	0	1.40555e-05	0	1.69081e-05	1.67803e-05	0	0	0	0	0	0	0	1.30025e-05	0	0	0	0	0	1.11293e-05	4.8541e-06	1.76671e-05	0	0	0	3.01809e-05	4.46986e-05	1.2376e-05	1.67397e-05	0
COG0559: Branched-chain amino acid ABC-type transport system, permease component	0	0	0	0	0	0	0	0	0	0	0	0	0	0	0	0	0	0	0	2.23337e-05	0	5.09155e-06	0	0	8.15805e-06	0	0	0	0	0	0	0	5.28171e-06	0	0	0	1.67198e-05	0	4.57853e-06	2.44024e-05	0	0	0	0	0	0	0	0	4.77893e-06
COG0560: Phosphoserine phosphatase	0	2.60526e-05	0.000122042	4.42316e-05	6.36033e-05	6.71245e-05	3.04761e-05	2.62696e-05	9.36876e-05	0.00020339	6.31215e-05	1.77667e-05	0.000160264	0.000162652	7.91567e-05	8.61891e-05	7.65852e-05	6.58338e-05	8.57657e-05	0.000114519	6.2531e-05	0.000114815	0.000109619	0.000170654	0.000122312	5.38879e-05	7.66999e-05	0.000107233	3.59286e-05	5.66464e-05	4.54421e-05	5.03355e-05	0.000118043	5.91187e-05	0	5.58292e-05	0.000143008	6.97133e-05	0.000220291	0.00019079	8.08004e-05	4.70354e-05	0.000122035	9.42044e-05	0.000156852	7.35926e-05	8.5148e-05	0.000150949	9.70916e-05
COG0561: Hydroxymethylpyrimidine pyrophosphatase and other HAD family phosphatases	0	0	0	0	0	0	0	0	0	0	0	0	6.74418e-06	0	6.4244e-06	0	0	0	0	3.77029e-05	0	1.10442e-05	0	2.85365e-05	1.75506e-05	0	0	0	0	0	0	0	6.3859e-06	0	0	0	0	0	1.80115e-05	3.88895e-06	0	0	0	0	2.31791e-05	2.26789e-05	3.30533e-05	9.64753e-06	0
COG0563: Adenylate kinase or related kinase	0	0.000130157	0.000215378	0.000133212	8.70088e-05	0.000130672	9.90279e-05	0.000157726	0.000131299	9.34546e-05	0.000119989	7.5651e-05	0.000494736	0.000361806	0.000219473	0.000134051	0.000208837	0.000184458	0.000172992	0.000204479	0.000204783	0.000316868	0.000179338	0.000256835	0.000220888	8.78399e-05	6.7803e-05	0.000120656	0.000140907	0.000172876	8.07162e-05	7.44702e-05	0.0002297	7.80466e-05	6.17603e-05	2.54074e-05	0.000268853	0.000182056	0.000392847	0.000415325	0.000175307	0.000168942	0.000123951	0.000102801	0.000181177	0.000408322	0.000256698	0.000691007	0.000211853
COG0569: Trk/Ktr K+ transport system regulatory component TrkA/KtrA/KtrC, RCK domain	0	0	2.90217e-05	3.02286e-05	0	1.89676e-05	0	0	0	4.22833e-05	2.72177e-05	0	5.84339e-05	5.16491e-05	3.7458e-05	0	2.93208e-05	0	1.74623e-05	3.043e-05	3.52749e-05	2.36079e-05	0	4.72501e-05	3.91781e-05	4.93438e-05	0	0	4.0318e-05	0	0	2.35538e-05	4.71073e-05	0	0	0	0	0	4.72582e-05	4.51354e-05	1.92037e-05	0	1.79111e-05	0	4.27711e-05	3.56169e-05	1.46263e-05	1.1833e-05	2.8919e-05
COG0572: Uridine kinase	5.35042e-05	0.000110825	4.63589e-05	0	4.59256e-05	4.45539e-05	2.84469e-05	6.09507e-05	9.7445e-05	8.25828e-05	8.77584e-05	5.40576e-05	0.000101743	7.38355e-05	0.000251532	6.07643e-05	0.000123835	0.000170329	0.000113734	0.000148251	0.00013143	0.000136565	0.000147223	0.000218554	8.7482e-05	0	2.82097e-05	0.000118493	7.57099e-05	0	5.21683e-05	8.83456e-05	0.000195011	6.09809e-05	7.81737e-05	2.33512e-05	0.000138469	0.000121846	0.000125053	0.000139076	3.27255e-05	0.000150658	0.000122521	5.36096e-05	9.58949e-05	0.00022625	0.000205515	0.000122422	0.000145433
COG0574: Phosphoenolpyruvate synthase/pyruvate phosphate dikinase	0.00184405	0.00146203	0.00334243	0.00196628	0.00143858	0.00166034	0.00166636	0.00323423	0.00293521	0.00229671	0.00156832	0.00211091	0.00226177	0.00404351	0.00193355	0.00169056	0.00189342	0.00176564	0.00165928	0.00267011	0.00316343	0.00278844	0.00178855	0.00304153	0.00249056	0.00282448	0.00222139	0.00237794	0.00205182	0.00206548	0.00133725	0.00218313	0.00159978	0.00180445	0.00181639	0.00278525	0.00362454	0.00182907	0.00301923	0.00217541	0.00212039	0.00133059	0.00225552	0.00312315	0.00239341	0.00260479	0.00372214	0.00243116	0.00253954
COG0575: CDP-diglyceride synthetase	0	0	0	0	0	0	0	0	0	0	2.49283e-05	0	3.01985e-05	5.41272e-06	6.80841e-05	1.40815e-05	0	3.8528e-05	1.30249e-05	3.60115e-05	1.84228e-05	5.61087e-05	0	4.11449e-05	6.12449e-05	0	0	0	0	1.96239e-05	0	1.70809e-05	2.87893e-05	0	0	0	9.48178e-06	3.22697e-05	2.55583e-05	2.87599e-05	0	2.62657e-05	3.7317e-05	3.6853e-05	1.93247e-05	7.26443e-05	7.67441e-05	3.96417e-05	6.33938e-05
COG0579: L-2-hydroxyglutarate oxidase LhgO	0	0	2.59587e-05	0	0	2.8282e-05	5.25359e-05	3.28545e-05	0.000169889	7.15721e-05	0	7.52717e-05	7.12807e-05	5.63102e-05	0	0	3.1858e-05	0	0	0.000106395	2.08674e-05	5.68239e-05	4.67637e-05	3.78248e-05	2.22446e-05	8.65034e-05	0	4.99285e-05	0	0	0	0	4.35035e-06	0	0	2.79217e-05	0.000104684	0	8.21573e-05	7.43692e-05	0	0	3.81236e-05	0	2.00616e-05	5.93164e-05	5.08404e-05	5.43731e-05	9.4207e-06
COG0580: Glycerol uptake facilitator or related aquaporin (Major Intrinsic protein Family)	0.000117198	0.000213458	0.00029038	0.000255505	0.000266327	0.000442285	0.000127749	0.000234971	0.000374386	0.000654	0.000164411	0.000160128	0.000609465	0.000414619	0.000581649	0.000380465	0.000250252	0.000207686	0.000430394	0.000582457	0.000402961	0.000532182	0.000284487	0.000642497	0.000228391	0.000358383	0.000291589	0.000247962	0.000293146	0.000295455	0.00037324	0.000257235	0.000307593	0.000218851	0.000169168	0.000204425	0.000639123	0.000230062	0.000508663	0.000310823	0.000340586	0.000402038	0.000337281	0.000394528	0.000370327	0.000386257	0.000337035	0.000343035	0.00037314
COG0588: Phosphoglycerate mutase (BPG-dependent)	0.000135933	3.60516e-05	0.00017714	0	0.000105573	0.000119455	0	0.000101298	0.000232355	3.50089e-05	5.65447e-05	6.89416e-05	3.05551e-05	1.76765e-05	1.96424e-05	2.7832e-05	0.000134292	7.27376e-05	5.45865e-05	2.99201e-05	3.36638e-05	3.43146e-05	0.00544618	1.10968e-05	0.00194992	0	0	5.69864e-05	9.1316e-05	0.000139101	1.52044e-05	0.000288681	0.000153532	5.52701e-05	5.29884e-05	0	1.36847e-05	0.000125174	9.37987e-05	4.68487e-05	2.56156e-05	2.39292e-05	8.88093e-05	0.000126628	0.00174545	1.16554e-05	9.34653e-06	1.86778e-05	0.000215597
COG0591: Na+/proline symporter	0	0	0	3.79494e-05	0	0	0	1.55149e-05	1.71305e-05	1.3008e-05	0	0	2.53731e-05	1.76979e-05	3.78412e-05	0	1.34065e-05	1.02757e-05	3.34724e-05	3.20438e-05	1.34848e-05	8.36e-06	1.38936e-05	3.92167e-05	2.7879e-05	0	0	0	0	0	0	0	6.13071e-05	0	0	0	9.73282e-06	0	1.33799e-05	5.07725e-05	7.2371e-06	0	8.98061e-06	1.32263e-05	2.60262e-05	3.02189e-05	2.83988e-05	4.38216e-05	2.01127e-05
COG0598: Mg2+ and Co2+ transporter CorA	3.24082e-05	3.71129e-05	1.91007e-05	0	5.99544e-05	8.34792e-05	0	0	2.66311e-05	7.46796e-05	5.42911e-05	2.01373e-05	8.05872e-05	7.01332e-05	0.00020202	0.000119932	4.39792e-05	0.000112631	0.000343169	0.000112251	0.000155424	0.000164787	6.08392e-05	7.84308e-05	5.17468e-05	0	5.00566e-05	2.05673e-05	7.07495e-05	0	0	6.47665e-05	0.000155041	0	0	1.38895e-05	0.000180805	0.000193585	0.00010276	6.0815e-05	0.000122954	0.000148676	0.000136769	0.000116459	6.28728e-05	6.58978e-05	0.000128108	0.000105626	0.000156514
COG0600: ABC-type nitrate/sulfonate/bicarbonate transport system, permease component	0	0	0	0	0	0	0	0	0	2.29191e-05	0	0	2.32418e-05	4.52616e-05	6.82972e-06	0	1.41425e-05	0	2.83861e-05	0	1.27232e-05	0	1.3881e-05	1.82384e-05	2.68445e-05	0	0	0	0	0	0	0	1.81274e-05	0	0	2.97205e-05	0	2.23079e-05	1.22947e-05	3.06768e-05	1.7379e-05	0	0	1.76589e-05	0	7.9218e-06	0	0	0
COG0601: ABC-type dipeptide/oligopeptide/nickel transport system, permease component	0	6.12767e-05	2.12241e-05	2.40102e-05	2.43861e-05	0	8.1438e-05	0	4.82284e-05	0.000113691	4.14142e-05	2.75251e-05	3.45599e-05	4.20613e-05	2.15065e-05	1.76963e-05	4.40456e-05	7.10408e-05	0	4.82284e-05	5.45992e-05	0.000114387	6.16515e-05	4.62718e-05	6.397e-05	0.000200992	4.65762e-05	1.8078e-05	0.000106629	1.55989e-05	0	2.8252e-05	7.5017e-06	0	8.51337e-05	0	0.000104518	7.73781e-05	0.000168259	0.000154076	0	0	6.37344e-05	7.10639e-05	0.000249755	9.6136e-05	6.82964e-05	3.28667e-05	2.81368e-05
COG0602: Organic radical activating enzyme NrdG/QueE	0	1.48816e-05	1.95868e-05	4.15248e-05	0	2.16979e-05	0	0	6.63647e-05	1.45982e-05	0.00015834	0	1.15857e-05	1.80122e-05	1.40743e-05	3.73694e-05	5.72919e-05	1.39296e-05	4.32425e-05	2.03803e-05	0	7.40766e-06	3.66845e-05	1.7037e-05	3.80275e-05	0	3.98159e-05	0	3.07849e-05	2.50129e-05	0	0	5.20804e-05	0	0	2.26365e-05	0	9.17718e-05	3.88221e-06	5.53255e-05	4.39546e-05	0	1.3539e-05	0	1.83458e-05	2.77437e-05	7.25556e-06	5.89162e-05	0
COG0605: Superoxide dismutase	2.28315e-05	0.000193838	8.13955e-05	0.000289637	0.000163825	7.07069e-05	0.000112789	0.000197019	0.000207595	0.000102457	0.00044993	0.000160182	0.00014548	5.87855e-05	9.0262e-05	6.09336e-05	0.000142154	0.000136233	0.000291599	5.66989e-05	6.37715e-05	0.00011112	0.00023847	0.000134277	7.45723e-05	6.83918e-05	0.000102777	0.000111625	6.91754e-05	3.9689e-05	6.23285e-05	9.99802e-05	8.81652e-05	0.000310612	0.000113172	0.000178044	3.42436e-05	0.000202908	3.59893e-05	0.000202579	0.00012947	7.35836e-05	0.000118037	5.53258e-05	4.09006e-05	8.3778e-05	0.000225118	5.88841e-05	0.000211383
COG0607: Rhodanese-related sulfurtransferase	0	0	0	0	0	2.48655e-05	0	0	0	0	0	0	0	0	7.75207e-06	0	0	0	0	0	0	1.57504e-05	0	1.30424e-05	7.78669e-06	0	0	0	0	0	0	0	1.45684e-05	0	0	0	0	5.61161e-05	0	2.92559e-05	0	6.23154e-05	0	0	0	1.69476e-05	3.09895e-05	5.28071e-05	9.74232e-06
COG0609: ABC-type Fe3+-siderophore transport system, permease component	0	0	0	0	0	0	0	0	2.61684e-05	2.06248e-05	0	0	1.73277e-05	1.01176e-05	5.69175e-05	0	1.335e-05	1.76778e-05	1.19138e-05	5.08045e-05	0	2.25349e-05	0	5.54353e-05	1.15794e-05	0	0	0	0	0	2.93514e-05	1.77795e-05	1.64085e-05	0	0	0	2.86766e-05	2.85515e-05	3.53717e-05	1.31165e-05	0	0	1.97819e-05	2.21663e-05	9.57752e-06	3.36307e-05	4.38637e-05	2.51362e-05	2.57611e-05
COG0611: Thiamine monophosphate kinase	0	2.91036e-05	0	0	0	0	0	0	2.74739e-05	0	2.46914e-05	0	2.30629e-05	1.00227e-05	7.62324e-05	3.53241e-05	0	1.51166e-05	2.06532e-05	5.20765e-05	1.74235e-05	3.7608e-05	0	4.34122e-05	2.16507e-05	0	3.02161e-05	1.74987e-05	0	3.11331e-05	0	2.65639e-05	3.03265e-05	0	0	1.87459e-05	2.69424e-05	0	2.98818e-05	4.92157e-06	2.38473e-05	0	3.96511e-05	0	2.51185e-05	4.21056e-05	6.70788e-05	4.23854e-05	6.48947e-05
COG0613: 5-3 exoribonuclease TrpH/YciV (RNase AM), contains PHP domain	0	0	0	0	0	0	0	0	0	1.71801e-05	0	0	6.97222e-06	1.23589e-05	3.85371e-06	2.10325e-05	0	0	0	4.59205e-05	2.71962e-05	0	0	3.04981e-05	2.778e-05	0	0	0	0	0	0	0	2.61387e-05	0	0	0	0	2.51642e-05	1.18896e-05	3.77495e-05	0	0	0	0	1.18845e-05	4.49359e-05	6.43015e-06	3.1827e-05	0
COG0618: nanoRNase/pAp phosphatase, hydrolyzes c-di-AMP and oligoRNAs	0	0	2.06558e-05	0	0	0	0	0	0	0	0	0	0	1.77261e-05	1.45827e-05	3.11402e-05	0	1.21724e-05	0	8.08443e-05	3.77489e-05	3.74297e-05	0	5.29947e-05	9.8139e-06	0	0	0	0	0	0	0	1.49579e-05	0	0	0	3.31389e-05	0	3.12707e-05	2.97608e-05	2.53611e-05	0	2.02528e-05	0	3.30245e-05	7.98647e-05	2.52049e-05	4.41207e-05	1.56736e-05
COG0619: ECF-type transporter transmembrane protein EcfT	0	0	0	0	0	0	3.27419e-05	0	0	0	0	0	0	2.72379e-05	3.58387e-06	0	0	0	8.50205e-06	2.79077e-05	1.7164e-05	0	0	0	0.000120317	0	0	0	0	0	0	0	1.09582e-05	0	0	0	0	2.39843e-05	1.18973e-05	2.03097e-05	0	0	0	0	0	1.96674e-05	1.45563e-05	4.41092e-06	0
COG0620: Methionine synthase II (cobalamin-independent)	0	0	0	0	0	0	0	0	0	0	0	0	0	2.16275e-05	9.46819e-06	0	0	0	0	4.55408e-05	0	2.11059e-05	0	3.50901e-05	8.2613e-06	0	0	0	0	7.95106e-05	0	0	6.4328e-06	0	0	0	0	0	3.59507e-06	5.38875e-06	0	0	0	0	0	0	0	0	1.57274e-05
COG0624: Acetylornithine deacetylase/Succinyl-diaminopimelate desuccinylase or related deacylase	6.94631e-05	8.91837e-05	0.000165451	0.000100545	0.000253553	0.00015135	8.18633e-05	0.000295242	0.000165391	0.000121434	0.000305415	0.000273663	6.62868e-05	6.93382e-05	6.56615e-05	3.00653e-05	0.000108151	0.00013135	4.75194e-05	3.26101e-05	6.32363e-05	7.05805e-05	0.000130971	3.56658e-05	6.72533e-05	9.14436e-05	0.000119264	0.000276878	0.000184025	7.29701e-05	3.84387e-05	0.000287562	0.00018539	0.000111056	0.000212647	0.000189035	3.91271e-05	4.63659e-05	7.40936e-05	9.27045e-05	0	0	0.000108355	6.34754e-05	3.84973e-05	4.05064e-05	3.36363e-05	5.70254e-05	1.71642e-05
COG0626: Cystathionine beta-lyase/cystathionine gamma-synthase	0.000539402	0.00104385	0.000135066	0.000493533	0.000659169	0.000738866	0.00105145	0.000597829	0.000798113	0.000394188	0.000583417	0.000506514	0.000157569	0.000171109	2.86256e-05	0.000243093	0.000249932	0.000235892	0.000231349	0.000132253	9.47251e-05	0.000111245	0.000100517	0.000107703	7.0513e-05	0.000304559	0.000722972	0.000689191	4.55969e-05	0.00116475	0.00039452	0.000255516	3.88148e-05	0.00107334	0.000684815	0.000307963	0.000142222	0.000521444	0.000106752	3.16625e-05	0.000288523	0.000284701	0.000243434	0.000174027	0.000172297	4.4556e-05	0.000188967	0.000126244	9.87097e-05
COG0634: Hypoxanthine-guanine phosphoribosyltransferase	3.98764e-05	9.93608e-05	2.04702e-05	4.69964e-05	4.62303e-05	3.81579e-05	4.86662e-05	2.93899e-05	5.66781e-05	7.27148e-05	5.4007e-05	0	7.54408e-05	1.29204e-05	0.000221487	5.11777e-05	9.94491e-05	0.000140326	6.25271e-05	0.000180577	0.000107338	0.000177396	4.06737e-05	0.000120814	4.58949e-05	0	0.000108322	0	0	0	0.000113273	6.50182e-05	0.000219322	0	0	4.61123e-05	4.03049e-05	0.000133239	0.000164342	0.000203455	8.73977e-05	0.000169909	0.000174263	6.62695e-05	9.74661e-05	0.000130544	0.000155477	0.0002968	0.000160656
COG0636: FoF1-type ATP synthase, membrane subunit c/Archaeal/vacuolar-type H+-ATPase, subunit K	0.00116205	0.000784951	0.00110687	0.000924319	0.000907396	0.000701074	0.00103576	0.00103545	0.00104543	0.000783257	0.000925826	0.00132082	0.000409019	0.000464878	0.000413609	0.000824574	0.000702519	0.000721016	0.000470687	0.000290574	0.000632295	0.000475534	0.000593011	0.000405182	0.000611972	0.00105144	0.000974313	0.00137908	0.000615138	0.00124492	0.00103113	0.000789696	0.00127882	0.000888101	0.000769988	0.0011495	0.000590579	0.000644341	0.000427292	0.000674493	0.000802178	0.000965836	0.000497352	0.000550684	0.000556078	0.000310042	0.000353158	0.000472347	0.000459434
COG0637: Beta-phosphoglucomutase, HAD superfamily	0	0	0	0	0	0	0	0	0	2.06091e-05	0	0	0	0	3.6244e-05	0	0	0	0	1.68157e-05	0	1.22507e-05	0	2.46891e-05	0	0	0	0	0	0	0	0	1.34291e-05	0	0	0	0	0	0.000103747	1.38417e-05	0	0	1.33983e-05	0	1.28334e-05	4.91911e-05	2.16487e-05	1.65556e-05	1.41228e-05
COG0644: Dehydrogenase (flavoprotein)	0	0	0	2.4191e-05	0	0	0	0	0	0	0	0	3.125e-05	2.88653e-05	0	0	0	1.84858e-05	0	0	0	1.93331e-05	1.91501e-05	0	1.53623e-05	0	0	0	0	0	0	0	3.93766e-05	0	0	0	0	0	0	3.94634e-05	2.23822e-05	0	0	0	0	0	6.80018e-06	2.84283e-05	0
COG0649: NADH:ubiquinone oxidoreductase 49 kD subunit (chain D)	0	0	0	3.32964e-05	0	0	0	0	1.90835e-05	0	0	0	0	0	4.01584e-05	0	2.38132e-05	2.10028e-05	1.83526e-05	1.49422e-05	0	0	1.38004e-05	9.02759e-06	1.33064e-05	0	0	0	0	0	2.65605e-05	0	2.83721e-05	0	0	0	0	0	0	6.22462e-05	1.59504e-05	2.85787e-05	0	0	1.82134e-05	5.58824e-06	1.30017e-05	2.27883e-05	4.41858e-05
COG0650: Formate hydrogenlyase subunit HyfC	4.14571e-05	0	3.24683e-05	6.61049e-05	0	2.45256e-05	5.36584e-05	4.61368e-05	0	3.47352e-05	0	1.96565e-05	7.52504e-05	0.000174566	5.86414e-06	2.25701e-05	2.42814e-05	1.65858e-05	5.96283e-05	3.48602e-05	4.36392e-05	1.15747e-05	1.18996e-05	1.48254e-05	0.000111632	2.14839e-05	3.40576e-05	0	0	0	2.85202e-05	1.82512e-05	4.42091e-05	0	0	7.53547e-05	1.08667e-05	1.91544e-05	2.40329e-05	4.76205e-05	4.83177e-05	0	0	2.11066e-05	3.73961e-05	1.05988e-05	1.54734e-05	2.08245e-05	1.06118e-05
COG0651: Formate hydrogenlyase subunit 3/Multisubunit Na+/H+ antiporter, MnhD subunit	0	0	0	0	0	0	0	0	1.91159e-05	2.97584e-05	0	0	1.79472e-05	7.71849e-05	0	0	0	0	0	0	0	1.22316e-05	0	0	4.07148e-05	0	0	0	0	0	0	0	2.73938e-05	0	0	0	1.04296e-05	0	5.6132e-06	1.46519e-05	0	0	0	2.16464e-05	1.42242e-05	9.51395e-06	0	0	0
COG0655: Multimeric flavodoxin WrbA, includes NAD(P)H:quinone oxidoreductase	0.000138086	6.97974e-05	0.000133301	0.00016497	7.66914e-05	0.000170403	0.000242845	0.000163092	0.000193423	0.000194893	6.54521e-05	0.000164806	0.000425502	0.000274233	0.00011148	0.000266082	0.000197725	0.000207673	0.000193239	0.00014981	0.000226514	0.000216219	0.000183041	0.00031235	0.000264484	0.000246486	0.000167356	0.000186572	0.000191016	0.000109039	0.00010209	0.000151266	0.00012807	0.000146772	0.000121391	0.000147637	0.000293906	0.000218421	0.000212168	0.000122798	0.000119573	9.81774e-05	0.000304678	0.000201806	0.000244147	0.000263123	0.000307287	0.000211214	0.000223203
COG0656: Aldo/keto reductase, related to diketogulonate reductase	3.26946e-05	0.000109801	0.000142669	6.33704e-05	0	3.96026e-05	0.000192566	0	3.04289e-05	0	0.00017135	0	0.000120573	3.54875e-05	1.42434e-05	6.70037e-05	4.20327e-05	2.55742e-05	6.43581e-05	2.92523e-05	1.53199e-05	8.716e-06	6.62039e-05	4.42777e-05	2.75154e-05	0	0.000117645	6.96883e-05	5.4045e-05	6.04491e-05	0	3.51036e-05	2.57374e-05	8.32426e-05	0	9.28297e-05	2.62164e-05	0	0	5.08212e-05	4.59025e-05	0	3.67183e-05	2.93207e-05	0	2.6779e-05	4.98449e-05	1.98246e-05	1.19221e-05
COG0657: Acetyl esterase/lipase	3.03766e-05	0	1.98897e-05	0	0	0	0	0	2.37853e-05	0	0	0	3.0026e-05	1.38014e-05	0.000113571	0	2.42696e-05	1.40694e-05	3.40815e-05	6.05863e-05	5.15231e-05	4.50505e-05	1.35039e-05	6.2179e-05	4.27657e-05	0	4.01012e-05	3.88272e-05	0	0	0	1.35006e-05	4.49971e-05	0	0	1.71227e-05	1.60815e-05	2.87649e-05	3.83123e-05	3.73385e-05	1.56576e-05	4.63335e-05	6.53147e-06	3.97452e-05	1.8795e-05	4.55931e-05	3.25368e-05	3.58345e-05	2.23911e-05
COG0659: Sulfate permease or related transporter, MFS superfamily	0	0	0	0	0	0	0	0	0	0	0	0	1.01255e-05	0	1.83191e-05	0	1.35865e-05	0	1.46824e-05	1.30525e-05	0	7.75896e-06	0	1.24989e-05	5.83672e-06	0	0	0	0	0	0	0	1.08429e-05	0	0	0	0	0	1.02938e-05	1.81595e-05	0	0	1.58735e-05	0	8.26342e-06	1.29481e-05	1.01632e-05	1.24059e-05	2.18326e-05
COG0661: Predicted protein kinase regulating ubiquinone biosynthesis, AarF/ABC1/UbiB family	0	0	0	0	0	0	0	0	0	0	0	0	0	5.43327e-05	0	0	0	0	0	2.1316e-05	0	1.58483e-05	0	4.25572e-06	2.64435e-05	0	0	0	0	0	0	1.31219e-05	1.10311e-05	0	0	0	0	1.44328e-05	0	1.47915e-05	0	0	0	1.52974e-05	0	2.20685e-05	0	0	0
COG0662: Mannose-6-phosphate isomerase, cupin superfamily	0	1.8534e-05	0	0	3.51885e-05	3.12497e-05	0	1.75307e-05	0	2.41748e-05	4.08999e-05	0	4.16764e-05	3.99345e-05	2.30117e-05	0	2.56448e-05	0	5.05722e-05	3.92426e-05	1.61134e-05	4.53718e-05	1.82433e-05	4.02935e-05	8.64712e-06	0	0	0	7.35912e-05	0	5.16172e-05	3.58768e-05	0.00186537	0	0	0	2.80246e-05	5.88153e-05	2.31976e-05	2.93804e-05	1.5585e-05	5.95068e-05	0	1.06731e-05	6.492e-05	1.36989e-05	2.3589e-05	6.24185e-05	1.0423e-05
COG0667: Pyridoxal reductase PdxI or related oxidoreductase, aldo/keto reductase family	3.93248e-05	2.55436e-05	3.96405e-05	2.84469e-05	3.03771e-05	3.33968e-05	0	2.67553e-05	8.92361e-05	2.81671e-05	1.64936e-05	0	5.2347e-05	1.67665e-05	5.61333e-05	2.32013e-05	2.11716e-05	0	4.21801e-05	8.50703e-05	3.47768e-05	5.15645e-05	1.37693e-05	6.38771e-05	2.68066e-05	0	5.55862e-05	1.1495e-05	2.44265e-05	3.40314e-05	0	4.37888e-05	4.31456e-05	0	0	2.92373e-05	5.974e-05	2.24617e-05	5.01329e-05	1.26818e-05	1.42483e-05	0	4.12994e-05	4.39368e-05	4.34241e-05	7.48067e-05	6.19959e-05	4.04395e-05	3.58951e-05
COG0669: Phosphopantetheine adenylyltransferase	0	1.45678e-05	0	0	0	1.53755e-05	0	0	8.88328e-06	1.89863e-05	1.40391e-05	2.09158e-05	1.87422e-05	0	2.40669e-05	1.06244e-05	1.00323e-05	0	9.84425e-06	2.61305e-05	1.97553e-05	1.78712e-05	3.5115e-05	1.4289e-05	2.53859e-05	0	0	0	0	0	2.17138e-05	1.27759e-05	3.10364e-05	0	0	0	1.96073e-05	6.34649e-06	2.66592e-05	1.3033e-05	1.18021e-05	1.87292e-05	2.96671e-05	1.25127e-05	0	3.26048e-05	2.85969e-05	1.31336e-05	1.96677e-05
COG0670: Integral membrane protein YbhL, putative Ca2+ regulator, Bax inhibitor (BI-1)/TMBIM family	0	0	0	0	0	2.82088e-05	0	0	0	0	0	0	0	0	6.83986e-05	0	0	2.4605e-05	4.72739e-05	0	3.82881e-05	0	0	4.39795e-05	1.86973e-05	0	0	0	0	0	0	0	2.59547e-05	0	0	0	6.62002e-05	0	1.63699e-05	0	0	0	0	4.23941e-05	0	0	3.19725e-05	3.87081e-05	5.07237e-05
COG0674: Pyruvate:ferredoxin oxidoreductase or related 2-oxoacid:ferredoxin oxidoreductase, alpha subunit	0.000997364	0.00129412	0.00188255	0.00146838	0.00101804	0.00123354	0.00128835	0.00148948	0.00202012	0.00188022	0.00127731	0.00165329	0.00167097	0.00193115	0.00109579	0.00112328	0.00110453	0.00101437	0.000978785	0.00199783	0.00158369	0.00200338	0.00113535	0.00177183	0.00178711	0.00178505	0.00167876	0.00189213	0.00155927	0.00122385	0.000888073	0.00125477	0.0017958	0.00109008	0.0012363	0.00149372	0.00181807	0.00110388	0.00218702	0.00220306	0.00135964	0.000791786	0.00124001	0.000976182	0.00193194	0.00183769	0.00199289	0.00244614	0.0011594
COG0680: Ni,Fe-hydrogenase maturation factor	0.000251054	8.63236e-05	0.000180495	0.000497586	8.15268e-05	0.00016549	0.000408733	0.000298373	0.000130175	0.000157202	0.000119198	0.000313311	0.000608337	0.00141506	0.000126577	0.00015547	0.000316103	0.000325073	0.000312664	0.000184369	0.000243281	9.09889e-05	0.000115011	0.0002534	0.00105744	0.000112073	0	0.000444486	0.00013698	3.96571e-05	9.93181e-05	0.000142833	0.000471411	0	6.20172e-05	0.000824128	0.000117677	0.000338836	0.000212164	0.000326626	0.000551599	3.49396e-05	4.55117e-05	0.000355225	0.000188937	6.72325e-05	0.000105189	7.44325e-05	0.000226733
COG0683: ABC-type branched-chain amino acid transport system, periplasmic component	4.46879e-05	6.20072e-05	4.9279e-05	7.24652e-05	4.65241e-05	6.42417e-05	0	3.49735e-05	0	3.85458e-05	1.78311e-05	2.9798e-05	4.98539e-05	7.32576e-05	1.40732e-05	5.97701e-05	0	0	1.23956e-05	3.92593e-05	2.07094e-05	5.98179e-05	3.85408e-05	3.27182e-05	1.48666e-05	0	3.60989e-05	3.37259e-05	4.19933e-05	7.86389e-05	4.90199e-05	9.66426e-05	4.64678e-05	0	3.00611e-05	4.45599e-05	8.13237e-05	7.1563e-05	5.68724e-05	8.72127e-05	3.42422e-05	0	2.17093e-05	3.25661e-05	9.02682e-05	2.31837e-05	3.24902e-05	5.94409e-05	1.8919e-05
COG0685: 5,10-methylenetetrahydrofolate reductase	0	7.51033e-05	2.68872e-05	4.32354e-05	5.93381e-05	2.35142e-05	0	0	3.01688e-05	5.30945e-05	5.07304e-05	0	4.69302e-05	4.10568e-05	8.83424e-05	6.46961e-05	3.40263e-05	3.14768e-05	0	7.99547e-05	2.15093e-05	4.08806e-05	2.11758e-05	3.69987e-05	5.53618e-05	4.30043e-05	0	1.99803e-05	0	0	0	5.06318e-05	9.87077e-05	0	0	0	7.83779e-05	4.4526e-05	3.46668e-05	5.60761e-05	2.46995e-05	4.91444e-05	6.19111e-05	1.59115e-05	2.80307e-05	7.05685e-05	8.47731e-05	6.91005e-05	2.8069e-05
COG0686: Alanine dehydrogenase (includes sporulation protein SpoVN)	9.12105e-05	0.000157314	0.000267177	6.43735e-05	0.000383116	0.000173036	3.90239e-05	0.000262131	0.000150783	0.000188064	0.000191361	0.000454685	0.000185873	0.000110515	8.41259e-05	0.000122407	0.000163058	0.000135118	0.000156034	0.000112006	0.000145656	0.000227457	0.000105775	0.000192126	0.000165379	6.0953e-05	0.000191734	0.000361178	0.000251823	0.000113591	0.000119624	0.000138861	0.000146172	0	7.79774e-05	7.6024e-05	0.000181489	5.91723e-05	0.00013166	0.000132779	3.80319e-05	0.000133113	0.000148455	0.000137138	5.33435e-05	6.75912e-05	0.00010323	9.81329e-05	0.000287929
COG0688: Phosphatidylserine decarboxylase	2.40985e-05	5.69721e-05	1.26418e-05	0	4.18142e-05	1.22835e-05	0	3.23402e-05	2.10307e-05	2.51331e-05	2.9686e-05	0	2.66764e-05	2.16533e-05	0.000125527	1.93202e-05	6.82468e-05	5.12434e-05	1.76312e-05	6.82216e-05	4.19588e-05	9.04375e-05	6.32108e-05	0.000113488	2.83644e-05	1.21686e-05	1.61887e-05	0	2.62559e-05	0	4.41904e-05	3.78268e-05	8.92861e-05	0	0	0	3.63789e-05	7.06428e-05	6.90558e-05	3.53916e-05	4.13556e-05	0.000185978	0.000100351	4.88201e-05	7.2418e-05	8.84341e-05	0.000110002	0.000101352	0.000107817
COG0696: Phosphoglycerate mutase (BPG-independent), AlkP superfamily	0.000137531	0.000272603	0.000308949	0.000258846	0.000297803	0.000313746	0.000300607	0.000382777	0.000335119	0.000334629	0.000307335	0.000168678	0.000372701	0.000294119	0.000729295	0.0005025	0.000375575	0.000364524	0.000523079	0.000539617	0.000448587	0.000481227	0.000340382	0.000580502	0.000373446	0.000344324	0.000428391	0.000309669	0.000309169	0.000111373	0.000241915	0.000335157	0.000470117	0.000245057	0.000357593	0.000281269	0.000478247	0.000379788	0.000504715	0.000532792	0.000378927	0.00031796	0.00039287	0.000304598	0.000329116	0.00053528	0.000549323	0.000492854	0.000520969
COG0697: Permease of the drug/metabolite transporter (DMT) superfamily	6.46869e-05	0	0.00018982	0	0.000159248	0.000330917	0.000108451	0.000339851	0.000300843	0.000136643	0.000111596	0.000430199	8.55916e-05	1.19102e-05	3.73655e-06	0	2.47608e-05	2.00762e-05	0	2.66357e-05	2.71626e-05	4.39994e-05	5.64846e-05	0	5.35214e-05	0.000143964	8.62878e-05	5.17604e-05	7.28722e-05	3.21984e-05	2.46763e-05	0.000155383	0.00011764	8.74306e-05	0	0.000140043	0	2.53244e-05	7.30998e-05	6.28602e-05	0	0	0.000138858	0	2.37493e-05	7.21777e-06	3.94216e-05	1.37086e-05	0
COG0698: Ribose 5-phosphate isomerase RpiB	0.00698546	0.00297715	0.00288895	0.00395923	0.00319159	0.00235325	0.00664621	0.00206686	0.00278681	0.00164088	0.00343653	0.00279916	0.000704915	0.00162273	0.000734527	0.00169749	0.00141651	0.00152958	0.00115679	0.000898301	0.00244494	0.00116489	0.00138618	0.00108698	0.00106153	0.00100282	0.00454304	0.00481783	0.00554017	0.00587565	0.00284236	0.00305897	0.000523334	0.00700912	0.00322075	0.00315506	0.00194083	0.00215412	0.000537812	0.000328095	0.00149039	0.00263382	0.00184128	0.00337646	0.00138076	0.000794434	0.00145911	0.000849931	0.00096803
COG0703: Shikimate kinase	0	0	0	0	0	0	0	0	0	0	2.14681e-05	0	9.08694e-06	0	4.51114e-05	0	0	0	1.77306e-05	7.8965e-06	0	7.15323e-06	0	2.91333e-05	2.7135e-05	0	0	2.82377e-05	0	0	0	0	1.95473e-05	0	0	0	0	0	7.56964e-06	2.49135e-05	0	0	1.90777e-05	0	8.54536e-06	5.88512e-05	6.0073e-05	4.81562e-05	5.28875e-05
COG0711: FoF1-type ATP synthase, membrane subunit b or b	0	2.39513e-05	4.43408e-05	0	0	3.22996e-05	0	1.53943e-05	0	3.04649e-05	6.36033e-05	3.79327e-05	5.28816e-05	3.14756e-05	0.000246331	1.48355e-05	2.76844e-05	2.58507e-05	2.87526e-05	0.00010571	8.26156e-05	0.000114091	5.53569e-05	0.000125372	4.13003e-05	0	3.76497e-05	8.31205e-05	0	0	0	4.93393e-05	0.000112772	8.28818e-05	2.27487e-05	3.29974e-05	5.84984e-05	2.07644e-05	9.20842e-05	5.96574e-05	1.17057e-05	0.000113793	7.29244e-05	4.0046e-05	6.51855e-05	0.000112257	0.000179387	7.682e-05	0.000117652
COG0712: FoF1-type ATP synthase, delta subunit	0	5.53082e-05	1.8385e-05	0	0.000114968	2.81727e-05	0	3.36827e-05	4.19034e-05	4.89645e-05	5.7924e-05	2.39978e-05	2.73793e-05	2.3647e-05	0.000136739	3.16508e-05	2.58932e-05	3.08872e-05	4.54064e-05	0.000106281	0.000117012	0.000104455	2.95552e-05	8.19443e-05	6.25176e-05	0	4.85558e-05	2.57636e-05	8.30851e-05	2.88943e-05	0	2.49228e-05	5.65215e-05	0	0	0	3.59396e-05	4.72995e-05	5.57076e-05	4.485e-05	2.5575e-05	3.2729e-05	3.37089e-05	2.78773e-05	4.86486e-05	9.65553e-05	0.00012926	4.95229e-05	3.57943e-05
COG0713: NADH:ubiquinone oxidoreductase subunit 11 or 4L (chain K)	0	0	0	0	0	4.41932e-05	0	0	0	1.25867e-05	0	0	0	7.31751e-06	6.83796e-05	3.65442e-05	1.69373e-05	2.23029e-05	1.08154e-05	2.09862e-05	0	2.26267e-05	6.10547e-05	4.33152e-05	2.27809e-05	0	2.20168e-05	0	0	0	0	3.58076e-05	6.26895e-05	0	0	0	1.33656e-05	1.92279e-05	3.77408e-06	4.30646e-05	5.64162e-05	1.56085e-05	0	0	2.44265e-05	4.91267e-05	2.90208e-05	3.84485e-05	3.75214e-05
COG0715: ABC-type nitrate/sulfonate/bicarbonate transport system, periplasmic component	8.93263e-05	0.000201804	4.07068e-05	0.000162717	0	0	8.56735e-05	8.37747e-05	0	7.6139e-05	2.1289e-05	5.11237e-05	8.25419e-05	0.000373898	7.92727e-05	0	0.000143617	0.000101157	0.000244214	3.83016e-05	8.13716e-05	8.3209e-05	4.8509e-05	0.00015884	0.000124406	0	5.31224e-05	3.55139e-05	5.02664e-05	0	9.53966e-05	9.27796e-05	7.58892e-05	0	0	0.000111713	4.00351e-05	0	3.48819e-05	5.74617e-05	2.83288e-05	2.60213e-05	6.99951e-05	7.20086e-05	0.000140186	4.96429e-05	3.62405e-05	3.39192e-05	3.76239e-05
COG0716: Flavodoxin	0	2.25234e-05	0	4.29493e-05	0	0	2.72022e-05	0	0	0	7.29409e-05	0	3.61424e-05	3.25214e-05	5.49426e-05	0	0	9.33699e-06	2.60046e-05	4.85096e-05	0	2.36665e-05	0	4.51823e-05	9.90067e-05	2.24641e-05	2.74974e-05	0	0	0	0	4.1212e-05	6.89958e-05	0	7.98228e-05	0	2.70836e-05	5.68441e-05	0	6.31465e-05	1.42363e-05	4.54977e-05	1.6675e-05	0	2.78728e-05	2.73663e-05	6.61773e-05	0.000105568	9.65783e-06
COG0717: dCTP deaminase	0	1.55614e-05	2.42857e-05	0	0	0	5.50645e-05	1.99241e-05	1.96249e-05	0	2.74945e-05	0	8.90039e-06	4.47582e-05	0	0	0	1.21017e-05	0	1.51547e-05	1.32861e-05	8.139e-06	0	1.79435e-05	0	3.70877e-05	1.63358e-05	3.82868e-05	0	0	0	9.78152e-06	6.9776e-06	0	0	0	2.43063e-05	0	1.83134e-05	9.57438e-06	3.62909e-05	0	1.43276e-05	0	7.04601e-05	1.8374e-05	1.25932e-05	9.27545e-06	0
COG0720: 6-pyruvoyl-tetrahydropterin synthase	1.61643e-05	0	0	0	0	0	1.5979e-05	0	0	2.49687e-05	0	0	5.51737e-06	3.73119e-05	0	0	0	0	0	1.06737e-05	1.73194e-05	0	0	6.06784e-06	2.3358e-05	0	0	0	0	0	0	2.53743e-05	1.11256e-05	0	0	2.58822e-05	0	2.15314e-05	1.40021e-05	8.31546e-06	1.51162e-05	0	0	0	0	0	0	0	0
COG0725: ABC-type molybdate transport system, periplasmic Mo-binding protein ModA	0	0	2.22215e-05	0	0	0	0	0	0	0.00020852	0	0	0	4.65306e-05	0	0	0	0	2.26532e-05	4.91095e-06	0	8.45827e-06	0	0	0	0	0	0	0	0	0	0	3.95945e-06	0	0	0	0	0	8.66987e-06	9.15989e-06	0	0	0	0	0	0	0	0	0
COG0726: Peptidoglycan/xylan/chitin deacetylase, PgdA/NodB/CDA1 family	0	1.49103e-05	2.91398e-05	4.02196e-05	2.23554e-05	7.61761e-05	3.06094e-05	0	0	2.31901e-05	2.74191e-05	0	7.5095e-05	7.05276e-05	8.33379e-05	7.05157e-05	0	0	2.634e-05	0.000180184	5.92227e-05	0.000205651	1.8817e-05	0.000133269	6.59505e-05	0	0	0	4.72459e-05	4.10417e-05	0	0.000106515	5.31805e-05	0	0	3.72384e-05	0.000111836	0	0.000138212	3.22277e-05	0.00034001	4.06831e-05	7.60993e-05	0	0.000198222	0.000129215	0.000145295	9.43875e-05	5.23335e-05
COG0730: Sulfite exporter TauE/SafE/YfcA and related permeases, UPF0721 family	1.45249e-05	2.95889e-05	0	1.65994e-05	3.06974e-05	3.00165e-05	1.8165e-05	0	2.94116e-05	0	0	0	7.02332e-05	3.34953e-05	1.33421e-05	0	0	0	0	7.91241e-06	0	1.9621e-05	1.2773e-05	0	1.91832e-05	2.00861e-05	0	0	2.36058e-05	0	3.132e-05	1.98998e-05	3.03543e-05	0	0	0	1.97573e-05	0	9.24317e-06	1.92418e-05	1.24215e-05	0	0	1.39729e-05	1.70507e-05	6.8403e-06	1.00094e-05	2.27871e-05	0
COG0735: Fe2+ or Zn2+ uptake regulation protein Fur/Zur	0	0	0	0.00010454	0	0	0	1.5337e-05	0	1.96333e-05	0	0	0	0	3.70054e-05	0	1.26941e-05	0	2.6969e-05	0	0	1.3311e-05	1.15317e-05	6.25165e-06	0	0	9.22548e-05	0	0	0	0	0	1.82891e-05	0	0	0	6.11815e-06	0	6.5519e-06	3.79804e-06	0	3.73379e-05	1.07542e-05	0	0	9.49154e-06	2.07363e-05	0	7.10473e-05
COG0737: 2,3-cyclic-nucleotide 2-phosphodiesterase/5- or 3-nucleotidase, 5-nucleotidase family	0	0	0	0	0	0	0	0	0	0	0	0	0	0	4.20541e-05	0	9.3933e-06	0	0	0	1.34665e-05	3.05372e-05	1.43176e-05	1.63853e-05	0	0	0	0	0	0	0	0	0	0	0	0	0	0	7.74825e-06	1.41716e-05	2.32324e-05	4.79217e-05	1.78639e-05	2.89431e-05	0	2.57685e-05	4.4924e-05	1.20894e-05	2.00149e-05
COG0738: Fucose permease	2.75535e-05	0.000275965	0.000105474	5.19155e-05	0.000112338	9.61889e-05	3.52363e-05	6.44938e-05	0.000212762	0.000125258	0.000214509	7.66681e-05	0.000386723	0.000223075	0.000495488	5.64308e-05	0.000124979	0.00010963	0.000402707	0.000436964	0.000424023	0.000277203	0.000297308	0.000504172	0.000237909	0.000119763	0.000165904	0.000216601	0.00016861	9.81401e-05	9.78726e-05	0.00021672	0.000199723	6.76476e-05	8.03792e-05	0.000103212	0.000196425	0.000137858	0.000350597	9.39409e-05	0.000165922	0.00014123	0.000293496	0.000302642	0.00017132	0.000711784	0.000573509	0.000446265	0.000765114
COG0743: 1-deoxy-D-xylulose 5-phosphate reductoisomerase	0	4.47619e-05	3.0331e-05	0	5.07845e-05	6.4896e-05	0	0	9.86993e-05	6.0426e-05	6.23173e-05	0	7.25898e-05	1.62299e-05	0.000110169	5.81846e-05	1.67736e-05	6.38897e-05	3.44634e-05	0.000101549	4.57937e-05	5.53392e-05	2.20028e-05	7.91796e-05	6.42919e-05	5.60776e-05	8.8708e-05	2.1373e-05	6.12928e-05	4.91973e-05	3.549e-05	8.32253e-05	9.23682e-05	0	4.38868e-05	0	4.74134e-05	2.58062e-05	5.44912e-05	8.33366e-05	4.88769e-05	2.94448e-05	4.76033e-05	3.7622e-05	3.1325e-05	0.000102427	0.000112936	9.48681e-05	8.67764e-05
COG0747: ABC-type transport system, periplasmic component	0.000180182	0.000159966	0.000254818	8.97699e-05	7.92546e-05	0.000271725	0.000340849	0.000177109	0.000251001	0.000680149	0.000186613	0.000142467	0.000183831	0.000234581	2.79693e-05	0.000117455	0.000109657	0.000124115	3.46652e-05	0.00023003	0.000282821	0.00037992	0.000184043	0.000205644	0.000147287	0.000597177	0.000184045	0.000164052	0.000557112	0.00017874	0.000180005	0.000198752	4.55391e-05	6.85031e-05	0.000309486	8.281e-05	0.000478977	0.00014692	0.000386149	0.000392213	0.000115025	3.27054e-05	0.000295257	0.000266751	0.00119565	0.000328143	0.000193681	7.00299e-05	3.24105e-05
COG0756: dUTP pyrophosphatase (dUTPase)	1.60935e-05	2.80959e-05	3.55737e-05	3.34989e-05	7.89477e-05	7.66901e-05	3.20818e-05	0	7.53121e-05	6.89337e-05	6.50685e-05	0	0.000102059	4.44171e-05	0.000198551	5.36682e-05	0.000143064	0.000170967	9.52165e-05	0.000102196	0.000115849	9.52931e-05	7.84055e-05	0.000131936	6.51391e-05	4.39897e-05	4.17438e-05	3.23436e-05	7.67075e-05	6.06014e-05	2.24676e-05	9.52129e-05	9.40226e-05	0	2.79335e-05	5.83938e-05	3.96524e-05	0.000105921	0.00013341	5.13355e-05	4.36522e-05	0.00013123	0.000160169	9.0954e-05	3.96229e-05	0.000154539	0.000137633	9.82025e-05	0.000173851
COG0757: 3-dehydroquinate dehydratase	0	0	0	0	0	0	4.86393e-05	3.94471e-05	0	3.78433e-05	0	0	3.59515e-05	0	0.000174068	2.6459e-05	3.11454e-05	1.89497e-05	3.47139e-05	4.11206e-05	2.86974e-05	4.32256e-05	1.92732e-05	6.48505e-05	4.0064e-05	0	0	3.38739e-05	0	0	0	0	4.58176e-05	0	0	0	3.67164e-05	3.66271e-05	5.72546e-05	2.71285e-05	1.70921e-05	6.82898e-05	3.9075e-05	0	2.52496e-05	9.97956e-05	8.2338e-05	2.29237e-05	4.18046e-05
COG0761: 4-Hydroxy-3-methylbut-2-enyl diphosphate reductase IspH	0	0	0	3.58406e-05	0	1.19954e-05	0	0	4.15181e-05	3.32609e-05	0	0	1.48803e-05	2.67504e-05	3.9251e-05	4.85115e-05	1.6051e-05	1.44555e-05	0	0.000276571	5.49699e-05	7.69781e-05	2.87372e-05	0.000149968	6.77767e-05	0	0	0	0	0	0	0	6.56817e-05	0	0	0	4.65408e-05	0	7.29404e-05	3.08762e-05	8.82292e-05	0	3.77453e-05	1.60859e-05	8.17904e-05	0.000191895	8.6213e-05	0.000117261	3.84063e-05
COG0764: 3-hydroxymyristoyl/3-hydroxydecanoyl-(acyl carrier protein) dehydratase	4.19216e-05	9.71973e-05	7.66287e-05	8.20894e-05	2.74593e-05	8.58592e-05	9.63506e-05	4.72923e-05	0.0001041	0.000152184	0.000146999	3.01097e-05	0.000198229	0.000144297	0.000215764	7.1896e-05	0.000115032	0.000155687	0.000114278	0.00022188	0.000145486	0.000124872	6.8695e-05	0.000293685	0.00016853	8.83486e-05	7.89639e-05	0.000192074	7.02575e-05	4.9586e-05	7.12406e-05	8.39112e-05	0.000374934	6.23736e-05	9.14959e-05	7.96113e-05	5.83957e-05	0.000163522	0.000154753	0.000200836	0.000190672	9.69586e-05	6.40226e-05	0.000114187	0.000129975	0.000259488	0.000312716	0.000279901	0.000329807
COG0765: ABC-type amino acid transport system, permease component	0	6.80822e-05	0	5.66557e-05	0	7.16352e-05	0	0	0	4.35623e-05	0	3.63212e-05	5.27642e-05	6.3815e-05	2.95064e-06	0	0	0	1.44416e-05	6.96405e-05	3.46109e-05	4.58978e-05	0	3.46972e-05	2.33364e-05	0	0	0	0	0	4.97688e-05	5.04375e-05	3.57809e-05	0	0	0	6.85098e-05	0	5.81979e-05	4.52455e-05	0	0	0	1.13667e-05	5.1221e-05	2.19941e-05	4.42667e-05	4.41873e-05	0
COG0775: Nucleoside phosphorylase/nucleosidase, includes 5-methylthioadenosine/S-adenosylhomocysteine nucleosidase MtnN and futalosine hydrolase MqnB	0	0	0	0	0	0	0	0	1.39779e-05	2.0518e-05	0	0	4.68053e-05	7.29845e-06	6.16793e-05	1.17721e-05	1.93139e-05	0	4.33904e-05	3.31833e-05	2.37044e-05	2.97375e-05	1.66631e-05	1.77817e-05	3.45364e-05	0	2.72331e-05	0	0	0	0	0	3.0635e-05	0	0	0	2.9163e-05	2.65553e-05	3.91447e-05	2.04868e-05	2.06659e-05	2.29326e-05	2.88636e-05	2.49393e-05	1.86158e-05	6.8006e-05	6.09474e-05	1.72851e-05	6.94953e-05
COG0777: Acetyl-CoA carboxylase beta subunit	0	0	0	0	0	0	0	0	0	0	0	0	0	0	0	1.26929e-05	0	0	0	2.28785e-05	0	0	0	9.89619e-06	1.18893e-05	0	0	0	0	0	0	0	5.38192e-06	0	0	0	0	0	5.72068e-06	4.53838e-06	0	0	0	0	1.45722e-05	1.91075e-05	0	9.71091e-06	0
COG0778: Nitroreductase	8.01585e-05	7.89315e-05	0.000138521	0.000159882	5.7094e-05	0.0001366	2.10643e-05	4.10399e-05	5.15912e-05	5.78748e-05	1.63965e-05	4.88211e-05	9.03351e-05	0.000130286	0.000143472	8.29384e-05	9.29651e-05	6.8894e-05	8.38e-05	0.000141828	9.65425e-05	0.000124812	0.00013354	0.000108506	0.000136312	3.7055e-05	5.00607e-05	8.57356e-05	0	4.33863e-05	6.10371e-05	6.24889e-05	0.000118224	0	0	0	7.10483e-05	7.22572e-05	8.70658e-05	7.67785e-05	5.47424e-05	9.01835e-05	0.000110805	0.000135284	9.29608e-05	0.000162813	0.000139131	0.000110191	0.000128953
COG0786: Na+/glutamate symporter	0	0	0	0	0	2.80485e-05	0	0	0	0	0	0	2.41679e-05	1.90727e-05	4.79181e-06	0	0	0	0	1.52032e-05	0	1.60261e-05	0	1.93967e-05	0	0	0	0	0	0	0	1.91404e-05	5.90683e-06	0	0	0	3.29983e-05	0	1.21821e-05	0	0	0	0	0	3.52808e-05	0	1.26272e-05	1.35243e-05	0
COG0788: Formyltetrahydrofolate hydrolase	9.37042e-05	9.60477e-05	7.4716e-05	0.000101581	0.000102287	0.000119838	0.000163473	6.12691e-05	0.000129991	0.000125084	0.000114015	2.57042e-05	0.000174796	0.000139511	0.000213382	0.000163116	0.000343662	0.000314697	0.000155123	0.000284481	0.00023277	0.000177018	0.000154212	0.000206336	0.000202205	9.01745e-05	9.63133e-05	9.18489e-05	0.000117503	0.000101639	8.94929e-05	0.000116968	0.000242968	0.000160132	4.12445e-05	0.000124385	0.00010812	0.000237659	0.000115543	0.000162498	0.000268703	0.000227823	0.000200963	0.000119618	0.000151608	0.000202541	0.000267843	0.000223076	0.000278775
COG0794: D-arabinose 5-phosphate isomerase GutQ	0	3.40194e-05	0	0	0	1.43527e-05	0.000157012	0	0	2.6314e-05	0	0	3.90522e-05	3.03077e-05	4.37321e-05	0	6.93256e-06	1.60377e-05	4.54294e-05	2.09295e-05	2.15526e-05	3.04247e-05	0	3.72009e-05	2.26422e-05	2.12539e-05	0	0	0	0	0	1.556e-05	2.33625e-05	0	0	0	2.17254e-05	1.26301e-05	3.18412e-05	1.21579e-05	2.63057e-05	3.09557e-05	2.20412e-05	0	3.34843e-05	4.12671e-05	6.95334e-05	3.41372e-05	2.88007e-05
COG0800: 2-keto-3-deoxy-6-phosphogluconate aldolase	0	1.42502e-05	0	0	0	0	0	0	0	0	2.83573e-05	0	0	6.35507e-06	8.09438e-05	4.36327e-05	0	0	4.59498e-05	2.5847e-05	1.21221e-05	1.18047e-05	1.42238e-05	0	2.59184e-05	0	2.28718e-05	0	5.16202e-05	0	0	0	3.17687e-05	0	0	0	0	6.0648e-05	4.47849e-05	0.000108837	1.41896e-05	0	0	0	2.15592e-05	4.05932e-05	2.65956e-05	0.000131807	6.6879e-05
COG0801: 7,8-dihydro-6-hydroxymethylpterin pyrophosphokinase (folate biosynthesis)	0	0	0	0	0	0	0	0	0	0	0	0	0	0	1.4814e-05	0	0	0	0	0	0	0	0	0	0	0	0	0	0	0	0	0	1.07397e-05	0	0	0	0	3.3562e-05	0	1.04353e-05	4.14078e-05	3.71626e-05	0	0	0	0	0	3.39578e-05	1.07962e-05
COG0807: GTP cyclohydrolase II	0	4.01198e-05	3.0529e-05	3.54552e-05	0	1.33638e-05	0	0	2.99753e-05	1.23071e-05	4.37468e-05	0	5.05891e-05	9.33728e-06	0.000107884	1.63961e-05	4.73689e-05	2.2616e-05	1.91633e-05	1.8997e-05	3.44843e-05	1.58365e-05	0	5.73372e-05	7.53964e-05	0	5.95283e-05	0	0	0	0	3.57742e-05	0.000101693	4.38012e-05	4.95045e-05	0	2.72021e-05	2.67965e-05	3.11326e-05	7.99036e-05	1.52416e-05	3.27755e-05	2.26124e-05	2.68196e-05	2.58587e-05	5.9428e-05	6.5414e-05	6.25067e-05	7.28948e-05
COG0813: Purine-nucleoside phosphorylase	0	2.07468e-05	0	0	0	0	0	3.4068e-05	0	1.39072e-05	2.46115e-05	1.51869e-05	0.000107013	3.00401e-05	5.85461e-05	0	1.5033e-05	0	2.62043e-05	0.000103761	3.80537e-05	3.05591e-05	4.38113e-05	8.85368e-05	3.07001e-05	3.46704e-05	0	0	0	0	0	0	1.93797e-05	0	0	4.0958e-05	4.52333e-05	3.27606e-05	7.12011e-05	7.0279e-05	4.53952e-05	0	0	0	0	5.03761e-05	4.68255e-05	3.42578e-05	1.09092e-05
COG0814: Amino acid permease	0	0	0	0	0	0	0	0	0	0	0	0	1.98109e-05	3.01471e-05	2.93345e-06	0	0	0	0	0	0	6.67335e-06	0	1.2897e-05	0	0	0	0	0	0	1.99577e-05	0	0	0	0	0	7.19023e-06	0	0	0	0	0	0	0	1.61215e-05	0	0	0	0
COG0821: 4-hydroxy-3-methylbut-2-en-1-yl diphosphate synthase IspG/GcpE	0	2.56562e-05	0	2.54703e-05	1.91189e-05	0	0	2.4694e-05	2.22908e-05	2.04248e-05	3.60051e-05	0	1.82064e-05	9.67061e-06	8.42482e-05	4.88086e-05	2.02934e-05	4.13797e-05	2.67631e-05	5.95404e-05	2.32349e-05	2.45196e-05	1.50284e-05	4.24896e-05	3.92701e-05	0	5.83199e-05	5.10936e-05	0	0	0	1.61453e-05	4.64045e-05	0	3.83916e-05	0	2.45675e-05	3.46509e-05	3.0911e-05	3.81911e-05	1.12553e-05	4.41235e-05	3.05387e-05	4.38429e-05	3.10315e-05	6.02294e-05	3.72662e-05	5.2028e-05	4.69885e-05
COG0824: Acyl-CoA thioesterase FadM	0	2.17249e-05	4.01191e-05	0	0	0	0	0	0	0	3.06284e-05	0	2.52713e-05	0	4.54802e-05	4.0222e-05	1.8931e-05	0	3.91229e-05	1.3899e-05	0	0	1.54586e-05	5.02549e-06	0	0	0	0	0	0	0	0	7.87982e-06	0	0	0	0	9.98542e-05	9.2467e-06	1.76799e-05	0	0	0	0	2.13517e-05	0	6.38119e-06	3.43675e-05	2.42487e-05
COG0825: Acetyl-CoA carboxylase alpha subunit	0	0	0	0	0	0	0	0	0	0	0	0	0	0	0	1.60491e-05	0	0	0	1.99376e-05	0	0	0	9.30334e-06	7.36078e-06	0	0	0	0	0	0	0	3.3922e-06	0	0	0	0	0	6.44348e-06	0	0	0	0	0	1.34572e-05	1.50347e-05	0	6.56466e-06	0
COG0834: ABC-type amino acid transport/signal transduction system, periplasmic component/domain	0.000232045	0.000125998	0.000313113	0.000494693	0.000196278	0.000237158	0.000128524	0.000208204	0.000316086	0.000380965	9.56996e-05	0.000285773	0.000249032	0.000734239	4.58276e-05	0.000100755	5.44632e-05	7.3052e-05	0.000268286	0.000170918	0.000165805	0.000158603	0.000116351	0.000131111	0.00023564	7.60894e-05	3.5638e-05	0.000238742	0.00031269	0.000103147	0.000195946	0.00030139	0.00011509	0.000176611	3.80601e-05	0.000270601	0.000269174	0.000160509	0.000119436	9.86544e-05	0.000116553	0	0.000132852	0.000232952	0.000225615	9.70589e-05	0.000122179	4.29465e-05	1.71673e-05
COG0838: NADH:ubiquinone oxidoreductase subunit 3 (chain A)	4.15434e-05	0.000161345	0.000123805	2.36087e-05	0.000174361	0.000206621	8.52436e-05	0.000179028	0.000286409	0.000176858	0.000191274	6.05785e-05	0.00035253	9.94305e-05	0.000466989	0.000199263	0.000288939	0.0004056	0.000346056	0.000482143	0.000365904	0.00031462	0.000246045	0.000241694	0.000258318	8.06228e-05	0.000195873	3.40409e-05	0.000167601	9.16569e-05	0.000237716	0.000183794	0.000390044	0.000295026	0.000182514	0.000148141	0.00050472	0.000277168	0.000224161	0.000241477	0.000259561	0.000267185	0.000293797	0.000233263	0.000214734	0.000302535	0.000316779	0.000361369	0.000520596
COG0839: NADH:ubiquinone oxidoreductase subunit 6 (chain J)	0	0	0	2.88256e-05	0	0	0	0	0	1.29499e-05	3.66891e-05	0	0	0	0	1.74654e-05	0	0	0	0	0	0	0	0	1.13903e-05	0	0	0	0	0	0	0	7.94016e-06	0	0	0	0	0	0	6.29696e-05	1.38074e-05	0	0	0	0	0	0	2.84214e-05	0
COG0852: NADH:ubiquinone oxidoreductase 27 kD subunit (chain C)	0	0	0	2.96146e-05	2.09326e-05	0	0	0	2.58946e-05	0	3.18929e-05	0	0	0	2.33255e-05	0	0	1.80407e-05	1.10152e-05	1.49422e-05	0	0	1.93882e-05	7.79727e-06	1.65162e-05	0	0	0	0	0	0	0	3.94439e-05	0	0	0	0	0	0	6.47729e-05	1.45328e-05	0	0	0	0	1.24386e-05	1.96595e-05	6.07613e-05	3.55425e-05
COG0853: Aspartate 1-decarboxylase	0	0	3.78594e-05	4.09731e-05	0	5.46462e-05	2.41653e-05	3.92378e-05	0	3.35655e-05	9.86006e-05	0	2.81262e-05	7.72001e-06	0.000252994	0.000180877	7.88605e-05	0.000113322	8.82742e-05	5.15879e-05	5.14047e-05	6.27379e-05	0.000197482	0.000128876	2.61943e-05	3.66758e-05	3.57157e-05	8.02612e-05	0	0	0.000203397	2.72031e-05	0.00017063	5.04728e-05	1.30207e-05	0	2.92635e-06	0.000123931	4.86931e-05	0.00013871	0.000108904	4.09167e-05	0	3.95127e-05	4.72534e-05	7.5656e-05	1.61304e-05	0.000115898	9.51514e-05
COG0856: Orotate phosphoribosyltransferase homolog	0	0	0	7.75876e-05	0	2.43747e-05	0	0	0	3.7909e-05	0	3.13501e-05	3.40444e-05	9.97015e-05	2.97982e-06	0	3.45642e-05	2.62209e-05	3.65815e-05	0	2.32744e-05	2.14559e-05	0	0	5.71877e-05	0	0	2.23465e-05	0	0	0	4.04235e-05	2.04462e-05	0	0	3.63728e-05	2.11042e-05	4.86636e-05	8.57363e-06	3.42388e-05	4.76515e-05	0	0	1.61742e-05	2.0005e-05	2.58311e-05	0	2.12827e-05	1.74096e-05
COG0861: Tellurite resistance membrane protein TerC	0	0	1.92914e-05	0	2.4199e-05	0	0	0	0	0	0	0	2.29519e-05	7.22048e-06	2.03487e-05	0	9.97927e-06	2.37497e-05	3.9202e-05	2.55889e-05	2.56324e-05	2.02521e-05	3.13724e-05	2.12001e-05	9.66331e-06	0	0	0	0	0	0	1.85457e-05	3.11018e-05	0	0	0	0	3.92336e-05	2.55026e-05	4.62701e-06	1.85786e-05	0	4.55342e-05	2.60029e-05	1.10129e-05	4.38028e-05	3.50968e-05	1.98266e-05	3.39616e-05
COG1003: Glycine cleavage system protein P (pyridoxal-binding), C-terminal domain	3.04451e-05	2.82104e-05	1.68567e-05	0	4.10255e-05	0	0	5.9729e-05	2.42708e-05	2.99201e-05	3.41745e-05	2.84855e-05	4.50047e-05	1.53551e-05	3.88794e-05	1.64739e-05	2.25206e-05	2.43791e-05	1.96687e-05	2.94097e-05	2.44346e-05	4.73316e-05	2.74512e-05	7.53593e-05	2.60461e-05	0	4.22475e-05	4.74668e-05	1.90771e-05	2.96218e-05	3.2565e-05	2.81434e-05	5.12218e-05	0	0	3.54797e-05	3.18222e-05	4.11696e-05	3.48033e-05	5.01097e-05	2.60672e-05	4.03291e-05	4.82308e-05	4.49026e-05	8.60166e-05	4.39131e-05	7.81373e-05	4.13207e-05	5.28776e-05
COG1005: NADH:ubiquinone oxidoreductase subunit 1 (chain H)	0	2.57827e-05	0	0	0	2.20219e-05	0	0	0	0	2.08452e-05	0	1.026e-05	0	0.000160916	0	6.4546e-05	3.70023e-05	2.44576e-05	3.91535e-05	1.73348e-05	3.50486e-05	1.52283e-05	6.20869e-05	6.66262e-05	0	0	0	0	0	0	0	3.08385e-05	0	0	0	0	1.59163e-05	9.03314e-06	5.98256e-05	4.4374e-05	3.68789e-05	0	0	2.33685e-05	5.2878e-05	7.64879e-05	0.000116823	5.94663e-05
COG1006: Multisubunit Na+/H+ antiporter, MnhC subunit	1.97631e-05	5.26515e-05	9.23381e-05	7.80456e-05	1.88497e-05	7.85229e-05	5.4405e-05	0.000146571	1.6455e-05	9.10269e-05	0	0	0.000126812	0.000229162	2.02346e-05	1.85866e-05	2.8071e-05	0	4.66805e-05	4.97701e-05	5.04172e-05	6.16384e-05	0	3.43267e-05	7.9754e-05	3.52765e-05	0	4.48832e-05	0.000136934	0	4.85847e-05	2.08919e-05	6.19757e-05	0	7.65312e-05	0.000122951	7.72682e-05	4.19254e-05	2.24433e-05	4.58457e-05	2.92828e-05	0	1.12092e-05	6.06888e-05	3.88152e-05	3.50947e-05	2.81079e-05	2.34142e-05	6.05339e-06
COG1007: NADH:ubiquinone oxidoreductase subunit 2 (chain N)	0	1.00592e-05	1.33622e-05	0	1.30527e-05	0	0	0	8.0226e-06	0	0	0	5.85096e-06	7.41255e-06	2.60549e-05	6.28568e-06	1.58175e-05	2.29855e-05	1.23665e-05	0	2.50523e-05	2.49633e-05	0	3.92709e-05	1.59471e-05	0	1.39608e-05	0	2.17447e-05	0	0	1.00642e-05	2.23397e-05	0	0	0	1.33459e-05	1.71578e-05	1.72908e-05	4.60651e-05	0	3.25359e-05	1.5613e-05	1.95756e-05	9.31476e-06	1.88294e-05	3.05246e-05	6.8509e-05	1.85153e-05
COG1008: NADH:ubiquinone oxidoreductase subunit 4 (chain M)	3.1031e-05	0.000120907	4.70226e-05	5.50235e-05	5.67532e-05	5.25133e-05	3.47846e-05	3.80476e-05	8.60361e-05	5.92371e-05	9.17983e-05	5.05496e-05	0.000140184	5.27205e-05	0.000150927	6.85809e-05	7.7945e-05	6.45545e-05	5.77051e-05	0.000148032	0.000125844	0.000144791	0.000108514	0.000138827	9.76169e-05	0.000105022	0.000211961	0.000114233	9.3742e-05	7.8335e-05	5.8224e-05	7.00561e-05	0.000142037	6.40777e-05	5.51084e-05	7.43046e-05	0.000106997	9.06698e-05	0.000120891	8.33999e-05	8.45829e-05	8.10308e-05	8.74188e-05	7.10651e-05	0.000109875	0.000161143	0.000199554	0.000162145	0.000184771
COG1009: Membrane H+-translocase/NADH:ubiquinone oxidoreductase subunit 5 (chain L)/Multisubunit Na+/H+ antiporter, MnhA subunit	4.98868e-05	8.86696e-05	5.72273e-05	2.53338e-05	3.42384e-05	3.31947e-05	4.2804e-05	2.7499e-05	7.12853e-05	5.99639e-05	8.67748e-05	3.4364e-05	4.98055e-05	3.12477e-05	0.000100934	5.85666e-05	4.94773e-05	4.86524e-05	5.21486e-05	8.13611e-05	0.000100003	9.9354e-05	2.78712e-05	7.7815e-05	7.44414e-05	3.4882e-05	0.000160209	7.63218e-05	8.45581e-05	5.00389e-05	3.69257e-05	5.25326e-05	7.79558e-05	5.91581e-05	7.76081e-05	4.14104e-05	7.36988e-05	9.16464e-05	7.15806e-05	5.72231e-05	6.8892e-05	4.81384e-05	8.11676e-05	6.97753e-05	6.46505e-05	0.000101524	0.000150497	0.000107495	7.66241e-05
COG1010: Precorrin-3B methylase	0	0	0	0	0	0	0	0	0	0	0	0	2.31866e-05	1.36797e-05	7.28299e-06	0	0	0	0	6.61398e-06	0	0	0	5.69389e-06	1.54641e-05	0	0	0	0	0	0	1.92292e-05	2.21754e-06	0	0	0	0	0	1.33624e-05	0	0	0	0	0	0	1.51796e-05	1.84583e-05	0	0
COG1011: FMN and 5-amino-6-(5-phospho-D-ribitylamino)uracil phosphatase YigB, HAD superfamily (riboflavin biosynthesis)	0	0	0	2.99229e-05	0	0	6.45244e-05	1.96536e-05	0	3.98745e-05	0	0	6.09587e-05	7.88497e-05	1.38558e-05	0	3.72806e-05	0	0	0	1.57137e-05	4.52131e-05	0	1.44511e-05	7.79797e-05	3.05258e-05	0	0	0	0	0	0	2.07059e-05	0	0	0	0	0	1.22024e-05	3.46655e-05	0	2.47912e-05	1.14379e-05	0	4.24377e-05	0	0	2.06257e-05	2.04738e-05
COG1012: Acyl-CoA reductase or other NAD-dependent aldehyde dehydrogenase	0	0.000307586	0.000672824	0.000119657	0.000347197	0.000245778	0.000169941	0.00031612	0.000438881	0.000431469	0.000582967	0.000558107	0.000576354	0.000454198	2.02859e-05	0.000598982	0.000366677	0	0.000186179	0.000341691	0.000639214	0.000481307	8.87302e-05	0.000339483	0.000285898	3.32375e-05	0.000419663	0.00066907	0.000114736	0.000677828	0.000241622	2.99148e-05	0.000132816	0	0	0.000622409	0.000539501	0.00044083	0.000408326	0.000181504	0.000392814	0.000396723	0.000526029	0.000648021	0.000775146	0.000339854	0.000198334	0.000278351	0.00022909
COG1013: Pyruvate:ferredoxin oxidoreductase or related 2-oxoacid:ferredoxin oxidoreductase, beta subunit	0.0010473	0.00136067	0.0018401	0.00145688	0.00112199	0.00136094	0.00131544	0.00153382	0.00202737	0.00195808	0.00135577	0.00167384	0.00177126	0.00197227	0.00116604	0.00119333	0.00119976	0.00113888	0.000979713	0.00201111	0.00168868	0.00206048	0.00114996	0.00181773	0.00181536	0.00186108	0.00179981	0.00183024	0.00151528	0.0012662	0.000981799	0.00128618	0.0018177	0.00109008	0.00131611	0.00154632	0.00190116	0.00119697	0.00224996	0.00220888	0.00141956	0.000843025	0.00133115	0.00101943	0.00202879	0.00184605	0.00205883	0.00246626	0.00119047
COG1014: Pyruvate:ferredoxin oxidoreductase or related 2-oxoacid:ferredoxin oxidoreductase, gamma subunit	0.000959341	0.00125607	0.00197698	0.00135948	0.00109651	0.00124554	0.00121752	0.0016506	0.00215387	0.0019589	0.00136741	0.00165019	0.00191817	0.00196785	0.00133388	0.00126944	0.00121926	0.00108338	0.00113281	0.00219684	0.00175043	0.00218411	0.00122017	0.00208415	0.00176125	0.00188849	0.00180363	0.00178827	0.00148783	0.00122896	0.000977636	0.00135544	0.00186373	0.00115925	0.00134485	0.00138854	0.00196836	0.00112796	0.00239857	0.00230371	0.00150697	0.000895332	0.00133776	0.00104686	0.00207707	0.00211485	0.00224778	0.0026914	0.00136613
COG1015: Phosphopentomutase	0.000106317	7.07214e-05	0.000203325	0	0.000105177	9.16574e-05	0.000152204	9.62602e-05	0.000145114	5.20844e-05	0.000150511	0.000171203	6.76438e-05	6.00628e-05	3.87809e-05	5.66166e-05	4.82889e-05	8.82722e-05	5.95525e-05	4.4176e-05	7.4753e-05	3.88165e-05	6.43772e-05	6.52194e-05	3.78893e-05	0.000122999	0.000119898	0.000124055	0.000203552	0.000140862	0	6.74674e-05	2.0248e-05	0	0	0.000211521	7.4207e-05	0.000125196	3.45976e-05	0	5.11846e-05	0.000133667	4.99799e-05	0.000103631	6.0328e-05	2.16858e-05	3.5876e-05	1.50397e-05	7.90935e-05
COG1022: Long-chain acyl-CoA synthetase (AMP-forming)	0	7.48572e-05	7.02512e-05	2.91432e-05	5.53152e-05	4.73882e-05	0	5.34985e-05	0.000104476	0.000128642	5.77863e-05	0	0.000150411	8.99244e-05	0.000251944	7.34283e-05	0.000182776	0.000127262	0.00014412	0.000256706	0.00017725	0.000205485	0.000149089	0.000343175	0.000135505	5.47772e-05	0.000153836	5.76756e-05	2.67332e-05	2.50424e-05	2.47863e-05	8.67112e-05	0.000158623	0	6.83487e-05	3.02994e-05	0.000106169	0.000145977	0.000126393	9.61699e-05	0.000102025	0.000236769	0.000237751	0.000104885	0.000127384	0.000299211	0.000612523	0.000257719	0.000364416
COG1024: Enoyl-CoA hydratase/carnithine racemase	0.000366641	0.000152612	0.000219843	0.000247707	0.000194089	0.000129558	0.000225935	0.000158006	0.000159281	0.000138122	0.000207307	0.000300384	0.000145662	0.000183804	4.83119e-05	0.000227606	0.000103705	0.000171157	0.000113892	0.00038485	0.000144766	0.00014174	0.000157253	0.000141534	0.000122868	0.000191946	0.000211347	0.000255954	0.000200007	0.000349805	0.000202457	0.000168686	5.20788e-05	0.000448051	0.000167488	0.000237736	0.000339094	0.000148926	0.000206741	0.00019209	0.000182308	0.000508496	0.000170497	0.000135216	0.000271635	0.0001268	0.000145994	0.000189285	0.000130074
COG1027: Aspartate ammonia-lyase	4.37369e-05	5.59874e-05	5.96004e-05	7.70303e-05	0	4.83041e-05	9.42516e-05	0.000152351	3.96142e-05	8.44358e-05	0	8.97984e-05	2.73723e-05	5.6558e-05	0.000219362	2.58988e-05	1.80491e-05	0	0	5.23485e-05	4.16248e-05	0.000120923	2.89287e-05	2.92178e-05	2.66655e-05	8.62258e-05	9.50468e-05	3.51493e-05	5.59945e-05	0	1.81278e-05	2.42853e-05	1.45272e-05	0	0	0.000125292	1.77144e-05	0	2.92963e-05	2.63004e-05	3.4509e-05	0	7.24161e-05	4.59878e-05	5.99481e-05	3.03637e-05	6.21611e-05	7.63704e-05	0.000188175
COG1028: NAD(P)-dependent dehydrogenase, short-chain alcohol dehydrogenase family	0.000232943	0.000285469	0.000268571	0.000125098	0.000199063	0.00016886	0.000188251	0.000211344	0.000382661	0.000210478	0.000127965	0.000340831	0.000278428	0.000266148	0.000286068	0.000302998	0.000266303	0.000294653	0.000291113	0.000267717	0.000375856	0.000610162	0.000307854	0.000321476	0.000242514	0.000173527	0.000189948	0.000261363	0.000370372	0.00028136	0.000218099	0.000240899	0.000236979	0.000142447	0.000209061	0.000111103	0.000440449	0.000269529	0.000299723	0.000195887	0.000294958	0.000470278	0.000278057	0.000402917	0.000259693	0.000365888	0.000520287	0.000304253	0.000472269
COG1029: Formylmethanofuran dehydrogenase subunit B	0.000229358	9.46377e-05	0.000284484	0.000308857	9.15763e-05	0.000333022	0.000407537	0.000238758	0.00010476	0.000382127	0.000151335	0.000414749	0.000360105	0.000676189	7.34404e-05	0.000104277	0.000139209	0.000238618	0.000154561	0.000195069	0.00031866	0.000160567	0.000128027	0.000124209	0.000746745	0.000355113	7.17837e-05	0.000395166	0.000319586	8.46482e-05	6.99416e-05	0.000147887	0.000208535	0.000113302	0.000158935	0.000508739	0.000156887	0.000167164	0.000186758	0.000274071	0.000306431	3.4171e-05	9.89307e-05	0.000239368	0.000505824	0.000108961	0.000101536	8.03541e-05	6.54489e-05
COG1034: NADH dehydrogenase/NADH:ubiquinone oxidoreductase 75 kD subunit (chain G)	0	0	0	0	0	0	0	0	1.47123e-05	0	0	0	1.96899e-05	1.89613e-05	0	7.57808e-05	2.9409e-05	0	0	0	0	3.86328e-05	0	2.60787e-05	8.25459e-05	0	0	0	0	0	0	0	4.52818e-05	0	0	0	0	3.62552e-05	1.6273e-05	5.7681e-05	5.69375e-05	0	8.61335e-05	0	0	3.25404e-05	1.30092e-05	2.97477e-05	0
COG1035: Coenzyme F420-reducing hydrogenase, beta subunit	0.00116924	0.000417868	0.00096183	0.00137652	0.000295874	0.00111772	0.00209637	0.00129474	0.000510579	0.0010101	0.000733966	0.00101479	0.00170116	0.00387635	0.000345019	0.000474471	0.000987895	0.00143918	0.00120291	0.0009013	0.00164762	0.000545866	0.000798988	0.000646452	0.00383391	0.00137645	0.000340478	0.00139837	0.00128456	0.000305037	0.000454511	0.000811742	0.00144592	0.000237462	0.000572656	0.00269518	0.000803687	0.00138023	0.000948861	0.00162924	0.00160959	0.000130606	0.000495221	0.00137294	0.00162927	0.000533086	0.00044838	0.000331808	0.000674592
COG1042: Acyl-CoA synthetase (NDP forming)	9.47575e-05	2.7194e-05	0.000130387	0.00014526	2.9579e-05	0.000135851	0.000211504	0.000290073	0.000200784	0.000213431	0.000163532	0.000232077	0.000137097	0.000189496	3.13564e-05	8.23729e-05	0.000109824	8.61853e-05	0.000105472	8.99262e-05	0.000133413	0.000109351	0.000122939	7.93973e-05	0.000156632	0.00029815	0.000180239	0.000137528	9.34752e-05	7.5412e-05	5.27848e-05	0.000112862	7.7969e-05	0	0.000114453	0.000150213	0.000113956	9.98256e-05	0.000162319	0.000112557	3.27281e-05	2.54344e-05	0.000128706	0.00010179	0.000162368	8.99975e-05	0.000115356	5.52053e-05	5.96176e-05
COG1045: Serine acetyltransferase	0	0	0	0	0	0	0	0	0	4.25536e-05	0	0	3.29023e-05	4.28979e-05	7.96693e-05	1.03311e-05	0	1.73787e-05	0	5.22623e-05	2.84144e-05	4.43484e-05	1.73851e-05	6.24463e-05	3.05376e-05	0	0	0	0	0	0	1.65924e-05	3.353e-05	0	0	0	4.10037e-05	2.74375e-05	2.14247e-05	7.24664e-05	9.42573e-06	2.14057e-05	2.44751e-05	1.12891e-05	1.07539e-05	5.46963e-05	6.53164e-05	4.95927e-05	3.50035e-05
COG1048: Aconitase A	0	0	0	2.66772e-05	0	9.841e-05	0.000344433	2.43608e-05	2.38914e-05	1.93149e-05	3.30686e-05	0	3.14155e-05	1.05561e-05	5.64921e-05	3.50912e-05	1.61482e-05	1.63362e-05	1.28448e-05	5.53255e-05	1.44453e-05	1.7492e-05	4.50321e-05	3.66005e-05	4.13367e-05	2.2692e-05	0.000100976	3.08208e-05	0	0	4.01602e-05	1.84273e-05	7.82424e-05	0	6.95161e-05	0	0	0	2.4922e-05	7.83996e-05	8.81998e-05	2.53529e-05	1.47012e-05	7.69937e-05	5.57343e-05	2.19638e-05	5.83573e-05	5.42749e-05	2.97888e-05
COG1051: ADP-ribose pyrophosphatase YjhB, NUDIX family	0	0	4.31358e-05	0	0	0	0	2.64823e-05	0	1.70688e-05	0	0	0	2.92527e-05	5.28734e-05	0	0	0	0	0	1.85507e-05	7.6172e-06	0	2.19688e-05	2.64543e-05	0	0	0	0	0	0	0	1.88656e-05	0	0	0	0	0	1.44609e-05	1.03809e-05	0	0	0	0	1.64733e-05	3.80796e-05	1.31023e-05	2.36171e-05	4.69033e-05
COG1052: Lactate dehydrogenase or related 2-hydroxyacid dehydrogenase	0	0	0	0	0	0	0	0	0	0	0	0	0	0	1.17395e-05	0	0	0	0	2.23762e-05	0	0	0	7.6474e-06	1.903e-05	0	0	0	0	0	0	0	0	0	0	0	9.81045e-06	0	3.08304e-05	1.47363e-05	0	5.47941e-05	0	0	7.33997e-06	1.77627e-05	1.19118e-05	7.79424e-06	1.09741e-05
COG1053: Succinate dehydrogenase/fumarate reductase, flavoprotein subunit	0.000535152	0.00092061	0.000844376	0.000904622	0.000798203	0.000793553	0.000804742	0.000705716	0.00102946	0.000983216	0.00107141	0.000432397	0.00159407	0.00107729	0.00169184	0.000937501	0.00109652	0.00101544	0.00131011	0.00142661	0.00121376	0.00171828	0.000867425	0.001773	0.00130851	0.000767484	0.00159494	0.00125622	0.00086813	0.000677336	0.000857529	0.000759485	0.0013068	0.000943792	0.00109321	0.000709742	0.00106684	0.00127254	0.000883936	0.00110716	0.0012538	0.00121775	0.000929913	0.000972091	0.00119997	0.0014149	0.00208534	0.00147796	0.001552
COG1055: Na+/H+ antiporter NhaD or related arsenite permease	0	2.05429e-05	1.86532e-05	1.6951e-05	2.18014e-05	2.87487e-05	0	0	3.2611e-05	4.10459e-05	5.41949e-05	0	4.9471e-05	1.58687e-05	0.000156685	3.73442e-05	3.00584e-05	4.1601e-05	3.01459e-05	4.50228e-05	4.36223e-05	6.2901e-05	2.61958e-05	7.03839e-05	1.822e-05	0	0	2.19262e-05	0	0	0	5.70141e-05	6.00307e-05	0	0	0	1.36445e-05	1.94635e-05	5.13112e-05	2.6059e-05	4.07284e-05	2.73727e-05	4.37024e-05	3.87075e-05	3.1601e-05	0.000122362	0.000103358	4.88006e-05	0.000124889
COG1057: Nicotinate-nucleotide adenylyltransferase NadD	0	0	2.39179e-05	0	0	0	0	0	0	0	0	0	1.18904e-05	1.86551e-05	1.01029e-05	0	0	0	0	5.15353e-06	9.33045e-06	0	0	8.75969e-06	1.9011e-05	0	0	0	0	0	0	0	5.13697e-06	0	0	2.44002e-05	1.86561e-05	0	1.23804e-05	8.35395e-06	1.03554e-05	0	0	0	0	5.46813e-06	1.44905e-05	1.85239e-05	0
COG1060: 2-iminoacetate synthase ThiH/Menaquinone biosynthesis enzymes MqnC and MqnE	0	0	0	0	0	0	0	0	0	0	1.76982e-05	0	1.55713e-05	3.14201e-05	3.39511e-05	0	1.62142e-05	0	0	2.57608e-05	1.07771e-05	0	3.24895e-05	7.23405e-06	5.65078e-05	0	0	0	0	0	0	0	9.86659e-05	0	0	0	0	2.24001e-05	8.98382e-06	5.34603e-05	0	0	0	0	0	9.53638e-06	1.10636e-05	5.33177e-05	1.77861e-05
COG1063: Threonine dehydrogenase or related Zn-dependent dehydrogenase	0.00374417	0.00294483	0.00413007	0.00112979	0.00285211	0.00558575	0.00211735	0.00415591	0.00461284	0.00444481	0.00176805	0.00246517	0.00145377	0.00222212	0.000210463	0.00104479	0.000689365	0.000844863	0.000883924	0.00214503	0.00193719	0.00220875	0.00150827	0.000788966	0.000976488	0.00115387	0.00128463	0.00744076	0.00499199	0.00476536	0.00410881	0.00325676	0.000373855	0.00363394	0.00260688	0.00215865	0.00259464	0.00112312	0.000579541	0.000737328	0.00293824	0.000396132	0.00177814	0.00169371	0.00249476	0.00126506	0.00142307	0.00107323	0.000751077
COG1070: Sugar (pentulose or hexulose) kinase	3.78026e-05	2.77349e-05	8.50728e-05	6.16527e-05	2.27737e-05	4.80391e-05	4.58767e-05	2.04958e-05	5.5121e-05	8.36111e-05	2.7605e-05	2.68989e-05	0.000116638	8.774e-05	0.000169287	0.000122779	7.17702e-05	6.81041e-05	6.16403e-05	0.000240479	7.68403e-05	0.000259234	4.61677e-05	0.000242445	0.000118041	5.81614e-05	5.87793e-05	3.66171e-05	0.000167901	4.1353e-05	6.86371e-05	3.59976e-05	0.000117171	4.26642e-05	7.22299e-05	5.18237e-05	0.000177207	8.68336e-05	0.000303802	0.000302483	0.000109639	4.13241e-05	0.000106375	5.44852e-05	0.000128804	0.00036962	0.00017167	0.000579647	0.000126005
COG1079: ABC-type guanosine uptake system NupNOPQ, permease subunit NupQ	0	2.0014e-05	4.89723e-05	0	0	2.6057e-05	0	2.10228e-05	0	2.24187e-05	0	2.56693e-05	3.38211e-05	3.03647e-05	4.20429e-06	0	0	0	0	4.19375e-06	1.931e-05	1.58056e-05	0	6.1771e-06	1.35759e-05	0	0	0	0	0	3.14785e-05	3.53518e-05	1.48079e-05	0	0	2.56582e-05	0	0	2.03495e-05	2.48245e-05	1.69858e-05	0	0	0	3.46363e-05	2.73833e-05	1.80128e-05	2.21447e-05	0
COG1080: Phosphoenolpyruvate-protein kinase (PTS system EI component in bacteria)	6.23075e-05	0	0	0	4.55851e-05	0	0	0	0	3.90425e-05	0	4.89963e-05	5.75606e-05	6.48207e-05	8.09465e-06	4.41622e-05	1.80498e-05	0	0	0.000135737	2.96172e-05	6.03876e-05	1.83647e-05	5.25755e-05	8.18046e-05	0	3.63424e-05	3.43986e-05	8.15197e-05	0	0	0.000109174	4.30254e-05	3.92847e-05	0	0	4.87996e-05	4.29064e-05	0.000147552	7.86081e-05	2.98671e-05	0.000174788	3.66705e-05	2.5267e-05	8.46365e-05	9.54472e-05	5.62074e-05	9.67452e-05	8.34098e-06
COG1102: Cytidylate kinase	0	0	2.34075e-05	1.98553e-05	0	4.37951e-05	3.2151e-05	4.78709e-05	0	5.71632e-05	0	0	3.04097e-05	5.18107e-05	0	0	0	1.71895e-05	0	2.61648e-05	2.90432e-05	0	0	1.24504e-05	3.26446e-05	6.10407e-05	0	0	3.5482e-05	0	0	2.58871e-05	2.48547e-05	0	2.25396e-05	6.91791e-05	3.83812e-06	0	1.40564e-05	2.84209e-05	0	0	0	2.09765e-05	3.58599e-05	1.74915e-05	0	0	1.45345e-05
COG1105: 1-phosphofructokinase or 6-phosphofructokinase II	0	0	0	0	0	0	0	0	1.79864e-05	0	2.73887e-05	0	0	0	0	0	0	0	0	0	0	3.14595e-05	0	0	0	0	0	0	0	0	0	0	8.69793e-06	0	0	0	0	2.85181e-05	1.65103e-05	9.8033e-06	0	5.01927e-05	0	0	0	0	0	1.66172e-05	0
COG1109: Phosphomannomutase	0.000311072	0.000820542	0.000475876	0.000304212	0.000539942	0.00044214	0.000395921	0.000416499	0.000809763	0.000608152	0.000632738	0.000353365	0.000902566	0.000580635	0.001192	0.0005463	0.000675733	0.00068987	0.000568833	0.00107191	0.00121014	0.00123322	0.00106654	0.00141612	0.000891795	0.000385282	0.000893939	0.00117305	0.000604396	0.000259005	0.000487336	0.0004038	0.000756983	0.000569345	0.000359043	0.000451387	0.00117164	0.000639177	0.00093025	0.000703234	0.000463457	0.000847187	0.000989315	0.000798555	0.000838497	0.00161894	0.00204416	0.00115814	0.00147066
COG1115: Na+/alanine symporter	0	2.89764e-05	0	0	0	0	0	2.08089e-05	0	4.20241e-05	0	0	4.88169e-05	3.41982e-05	4.86914e-05	0	2.9216e-05	0	7.6109e-06	2.60804e-05	0	5.99453e-05	1.39273e-05	7.43368e-05	7.67084e-06	0	4.37657e-05	0	0	0	0	5.82818e-05	2.67069e-05	0	0	0	7.10453e-05	0	2.55565e-05	3.86207e-05	0	0	0	0	7.38265e-05	1.91468e-05	3.88114e-05	5.55457e-05	2.46505e-05
COG1120: ABC-type cobalamin/Fe3+-siderophores transport system, ATPase component	0	0	0	0	0	0	0	0	0	1.73202e-05	0	0	1.6277e-05	0	2.58919e-05	3.36235e-05	2.20283e-05	0	4.85831e-05	0	0	1.6571e-05	0	1.87477e-05	6.88417e-06	0	0	0	0	0	0	0	1.08408e-05	0	0	0	0	1.25433e-05	1.56798e-05	2.48766e-05	0	8.39588e-05	4.29102e-05	2.15545e-05	1.67491e-05	1.15857e-05	1.05528e-05	2.12116e-05	1.21145e-05
COG1122: Energy-coupling factor transporter ATP-binding protein EcfA2	0	0	0	0	0	0	0	0	0	0	0	0	0	2.26496e-05	0	0	1.57063e-05	0	0	1.02679e-05	0	0	0	1.30903e-05	2.84583e-05	0	0	0	0	0	0	0	1.0301e-05	0	0	0	0	0	8.5002e-06	0	0	0	0	0	0	2.12905e-05	4.34632e-06	8.78795e-06	0
COG1124: ABC-type dipeptide/oligopeptide/nickel transport system, ATPase component	0	0	0	0	0	1.75217e-05	4.05463e-05	0	2.05827e-05	7.27901e-05	0	0	6.22514e-06	0	0	0	2.38759e-05	3.42696e-05	0	6.68094e-06	2.55374e-05	2.574e-05	0	0	3.15246e-05	8.88392e-05	0	0	0	0	0	0	0	0	0	0	1.02452e-05	0	5.99323e-05	9.68267e-05	0	0	0	0	0.000112265	3.70942e-05	1.45028e-05	0	0
COG1126: ABC-type polar amino acid transport system, ATPase component	0	0	0	0	0	4.22709e-05	2.0059e-05	0	0	3.18604e-05	0	0	4.00628e-05	3.74023e-05	1.94295e-05	1.92266e-05	0	0	0	4.29648e-05	2.10952e-05	5.94232e-05	0	3.75928e-05	2.83537e-05	0	0	1.81718e-05	0	0	0	5.39565e-05	2.25166e-05	0	0	0	7.60138e-05	1.11741e-05	2.70685e-05	1.97516e-05	0	0	0	0	4.82449e-05	2.67147e-05	3.6247e-05	3.67562e-05	0
COG1129: ABC-type sugar transport system, ATPase component	0	0	0	0	1.807e-05	0	0	0	0	1.88821e-05	0	0	5.45357e-05	1.69741e-05	4.62249e-05	4.43885e-05	0	0	0	0.000176368	2.7544e-05	4.90483e-05	5.82752e-05	8.58222e-05	0.000107416	0	0	0	0	0	0	0	5.50918e-05	0	0	0	9.4332e-05	0	0.000153532	0.000145541	5.40557e-05	0	1.31752e-05	2.05477e-05	3.29637e-05	0.000123013	6.30165e-05	7.38572e-05	5.78108e-05
COG1139: L-lactate utilization protein LutB, contains a ferredoxin-type domain	5.28798e-05	0.000156394	0.000178214	6.82227e-05	0.000127005	9.13041e-05	6.29256e-05	0.000165345	0.000181002	0.000111016	0.000102949	7.49003e-05	0.000314317	0.000159346	0.000131526	0.000100935	6.12382e-05	6.92295e-05	0.000192004	0.00029732	0.000153329	0.000289882	0.000112184	0.000221234	0.00020179	4.61049e-05	0.000216477	0.000579994	0.000157398	6.6139e-05	0.000109359	0.000118642	0.000136727	0.00011599	5.41975e-05	0.000123524	0.000207682	0.000170127	0.000133108	8.32735e-05	9.66972e-05	0.000146899	0.000222509	0.000210057	9.64693e-05	0.000237429	0.000281553	0.00028085	0.00014777
COG1142: Fe-S-cluster-containing hydrogenase component 2	0.00021535	7.75248e-05	0.000422509	0.00077293	0.000123899	0.000675893	0.000510613	0.000303679	0.000120782	0.000298883	0.000143565	0.000434466	0.000414305	0.0019725	4.54987e-05	0.000125907	0.000259438	0.00032273	0.000324507	0.000179267	0.000354447	0.000158268	0.000111032	8.72225e-05	0.000698727	0.000229824	0	0.000233395	0.000545994	0.000224963	0.000246488	0.000259267	0.000293638	0	0.000171043	0.000765468	0.00022402	0.000250543	0.00018819	0.000227935	0.000146178	0	0.000177631	0.000568377	0.000215957	9.31547e-05	6.79732e-05	3.7549e-05	5.95456e-05
COG1143: Formate hydrogenlyase subunit 6/NADH:ubiquinone oxidoreductase 23 kD subunit (chain I)	0	0	0	5.10232e-05	0	0	0	0	0	0	1.52822e-05	0	0	6.00621e-05	5.86714e-05	0	2.39281e-05	0	9.49331e-06	2.58859e-05	0	0	1.56538e-05	1.40332e-05	2.56929e-05	0	0	6.81173e-05	0	0	1.71079e-05	0	4.63406e-05	0	0	2.51882e-05	0	0	1.52222e-05	6.53783e-05	1.58884e-05	0	0	5.6625e-05	1.16403e-05	7.53144e-06	3.44722e-05	6.09616e-05	2.38387e-05
COG1144: Pyruvate:ferredoxin oxidoreductase or related 2-oxoacid:ferredoxin oxidoreductase, delta subunit	3.52399e-05	8.54281e-05	0.000149084	7.08458e-05	2.85434e-05	0.000122137	0.000120231	5.04232e-05	0.000128784	0.000112001	0	0.000105318	0.000108299	0.000472147	5.07751e-06	4.98619e-05	2.51174e-05	0.000102447	7.56793e-05	4.9629e-05	5.105e-05	4.33352e-05	4.87119e-05	2.29833e-05	0.00025203	0	0	8.86295e-05	5.7817e-05	0	3.67237e-05	0.000169226	2.0827e-05	0	0	0.000321577	1.35133e-05	1.97334e-05	1.71788e-05	1.72907e-05	3.32979e-05	0	1.70345e-05	0.000196723	6.78115e-05	3.15062e-05	1.77986e-05	0	6.49952e-06
COG1145: Ferredoxin	0.00164692	0.0018038	0.0019636	0.00232166	0.00192234	0.00115432	0.00181511	0.0009255	0.00150128	0.00173022	0.00100404	0.00121337	0.00234908	0.00311447	0.00125947	0.00352891	0.00270173	0.00233618	0.000934452	0.00322994	0.00216326	0.0025657	0.00118229	0.00182716	0.00263878	0.00241533	0.00102081	0.0036441	0.00262803	0.000929679	0.00160927	0.00147986	0.00174198	0.0016038	0.000981398	0.002214	0.00313325	0.00218758	0.00789694	0.00582719	0.0033047	0.00123514	0.00164407	0.00212281	0.0013195	0.00514004	0.0010686	0.00832599	0.00192701
COG1146: NAD-dependent dihydropyrimidine dehydrogenase, PreA subunit	0.000146862	0.000104415	0.000300341	0.000393036	0.000159328	0.000392119	0.00026126	0.000235384	0.000130107	0.000270089	0.00019618	0.000121521	0.000652034	0.000690024	0.000191655	0.000102001	0.000158906	0.000229049	0.000379093	0.000214526	0.000197767	0.000206657	0.000103218	0.000143454	0.000462543	0.000193115	0.000186561	0.000171347	0.000485641	0.000109451	0.000208668	0.000420542	0.0002008	0.000100092	0.000160755	0.000312827	0.000132815	0.000136436	0.000127181	0.000191751	0.000150722	0.000108312	9.26637e-05	0.000210047	0.000207439	9.50353e-05	0.000117564	7.65967e-05	0.000190738
COG1148: Heterodisulfide reductase, subunit A (polyferredoxin)	0.000104567	0.000487025	0.000194087	0.000353583	0.000216243	0.000395944	0.000315829	0.000388603	0.000360638	0.000737429	0.000682045	0.000125654	0.000284149	0.000160042	0.000418318	0.00033825	0.000234241	0.000263221	0.000207484	0.000268811	0.000150349	0.000277459	0.000283036	0.000279057	0.000328187	0.000477831	0.000350737	0.000325616	0.000211685	0.000156863	0.00042531	0.000124933	0.000745855	0.000186989	0.000210933	0.000161303	0.000205213	0.000333467	0.000324704	0.000437235	0.000283036	0.000155652	0.000213752	0.000212517	0.000270521	0.000298911	0.000184187	0.000308042	0.000358407
COG1150: Heterodisulfide reductase, subunit C	0.000238877	8.46933e-05	0.000199915	0.000315608	7.32869e-05	0.000245431	0.00034063	0.000296874	0.000133378	0.000365052	0.000185557	0.000161253	0.000303137	0.000679665	6.34454e-05	0.000100042	0.00024554	0.000223808	0.000260382	0.000163943	0.000320368	0.000110802	0.000161808	0.000118881	0.00043414	0.000268382	0	0.000169893	0.000283672	0	9.59229e-05	0.000193279	0.000158303	0	0.000104763	0.000510727	0.000142389	0.000243255	0.00019511	0.000280034	0.000276577	0	0.000102356	0.000239557	0.000231452	0.000110032	4.8096e-05	5.00132e-05	0.000101023
COG1151: Hydroxylamine reductase (hybrid-cluster protein)	4.79311e-05	3.08339e-05	0.000136947	0.000362693	2.27973e-05	0.000172753	0.000294431	0.000116359	6.25836e-05	0.000163011	9.08408e-05	0.000130141	0.000206745	0.000558528	0	0	0	0	0	1.19008e-05	2.85224e-05	0	1.07344e-05	0	3.17152e-05	0.000133813	2.47369e-05	0.000143917	0.000276118	0.000107019	4.50426e-05	6.4407e-05	0.000147545	0	7.09729e-05	0.000156541	1.41681e-05	2.15887e-05	1.23383e-05	2.07191e-05	1.80506e-05	0	1.64589e-05	1.30124e-05	2.20363e-05	1.15014e-05	0	0	0
COG1154: Deoxyxylulose-5-phosphate synthase	0	1.95357e-05	0	0	2.0802e-05	0	0	0	0	3.44545e-05	3.17875e-05	0	3.77052e-05	0	6.35938e-05	2.92695e-05	1.50573e-05	0	3.29163e-05	7.06721e-05	1.87251e-05	4.54943e-05	1.6507e-05	5.56645e-05	3.47922e-05	0	2.57071e-05	0	0	0	0	1.93489e-05	6.59065e-05	0	0	0	2.13459e-05	5.45119e-05	3.19256e-05	6.45808e-05	1.90154e-05	5.27404e-05	4.05183e-05	1.54914e-05	1.03902e-05	5.8406e-05	5.91982e-05	8.59772e-05	4.6586e-05
COG1155: Archaeal/vacuolar-type H+-ATPase catalytic subunit A/Vma1	0.000212124	0.000460635	0.0004799	0.000500543	0.000251787	0.000328724	0.000479128	0.00047003	0.000578177	0.000485567	0.000408434	0.00050617	0.000679188	0.00057029	0.00018855	0.000451269	0.00029436	0.000332805	0.000205973	0.000274266	0.000352029	0.000337917	0.000190542	0.000264314	0.000793877	0.000469862	0.000662498	0.000584351	0.000410498	0.000318808	0.000441979	0.000272154	0.000533601	0.000215646	0.000314729	0.000605538	0.000620879	0.00025464	0.000568597	0.000582154	0.00032676	0.00027286	0.000269558	0.000339805	0.000773458	0.00035564	0.000377146	0.000364389	0.000187068
COG1156: Archaeal/vacuolar-type H+-ATPase subunit B/Vma2	0.00248472	0.00168149	0.00229831	0.00162588	0.00182724	0.0016785	0.00199116	0.00146536	0.00218229	0.00175934	0.00161747	0.00181165	0.00189903	0.00163348	0.000617673	0.00163894	0.00102139	0.00134064	0.000991496	0.00117573	0.00119269	0.00146053	0.00113237	0.00106833	0.00157009	0.00183789	0.00230233	0.00182358	0.00252977	0.00226299	0.00159209	0.00197332	0.00104222	0.00259627	0.00166896	0.00213786	0.00189359	0.00123292	0.00117015	0.00104415	0.00136846	0.00101896	0.0013065	0.00150683	0.00198585	0.000973465	0.00138298	0.000997733	0.000774283
COG1164: Oligoendopeptidase F	0	0	1.68054e-05	0	0	2.80787e-05	2.98657e-05	0	0	0	3.28486e-05	0	0	0	0	0	1.66388e-05	2.47983e-05	1.96128e-05	0	0	0	2.54321e-05	1.39572e-05	8.42415e-06	0	0	0	0	0	0	0	1.1072e-05	0	0	0	0	8.89706e-05	0	4.51965e-05	1.93121e-05	2.26047e-05	0	0	0	1.35665e-05	8.53066e-06	9.0188e-05	0
COG1166: Arginine decarboxylase (spermidine biosynthesis)	3.8307e-05	4.66711e-05	5.78401e-05	7.50875e-05	4.0976e-05	5.88998e-05	0	9.20309e-05	8.08453e-05	5.97561e-05	8.62576e-05	3.38989e-05	0.000154477	0.000102945	0.000167477	6.08886e-05	7.21386e-05	5.64731e-05	0.000223879	6.30989e-05	7.2158e-05	6.32966e-05	6.84479e-05	0.00017071	9.94504e-05	3.06859e-05	0	8.93984e-05	0	3.91447e-05	3.80482e-05	8.6708e-05	0.000132031	6.19796e-05	2.78904e-05	3.41348e-05	0.000108673	5.7732e-05	6.78375e-05	0.000128762	7.52287e-05	4.04207e-05	7.30391e-05	7.78822e-05	4.38097e-05	9.6101e-05	0.000173093	7.76215e-05	0.000125007
COG1167: DNA-binding transcriptional regulator, MocR family, contains an aminotransferase domain	0	0	0	0	0	0	0	0	0	1.52222e-05	0	0	1.05062e-05	3.63026e-05	3.28549e-06	0	0	0	0	9.8618e-05	0	2.40357e-05	0	4.50059e-05	0	0	1.93488e-05	0	0	0	0	0	2.52888e-05	0	0	0	2.99092e-05	0	3.47457e-05	3.11251e-05	2.4437e-05	0	0	0	1.85268e-05	5.12773e-05	1.85846e-05	3.04696e-05	0
COG1168: Bifunctional PLP-dependent enzyme with beta-cystathionase and maltose regulon repressor activities	0	0	0	0	0	0	0	0	0	0	0	0	1.68817e-05	1.18549e-05	3.48876e-05	0	0	0	0	0	1.6402e-05	7.77946e-06	0	2.27906e-05	0	0	0	0	0	0	0	0	1.2257e-05	0	0	0	2.29234e-05	0	7.29287e-06	5.21333e-06	0	0	0	0	1.89182e-05	1.51335e-05	1.78047e-05	8.66181e-06	2.50165e-05
COG1169: Isochorismate synthase EntC	0	0	0	0	0	0	0	0	0	0	0	0	0	0	0	0	0	0	0	0	0	1.16285e-05	0	1.18253e-05	0	0	0	0	0	0	0	0	0	0	0	0	0	0	0	6.22426e-06	0	4.20703e-05	1.12248e-05	0	0	6.49793e-06	2.13861e-05	8.10007e-06	0
COG1171: Threonine deaminase	0	0	0.000255156	0	0.000186591	0	0	3.91002e-05	0	0	0.000346003	0	1.04176e-05	0	9.51102e-06	1.37522e-05	0	0	0	7.28276e-05	0	3.20149e-05	1.18633e-05	2.51451e-05	8.28403e-06	0	0	0	0	0	0	0	6.22031e-05	0	0	0	0	0	8.93317e-05	0.000101357	0	0	0.000234044	0	4.21708e-05	7.38598e-05	0	0.000128253	9.0575e-06
COG1172: Ribose/xylose/arabinose/galactoside ABC-type transport system, permease component	0	0	4.19739e-05	0	0	0	0	2.09032e-05	0	1.27194e-05	0	0	2.27364e-05	5.49939e-05	1.054e-05	0	0	0	0	0.000100779	0	3.24864e-05	0	2.19915e-05	3.37066e-05	0	0	0	0	0	0	9.67327e-06	2.46133e-05	0	0	0	3.19016e-05	0	6.96912e-05	4.03194e-05	2.74024e-05	0	0	8.35332e-06	3.83185e-05	6.24776e-05	4.58332e-05	3.29521e-05	0
COG1173: ABC-type dipeptide/oligopeptide/nickel transport system, permease component	2.89074e-05	5.62421e-05	6.94713e-05	0	3.85602e-05	4.91838e-05	9.17721e-05	1.67544e-05	6.38284e-05	0.0001205	3.67454e-05	5.62413e-05	3.81784e-05	5.23134e-05	2.50731e-05	3.80101e-05	3.96391e-05	3.24933e-05	0	5.88121e-05	9.08453e-05	0.000181937	5.17396e-05	6.12057e-05	0.000104255	0.000161846	3.00877e-05	2.36632e-05	0.000146281	4.40918e-05	4.69959e-05	1.62511e-05	2.09006e-05	8.79983e-05	5.48346e-05	3.34616e-05	0.000152515	4.18213e-05	0.000143852	0.000143439	3.76101e-05	1.9919e-05	6.65745e-05	7.16448e-05	0.000323656	0.000112509	9.01281e-05	3.47796e-05	2.04122e-05
COG1175: ABC-type sugar transport system, permease component	0	1.80836e-05	0	1.85353e-05	2.15348e-05	0	0	0	0.000116019	9.68209e-05	0.000178722	0	4.1505e-05	5.1591e-05	6.1465e-05	9.60595e-05	2.34151e-05	3.70947e-05	6.37605e-05	0.000609934	0.000123172	0.000163201	6.7866e-05	0.000228671	0.000141106	1.90866e-05	0	0	8.20033e-05	0	0	2.87057e-05	0.000108449	0	0	0	0.000128908	4.69943e-05	0.000300913	0.000142902	0.000115928	0	8.90807e-05	0	0.000211887	0.000258604	0.000154206	0.000138347	0.000108888
COG1178: ABC-type Fe3+ transport system, permease component	0	2.34211e-05	3.53839e-05	0	0	0	0	0	1.18903e-05	0	0	0	5.36379e-05	3.24738e-05	1.69829e-05	0	0	0	0	3.68658e-05	0	4.74658e-05	0	4.43329e-05	2.46832e-05	0	0	2.65588e-05	0	0	1.8316e-05	1.70919e-05	2.58819e-05	0	0	0	3.36352e-05	0	3.13296e-05	2.24871e-05	3.33216e-05	0	0	0	7.04851e-05	6.91837e-06	2.80604e-05	0	2.60293e-05
COG1183: Phosphatidylserine synthase	0	1.18596e-05	0	0	0	0	0	0	0	0	0	0	0	2.54766e-05	1.56454e-05	0	0	0	0	1.91244e-05	0	0	0	5.55417e-06	4.26137e-06	0	0	0	0	0	0	0	0	0	0	0	0	0	0	0	0	0	0	0	1.4188e-05	0	7.92691e-06	0	2.70629e-05
COG1211: 2-C-methyl-D-erythritol 4-phosphate cytidylyltransferase	0	2.34278e-05	0	0	0	0	0	0	0	3.77128e-05	0	0	0	0	4.26768e-05	0	9.32605e-06	0	2.13063e-05	5.22762e-05	1.18318e-05	1.95047e-05	0	3.94448e-05	2.83904e-05	0	0	0	5.21634e-05	0	1.15356e-05	0	4.19507e-05	0	2.09769e-05	0	2.17896e-05	1.55971e-05	2.68425e-05	2.72895e-05	8.88941e-06	6.7697e-05	1.31919e-05	0	8.56835e-06	2.02869e-05	2.29545e-05	2.92835e-05	3.71082e-05
COG1213: Choline kinase	0	0	0	0	0	0	0	0	0	0	0	0	3.0175e-05	3.98711e-05	4.88458e-05	1.59344e-05	0	0	2.51547e-05	4.94821e-06	8.2674e-06	3.50685e-05	0	3.4097e-05	4.62599e-05	0	0	0	0	0	2.99737e-05	0	3.36651e-05	0	0	0	9.65001e-06	1.72928e-05	3.29298e-05	0	1.62419e-05	0	3.05881e-05	0	2.55545e-05	3.37375e-05	3.1459e-05	2.99837e-05	7.68406e-06
COG1216: Glycosyltransferase, GT2 family	0	0	0	0	0	0	0	0	0	0	0	0	0	0	1.12936e-05	0	0	0	0	0	0	0	0	0	5.09037e-06	0	0	0	0	0	0	0	5.39807e-06	0	0	0	0	0	0	8.8895e-06	0	0	0	0	0	0	1.51335e-05	6.77927e-06	5.27186e-06
COG1227: Inorganic pyrophosphatase/exopolyphosphatase	0	0	0	0	0	0	0	0	0	1.38396e-05	0	0	4.27308e-05	7.15901e-05	9.31477e-06	0	0	0	1.34907e-05	0	0	4.2096e-05	0	2.30314e-05	1.19884e-05	0	0	0	2.92605e-05	0	0	4.64765e-05	2.05224e-05	0	0	0	1.84169e-05	0	1.93894e-05	0	0	3.47955e-05	0	0	0	0	6.63307e-06	9.81014e-06	0
COG1229: Formylmethanofuran dehydrogenase subunit A	0.000109566	9.63019e-05	0.000117564	0.000338606	4.65305e-05	0.000195912	0.000497856	0.00027017	6.38832e-05	0.000252808	0.000176728	0.00022257	0.000332151	0.000553458	6.6703e-05	7.13513e-05	0.000151653	0.000181288	0.000215767	0.000178809	0.000271373	0.000102501	0.000136375	0.00011743	0.000773277	0.000280303	4.20031e-05	0.000261887	0.000240685	4.49474e-05	7.44995e-05	0.000116624	0.000260381	0	0.000126525	0.000571507	0.000172571	0.000240231	0.000205398	0.000294183	0.000306492	0	9.01184e-05	0.00027865	0.000267452	9.93212e-05	7.88468e-05	7.28582e-05	8.02195e-05
COG1235: Phosphoribosyl 1,2-cyclic phosphate phosphodiesterase	0	0	0	0	0	0	0	0	0	2.96769e-05	0	0	0	0	3.40005e-05	0	0	2.31439e-05	1.23344e-05	0	2.5843e-05	2.41596e-05	2.52815e-05	9.18152e-06	0	0	0	0	0	0	0	0	9.21533e-06	0	0	0	0	0	1.61313e-05	1.32535e-05	0	0	0	0	0	3.49463e-05	5.24235e-05	1.59009e-05	4.85454e-05
COG1249: Dihydrolipoamide dehydrogenase (E3) component of pyruvate/2-oxoglutarate dehydrogenase complex or glutathione oxidoreductase	0	1.52346e-05	0	0	0	0	0	0	0	0	0	0	0	0	9.83898e-06	0	1.76746e-05	0	0	5.24525e-06	9.59093e-06	9.04353e-06	0	7.34212e-06	0	0	0	0	0	0	0	1.51887e-05	3.99824e-06	0	0	0	1.17401e-05	0	4.23137e-06	5.66122e-06	0	0	0	0	0	8.03999e-06	1.23175e-05	8.02265e-06	1.09698e-05
COG1250: 3-hydroxyacyl-CoA dehydrogenase	0.000186257	9.12228e-05	0.000336848	0.000149442	0.000194948	0.00049494	0.000211328	0.00018589	0.00040265	0.000252861	9.19532e-05	0.00010065	0.000557256	0.000560249	0.000158102	0.000586549	0.000231517	0.000252182	0.000245141	0.000876391	0.000347766	0.000635907	0.00020873	0.000498361	0.000449735	0.000253017	0.000234705	0.000348285	0.000370424	0.00024533	0.000195957	0.000307818	0.00019426	0.000196908	4.20148e-05	0.000313243	0.000681933	0.000215392	0.000988493	0.000970201	0.000333663	0.000101939	0.000404671	0.00026238	0.000841709	0.000645658	0.000283329	0.00119671	0.000152717
COG1260: Myo-inositol-1-phosphate synthase	0.0255083	0.0253505	0.0199858	0.023949	0.0355614	0.0113055	0.0321675	0.0148654	0.0137931	0.0105018	0.0233004	0.0161446	0.00669904	0.00743053	0.00227282	0.00936756	0.0103239	0.0116674	0.0100348	0.00513137	0.0106456	0.0057463	0.0107454	0.0041883	0.00507495	0.0176805	0.0244436	0.0263866	0.0252977	0.0410101	0.0190228	0.0104068	0.00126825	0.0457468	0.0232077	0.0180601	0.00990527	0.0116291	0.00395971	0.00178237	0.0130664	0.0242141	0.0109223	0.0133803	0.00837181	0.00195975	0.00627381	0.00336176	0.00754205
COG1263: Phosphotransferase system IIC components, glucose/maltose/N-acetylglucosamine-specific	0	0	0	0	0	0	0	0	0	1.67427e-05	0	0	0	0	0	0	0	0	0	4.86018e-05	1.61784e-05	0	0	9.85917e-06	6.57967e-06	0	0	0	0	0	0	0	0	0	0	0	2.18604e-05	0	3.23504e-05	2.00089e-05	0	0	0	0	0	1.66565e-05	0	0	0
COG1269: Archaeal/vacuolar-type H+-ATPase subunit I/STV1	0.000117868	4.53518e-05	9.23993e-05	0.000153473	0	9.18469e-05	0.000152883	0.000101962	4.22635e-05	0.000136067	9.94653e-05	5.31458e-05	0.000186857	0.000331873	3.38708e-05	6.30004e-05	7.7505e-05	9.7475e-05	4.27284e-05	0.000114251	0.000133666	8.42289e-05	8.10382e-05	7.64252e-05	0.000316076	7.63435e-05	0	9.68497e-05	0.0001498	6.63685e-05	4.5785e-05	7.03423e-05	0.000100231	0	5.58794e-05	0.0001989	9.10923e-05	0.000142718	7.31896e-05	0.000150945	0.000127082	0	4.25569e-05	9.33231e-05	0.000133141	6.25052e-05	6.53289e-05	9.25257e-05	3.98711e-05
COG1274: Phosphoenolpyruvate carboxykinase, GTP-dependent	0.000522573	0.00137697	0.00108829	0.00159563	0.00090668	0.00132281	0.00112309	0.00136754	0.00106145	0.00171797	0.00242348	0.000657764	0.000799722	0.000392327	0.001653	0.00113123	0.00113308	0.00108596	0.000647726	0.000592873	0.000534164	0.000456814	0.000955653	0.000987102	0.00100979	0.00170495	0.00111095	0.00129801	0.000764596	0.000577304	0.00127789	0.000528099	0.00293209	0.0010295	0.00121354	0.000933162	0.000465154	0.00121364	0.000606119	0.00168233	0.00105783	0.000788941	0.000571233	0.00058814	0.000721755	0.000777958	0.000509648	0.00100622	0.00102911
COG1282: NAD/NADP transhydrogenase beta subunit	0	0	0	0	0	0	2.84185e-05	2.91916e-05	0	2.82384e-05	0	0	1.59122e-05	0	0	8.39731e-06	6.75586e-06	2.13609e-05	0	1.55636e-05	0	0	0	0	0	4.96093e-05	0	0	0	0	0	0	0	0	0	0	0	0	2.25209e-05	1.23857e-05	0	0	3.52004e-05	0	0	8.41778e-06	1.58548e-05	3.0355e-06	0
COG1283: Na+/phosphate symporter	8.35574e-05	0.000135044	4.59548e-05	5.43532e-05	6.91283e-05	5.15657e-05	4.68787e-05	6.72525e-05	8.16035e-05	5.72104e-05	8.59197e-05	0.000158747	9.00701e-05	0.000110842	0.00019256	7.32851e-05	0.000133658	0.000118559	0.000178312	0.000167244	0.000152069	0.000134052	0.00010226	0.000239088	7.24909e-05	7.94846e-05	0.000142734	5.84299e-05	7.92848e-05	0.00011457	0.000205676	0.000122373	0.000122341	5.98539e-05	8.48303e-05	6.50207e-05	9.75037e-05	0.000117042	0.000137842	6.47777e-05	5.58716e-05	0.000178867	0.000146178	9.78698e-05	0.000115638	0.000206564	0.000192959	0.00012199	0.000236372
COG1285: Magnesium uptake protein YhiD/SapB, involved in acid resistance	0	4.14781e-05	0	0	0	1.94864e-05	0	0	0	0	0	0	0	0	3.20025e-05	0	8.54774e-06	1.81516e-05	2.2907e-05	7.1097e-06	1.66569e-05	2.13566e-05	0	7.8439e-06	7.96805e-06	0	0	0	0	0	0	0	1.60965e-05	0	0	0	7.56414e-06	4.34662e-05	2.35933e-05	8.14299e-06	0	0	1.6606e-05	0	1.15711e-05	1.6198e-05	1.69353e-05	2.95585e-05	2.18348e-05
COG1290: Cytochrome b subunit of the bc complex	0	0	0	0	0	3.3927e-06	0	9.08183e-06	0	7.29841e-06	0	0	0	0	1.50704e-06	0	0	0	0	0	0	0	0	5.65467e-07	0	0	0	0	0	0	3.20147e-06	0	0	0	0	0	9.04332e-06	0	0	0	0	0	0	0	0	0	0	0	0
COG1294: Cytochrome bd-type quinol oxidase, subunit 2	0	5.27168e-05	2.32666e-05	2.31521e-05	2.47868e-05	0	4.8641e-05	0	5.00019e-05	3.52455e-05	2.78945e-05	3.45563e-05	4.58257e-05	1.48476e-05	0.00011779	4.11775e-05	4.99564e-05	4.39469e-05	5.08891e-05	7.12137e-05	5.08174e-05	6.14951e-05	3.91255e-05	8.7171e-05	2.24124e-05	2.04219e-05	0.00013202	7.67953e-05	4.26509e-05	0	2.823e-05	4.25084e-05	4.46128e-05	5.56059e-05	4.70424e-05	2.40565e-05	5.11601e-05	5.90915e-05	4.46581e-05	4.08727e-05	2.58365e-05	9.96175e-05	7.29963e-05	4.99293e-05	7.11062e-05	4.8758e-05	6.18873e-05	4.74095e-05	9.47347e-05
COG1301: Na+/H+-dicarboxylate symporter	0	0	2.3057e-05	0	1.45215e-05	2.60677e-05	0	0	0	0	0	0	2.76293e-05	4.31134e-05	4.45572e-06	0	1.25678e-05	2.79907e-05	0	1.0241e-05	0	7.36012e-05	0	1.98736e-05	2.86371e-05	0	3.18265e-05	0	3.20308e-05	0	3.88672e-05	4.03304e-05	1.38302e-05	0	0	0	3.23659e-05	0	7.84519e-06	0	3.08531e-05	0	0	1.34414e-05	5.90283e-05	1.60096e-05	9.26522e-06	0	0
COG1312: D-mannonate dehydratase	6.47854e-05	0.000125848	0.000141024	0.000132257	0.000119663	0.000179379	0.00010696	7.64057e-05	0.000179005	0.000158401	0.000143128	5.40394e-05	0.000184746	0.000114384	0.000210783	0.000135501	0.000192269	0.000157624	0.000107357	0.000250923	0.00020867	0.000244875	0.00015244	0.000267235	0.000147663	0.000148746	0.000160974	0.00010158	0.000142256	0.000135924	0.000155641	0.000182824	0.000167813	9.44241e-05	0.000109694	0.000103111	0.000168329	0.00016408	0.000171589	0.000156195	0.00013826	0.000144892	0.000121859	0.000132847	0.000170276	0.000289158	0.000231419	0.00027169	0.000185979
COG1328: Anaerobic ribonucleoside-triphosphate reductase	0.000199706	0.000543862	0.000441422	0.000421554	0.000382509	0.000551593	0.00025494	0.000469752	0.000474729	0.000462592	0.000242581	0.000255121	0.000687624	0.000696041	0.000541419	0.000431306	0.000387871	0.000405475	0.000305779	0.00050282	0.000422336	0.000519479	0.000308723	0.000544541	0.000690417	0.000314364	0.000604588	0.000366473	0.00027865	0.000229717	0.000365184	0.000527157	0.000505032	0.000334598	0.000246792	0.000289201	0.000593519	0.000192276	0.00067361	0.000500002	0.000488882	0.000218192	0.000342059	0.000412841	0.000568059	0.0006685	0.000720588	0.000676079	0.000504655
COG1347: Na+-transporting NADH:ubiquinone oxidoreductase, subunit NqrD	7.20742e-05	9.06145e-05	0.000122561	9.23164e-05	5.27351e-05	6.15096e-05	3.61503e-05	0.000194392	0.000175281	9.62637e-05	0.000110003	3.88693e-05	0.00015924	7.45895e-05	0.000240598	8.97954e-05	0.000112517	0.000157038	0.000180384	0.000226276	0.000137924	0.000198311	0.00011817	0.000287106	0.000133527	0.00014724	0.000203575	0.000132718	0.000115524	6.0901e-05	0.000128617	7.2785e-05	0.000190313	0.000112951	0.000107949	8.01031e-05	0.00022461	0.000114431	0.000131663	0.0001535	0.000153908	0.000231966	0.000166164	0.000122739	0.00016181	0.000233211	0.00025235	0.000212532	0.000361634
COG1348: Nitrogenase ATPase subunit NifH/coenzyme F430 biosynthesis subunit CfbC	0	0	0	0	0	0	0	0	0	0	0	0	0	0	0	3.50709e-05	0	0	2.21832e-05	9.93394e-06	0	3.79796e-05	0	1.90284e-05	1.114e-05	0	0	0	0	0	0	0	0	0	0	0	1.03204e-05	6.14777e-05	4.6362e-06	3.40323e-05	0	0	8.46029e-06	0	0	1.75461e-05	6.13264e-06	1.58021e-05	0
COG1350: Predicted alternative tryptophan synthase beta-subunit (paralog of TrpB)	0.000140949	0.000172589	0.000320959	9.31179e-05	0.000159819	0.000132878	0.000125851	0.00015343	0.000214481	0.000240363	0.000124118	0.000127826	0.000294853	0.000184174	0.000366104	0.000212058	0.000196645	0.000189755	0.000222885	0.000246501	0.000179984	0.000324111	0.000213852	0.000365522	0.00018569	0.000155159	0.000187794	0.00018592	0.000153465	0.000105847	0.000202684	0.000192442	0.000344451	0.000144588	0.000156425	0.000122499	0.000172605	0.000150236	0.000345295	0.000267331	0.000185893	0.000189086	0.000177499	0.000173737	0.000202727	0.000246308	0.000313951	0.000329356	0.000207923
COG1359: Quinol monooxygenase YgiN	8.97887e-05	0.000144408	0.000184245	0	0.000127807	0.000384564	5.95645e-05	0.000112294	0.000199717	4.90241e-05	4.42779e-05	0.000124403	0.000124312	0.00019408	0	4.71783e-05	0	0	1.70054e-05	0.00012141	1.12144e-05	7.83805e-05	2.568e-05	3.50501e-05	1.08687e-05	0	0	0	0.000190424	0.000226618	0.000199384	0.00019388	2.52179e-06	0.000167044	4.11011e-05	0	0.000110624	2.66652e-05	1.81754e-05	2.58884e-05	9.11808e-05	0	5.74885e-05	8.32697e-05	8.78279e-05	3.50092e-05	8.67478e-05	3.79248e-05	2.64061e-05
COG1362: Aspartyl aminopeptidase	0	2.49331e-05	0	0	0	0	0	0	0	2.16557e-05	0	0	1.86679e-05	1.38636e-05	1.41573e-05	0	2.40559e-05	3.89681e-05	0	2.67336e-05	2.97756e-05	2.98281e-05	0	2.55044e-05	1.21638e-05	0	0	0	0	0	0	0	1.80263e-05	0	0	0	1.91966e-05	2.66915e-05	1.57799e-05	1.26423e-05	2.55943e-05	0	1.8075e-05	3.10905e-05	2.02553e-05	1.28714e-05	2.63107e-05	1.76908e-05	1.45402e-05
COG1363: Putative aminopeptidase FrvX	0	0	0	2.21239e-05	0	0	6.83385e-05	0	0	0	5.09126e-05	0	4.14991e-05	6.75603e-05	5.41517e-05	0	2.46551e-05	2.13782e-05	2.72179e-05	3.74808e-05	3.43594e-05	0	0	6.09001e-05	2.01917e-05	0	0	0	0	0	0	8.82778e-05	3.55566e-05	0	0	0	0	0	3.1369e-05	2.49478e-05	1.21062e-05	6.98007e-05	1.73709e-05	2.32129e-05	2.99012e-05	5.38008e-06	6.59432e-05	2.35592e-05	5.79812e-05
COG1364: Glutamate N-acetyltransferase (ornithine transacetylase)	0	0	4.19168e-05	6.54404e-05	0	2.90864e-05	0	3.02701e-05	3.27153e-05	3.09441e-05	3.11448e-05	1.88867e-05	1.04239e-05	0	0.000145715	4.44485e-05	7.87791e-05	6.59663e-05	4.23836e-05	3.3141e-05	0	8.407e-06	2.96562e-05	3.16958e-05	5.51193e-05	2.11625e-05	0	4.755e-05	0	0	3.51761e-05	0	0.000164444	5.61338e-05	0.00010384	2.49922e-05	0	8.44606e-05	0	0.000102125	6.77383e-05	4.42427e-05	0	0	1.17026e-05	3.08918e-05	2.28505e-05	6.55277e-05	3.13522e-05
COG1387: Histidinol phosphatase or related hydrolase of the PHP family	0	0	0	2.46366e-05	0	0	0	0	0	0	0	0	0	5.24681e-05	0	0	1.64365e-05	0	0	0	0	0	0	1.65176e-05	1.14298e-05	0	0	0	0	0	0	2.19802e-05	4.85555e-06	0	0	0	0	0	1.15543e-05	1.11027e-05	0	0	0	0	1.72995e-05	0	0	0	0
COG1390: Archaeal/vacuolar-type H+-ATPase subunit E/Vma4	7.54574e-05	5.6255e-05	0.000103749	0.00017853	0	0.000136084	0.000178953	0.000104849	5.0337e-05	0.000138748	5.56285e-05	7.69186e-05	0.000172228	0.000357835	3.05444e-05	7.41882e-05	5.32796e-05	4.94041e-05	6.77068e-05	8.8366e-05	0.000106911	3.71024e-05	0.000110591	5.10595e-05	0.000363759	0.000137312	0	0.000102581	0.000241596	7.64129e-05	2.80388e-05	9.62106e-05	0.000109564	0	4.77955e-05	0.000264973	8.88505e-05	0.000142683	8.32582e-05	0.000155737	9.43124e-05	4.43399e-05	6.73819e-05	9.01317e-05	0.000123831	5.0527e-05	3.55499e-05	4.87415e-05	3.54149e-05
COG1393: Arsenate reductase or related protein, glutaredoxin family	0	0	0	0	0	0	0	0	0	0	0	0	0	1.6387e-05	8.7261e-06	0	0	0	0	2.47211e-06	0	0	0	8.58601e-06	2.4226e-05	0	0	0	0	0	0	0	4.38555e-06	0	0	3.28727e-05	8.50749e-06	0	2.26444e-05	7.70025e-06	0	0	0	0	0	1.27521e-05	0	5.23965e-06	0
COG1394: Archaeal/vacuolar-type H+-ATPase subunit D/Vma8	0.000381892	0.000462551	0.000549201	0.000388055	0.000499582	0.000610814	0.000536276	0.000361197	0.000385873	0.000410012	0.000571772	0.000150509	0.000864955	0.000590062	0.000122999	0.000564564	0.000205067	0.000267946	0.000174173	0.000518699	0.00049836	0.000495127	0.000271342	0.000456661	0.000690833	0.000221526	0.000775064	0.000450556	0.000485157	0.000454952	0.000514942	0.000491267	0.000325345	0.00052481	0.000335648	0.000436006	0.000905531	0.000234411	0.000483682	0.000480436	0.000536661	0.000112788	0.000380894	0.000410386	0.000855843	0.000445292	0.000452458	0.000492148	0.00023289
COG1410: Methionine synthase I, cobalamin-binding domain	0	0.000142457	9.50953e-05	0	5.68097e-05	7.24613e-05	0	4.20305e-05	8.10814e-05	0.00011252	0	4.6732e-05	0.000152137	5.43407e-05	2.02593e-05	5.27018e-05	0	2.93165e-05	0	4.13301e-05	0	8.02974e-05	0	1.7913e-05	7.65567e-05	8.42904e-05	5.63929e-05	8.72625e-05	8.08673e-05	6.69206e-05	0	7.15543e-05	8.09499e-05	0	7.68663e-05	0	5.60629e-05	0	4.5161e-05	7.65856e-05	4.4937e-05	0	0	0	7.75711e-05	4.24624e-05	3.56981e-05	4.71385e-05	0
COG1428: Deoxyadenosine/deoxycytidine kinase	0	1.87417e-05	0	0	5.25761e-05	0	0	0	0	2.87948e-05	5.22243e-05	0	1.23834e-05	3.20817e-05	0.000113029	1.87639e-05	4.41517e-05	2.23075e-05	5.65419e-05	5.53908e-05	3.26841e-05	5.51996e-05	2.65484e-05	5.10091e-05	1.76373e-05	3.73863e-05	2.7742e-05	0	0	0	4.83013e-05	4.7698e-05	5.62009e-05	0	0	0	6.9598e-06	4.40622e-05	5.2709e-05	4.19974e-05	3.23599e-05	5.09792e-05	5.21221e-05	1.93321e-05	3.10278e-05	5.06756e-05	7.97063e-05	3.57822e-05	3.88601e-05
COG1429: Cobalamin biosynthesis protein CobN, Mg-chelatase	0	0	3.71709e-05	0	0	0	4.4355e-05	6.45073e-05	3.46939e-05	3.09713e-05	0	0	0	6.06094e-05	0	0	0	3.27347e-05	0	1.37969e-05	0	2.13954e-05	1.67536e-05	1.95434e-05	6.58733e-05	6.18802e-05	0	3.79561e-05	7.69688e-05	0	0	0	1.08641e-05	0	0	4.95377e-05	2.87192e-05	0	2.84048e-05	4.2428e-05	0	0	2.30701e-05	3.8831e-05	7.81587e-05	1.60919e-05	1.12855e-05	0	0
COG1435: Thymidine kinase	0	3.04285e-05	3.28663e-05	0.000100213	0	0.000124495	0	0	2.26833e-05	3.02155e-05	0	0	5.49864e-05	2.33737e-05	2.98816e-05	0	3.86412e-05	3.13281e-05	5.17585e-05	4.54722e-05	4.42163e-05	1.71282e-05	2.16246e-05	4.82863e-05	2.15654e-05	0	5.69903e-05	3.04092e-05	2.52283e-05	6.64526e-05	1.27015e-05	1.65694e-05	4.01523e-05	0	0	0	3.34577e-05	2.76324e-05	2.93496e-05	6.506e-06	0	5.81734e-05	4.41062e-05	6.63403e-05	7.11299e-06	2.61945e-05	4.61809e-05	4.22758e-05	2.16791e-05
COG1436: Archaeal/vacuolar-type H+-ATPase subunit F/Vma7	0.000166353	0.000200508	0.000221252	0.000372377	0.000111537	0.000149114	0.00015405	0.000147364	0.000123064	0.000272063	4.74817e-05	0.00028981	0.000462103	0.000558344	4.45127e-05	0.000129494	9.52519e-05	0.000137787	0.000124286	0.000197708	0.000303731	0.000188886	0.000107599	0.000136712	0.0006333	0.000147957	0.000249877	0.000132579	0.000253472	3.83065e-05	0.000162169	0.000245404	0.000238479	9.95358e-05	9.44804e-05	0.000425743	0.000239448	0.000129689	0.000230755	0.000260311	0.000131868	1.55217e-05	0.000159415	0.000169413	0.000265373	0.000135983	0.000114289	7.49898e-05	7.51367e-05
COG1449: Alpha-amylase/alpha-mannosidase, GH57 family	4.37448e-05	0.000114567	0.000138646	6.09655e-05	0.000108366	5.29258e-05	0.000126887	0.000140265	0.000192802	9.58245e-05	0.000153148	4.36701e-05	0.000232691	0.000117149	0.000397082	0.000168001	0.000146339	0.000244934	0.000248909	0.000286991	0.000161828	0.000242674	0.000133897	0.000240714	0.000111786	6.9099e-05	0.000260372	0.000126226	0.00022203	5.54709e-05	0.000141709	0.000155661	0.000211963	0.000146783	8.77062e-05	6.68509e-05	0.000253698	0.000226962	0.000233031	0.000165807	0.000125252	0.00025622	0.000381835	0.000311674	0.000272503	0.00022476	0.000352638	0.000225036	0.000353544
COG1454: Alcohol dehydrogenase, class IV	0.00017323	0.000183484	0.000317463	0.000314647	0.000305224	0.00035655	0.000392149	0.000285593	0.000396942	0.000353296	0.000159313	0.00026676	0.000597263	0.000241682	9.71215e-05	0.000433974	0.000182844	0.000180305	0.000129795	0.000525573	0.000339509	0.000666152	0.000170917	0.000498327	0.000395145	0.000160893	0.000323066	0.000476263	0.000326402	0.000242039	0.000146534	0.000353467	0.000223784	0.000164296	0.000165701	0.000231744	0.000344578	2.33417e-05	0.000515616	0.000418611	0.000287949	9.35694e-05	0.000324445	0.000253622	0.000637164	0.000419273	0.000401971	0.000386674	0.00018831
COG1464: ABC-type metal ion transport system, periplasmic component/surface antigen	0	0	0	0	0	0	0	0	0	0	0	0	0	0	0	0	0	0	0	9.40581e-06	0	0	0	1.33244e-05	0	0	0	0	0	0	0	0	8.83897e-06	0	0	0	3.61628e-05	0	1.52129e-05	1.21111e-05	0	0	0	0	0	3.14789e-05	1.02011e-05	0	0
COG1469: GTP cyclohydrolase FolE2	8.41408e-05	1.91027e-05	6.13847e-05	0.000127929	2.09798e-05	8.03247e-05	0.00011066	8.64072e-05	1.96555e-05	0.000119006	2.78334e-05	6.03841e-05	0.000116473	0.000196795	8.01099e-06	2.40415e-05	4.97285e-05	6.71605e-05	6.53321e-05	3.7841e-05	6.91922e-05	3.56728e-05	3.39116e-05	2.80605e-05	0.000113145	0.000100037	1.78715e-05	3.81321e-05	8.85108e-05	0	7.76861e-05	4.44168e-05	5.66908e-05	0	4.81122e-05	5.35274e-05	5.94233e-05	8.70844e-05	6.33857e-05	6.83168e-05	3.52796e-05	0	2.67716e-05	4.8334e-05	8.96238e-05	2.62985e-05	2.07328e-05	2.17976e-05	3.04869e-05
COG1472: Periplasmic beta-glucosidase and related glycosidases	3.78658e-05	0.000154061	0.000115458	6.51788e-05	8.93174e-05	5.092e-05	0.000141443	0.000126046	0.000279881	0.000186009	0.000163488	0.000180295	0.000170855	0.000124367	0.000337844	8.00005e-05	8.39951e-05	9.54234e-05	0.000205131	0.000402526	0.000197709	0.000290988	5.94965e-05	0.000267363	0.000128131	6.33857e-05	0.000265844	0.000272015	5.55164e-05	0.000156857	9.36982e-05	0.000127528	0.000192022	0.00018481	0.000139214	0.000114085	0.000218636	0.000139285	0.000159101	0.000151882	0.000140318	0.000150706	0.000226994	0.000150973	0.000165898	0.000316048	0.000336808	0.000230211	0.000216916
COG1478: F420-0:Gamma-glutamyl ligase (F420 biosynthesis)	0	0	3.40916e-05	0	0	1.86209e-05	3.17291e-05	0	0	0	0	0	2.50862e-05	1.68614e-05	4.53936e-06	1.17134e-05	0	0	0	9.8357e-06	2.19737e-05	2.07177e-05	0	1.3309e-05	2.93684e-05	0	0	0	0	0	0	0	1.07525e-05	0	0	0	1.43408e-05	0	2.02475e-05	1.73233e-05	0	0	0	1.08557e-05	4.06255e-05	1.49688e-05	0	7.31242e-06	6.91212e-06
COG1482: Mannose-6-phosphate isomerase, class I	0	0	0	0	0	0	0	0	0	0	0	0	0	8.21045e-06	7.46117e-06	0	0	0	0	1.03949e-05	0	0	0	1.45672e-05	0	0	0	0	0	0	0	0	8.95877e-06	0	0	0	0	0	6.40389e-06	0	0	0	0	0	0	7.67955e-06	0	4.63084e-06	1.76787e-05
COG1488: Nicotinic acid phosphoribosyltransferase	0	0	2.05538e-05	0	0	0	0	0	0	1.78802e-05	0	0	9.86012e-06	3.39125e-05	0	0	0	0	0	7.09726e-05	0	1.72678e-05	0	2.16633e-05	1.5108e-05	0	0	0	0	0	0	3.51107e-05	3.43201e-05	0	3.00862e-05	0	3.17047e-05	0	2.07024e-05	2.07051e-05	0	0	0	0	0	4.47041e-05	3.76639e-05	3.27276e-05	0
COG1492: Cobyric acid synthase	0	0	0	0	0	0	0	0	0	0	0	0	0	0	7.74084e-06	0	0	0	0	0	0	0	0	0	1.02822e-05	0	0	0	0	0	0	0	0	0	0	0	0	0	6.59e-06	6.19666e-06	0	0	0	0	0	9.22237e-06	1.08654e-05	6.44767e-06	0
COG1494: Fructose-1,6-bisphosphatase/sedoheptulose 1,7-bisphosphatase or related protein	2.96822e-05	1.77421e-05	2.32595e-05	5.06352e-05	3.03172e-05	3.31773e-05	0	1.95402e-05	0	2.77905e-05	0	0	5.06309e-05	4.08789e-05	1.0281e-05	0	0	0	0	3.55692e-05	2.77547e-05	2.5805e-05	0	3.6581e-05	8.44217e-06	0	4.0348e-05	0	0	0	0	4.98189e-05	1.62093e-05	0	0	0	4.1519e-05	0	2.89323e-05	0	1.51493e-05	2.48534e-05	0	1.76476e-05	7.25006e-05	1.72736e-05	1.38138e-05	1.70084e-05	5.52927e-06
COG1501: Alpha-glucosidase/xylosidase, GH31 family	0	0	0	0	1.10549e-05	3.0254e-05	0	0	3.89678e-05	9.84832e-06	2.15773e-05	0	6.40726e-05	2.70521e-05	9.02064e-05	5.92177e-05	5.58857e-05	6.17982e-05	9.81611e-05	9.83363e-05	4.40483e-05	9.98781e-05	9.20642e-05	0.000101606	0.000107233	3.96301e-05	0	0	0	0	0	6.78451e-05	8.29533e-05	0	0	2.55256e-05	2.85156e-05	6.60538e-05	3.11495e-05	5.82924e-05	3.4201e-05	5.97427e-05	3.11207e-05	4.97845e-05	1.01737e-05	0.000110473	0.00011439	7.68718e-05	9.16126e-05
COG1506: Dipeptidyl aminopeptidase/acylaminoacyl peptidase	0	0	0	0	0	0	0	0	2.33548e-05	0	0	0	1.45146e-05	1.12735e-05	7.80983e-05	0	2.61977e-05	1.93648e-05	1.36543e-05	1.63411e-05	2.9511e-05	4.26311e-05	0	5.09934e-05	3.21552e-05	0	0	0	0	0	0	0	2.42504e-05	0	0	0	1.09087e-05	3.62703e-05	3.52146e-05	2.57101e-05	1.50178e-05	0	2.11393e-05	0	1.1308e-05	8.50145e-05	0.000120428	6.56394e-05	7.72135e-05
COG1521: Pantothenate kinase type III	0	0	0	1.83063e-05	0	2.98819e-05	0	0	0	0	0	0	8.21556e-06	1.51253e-05	0	1.423e-05	0	0	2.04376e-05	3.75586e-05	1.2367e-05	0	3.05258e-05	1.20798e-05	5.37452e-06	0	0	0	0	0	0	0	1.21821e-05	0	0	0	1.89605e-05	0	1.43671e-05	2.33387e-05	1.28706e-05	0	0	0	0	0	0	4.23002e-05	0
COG1523: Pullulanase/glycogen debranching enzyme	0	0	0	0	0	0	0	0	1.7793e-05	0	0	0	4.62079e-05	1.0676e-05	3.91009e-05	5.31074e-05	4.8943e-05	1.90355e-05	4.28153e-05	4.61918e-05	2.90087e-05	6.24923e-05	1.99336e-05	5.87762e-05	4.22444e-05	0	0	3.06715e-05	0	0	0	3.22407e-05	1.21902e-05	0	0	0	1.55916e-05	1.98452e-05	3.11132e-05	3.65678e-05	2.95588e-05	3.4172e-05	8.24809e-05	3.29091e-05	4.41418e-05	7.78808e-05	4.07932e-05	1.84739e-05	2.18329e-05
COG1527: Archaeal/vacuolar-type H+-ATPase subunit C/Vma6	9.44554e-05	2.94002e-05	9.95398e-05	0.000202042	2.45316e-05	0.000179353	0.000317938	0.000139998	4.53638e-05	0.000228134	0.000146692	9.42132e-05	0.000235318	0.000362212	3.12318e-05	5.07564e-05	4.25269e-05	6.12276e-05	7.59151e-05	7.22947e-05	0.000163805	5.16807e-05	4.60394e-05	5.71449e-05	0.000374302	0.000189616	3.41209e-05	0.00012618	0.000183848	3.37615e-05	4.52586e-05	8.91183e-05	0.00016494	0	9.74607e-05	0.000231296	0.000125711	9.73429e-05	0.000114914	0.000164609	0.000131722	0	4.15256e-05	0.00010096	0.000247432	4.4215e-05	3.84427e-05	4.20242e-05	4.87939e-05
COG1528: Ferritin	0.000258077	5.43575e-05	0.000189661	0.00015419	6.22208e-05	0.000224355	0.000289224	0.000173177	4.57184e-05	0.000137928	6.43922e-05	0.000240611	0.000184393	0.000709707	3.30891e-05	0.000115683	6.55495e-05	0.000181775	0.000185471	4.95878e-05	0.000148477	0.000101594	9.81864e-05	4.72076e-05	0.000220844	7.36119e-05	4.16217e-05	0.000186431	0.000340901	7.6857e-05	7.42515e-05	0.000193277	6.09897e-05	0	0	0.000363984	0.000119687	9.09328e-05	8.37464e-05	0.000101965	0.00018174	2.38132e-05	7.2827e-05	0.000151505	0.000101484	3.96837e-05	7.22392e-05	4.51588e-05	4.65382e-05
COG1529: Aldehyde, CO or xanthine dehydrogenase, Mo-binding subunit	0.00016576	0.000133351	0.000217399	0.000102711	8.79917e-05	0.000116183	7.22286e-05	0.000110882	0.000250775	0.000139917	0.000109561	9.25195e-05	0.000227353	0.000140306	6.5836e-05	9.33189e-05	0.00010226	0.000103428	4.43509e-05	0.000173946	8.56707e-05	0.000153502	3.96886e-05	0.00020769	0.000102078	0.000136788	0.000125202	0.000195929	0.000195153	0.000150312	0.000124207	0.000182469	6.36994e-05	8.19986e-05	0.000126796	0.000160798	0.000124979	3.96604e-05	8.28919e-05	8.86192e-05	0.000148723	0	5.92169e-05	4.39968e-05	0.000210651	8.01976e-05	0.000105715	6.26292e-05	6.77507e-05
COG1539: Dihydroneopterin aldolase	0	0	0	0	0	0	0	0	0	0	4.28831e-05	0	0	0	0	0	0	0	0	0	0	2.62173e-05	2.77796e-05	0	5.71194e-06	0	0	0	0	0	0	0	1.6929e-05	0	0	0	0	1.86427e-05	0	2.15484e-05	1.12142e-05	0	0	0	0	5.69021e-06	1.24137e-05	1.5648e-05	0
COG1541: Phenylacetate-coenzyme A ligase PaaK, adenylate-forming domain family	5.41919e-05	0.000112641	0.000146901	9.28209e-05	9.83255e-05	7.20879e-05	3.30251e-05	4.27617e-05	0.000187702	0.000107989	7.81275e-05	3.45147e-05	0.000241089	0.000173513	0.000272998	0.000155537	0.000173369	0.000148987	0.000186888	0.000274698	0.000180486	0.000186789	0.00013372	0.000417788	0.000234263	6.49186e-05	0.000130114	0.00015716	0.00010112	0.000165101	6.75303e-05	8.5391e-05	0.000167745	0	6.04319e-05	4.34497e-05	0.000232303	0.000123229	0.000258814	0.000188434	0.000126041	0.000232403	0.000185106	0.000177207	0.000118963	0.000269316	0.000268577	0.000253326	0.000314086
COG1546: Nicotinamide mononucleotide (NMN) deamidase PncC	0	0	0	0	2.19015e-05	0	0	0	0	0	2.8225e-05	0	2.79495e-05	0	3.50606e-05	0	4.24295e-05	0	0	1.91175e-05	2.34315e-05	7.47798e-06	0	1.40329e-05	1.31654e-05	0	0	0	0	0	0	0	7.98492e-06	0	0	0	2.02415e-05	2.55065e-05	1.24775e-05	5.63545e-06	3.07257e-05	0	1.86127e-05	0	1.75467e-05	2.00805e-05	3.37835e-05	1.25037e-05	5.34718e-05
COG1592: Rubrerythrin	0.00206068	0.00285068	0.00378005	0.00381098	0.00247154	0.00439823	0.00252018	0.00234818	0.00321399	0.00284661	0.00274505	0.00226706	0.00534891	0.00395228	0.00443943	0.00250331	0.00328772	0.00318435	0.00368532	0.00307495	0.00354512	0.0040954	0.00245392	0.00434014	0.00325993	0.00195838	0.00293266	0.00283359	0.00324801	0.00176166	0.00414781	0.00363777	0.00215428	0.0021917	0.00272356	0.00322827	0.00400189	0.004112	0.00293371	0.00203556	0.00243022	0.00282747	0.00389504	0.00444912	0.00327068	0.00358917	0.00459748	0.00372362	0.00436704
COG1593: TRAP-type C4-dicarboxylate transport system, large permease component	0	1.39424e-05	1.49229e-05	0	0	3.35131e-05	0	0	1.28084e-05	1.20088e-05	0	0	6.37823e-05	6.97314e-05	1.61769e-05	0	0	0	0	4.81651e-05	1.18044e-05	6.55339e-05	0	3.93626e-05	8.73402e-06	4.32428e-05	8.56808e-05	0	0	0	2.85141e-05	3.22586e-05	2.19271e-05	0	0	0	7.89716e-05	0	3.59271e-05	1.36002e-05	0	0	0	0	8.3628e-05	6.7171e-06	3.00845e-05	1.54122e-05	0
COG1597: Phosphatidylglycerol kinase, diacylglycerol kinase family	0	3.47087e-05	0	0	0	0	0	0	0	0	0	0	3.05341e-05	1.58954e-05	6.59308e-05	0	3.55618e-05	0	2.60328e-05	2.90727e-05	2.10359e-05	6.7699e-05	1.04313e-05	4.55048e-05	1.47157e-05	0	3.46604e-05	0	0	0	2.7993e-05	0	2.33042e-05	0	0	3.78907e-05	4.15429e-05	0	4.02637e-05	2.21781e-05	0	3.2832e-05	4.38813e-05	1.79536e-05	1.32263e-05	3.59447e-05	7.0693e-05	4.76571e-05	4.56408e-05
COG1605: Chorismate mutase	8.03998e-05	0	1.80796e-05	0	0	0	0	0	0	1.39666e-05	0	3.55796e-05	1.23228e-05	0.000105094	0	0	0	2.87133e-05	0	2.02091e-05	4.43132e-05	0	1.0565e-05	0	5.37611e-05	0	0	5.60106e-05	0	0	0	0	1.35881e-05	0	0	0	0	0	7.10313e-06	2.25764e-05	0	0	0	5.44175e-05	0	1.56367e-05	0	0	0
COG1611: Nucleotide monophosphate nucleosidase PpnN/YdgH, Lonely Guy (LOG) family	0	0	0	0	0	0	0	0	0	0	0	0	0	7.92256e-06	1.55273e-05	0	0	0	0	4.70653e-06	0	1.07946e-05	0	1.76339e-05	0	0	0	0	0	0	0	0	1.33149e-05	0	0	0	0	2.40503e-05	6.96421e-06	0	0	2.00976e-05	0	0	0	4.67082e-06	3.61964e-05	9.69226e-06	1.42278e-05
COG1620: L-lactate permease	0.000109555	0.000229303	0.000147956	0.000101203	0.00016642	0.00010037	0.000107193	0.000167302	0.000191617	0.000208943	0.000131584	0.000110346	0.000206407	0.000220608	0.000148747	0.000108731	0.000173773	0.000172004	0.000394364	0.000318372	0.000319928	0.000400256	0.000161423	0.000345222	0.000143149	9.72736e-05	0.000446681	0.000210828	0.00023527	0.000113357	0.000193795	0.000141381	0.000166543	8.24584e-05	0.000165499	0.000109505	0.000460551	0.000261052	0.000230603	0.000130472	0.000169314	0.000242895	0.000416776	0.00039785	0.000202352	0.000284318	0.000356366	0.00039342	0.000283177
COG1626: Neutral trehalase	0	0	0	0	5.60077e-05	0	0	0	0	0	0	0	1.6542e-05	0	0	0	0	0	0	1.23813e-05	0	0	1.15819e-05	6.85528e-06	1.22075e-05	0	0	0	0	0	0	0	7.65286e-06	0	0	0	0	0	6.15658e-06	1.80706e-05	0	0	1.3375e-05	0	1.87752e-05	2.57267e-05	7.8311e-06	1.18884e-05	0
COG1638: TRAP-type C4-dicarboxylate transport system, periplasmic component	0	6.59314e-05	0	0	2.67557e-05	4.46259e-05	0	0.000130687	2.33644e-05	8.27612e-05	0	2.14517e-05	9.00964e-05	0.000120166	6.06062e-05	2.79915e-05	0	0	0	0.000150744	2.98226e-05	0.00011932	0	0.000192217	1.27483e-05	0	8.32056e-05	3.42346e-05	0	0	5.74093e-05	8.97942e-05	6.11472e-05	0	0	0	0.000137217	0	0.000115719	1.59036e-05	2.73471e-05	6.29092e-05	0	2.60666e-05	0.000210718	6.7212e-05	9.65071e-05	3.40476e-05	4.55995e-05
COG1640: 4-alpha-glucanotransferase	0	0	0	0	0	0	6.56957e-05	3.8249e-05	0	4.69446e-05	0	0	1.14958e-05	0	5.22061e-06	0	0	0	0	3.90152e-05	2.08224e-05	0	2.96239e-05	0	0	5.56922e-05	0	0	0	0	0	0	5.11632e-06	0	0	0	0	0	2.65621e-05	1.17366e-05	0	0	3.40274e-05	0	2.38345e-05	2.31723e-05	2.02848e-05	0	9.71526e-06
COG1646: Glycerol-1-phosphate heptaprenyltransferase	0	0	0	3.90457e-05	0	6.7893e-05	5.46492e-05	0	0	3.79106e-05	0	2.83424e-05	3.26353e-05	6.18095e-05	5.8037e-06	0	0	2.34281e-05	1.87657e-05	0	0	0	1.5466e-05	7.39828e-06	2.43766e-05	3.30767e-05	0	0	0	0	0	0	1.19712e-05	0	2.2876e-05	5.01245e-05	0	2.94506e-05	1.10291e-05	2.39848e-05	0	0	0	0	1.92092e-05	6.05864e-06	0	7.92059e-06	0
COG1652: Cytoplasmic potassium-binding protein Kbp/XkdP/YgaU, contains LysM domain	0	0	0	0	0	0	0	0	0	0	3.98143e-05	0	0	0	0	0	0	0	2.59106e-05	3.95382e-06	0	0	4.16517e-05	1.53058e-05	5.65538e-06	0	0	0	0	0	0	0	1.11491e-05	0	0	0	0	9.08063e-05	0	4.16539e-05	2.68974e-05	0	0	0	0	1.45291e-05	1.20011e-05	3.51028e-05	0
COG1653: ABC-type glycerol-3-phosphate transport system, periplasmic component	5.06479e-05	0.000122227	0	4.22095e-05	0	0	4.41824e-05	0	0	0.000187887	4.88907e-05	0	7.05766e-05	2.97612e-05	0.000214456	0.000105478	5.25919e-05	0.000105733	9.01947e-05	0.000233502	9.27089e-05	0.000115224	0.000117531	0.000247718	0.000184916	9.16207e-05	0	0	0	0	0	4.07356e-05	0.000126981	0	6.10784e-05	2.8323e-05	8.35971e-05	0.000224312	0.000355293	0.000273964	0.00015106	4.25115e-05	0.000104891	0	0.000192105	0.000270338	0.000118044	0.000109081	0.000117734
COG1668: ABC-type Na+ efflux pump, permease component NatB	0	0	0	0	0	0	0	0	0	0	0	0	0	0	0	0	0	0	0	5.5134e-05	0	0	0	2.39931e-05	1.70786e-05	0	0	0	0	0	0	0	1.19288e-05	0	0	0	1.53806e-05	0	1.03239e-05	0	0	0	0	0	0	5.27415e-05	2.52913e-05	2.38441e-05	0
COG1726: Na+-transporting NADH:ubiquinone oxidoreductase, subunit NqrA	2.02723e-05	4.51238e-05	2.22794e-05	2.89568e-05	2.16011e-05	0	0	0	3.97863e-05	4.23254e-05	0	0	3.98368e-05	2.01722e-05	0.000135144	2.41064e-05	4.05864e-05	2.971e-05	5.52123e-05	0.000131834	4.7417e-05	6.82485e-05	2.97106e-05	7.53001e-05	2.81866e-05	2.1535e-05	6.14918e-05	2.9213e-05	4.19649e-05	0	5.71136e-05	3.45593e-05	8.7914e-05	0	0	2.38351e-05	2.56921e-05	3.01448e-05	4.19049e-05	3.17875e-05	3.70811e-05	4.46762e-05	5.88058e-05	2.33615e-05	2.95803e-05	4.42069e-05	8.59168e-05	3.99656e-05	7.28388e-05
COG1731: Archaeal riboflavin synthase	0	0	0	0	0	0	0	2.9927e-05	0	0	1.82975e-05	0	0	0	0	1.46509e-05	2.34928e-05	0	0	0	0	0	0	0	1.63704e-05	0	0	0	0	0	0	0	8.52335e-06	0	0	0	0	0	0	8.52304e-06	0	0	0	0	2.21531e-05	0	0	0	0
COG1748: Saccharopine dehydrogenase, NADP-dependent	6.36029e-05	9.4707e-05	8.47533e-05	0.00011898	8.00585e-05	0.000103519	6.93156e-05	0.000113554	0.000275266	0.000211859	0.000149421	4.4696e-05	0.000336447	0.000222034	0.000244561	0.000194019	0.00022762	0.000130369	0.000252414	0.000254206	0.000258294	0.000292416	0.000205271	0.000350802	0.000235618	2.82265e-05	8.70761e-05	0.000156705	0.000169289	0.00013613	0.000123889	0.000327984	0.000164595	0.000125012	8.15708e-05	0.000135877	0.000195913	0.00027146	0.000296381	0.000211968	0.000211436	0.000175447	0.000159644	0.000210139	0.000124878	0.000257475	0.000407103	0.000284274	0.000266996
COG1751: Ligand-binding C-terminal domain of pyruvate kinase, DUF1867	0	0	0	0	0	0	0	0	0	0	0	0	0	1.61838e-05	0	0	0	1.70434e-05	0	0	0	0	0	0	8.86081e-06	0	0	0	2.67495e-05	0	0	0	4.91467e-06	0	0	0	0	0	1.16253e-05	9.2628e-06	0	0	0	0	0	7.63771e-06	0	0	0
COG1757: Na+/H+ antiporter NhaC/MleN	0.000121815	7.77755e-05	0.0001278	9.30006e-05	3.41404e-05	0.000133092	9.80706e-05	0.000127264	5.73364e-05	0.000109986	3.95538e-05	5.10302e-05	0.00016233	0.000225016	9.94982e-05	4.52656e-05	5.3483e-05	4.62624e-05	9.40208e-05	0.000108081	9.44383e-05	0.000110424	2.56773e-05	0.000108408	9.4829e-05	7.10814e-05	0.000130334	6.73728e-05	0.000112985	4.873e-05	9.53566e-05	0.000138904	7.91484e-05	0	9.47136e-05	5.60266e-05	0.000140138	6.42192e-05	8.00443e-05	4.39882e-05	5.3767e-05	0	0	7.09124e-05	0.000148921	5.57182e-05	9.42936e-05	7.5508e-05	6.45116e-05
COG1759: 5-formaminoimidazole-4-carboxamide-1-beta-D-ribofuranosyl 5-monophosphate synthetase (purine biosynthesis)	0.000126941	9.72767e-05	0.00022807	0.000158688	4.88113e-05	0.000175941	0.000268342	0.000177586	0.000132569	0.000161183	0.000116359	0.000167493	0.000180347	0.000362526	1.59149e-05	0.000114595	0.000101846	0.000156936	0.000154383	8.11738e-05	0.000134703	7.96477e-05	8.4189e-05	6.96317e-05	0.000256716	0.000158916	0.000135318	0.000117421	0.000154759	2.57779e-05	7.36181e-05	0.000156413	6.9187e-05	0.00010702	8.90037e-05	0.000294486	0.000141066	9.99883e-05	0.000123573	0.000121231	0.000182614	1.88006e-05	9.41914e-05	0.000118165	0.000164595	7.23504e-05	7.02169e-05	9.48576e-05	6.0901e-05
COG1762: Phosphotransferase system mannitol/fructose-specific IIA domain (Ntr-type)	0.000132877	0.000131634	8.02541e-05	0.000173561	0.000153167	0.000121585	0.000135709	0.000269944	9.776e-05	0.000131452	0.000126053	8.88762e-05	6.24396e-05	8.49961e-05	0.000119025	0.000274016	0.000264836	0.000233845	0.000120144	0.000142845	9.18227e-05	0.000196724	0.000284214	0.000278642	0.000161732	0.000225472	7.0134e-05	0.000129342	0.000156326	7.7727e-05	0.000181213	7.10763e-05	0.000167943	0.000102192	0.000145747	0.000181605	0.000114206	0.000250893	0.000378995	0.000301621	0.000166431	3.63498e-05	0.000296877	0.000170342	0.000139994	0.000217324	8.49839e-05	0.000176652	0.000125641
COG1773: Flavorubredoxin	0.000658844	0.000953576	0.00102204	0.00115063	0.000580716	0.00182693	0.00134915	0.000942038	0.00102334	0.000782784	0.00285205	0.000903939	0.000528603	0.000809586	0.00133245	0.000924235	0.00143657	0.00102244	0.00113081	0.000796334	0.000703859	0.000500874	0.00106072	0.000585084	0.000650905	0.00044854	0.00103355	0.000914182	0.000892874	0.000679841	0.000818637	0.00141965	0.00103703	0.000505806	0.0012044	0.000793321	0.000934067	0.00129098	0.000449613	0.000522388	0.000899265	0.000595362	0.00114613	0.00116111	0.000648781	0.000990057	0.000575639	0.000903995	0.00121981
COG1775: Benzoyl-CoA reductase/2-hydroxyglutaryl-CoA dehydratase subunit, BcrC/BadD/HgdB	0	0	2.51969e-05	0	0	0	0	0	1.68765e-05	0	0	0	6.33132e-05	1.8312e-05	7.80221e-06	1.06615e-05	0	0	0	5.98536e-05	8.77641e-06	3.50402e-05	0	5.39849e-05	2.41651e-05	0	0	0	0	0	1.74849e-05	0	1.18258e-05	0	0	0	6.91764e-05	0	2.66187e-05	2.42704e-05	2.04232e-05	0	2.83439e-05	0	0.000119149	9.81575e-06	3.77482e-05	4.22146e-05	8.10749e-06
COG1781: Aspartate carbamoyltransferase, regulatory subunit	0	0	0	1.54834e-05	0	0	0	0	0	0	3.07054e-05	0	2.79719e-05	1.47731e-05	7.9325e-05	0	2.29522e-05	4.98137e-05	3.20402e-05	4.97935e-05	1.80134e-05	2.04784e-05	0	3.84083e-05	1.68488e-05	0	1.68985e-05	0	0	0	2.79839e-05	2.24413e-05	5.7199e-05	2.31976e-05	1.53762e-05	0	2.50517e-05	1.42078e-05	7.31105e-05	4.18733e-05	2.10401e-05	0	6.26843e-05	2.19677e-05	2.59806e-05	3.89506e-05	3.77025e-05	1.95069e-05	0
COG1786: Mevalonate 5-phosphate dehydratase subunit 2, swiveling domain (modified mevalonate pathway)	0	0	0	0	0	0	0	0	0	0	0	0	0	7.32642e-06	0	0	0	1.07007e-05	0	0	0	0	0	0	0	0	1.94906e-05	0	0	0	0	0	1.20098e-05	0	0	0	0	0	8.51291e-06	8.94521e-06	0	0	0	1.7579e-05	1.9025e-05	7.14725e-06	0	6.88527e-06	0
COG1788: Acyl CoA:acetate/3-ketoacid CoA transferase, alpha subunit	0	0	5.5632e-05	0	2.87975e-05	0	0	0	3.7012e-05	2.65181e-05	0	0	3.4444e-05	4.16777e-05	2.14285e-05	0	0	0	0	5.35785e-05	0	0	0	2.68832e-05	4.28201e-05	0	0	5.42717e-05	0	2.46708e-05	0	0	0	0	0	0	4.14428e-05	0	0	0	2.84043e-05	0	0	0	4.2249e-05	0	5.83467e-05	3.17524e-05	1.91504e-05
COG1795: Formaldehyde-activating enzyme (5,6,7,8-tetrahydromethanopterin hydrolyase)	5.75812e-05	0	7.00174e-05	6.883e-05	2.3091e-05	7.61471e-05	8.84266e-05	4.10557e-05	0	6.24263e-05	0	3.37272e-05	7.25855e-05	0.000142439	9.41236e-06	3.48977e-05	2.60745e-05	3.66959e-05	4.08906e-05	2.45168e-05	4.66648e-05	1.9745e-05	2.96425e-05	2.69559e-05	0.000158618	6.15902e-05	0	4.58455e-05	9.67484e-05	0	3.54273e-05	4.20065e-05	3.83197e-05	0	0	0.000104431	3.1969e-05	4.01323e-05	4.38872e-05	4.93024e-05	6.46008e-05	0	8.37075e-06	2.60474e-05	4.80205e-05	2.96679e-05	3.18745e-05	1.56983e-05	1.65612e-05
COG1803: Methylglyoxal synthase	0	1.14692e-05	0	0	0	0	0	0	4.88111e-05	6.37563e-05	0	0	2.0922e-05	1.26145e-05	1.61888e-05	0.000141588	0	0	2.46515e-05	0.000229061	0.000127413	0.000169644	0.000434294	0.000265844	9.04195e-05	0	0	4.78737e-05	9.48044e-05	0	0	1.80577e-05	5.78686e-05	0	2.25773e-05	0	4.77411e-05	0.000435476	0.000213265	5.54955e-05	7.54919e-05	0	0.000104462	0.000253959	3.26306e-05	0.000166591	7.43556e-05	0.000117509	6.37149e-06
COG1804: Crotonobetainyl-CoA:carnitine CoA-transferase CaiB and related acyl-CoA transferases	0	0	0	0	0	0	0	0	0	0	0	0	1.16069e-05	1.71722e-05	3.27754e-06	0	0	0	0	1.38336e-05	0	0	0	1.42327e-05	0	0	2.19383e-05	0	0	0	0	0	5.67353e-06	0	0	0	9.72964e-06	0	7.51242e-06	0	0	0	0	0	0	7.92538e-06	6.43452e-06	6.96606e-06	0
COG1805: Na+-transporting NADH:ubiquinone oxidoreductase, subunit NqrB	2.58588e-05	1.62739e-05	2.99545e-05	2.09232e-05	4.83353e-05	1.70575e-05	3.70706e-05	0	3.0137e-05	1.1783e-05	2.18211e-05	2.34348e-05	6.42371e-05	2.16712e-05	0.000109636	1.76046e-05	1.90287e-05	1.71905e-05	5.18103e-05	7.50833e-05	5.49325e-05	5.36503e-05	0	0.000134782	5.33108e-05	0	3.15594e-05	4.40003e-05	0	0	2.13626e-05	2.20567e-05	6.03361e-05	0	0	2.69059e-05	3.69585e-05	1.62236e-05	2.95488e-05	2.82758e-05	5.70112e-05	3.01793e-05	3.4429e-05	4.09915e-05	3.67127e-05	6.30204e-05	8.28858e-05	5.34143e-05	0.000145902
COG1828: Phosphoribosylformylglycinamidine (FGAM) synthase, PurS subunit	0	0	0	0	0	0	0	1.88737e-05	0	1.20298e-05	0	1.79588e-05	0	1.1575e-05	0	0	0	0	1.49058e-05	1.38234e-05	0	1.75608e-05	0	5.87805e-06	0	0	0	0	0	0	0	2.99097e-05	8.56756e-06	0	0	0	4.61124e-05	0	7.38345e-06	0	0	0	0	0	1.89037e-05	4.54597e-06	3.00534e-05	0	0
COG1830: Fructose-bisphosphate aldolase class Ia, DhnA family	0	0	1.64999e-05	0	0	2.51018e-05	0	0	0	3.44584e-05	2.6532e-05	0	3.13795e-05	2.52507e-05	0	0	0	0	0	8.44161e-06	0	1.02405e-05	0	0	2.72043e-05	3.34581e-05	0	0	0	0	0	0	2.22215e-05	0	0	0	1.40743e-05	0	1.82907e-05	1.26743e-05	2.73187e-05	0	0	1.22046e-05	3.16287e-05	1.10854e-05	0	3.04031e-06	0
COG1838: Tartrate dehydratase beta subunit/Fumarate hydratase class I, C-terminal domain	0.000103849	0.000318849	0.00023961	0.000322904	0.000262783	0.000168007	0.000188229	0.00033093	0.000547561	0.000664395	0.000268482	0.000234581	0.00053737	0.000317464	0.000501789	0.000408992	0.000407519	0.000318991	0.0003739	0.000430705	0.000394063	0.000538366	0.000290006	0.000572098	0.000371031	0.000361604	0.000304689	0.000266598	0.000305067	0.000214015	0.000229513	0.000335977	0.000508544	0.000278165	0.00021862	0.000260724	0.000590112	0.000450222	0.000343378	0.000356861	0.000362712	0.000229577	0.00038402	0.000361836	0.000417623	0.000418681	0.000608031	0.000414155	0.000280814
COG1839: Adenosine/AMP kinase	0	0	3.60636e-05	0	0	0	0	2.7794e-05	0	0	2.12336e-05	0	0	0	4.53571e-06	0	0	0	0	0	0	5.11834e-06	1.88221e-05	0	0	0	0	0	0	0	0	0	5.03661e-06	0	0	0	0	0	4.99363e-06	9.3891e-06	0	0	0	0	0	0	0	0	0
COG1840: ABC-type Fe3+ transport system, periplasmic component	0	4.45209e-05	0	6.40332e-05	0	3.5354e-05	0	3.04882e-05	0	3.62557e-05	0	0	4.89551e-05	4.63666e-05	1.20972e-05	2.55873e-05	0	0	1.15118e-05	3.44843e-05	1.2752e-05	5.03961e-05	1.3925e-05	5.51424e-05	1.30396e-05	0	3.81278e-05	0	4.71227e-05	2.98747e-05	0	5.17115e-05	1.32265e-05	0	0	0	5.61679e-05	0	3.71794e-05	5.16991e-06	0	0	0	0	5.10432e-05	1.77402e-05	1.83431e-05	1.81331e-05	0
COG1853: FMN reductase RutF, DIM6/NTAB family	0	0	7.69074e-05	3.69648e-05	0	0	0	0	0	3.03667e-05	0	0	4.31928e-05	5.83884e-05	2.29031e-05	6.43966e-05	1.43719e-05	4.85201e-05	3.24492e-05	4.64988e-05	4.05891e-05	3.11168e-05	4.27539e-05	4.28911e-05	3.4925e-05	2.05058e-05	0	0	0	0	0	4.59312e-05	5.49675e-05	0	0	0	1.70925e-05	0	3.99763e-05	5.94479e-05	5.96614e-05	0	1.34136e-05	3.15329e-05	1.06536e-05	4.5972e-05	6.48215e-05	3.58291e-05	5.10156e-06
COG1864: DNA/RNA endonuclease G, NUC1	0	0	0	0	0	0	0	0	0	0	0	0	0	0	1.06197e-05	0	0	0	1.63443e-05	0	0	0	0	0	0	0	0	0	0	0	0	0	0	0	0	0	0	0	0	1.01568e-05	0	0	0	0	0	5.7444e-06	1.28011e-05	9.08622e-06	6.81355e-06
COG1866: Phosphoenolpyruvate carboxykinase, ATP-dependent	0.00152219	0.00211684	0.00198914	0.00192672	0.00186672	0.0026424	0.00172584	0.00159582	0.00232199	0.00212701	0.00149308	0.00136808	0.00467396	0.00249496	0.00480625	0.00368291	0.00412982	0.00358826	0.00439153	0.00428628	0.00414294	0.00440863	0.00347454	0.00406149	0.00287196	0.0022375	0.00241152	0.00199945	0.00183975	0.0015601	0.00222411	0.00300433	0.00193724	0.00171178	0.00236514	0.00157193	0.0035601	0.00414046	0.0041996	0.00340644	0.00339265	0.00352419	0.00369925	0.00319568	0.00273609	0.00356506	0.00406234	0.00346742	0.00439289
COG1874: Beta-galactosidase GanA	0	0	0	0	0	0	0	0	0	0	0	0	0	1.58499e-05	8.00669e-06	0	0	0	0	4.79334e-06	0	1.95491e-05	0	1.7625e-05	0	0	0	0	0	0	0	0	5.98933e-06	0	0	0	0	0	0	0	0	0	0	0	0	1.46571e-05	2.25961e-05	2.2593e-05	7.77215e-06
COG1878: Kynurenine formamidase	8.93902e-05	2.35512e-05	0.000137829	0	0.00014833	5.72702e-05	3.64077e-05	8.39278e-05	0	7.33273e-05	0	5.50955e-05	2.74561e-05	8.09368e-05	4.70395e-06	5.37194e-05	0	0	0	3.66276e-05	0	9.9346e-05	0	7.06791e-05	7.00878e-05	2.00488e-05	4.98218e-05	3.18065e-05	5.84454e-05	4.93807e-05	4.30139e-05	9.87634e-05	1.75435e-05	0	3.26268e-05	5.79005e-05	6.41229e-05	0	4.06747e-05	3.46155e-05	6.25797e-05	0	5.02191e-05	4.60676e-05	7.89206e-05	5.23499e-05	3.40638e-05	2.9298e-05	2.68328e-05
COG1879: ABC-type sugar transport system, periplasmic component, contains N-terminal xre family HTH domain	0	0.000112957	0.000113018	7.94579e-05	0	8.62657e-05	5.80578e-05	6.00541e-05	8.65621e-05	0.000128729	8.40382e-05	0	0.000169576	6.53161e-05	8.99735e-05	9.96189e-05	8.39544e-05	7.01254e-05	7.04283e-05	0.000153658	4.98329e-05	0.000170901	0.000143892	0.000135522	9.26964e-05	0.00010472	0	8.32057e-05	5.22593e-05	6.27993e-05	0.00012538	4.62616e-05	0.000165533	0	9.33969e-05	5.81284e-05	0.000150404	9.61787e-05	0.00015022	0.000132376	5.1834e-05	3.01922e-05	4.99638e-05	9.20732e-05	0.000154372	0.000103349	0.000112031	7.32271e-05	0.000128492
COG1882: Pyruvate-formate lyase	2.67665e-05	0.000127257	0.000103432	7.89824e-05	0.000183847	0.000137783	0.000121117	0.000169601	9.2309e-05	0.000239294	2.79292e-05	2.46807e-05	0.000199139	0.000134496	0.00017778	0.000171772	0.00023026	0.000244911	0.000141556	0.000501491	0.000180343	0.000425657	0.000234217	0.000724188	0.000263824	9.43433e-05	0.000105965	0.000126775	0.000119971	0	8.08756e-05	0	0.000221574	0	0.000136636	7.85961e-05	0.000225117	0.000277543	0.000922082	0.00056846	0.000408941	0.000133244	0.000137329	8.74491e-05	0.00059129	0.00063016	0.000302184	0.000517497	0.000371418
COG1883: Na+-transporting oxaloacetate/methylmalonyl-CoA decarboxylase, beta subunit	7.74619e-05	0.000125364	0.000198018	0.000104596	9.09537e-05	7.96029e-05	9.24712e-05	7.27005e-05	0.000124672	0.000166992	0.00016633	7.93954e-05	0.000282648	0.000235333	0.000345604	0.000284501	0.000216465	0.000229495	0.000226829	0.000462384	0.000177686	0.000335063	0.000261705	0.000370925	0.000305638	8.10033e-05	0.000129352	4.99506e-05	0.000178842	8.53624e-05	4.19838e-05	0.000138615	0.000234832	0.000156239	0.000125765	5.09918e-05	0.000231218	0.00019857	0.000489698	0.000540994	0.000294471	0.000152776	0.000180923	0.000196175	0.000251225	0.000467401	0.000337923	0.000760653	0.000250397
COG1884: Methylmalonyl-CoA mutase, N-terminal domain/subunit	0.000521975	0.000710804	0.000900939	0.00059968	0.000638429	0.00072696	0.000498206	0.000617535	0.000782309	0.000709865	0.000574872	0.000487413	0.00122114	0.00098914	0.000950991	0.00060401	0.000651776	0.000590372	0.000816317	0.00108713	0.00093259	0.00125252	0.000541059	0.00127796	0.0010212	0.000594917	0.000929829	0.000887712	0.000703952	0.000620582	0.000588491	0.000811414	0.000806221	0.000652856	0.000854818	0.000728163	0.000933173	0.000681667	0.000840638	0.00070832	0.00116488	0.000803135	0.000868167	0.00103459	0.00082704	0.00115895	0.00170026	0.00111817	0.00134
COG1891: 4-(hydroxymethyl)-2-furancarboxaldehyde phosphate synthase MfnB	0	0	0	0	0	6.20219e-05	3.42191e-05	0	0	0	0	0	4.30985e-05	0.000100294	0	0	0	0	0	2.01508e-05	2.80013e-05	1.67257e-05	1.07595e-05	1.1562e-05	3.97989e-05	4.60876e-05	0	0	6.27307e-05	0	0	4.15408e-05	2.11603e-05	0	0	0	2.82314e-05	0	7.58156e-06	1.9705e-05	0	0	1.09887e-05	3.65454e-05	2.38626e-05	1.818e-05	1.00277e-05	0	0
COG1894: NADH:ubiquinone oxidoreductase, NADH-binding 51 kD subunit (chain F)	2.19989e-05	4.57684e-05	0.000132443	8.09718e-05	8.0346e-05	6.25342e-05	3.48409e-05	0.000113687	0.000128353	0.000118896	3.85334e-05	0	0.000164002	0.000122478	9.25682e-05	0.000240974	6.70273e-05	6.38756e-05	8.87153e-05	0.000368838	0.000105825	0.000154509	9.97812e-05	0.000240875	0.000228254	0.000167035	6.64005e-05	0.000104293	0.000106947	0	9.85573e-05	0	0.000207051	0	6.43501e-05	7.24553e-05	0.00016396	5.00703e-05	0.00018417	0.00015668	0.000130191	6.81655e-05	0.000126705	5.20191e-05	0.000197577	0.000196336	0.000108423	0.000232546	5.48926e-05
COG1896: 5-deoxynucleotidase YfbR and related HD superfamily hydrolases	0	0	0	0	0	0	0	0	0	0	0	0	0	0	0	0	0	0	0	2.5296e-05	0	0	0	8.47312e-06	0	0	0	0	0	0	0	0	7.03584e-06	0	0	0	1.79918e-05	0	1.80823e-05	0	0	0	0	0	0	4.36732e-06	0	4.02157e-06	4.39818e-06
COG1897: Homoserine O-succinyltransferase	0	0	0	0	2.15115e-05	0	0	0	2.28699e-05	0	2.12636e-05	0	2.98203e-05	0	0.000106318	2.64674e-05	3.40397e-05	2.753e-05	0	0.000107333	3.71435e-05	1.81221e-05	2.7124e-05	3.97555e-05	3.67285e-05	0	0	4.40852e-05	0	0	0	0	7.94616e-05	0	0	0	1.3333e-05	1.7909e-05	6.03414e-05	4.38151e-05	4.54372e-05	3.07311e-05	2.77699e-05	2.30117e-05	3.08597e-05	6.82733e-05	4.9685e-05	4.38055e-05	7.97004e-05
COG1904: Glucuronate isomerase	2.73832e-05	3.9253e-05	3.19754e-05	3.67844e-05	3.50633e-05	3.00566e-05	1.90238e-05	3.69274e-05	7.44701e-05	3.40046e-05	3.3917e-05	0	8.69211e-05	4.87554e-05	0.000359099	0.000113935	0.000208959	0.000164176	0.000115143	0.00015947	0.00016986	0.000197039	0.000100364	0.000767419	0.000141349	2.49612e-05	1.69916e-05	4.72452e-05	4.12829e-05	3.79921e-05	3.70521e-05	3.56303e-05	7.46804e-05	0	6.06629e-05	3.42037e-05	6.87531e-05	7.89448e-05	9.7069e-05	6.84684e-05	0.000127178	0.000150568	0.000112921	0.000103594	9.08367e-05	0.000421928	0.000513218	0.000376197	0.00047321
COG1905: NADH:ubiquinone oxidoreductase 24 kD subunit (chain E)	4.10352e-05	6.27379e-05	0.000127552	5.72391e-05	8.47473e-05	0	0	2.04617e-05	0.000147651	5.80834e-05	1.70089e-05	2.27336e-05	0.000109082	0.000108544	2.34975e-05	0.000201722	1.78567e-05	6.27029e-05	9.06064e-05	0.000320168	0.000145046	0.00014409	8.85809e-05	0.000190086	0.000151823	2.40262e-05	0	0	0.000149876	7.03655e-05	9.28344e-05	2.1999e-05	9.92334e-05	0	0	9.49576e-05	0.000116516	2.91048e-05	7.14461e-05	0.000116	0.000135669	0	0.00013641	0.000103766	0.000161925	0.00018984	7.3336e-05	0.000171339	3.16303e-05
COG1907: Beta-ribofuranosylaminobenzene 5-phosphate synthase (methanopterin biosynthesis)	1.94788e-05	0	5.22919e-05	6.13439e-05	0	3.53004e-05	6.89088e-05	4.03149e-05	0	4.08835e-05	0	4.49837e-05	3.03344e-05	0.000127316	2.93998e-06	0	2.12258e-05	4.02354e-05	4.74332e-05	1.39994e-05	3.818e-05	1.33112e-05	2.53861e-05	1.99778e-05	4.62721e-05	0	0	0	0	0	0	4.96243e-05	2.78855e-05	0	0	4.01851e-05	1.09594e-05	3.53101e-05	3.54235e-05	2.94647e-05	1.75493e-05	0	2.25889e-05	2.31866e-05	3.29686e-05	1.13173e-05	0	0	7.82908e-06
COG1908: Coenzyme F420-reducing hydrogenase, delta subunit	0.00229501	0.00213391	0.00596532	0.00308693	0.00362158	0.00426977	0.00302925	0.00316967	0.00278015	0.00340326	0.00260577	0.00197042	0.004762	0.00522814	0.000807092	0.00331943	0.001881	0.00168446	0.00117701	0.0029242	0.00288978	0.0034785	0.00141623	0.00220228	0.00428727	0.00210676	0.00392186	0.00376342	0.00527036	0.00318274	0.00345657	0.00465985	0.00133562	0.00309655	0.00174539	0.00344744	0.00460666	0.00129054	0.00263654	0.00235997	0.00404627	0.000922864	0.00223281	0.00286416	0.00567034	0.00256709	0.0028354	0.00253493	0.00124968
COG1918: Fe2+ transport protein FeoA	0	0	0	0	0	0	1.09324e-05	0	0	0	4.10286e-05	0	1.57408e-05	0	4.00406e-06	0	4.38461e-05	0	0	5.11824e-06	1.08069e-05	0	1.34071e-05	0.000118093	2.36554e-06	0	0	0	2.86098e-05	0	0	0	9.0854e-06	0	0	0	0	5.25869e-05	4.1587e-06	9.01939e-06	0	3.26323e-05	0	0	0	4.58807e-05	5.19552e-05	6.54236e-05	2.13777e-05
COG1924: Activator of 2-hydroxyglutaryl-CoA dehydratase (HSP70-class ATPase domain)	3.10693e-05	0	5.63089e-05	0	5.06969e-05	0	0	3.05995e-05	0	1.5449e-05	3.34911e-05	2.08545e-05	4.25897e-05	2.97731e-05	1.42473e-05	2.1075e-05	2.62159e-05	2.77358e-05	1.09074e-05	9.21906e-05	2.64801e-05	4.09863e-05	0	6.98019e-05	3.25416e-05	1.07018e-05	1.80777e-05	0	7.41191e-05	0	0	4.43731e-05	3.56871e-05	0	0	0	3.8031e-05	1.62018e-05	2.99468e-05	5.10093e-05	2.20888e-05	1.2301e-05	1.64907e-05	0	6.16272e-05	3.67506e-05	4.87332e-05	6.31684e-05	1.14959e-05
COG1925: HPr or related phosphotransfer protein	0.000247244	7.72027e-05	0.000431657	0.000455581	0.000278977	0.000300177	0.000270072	0.000102632	0.000325629	0.000176367	0.000138172	0.0004629	0.000286606	0.000436592	0.00025518	0.000514235	0.000330257	0.000251675	0.000132682	0.000755295	0.000159034	0.00073872	0.000359852	0.000566467	0.000276223	0.00024938	0.000413834	0.000260983	0.000804926	4.80392e-05	0.000213861	0.000710119	0.00044164	6.04987e-05	8.12642e-05	0.000270357	0.000395397	0.000339376	0.000464717	0.000322267	0.000350138	0.00018299	0.000351459	0.000441131	0.000400932	0.000482795	0.000232789	0.000396332	0.000174743
COG1927: F420-dependent methylenetetrahydromethanopterin dehydrogenase	0.00206569	0.00171233	0.00316359	0.00169915	0.00234917	0.00248212	0.00172915	0.00166371	0.00239282	0.00197394	0.00157591	0.00112567	0.00390929	0.00360662	0.000601462	0.00285457	0.00122589	0.00134128	0.00122607	0.00222247	0.00196998	0.00251337	0.000991064	0.00183052	0.00208539	0.00134296	0.0017315	0.00186729	0.00218198	0.00196455	0.00218108	0.0027573	0.000608498	0.00282357	0.00118044	0.00185009	0.00287971	0.000661309	0.00118359	0.00122178	0.00307084	0.000879667	0.00139768	0.00235369	0.00337052	0.00157377	0.0015847	0.00188998	0.000831672
COG1929: Glycerate kinase	0	0	0	0	0	0	0	0	1.69935e-05	3.35892e-05	0	0	0	0	6.7172e-06	0	1.58102e-05	0	1.46554e-05	0	9.2981e-06	0	0	7.39419e-06	0	0	0	0	0	0	0	0	1.59335e-05	0	0	0	0	0	0	1.49172e-05	0	0	0	1.82487e-05	1.1285e-05	5.95901e-06	1.85299e-05	8.88136e-06	0
COG1930: ABC-type cobalt transport system, periplasmic component	0	3.60577e-05	2.69538e-05	0	0	0	0	0	0	0	0	0	0	2.66369e-05	0	6.84462e-05	6.21283e-05	6.96711e-05	0	0.000110808	3.46059e-05	9.60506e-05	0.000198779	0.000150307	0.000212119	0	0	0	4.88439e-05	0	2.83684e-05	2.59132e-05	6.4628e-06	0	1.08286e-05	6.8106e-05	9.35066e-05	0	4.06224e-05	1.40971e-05	7.59353e-05	0	7.60386e-05	4.51359e-05	2.13579e-05	3.92625e-05	6.20875e-05	0	0
COG1932: Phosphoserine aminotransferase	0.00151151	0.00112753	0.00110762	0.000701742	0.00108283	0.00116736	0.00136801	0.00143895	0.00108072	0.000859305	0.00131763	0.00161471	0.00101005	0.00119477	0.00175223	0.00104764	0.00112609	0.00106518	0.00105743	0.00125893	0.000872039	0.000824824	0.00120696	0.00129634	0.000799291	0.00097964	0.00125397	0.000893819	0.00116023	0.000857058	0.0012356	0.0008346	0.0015085	0.00128357	0.0011251	0.000786604	0.00095948	0.0010272	0.000918153	0.00119863	0.000895653	0.000683254	0.000945425	0.000902084	0.00123588	0.00100645	0.000892551	0.000958364	0.00124878
COG1940: Sugar kinase of the NBD/HSP70 family, may contain an N-terminal HTH domain	8.878e-05	0.000187356	0.000222966	9.30911e-05	6.68632e-05	0.000209309	6.72396e-05	0.000103743	0.000216072	0.000246826	0.000219852	9.7891e-05	0.000375476	0.000276287	0.000540076	0.000197979	0.000192949	0.000234104	0.00034398	0.000296118	0.000467559	0.000570287	0.000263125	0.000646099	0.000260902	6.42835e-05	0.000237994	0.000212472	0.000254916	0.000134819	5.75257e-05	0.000350146	0.000261256	0.000109562	0.000138122	8.98273e-05	0.000282777	0.000220056	0.000383661	0.000258614	0.000242228	0.00044296	0.00041492	0.000403271	0.000318719	0.00066931	0.000702942	0.000402335	0.000515163
COG1941: Coenzyme F420-reducing hydrogenase, gamma subunit	0.000758824	0.00029432	0.00127067	0.00142564	0.000381982	0.00130784	0.00167924	0.00131354	0.000538655	0.00141603	0.000867457	0.000888968	0.00156807	0.00315246	0.000340754	0.000504972	0.000658245	0.000772154	0.000784411	0.000810147	0.000994862	0.000611783	0.000496356	0.00058125	0.00283206	0.00124686	0.000378717	0.0011582	0.00107885	0.000357585	0.000453109	0.000756766	0.00100264	0.000543532	0.000619047	0.00259581	0.000666957	0.000840191	0.000708105	0.00121481	0.00143997	0.00020665	0.000303742	0.00099574	0.00168976	0.000356336	0.000295231	0.000346699	0.000439602
COG1945: Pyruvoyl-dependent arginine decarboxylase	0	0	0.000153447	0	6.25053e-05	0	0	0	0	0	0	6.96419e-05	6.32311e-06	2.3132e-05	5.48302e-06	0	0	0	0	0	1.88784e-05	0	6.97153e-05	0	0	0	0	0	0	5.41437e-05	0	5.93564e-05	4.10709e-05	0	0	0	0	0	1.03798e-05	0	0	0	0	7.4457e-05	0	4.78194e-06	0	0	0
COG1951: Tartrate dehydratase alpha subunit/Fumarate hydratase class I, N-terminal domain	0.000103849	0.000318849	0.000223935	0.000354703	0.000262783	0.000168007	0.000163471	0.000288308	0.000505626	0.000625909	0.000268482	0.000234581	0.000530166	0.000329962	0.00049195	0.000370519	0.000407519	0.000306378	0.0003877	0.000372653	0.000372656	0.00047237	0.000290006	0.000511351	0.00039022	0.000327965	0.000304689	0.000266598	0.000266931	0.000214015	0.000229513	0.000335977	0.000507143	0.000278165	0.00021862	0.000260724	0.000561418	0.000403488	0.000314465	0.000346536	0.000339339	0.000245914	0.00038402	0.000340097	0.000382731	0.000349696	0.000574776	0.000393317	0.000259128
COG1960: Acyl-CoA dehydrogenase related to the alkylation response protein AidB	0.000218123	0.000268451	0.000432672	0.000221838	0.000326955	0.000441912	0.000366473	0.000158086	0.000402438	0.000412448	0.000269299	0.000155477	0.000745776	0.000557925	0.000285141	0.000581677	0.000263748	0.000224075	0.000205753	0.000904794	0.000414722	0.000667306	0.000319316	0.000694864	0.000622795	0.000206255	0.000516661	0.000342986	0.000557606	0.000248781	0.000571535	0.000338233	0.000304376	0.000242153	0.000205292	0.000252758	0.000845968	0.000422821	0.00106293	0.000996764	0.000368037	0.000263503	0.000377054	0.000443929	0.000774411	0.000781877	0.000870831	0.00136329	0.000512537
COG1964: C-terminal domain of the GTP 3,8-cyclase MoaA, radical SAM superfamily (molybdenum cofactor biosynthesis)	0	0	0	5.32368e-05	0	0	0	0	0	1.63282e-05	0	0	3.91448e-05	3.8916e-05	8.47159e-06	0	2.51767e-05	2.34509e-05	2.84568e-05	1.28348e-05	0	0	0	8.85488e-06	3.38504e-05	3.03896e-05	0	0	0	0	0	0	1.79914e-05	0	0	0	0	0	1.32347e-05	2.95084e-05	1.81501e-05	0	0	0	2.12091e-05	0	0	0	1.4445e-05
COG1966: Carbon starvation protein CstA (peptide/pyruvate transporter)	5.51772e-05	5.01858e-05	3.69025e-05	3.97456e-05	7.79444e-05	5.23918e-05	0	6.39665e-05	5.56317e-05	4.42922e-05	2.63383e-05	4.75165e-05	9.2496e-05	8.87279e-05	5.71195e-05	2.8796e-05	1.46863e-05	0	1.86197e-05	6.24979e-05	2.99303e-05	9.94599e-05	1.44057e-05	8.25096e-05	3.00381e-05	3.04117e-05	0.000105614	4.79846e-05	5.83313e-05	7.16572e-05	6.47245e-05	6.1994e-05	3.40486e-05	0	5.2127e-05	0	0.00010278	0	6.68646e-05	2.73052e-05	5.20244e-05	3.8069e-05	4.33643e-05	5.01714e-05	0.000108964	1.57543e-05	4.73597e-05	2.36092e-05	4.28978e-05
COG1968: Undecaprenyl pyrophosphate phosphatase	0	2.25021e-05	0	3.26499e-05	0	0	0	0	0	2.11778e-05	2.56675e-05	0	1.19439e-05	2.30534e-05	1.59788e-05	1.87337e-05	0	2.77382e-05	3.53151e-05	3.59293e-05	1.76012e-05	1.889e-05	3.23668e-05	2.65906e-05	3.21107e-05	2.24721e-05	0	0	0	0	0	0	4.90164e-05	0	0	0	2.28566e-05	1.52228e-05	2.60883e-05	6.26392e-05	1.40237e-05	2.29457e-05	0	0	3.17567e-05	2.02677e-05	4.77962e-05	4.62355e-05	6.5036e-05
COG1971: Putative Mn2+ efflux pump MntP	0	0	0	0	0	0	0	0	0	0	0	0	0	0	0	0	0	0	0	0	0	0	0	0	0	0	0	1.67984e-05	0	0	0	0	0	0	0	0	0	0	4.23305e-06	4.39645e-06	0	0	0	0	7.79788e-06	0	1.12226e-05	0	1.98949e-05
COG1977: Molybdopterin synthase sulfur carrier subunit MoaD	0	0	0	0	0	0	0	0	0	0	0	0	1.12128e-05	0	0	0	0	1.27201e-05	0	0	0	0	0	0	0	0	0	0	0	0	0	0	4.16413e-06	0	0	1.75587e-05	0	0	0	0	2.05158e-05	0	0	0	8.83999e-06	6.29369e-06	0	3.54845e-06	0
COG1979: Alcohol dehydrogenase YqhD, Fe-dependent ADH family	0	0	4.15365e-05	0	0	0	6.08472e-05	5.66303e-05	4.02611e-05	2.49323e-05	0	0	0	8.15671e-06	1.97099e-05	2.15596e-05	0	0	0	4.69683e-05	2.27038e-05	1.09136e-05	1.36506e-05	1.49246e-05	2.15667e-05	0	0	0	0	0	0	0	4.73693e-05	0	0	0	1.19513e-05	1.38283e-05	3.21643e-05	1.70181e-05	0	0	0	0	1.45641e-05	3.92219e-05	4.18631e-05	2.91205e-05	5.91333e-06
COG1980: Archaeal fructose 1,6-bisphosphatase	4.45769e-05	5.16401e-05	0.000163892	0.000349105	0	0.000236289	0.000232385	0.00018886	2.01626e-05	0.000199647	0.000153963	0.000103017	0.000167471	0.000438846	4.93979e-05	4.03168e-05	0.000215634	0.000211184	0.000270327	0.000121844	0.000212069	7.56313e-05	8.20737e-05	6.64652e-05	0.000252334	0.0001388	4.99902e-05	9.47055e-05	0.000210796	5.18351e-05	3.96492e-05	5.68289e-05	8.48918e-05	0	0.000127972	0.00029236	8.35228e-05	0.000234137	9.50578e-05	0.000168007	0.000146379	0	0.000105234	0.000226881	0.000179188	5.11514e-05	5.03714e-05	4.41919e-05	8.60197e-05
COG1982: Arginine/lysine/ornithine decarboxylase	0	0	0	0	0	0	0	0	0	0	0	0	0	0	0	0	0	0	0	3.31158e-05	0	1.9217e-05	1.21927e-05	0	0	0	0	0	0	0	0	0	3.28945e-06	0	0	0	0	0	3.46581e-05	3.46354e-05	0	0	0	0	0	1.93049e-05	1.72161e-05	3.26731e-05	0
COG2011: ABC-type methionine transport system, permease component	0	0	0	0	0	0	0	0	0	0	0	0	0	1.17564e-05	7.66618e-06	0	0	0	0	1.24678e-05	1.01877e-05	0	0	0	6.69047e-06	0	0	0	0	0	0	0	0	0	0	0	1.45221e-05	0	2.76712e-05	2.53703e-05	0	0	0	0	0	1.08263e-05	0	2.32457e-05	0
COG2013: AIM24 protein, required for mitochondrial respiration	0	0	0	0	2.62677e-05	0	0	0	0	9.55425e-06	0	0	0	9.44365e-06	1.0683e-05	2.66445e-05	0	0	0	0.000153774	3.50429e-05	7.75201e-06	1.5243e-05	8.41619e-05	3.78935e-05	0	0	0	0	0	0	0	4.12708e-05	0	0	0	5.43583e-05	0	4.0949e-05	3.45933e-05	1.91203e-05	0	4.44223e-05	0	7.35978e-05	0.000105352	3.36022e-05	7.12741e-05	0
COG2017: Galactose mutarotase or related enzyme	0.000115841	0.000157781	0.000102432	0.000147425	0.000184019	0.000139833	0.000190874	0.000111883	0.000219426	0.000238397	0.000242602	8.47154e-05	0.000345794	0.000197533	0.00118897	0.000252627	0.000582016	0.000512558	0.000498942	0.000490441	0.000519746	0.000643869	0.00041111	0.000760441	0.000207683	0.000106394	0.000325891	0.000244036	0.000212034	0.000116718	0.000154726	0.000250768	0.000342077	0.000319633	0.000137473	0.000182364	0.000627756	0.000391044	0.000486524	0.000233938	0.00026493	0.000736807	0.000676842	0.000348354	0.000291361	0.000778798	0.00076771	0.000541454	0.000747403
COG2019: Archaeal adenylate kinase	0	0	0	0	0	0	0	2.42953e-05	2.40189e-05	2.05034e-05	0	0	0	0	0	0	0	0	0	0	0	0	0	1.00022e-05	5.22415e-05	0	0	0	0	2.77495e-05	0	1.44878e-05	1.91799e-05	0	0	5.93637e-05	0	0	8.30633e-06	1.49009e-05	0	0	0	0	0	0	0	0	0
COG2021: Homoserine O-acetyltransferase	0	0	0	2.69035e-05	0	0	0	0	0	0	1.96636e-05	0	1.22866e-05	1.54505e-05	0	0	0	0	1.43065e-05	0	0	0	0	8.28466e-06	1.89069e-05	0	0	0	0	0	0	0	1.68205e-05	0	0	0	0	2.24687e-05	0	3.89149e-05	0	0	0	0	0	0	0	2.34724e-05	0
COG2022: Thiazole synthase ThiGH, ThiG subunit (thiamin biosynthesis)	0	0	0	0	1.51066e-05	0	0	0	0	2.39836e-05	0	0	1.54451e-05	1.11529e-05	5.51607e-05	2.66688e-05	0	0	0	3.32305e-05	1.83479e-05	8.04624e-06	2.07842e-05	2.35423e-05	2.08919e-05	2.31005e-05	0	0	0	0	0	0	3.4276e-05	0	0	0	2.16594e-05	3.28637e-05	8.11948e-06	2.63551e-05	2.48858e-05	0	0	0	0	3.65004e-05	6.83095e-06	3.59229e-05	2.48668e-05
COG2025: Electron transfer flavoprotein, alpha subunit FixB	8.72658e-05	9.69279e-05	0.000209206	0.000203878	0.000246887	0.000381652	0.000157852	0.00015703	0.000280422	0.000333882	0.000262974	9.95187e-05	0.000510805	0.000327323	0.000276328	0.000504932	0.000296147	0.000244459	0.000211667	0.00100948	0.00037138	0.000705779	0.000249031	0.0005203	0.000532039	0.000242006	0.000184622	0.000323348	0.000298696	4.84072e-05	0.000179383	0.000250589	0.000380653	0.000251284	0.000238561	9.04873e-05	0.00051733	0.000295373	0.000958741	0.000973427	0.000319443	0.000230845	0.000288945	0.000180709	0.000535242	0.000843923	0.000428358	0.001667	0.000370568
COG2030: Acyl-CoA dehydratase PaaZ	6.10555e-05	4.8304e-05	0.000110297	5.48992e-05	5.39618e-05	0.000136229	5.45111e-05	3.44144e-05	3.42166e-05	3.77902e-05	5.86694e-05	5.17993e-05	0.000113822	0.000112559	0.000295675	2.52886e-05	0.000125032	0.000186506	0.000176295	0.00012858	0.000150061	0.000135115	9.9896e-05	0.000130131	6.70305e-05	7.7636e-05	8.04993e-05	0.000125304	0	4.0484e-05	4.62293e-05	7.39727e-05	0.000148576	0.000122835	0	5.3909e-05	0.000153007	5.7113e-05	0.000112061	9.91985e-05	0.000126834	0.000107635	0.000119547	0.000108728	7.47982e-05	0.00012106	0.000183925	0.000112	0.000180567
COG2033: Desulfoferrodoxin, superoxide reductase-like (SORL) domain	0.000213741	0.000215653	0.000293671	0.000232784	0.000282717	0.00052886	0.000153729	0.00019459	9.47144e-05	0.000234095	7.83495e-05	9.33799e-05	0.000597724	0.000295934	7.99755e-05	0.000102881	0.000159425	0.000116837	0.000163808	0.000119141	0.00010336	8.44388e-05	0.000128868	0.000100281	0.000130276	0.000166103	0.000276373	3.0874e-05	0.000493716	0.000397592	0.000113899	0.000281078	0.00014599	0.000242342	0.000166652	0.000153512	0.00013783	7.40656e-05	0.000142396	0.00019289	0.000120307	0	0.000114513	0.000153653	0.000133069	3.48161e-05	0.000139349	9.19356e-05	8.33365e-05
COG2037: Formylmethanofuran:tetrahydromethanopterin formyltransferase	0.000132854	3.65265e-05	0.00016715	0.00015292	3.73294e-05	0.000109183	0.000161733	0.000113647	0.000135084	0.000188789	0.000104753	0.000110962	0.00014346	0.000432115	4.33413e-05	5.69432e-05	9.32555e-05	0.000149769	0.000153593	8.03273e-05	0.000147547	0.000141242	9.93023e-05	6.54967e-05	0.000194067	3.4722e-05	0	0.00015867	0.000160612	0.000144836	0.000127459	0.000211113	4.37623e-05	8.38926e-05	0	0.000183878	6.38498e-05	6.03828e-05	4.55083e-05	5.14041e-05	7.8333e-05	0	6.58198e-05	0.000181427	8.12209e-05	8.39082e-05	9.10336e-05	4.7393e-05	2.59748e-05
COG2046: ATP sulfurylase (sulfate adenylyltransferase)	5.10441e-05	0	7.09831e-05	3.82498e-05	0	0	0.000105432	0	0.000328647	2.79884e-05	0	0.000273358	2.90778e-05	0.000114388	0	3.08438e-05	0	0	0	1.06865e-05	2.48131e-05	4.39234e-05	5.93939e-05	1.2298e-05	2.33501e-05	0.000192086	2.90297e-05	2.27422e-05	0	0.000119843	0	5.08441e-05	3.84999e-05	0	0	0.000106708	5.95707e-05	0	1.68006e-05	1.94938e-05	3.48673e-05	0	9.39681e-05	0	1.45049e-05	2.03229e-05	3.21683e-05	4.13242e-06	0
COG2048: Heterodisulfide reductase, subunit B	0.000470231	0.000208793	0.000615265	0.00110113	0.00018332	0.000605367	0.00106189	0.000549828	0.000268288	0.000863829	0.000388372	0.000450758	0.000931932	0.0023338	0.000170368	0.000231734	0.000573129	0.000847871	0.000817831	0.000480402	0.000877154	0.000276507	0.000400945	0.000337549	0.0013707	0.000672867	0.000196804	0.000604963	0.000712191	0.000164159	0.00031424	0.000405636	0.000444758	0.000112357	0.000315363	0.00105421	0.00032838	0.000502305	0.000440614	0.00070838	0.000757376	0.000110246	0.00023708	0.00069533	0.000798489	0.000247885	0.000168808	0.000167736	0.00029808
COG2050: Acyl-CoA thioesterase PaaI, contains HGG motif	0	3.9551e-05	0	2.26386e-05	1.8477e-05	3.20124e-05	0	0	0	3.10119e-05	0	0	1.89594e-05	0	5.75036e-05	2.59574e-05	1.57047e-05	0	0	5.4396e-05	1.02225e-05	4.09835e-06	0	1.27854e-05	1.89103e-05	0	1.93364e-05	0	0	3.57912e-05	0	2.36009e-05	5.87127e-06	0	0	0	2.81553e-05	0	8.1037e-06	5.6839e-06	8.49825e-06	0.000106828	3.09288e-05	0	1.42253e-05	2.32171e-05	2.24319e-05	8.60039e-06	2.80235e-05
COG2054: 5-(aminomethyl)-3-furanmethanol-phosphate kinase MfnE (methanofuran biosynthesis)	0	0	0	0	0	0	0	0	0	0	0	0	3.45691e-05	3.67891e-05	0	0	0	0	2.67163e-05	7.10302e-06	0	0	0	6.05923e-06	3.06248e-05	0	0	0	0	0	0	0	9.09152e-06	0	0	0	0	0	0	7.22629e-06	0	0	2.01101e-05	0	1.20676e-05	0	0	0	0
COG2055: Malate/lactate/ureidoglycolate dehydrogenase, LDH2 family	0	2.82425e-05	3.63432e-05	7.98756e-05	5.76698e-05	0.000108803	3.9906e-05	0.000121116	0.000200419	0.000111859	0	9.54187e-05	5.14187e-05	5.65915e-05	7.8889e-06	4.55797e-05	0	0	0	1.37316e-05	6.70478e-05	4.85882e-05	4.69506e-05	1.53699e-05	6.34357e-05	0.000127878	8.18459e-05	0	0	0	0	0.000190707	2.24613e-05	0	0	5.10853e-05	5.55999e-05	0	4.53088e-05	3.20433e-05	4.40223e-05	0	3.1537e-05	3.1314e-05	9.01964e-05	1.72762e-05	2.74791e-05	5.53038e-06	6.2675e-06
COG2057: Acyl-CoA:acetate/3-ketoacid CoA transferase, beta subunit	7.59503e-05	9.6809e-05	0.000170988	6.09841e-05	9.55409e-05	9.49897e-05	0.000121609	7.44376e-05	6.61199e-05	8.32138e-05	4.83481e-05	8.86665e-05	0.000151965	0.000217441	3.12353e-05	8.72142e-05	1.64395e-05	4.19078e-05	2.41985e-05	6.19e-05	5.381e-05	9.27471e-05	0	0.000122713	8.64042e-05	2.18668e-05	0.000100595	0.000163206	6.32956e-05	0.000128883	7.13877e-05	0.00015083	3.82388e-05	7.62495e-05	5.72545e-05	0.000156115	0.000151513	3.41286e-05	5.48426e-05	5.49454e-05	5.41968e-05	2.56391e-05	2.93127e-05	5.70763e-05	0.000147714	3.32174e-05	9.75411e-05	7.1132e-05	4.34596e-05
COG2059: Chromate transport protein ChrA	0	0	0	0	0	0	0	0	0	0	0	0	1.98191e-05	0	3.47348e-05	0	0	0	0	2.54315e-05	0	0	0	1.45742e-05	8.74937e-06	0	0	0	0	0	0	0	2.08836e-05	0	0	0	0	0	1.87322e-05	8.34827e-06	0	0	1.39044e-05	0	0	1.41453e-05	3.02458e-05	2.6297e-05	1.71958e-05
COG2065: Pyrimidine operon attenuation protein PyrR/uracil phosphoribosyltransferase	0	0	0	0	0	0	5.4757e-05	0	0	0	3.36449e-05	0	0	0	0	0	0	0	1.45737e-05	0	0	0	0	2.00013e-05	0	0	0	0	0	0	0	0	1.56173e-05	0	0	0	0	5.37223e-05	0	1.99707e-05	1.64459e-05	0	0	0	0	0	0	4.35557e-05	0
COG2066: Glutaminase	0	0.000169124	4.2846e-05	3.93543e-05	0.00010049	6.1746e-05	0	0.000111182	0.000108007	3.977e-05	0.000109097	5.69489e-05	9.31276e-05	5.078e-05	9.83838e-05	9.2888e-05	8.55987e-05	0.000128161	5.87725e-05	0.000194304	0.000168155	0.000167379	4.95622e-05	0.000230804	5.10182e-05	0.000108452	0.000254061	0.000145116	6.30822e-05	0	0.000185402	7.78625e-05	0.000140831	9.70566e-05	0.000136528	8.75045e-05	0.000114939	9.42694e-05	0.000100856	2.87178e-05	8.87507e-05	0.000118448	0.000108912	0.000124292	0.000122387	0.000147928	0.000219112	0.000177234	0.000143336
COG2071: Gamma-glutamyl-gamma-aminobutyrate hydrolase PuuD (putrescine degradation), contains GATase1-like domain	0	0	0	0	0	0	0	0	0	0	0	0	1.12354e-05	0	9.81556e-05	0	0	0	1.13229e-05	1.24818e-05	1.68095e-05	1.4276e-05	0	2.22133e-05	1.51153e-05	0	0	0	0	0	0	0	2.35123e-05	0	0	0	1.65545e-05	0	2.12655e-05	1.29479e-05	0	0	0	0	0	4.59077e-05	3.98838e-05	2.53104e-05	6.31885e-05
COG2073: Cobalamin biosynthesis protein CbiG	0	0	0	0	0	0	0	0	0	0	0	0	0	0	7.86986e-06	0	0	0	0	0	0	0	0	0	0	0	0	0	0	0	0	0	0	0	0	0	0	0	7.92948e-06	8.2429e-06	0	0	0	0	0	1.48646e-05	7.5633e-06	7.73224e-06	1.62411e-05
COG2080: Aldehyde, CO, or xanthine dehydrogenase, Fe-S subunit, CoxS/CutS family	0.00016576	0.000133351	0.000217399	0.000102711	8.79917e-05	0.000116183	7.22286e-05	0.000110882	0.000262277	0.000139917	0.000109561	9.25195e-05	0.000234428	0.000145695	6.5836e-05	9.33189e-05	0.00010226	0.000103428	4.43509e-05	0.000173946	8.56707e-05	0.000164285	3.96886e-05	0.00020769	0.000103933	0.000136788	0.000125202	0.000195929	0.000195153	0.000150312	0.000124207	0.000182469	6.69347e-05	8.19986e-05	0.000126796	0.000160798	0.000124979	3.96604e-05	8.28919e-05	9.10164e-05	0.000148723	0	5.92169e-05	4.39968e-05	0.000238493	8.35474e-05	0.000105715	6.70757e-05	6.77507e-05
COG2082: Precorrin-8X methylmutase CbiC/CobH	0	0	0	4.62056e-05	0	2.00947e-05	0	0	0	1.79345e-05	0	0	0	1.86246e-05	7.28299e-06	0	0	3.52532e-05	2.95857e-05	1.43266e-05	4.66649e-05	0	0	5.69389e-06	1.47036e-05	3.5804e-05	0	0	0	0	0	0	1.09408e-05	0	0	0	0	0	1.49609e-05	8.22241e-06	0	0	0	2.5885e-05	1.92233e-05	1.00488e-05	9.75724e-06	2.81758e-06	0
COG2086: Electron transfer flavoprotein, alpha and beta subunits	0.000217359	0.000297804	0.000392991	0.000267777	0.000275704	0.000516852	0.000401181	0.000250091	0.000445326	0.000549698	0.000453285	0.000161306	0.000774512	0.000589303	0.000627415	0.000726305	0.000614187	0.000626189	0.000456817	0.00130762	0.000569147	0.00096504	0.000376663	0.00071345	0.000840967	0.0003058	0.000406509	0.000524911	0.000372964	0.000223128	0.000386098	0.000496939	0.000632797	0.000442526	0.00039781	0.000346757	0.0007221	0.000483963	0.00111958	0.00133979	0.000696581	0.000462217	0.000495296	0.000271203	0.000655262	0.001125	0.000802606	0.0018548	0.000819554
COG2096: Cob(II)alamin adenosyltransferase	0	0	0	0	0	0	0	0	1.39563e-05	0	0	0	0	0	4.6933e-05	0	0	0	0	4.37079e-06	9.99139e-06	0	0	0	0	0	0	0	0	0	0	0	0	0	0	0	0	0	3.05737e-06	0	1.50391e-05	3.33537e-05	1.42542e-05	0	0	6.55568e-06	0	0	9.56863e-06
COG2099: Precorrin-6x reductase	0	0	2.27887e-05	0	0	0	0	0	0	1.4982e-05	0	0	0	4.79037e-05	0	0	0	2.52167e-05	0	0	0	0	0	0	2.53811e-05	0	0	0	0	0	0	0	9.54456e-06	0	0	0	0	0	7.45085e-06	1.24852e-05	0	0	0	0	0	1.33736e-05	0	0	0
COG2111: Multisubunit Na+/H+ antiporter, MnhB subunit	0	8.77752e-06	0	0	0	0	0	0	0	0	0	0	0	1.85641e-05	0	0	1.04469e-05	1.92453e-05	0	4.32907e-06	0	0	0	0	0	0	0	0	0	0	0	0	2.81921e-05	0	0	0	0	0	0	1.24006e-05	0	0	1.28012e-05	0	0	1.34681e-05	0	0	0
COG2115: Xylose isomerase	0.000152953	0.000266544	0.000214821	0.000176531	6.40992e-05	0.000200131	0.000101639	0.000327681	0.000106255	0.000203405	0.000107974	9.75695e-05	0.000332311	0.000219723	6.6446e-05	0.00023249	0.000206037	0.000208632	0.000159812	0.000283386	0.000334373	0.000253049	0.000152493	0.000196587	0.000166649	0.000159121	0.000191025	0.00017161	8.87346e-05	0.000196448	0.000210859	0.000252828	0.000103402	0	6.76451e-05	9.31567e-05	0.000250243	0.000159911	9.32461e-05	0.000153762	0.000184172	0.000103311	0.000106315	0.000156676	0.0001547	0.000171435	0.00015527	0.000117251	0.000106619
COG2120: N-acetylglucosaminyl deacetylase, LmbE family	0	0	0	0	0	0	0	0	0	0	6.64319e-05	0	1.98286e-05	0	1.25994e-05	0	0	0	0	0	1.39573e-05	1.9197e-05	0	0	0	0	0	0	0	0	0.000186748	0	0	0	0	0	0	0	0	0	0	0	0	0	0	1.38836e-05	9.24367e-06	2.3593e-05	0
COG2131: Deoxycytidylate deaminase	0	4.12757e-05	9.45331e-06	0	0	0	0	5.58365e-05	7.24198e-05	2.61118e-05	0	7.9788e-05	4.39418e-05	1.11065e-05	2.53766e-05	2.3931e-05	0	1.13108e-05	1.036e-05	9.16279e-05	3.73109e-05	5.17123e-05	6.61112e-06	8.40205e-05	5.18385e-05	3.23112e-05	6.03578e-05	0	0	4.31841e-05	9.86311e-05	6.20541e-05	3.42599e-05	0	2.36302e-05	0.000148618	7.86662e-05	1.04969e-05	7.57172e-05	0.000124988	0	1.90669e-05	3.26426e-05	9.64897e-06	7.94428e-05	0.000122142	3.09579e-05	0.000180783	1.9597e-05
COG2152: Predicted glycosyl hydrolase, GH43/DUF377 family	0	0	0	0	4.43356e-05	0	0	2.12892e-05	4.26879e-05	3.80383e-05	0	0	1.18427e-05	1.54363e-05	0.000127706	1.7683e-05	2.43296e-05	3.17266e-05	2.16559e-05	0.000156188	3.82496e-05	3.74613e-05	2.74799e-05	0.000101357	3.09708e-05	2.4167e-05	3.64577e-05	6.3652e-05	0	0	4.11448e-05	0	4.56702e-05	0	2.26593e-05	0	4.8972e-05	3.45883e-05	4.03118e-05	3.04372e-05	5.12263e-05	0	0	2.05633e-05	5.62906e-05	0.000100473	6.89433e-05	7.46051e-05	7.1092e-05
COG2160: L-arabinose isomerase	0.000134334	0.000122984	0.000158377	0.000106815	9.99702e-05	0.000225902	9.29639e-05	0.000116851	0.000210993	0.000167464	0.000118216	7.49422e-05	0.000212454	0.000155187	0.00024536	0.000100397	0.000141835	0.000181969	0.000195314	0.000282234	0.000261235	0.000302072	0.000143864	0.000255373	0.000205647	0.000171199	0.000177474	0.000208738	0.000198946	0.000151833	0.000146808	0.000203809	0.000206544	0.000135688	9.24772e-05	0.000185767	0.000189684	0.000236149	0.000201247	0.00022959	0.000187839	0.000100933	0.000131175	0.000272417	0.000270551	0.000244619	0.000242971	0.000206323	0.000171359
COG2185: Methylmalonyl-CoA mutase, C-terminal domain/subunit (cobalamin-binding)	0.000561867	0.00102057	0.000965878	0.000685988	0.000839365	0.000854105	0.00058085	0.000620047	0.00100864	0.00079717	0.000619135	0.000644764	0.00139614	0.00101978	0.000742144	0.000612547	0.000642727	0.000575794	0.000885782	0.00106949	0.000762536	0.00118159	0.000455022	0.0012075	0.00100205	0.000776706	0.00114562	0.00101428	0.00074334	0.000820355	0.000742198	0.000846538	0.000843125	0.000710827	0.000864815	0.000849912	0.000990698	0.000594931	0.000826126	0.000719144	0.00124738	0.000736006	0.000729429	0.000848786	0.00115502	0.00103589	0.00158567	0.00101794	0.00111594
COG2190: Phosphotransferase system IIA component	0	0	0	0	0	0	0	0	0	1.67427e-05	0	0	0	0	0	0	0	0	0	4.86018e-05	1.61784e-05	0	0	9.85917e-06	6.57967e-06	0	0	0	0	0	0	0	0	0	0	0	2.18604e-05	0	3.23504e-05	2.00089e-05	0	0	0	3.34948e-05	0	1.66565e-05	1.15451e-05	0	0
COG2195: Di- or tripeptidase	0	9.77491e-05	0.000230624	2.76536e-05	7.81973e-05	0.000169249	8.60292e-05	0.000243787	0.000189337	0.000114739	0.000124509	0.000185824	0.000171604	0.000124549	0.00023269	0.000125792	7.06213e-05	0.000102083	0.000107057	0.00017878	0.000111628	0.000168206	0.000134151	0.000166205	0.000100102	0.000120543	0.000140735	0.000136799	2.48256e-05	2.44963e-05	7.47254e-05	0.000185539	0.000165169	7.05462e-05	0.000117159	0	0.00014195	0.00011892	0.000165912	0.000110394	8.98455e-05	6.19461e-05	0.000208994	0.000112636	0.000144938	0.000173577	0.000253322	0.000132473	0.00019713
COG2209: Na+-transporting NADH:ubiquinone oxidoreductase, subunit NqrE	0.000106603	0.000216714	0.000234357	0.000162341	0.0001847	0.000198619	6.96641e-05	0.000119936	0.000177051	0.000162723	0.000101106	7.37321e-05	0.000347601	0.000147896	0.000349019	0.000103811	0.000238218	0.000223025	0.000240694	0.000335767	0.00023837	0.000328084	0.000148593	0.00035308	0.000260902	0.000114176	0.000171276	0.000406242	0.000119115	0.000175021	0.000160653	0.000164686	0.000220385	0.00021391	0.000125222	0.000134189	0.000222974	0.000234151	0.000178341	0.000175366	0.000236026	0.000171088	0.000186978	0.000253047	0.000208951	0.000238126	0.000405479	0.000248289	0.000352236
COG2211: Na+/melibiose symporter or related transporter	4.52367e-05	9.14599e-05	6.12242e-05	5.27652e-05	8.97845e-05	3.26256e-05	2.40097e-05	3.30524e-05	4.34742e-05	3.62289e-05	2.02214e-05	2.48136e-05	7.19662e-05	4.73004e-05	0.000253282	9.66613e-05	0.00017907	8.95609e-05	0.000116932	0.000200099	7.71478e-05	0.000116263	0.000162858	0.000135842	0.000137747	5.18211e-05	2.23599e-05	0	2.12685e-05	0	4.63093e-05	5.97742e-05	8.98133e-05	0	3.73425e-05	2.52108e-05	3.85317e-05	0.000137509	8.59695e-05	9.7042e-05	7.42861e-05	0.000108193	0.000112302	8.70645e-05	7.43721e-05	0.000163349	0.000151356	0.0001386	0.000142148
COG2217: Cation-transporting P-type ATPase	0	0	0	0	0	0	0	0	0	0	0	0	9.93575e-06	1.49167e-05	3.74134e-06	0	0	0	0	5.13527e-06	0	0	0	8.73001e-06	9.08812e-06	0	0	0	0	0	0	0	1.15918e-05	0	0	0	0	0	3.59142e-06	7.40294e-06	0	0	0	0	0	2.64272e-05	0	1.14808e-05	0
COG2218: Formylmethanofuran dehydrogenase subunit C	3.03363e-05	0	4.27327e-05	0.000228745	2.74607e-05	7.87039e-05	0.000190956	9.15973e-05	2.86643e-05	0.000107338	0	0.000107495	0.000223646	0.000306934	3.7717e-05	6.66329e-05	0.000152856	0.000200868	0.000166828	9.86891e-05	0.000165375	5.50975e-05	0.000105335	4.45244e-05	0.000481086	0.000139897	0	0.000154324	0	0	0	0	9.45911e-05	0	8.8474e-05	0.000407576	6.21712e-05	9.2767e-05	8.7777e-05	0.000124903	0.000217236	0	5.35612e-05	9.53082e-05	7.78925e-05	4.37294e-05	4.37018e-05	2.8618e-05	0
COG2220: L-ascorbate lactonase UlaG, metallo-beta-lactamase superfamily	0.000141763	0.000526704	0.000508415	0.000207113	0.000155124	0.00040965	0.000258702	0.00026643	0.000130072	0.000200457	7.84235e-05	0.000156708	0.000229314	0.000222033	5.96092e-05	0.000253107	4.13905e-05	9.67923e-05	2.721e-05	7.72856e-05	0.000105653	0.000170731	7.14213e-05	0.000121415	0.000209084	0.000192289	0.00016468	0.000403612	0.000321693	0.000248209	0.000173483	0.00025913	9.38176e-05	0.000238725	6.25832e-05	0.000264759	0.00026122	3.51046e-05	7.66904e-05	9.00398e-05	8.46901e-05	4.83417e-05	0.000182095	7.56042e-05	0.000235577	0.000159634	0.000141708	4.79858e-05	2.74605e-05
COG2221: Dissimilatory sulfite reductase (desulfoviridin), alpha and beta subunits	0	0	0	0	0	0	0	0	0	0	0	0	0	9.29513e-05	0	0	0	0	0	1.10194e-05	0	2.25444e-05	0	0	2.85162e-05	0	0	0	0	0	0	0	1.92104e-05	0	0	0	4.84389e-05	0	0	0	0	0	0	0	5.3235e-06	8.17453e-06	0	0	0
COG2226: Ubiquinone/menaquinone biosynthesis C-methylase UbiE/MenG	0	0	0	0	0	0	0	2.56984e-05	1.45279e-05	0	0	0	1.39366e-05	0	3.83963e-05	0	1.79746e-05	0	1.5018e-05	2.1444e-05	1.61907e-05	4.01381e-05	1.49722e-05	4.00726e-05	2.81722e-05	0	0	0	0	0	0	0	2.3177e-05	0	0	0	1.80102e-05	0	1.27963e-05	3.13719e-05	0	0	2.16354e-05	2.1261e-05	0	2.93341e-05	5.83021e-05	4.44799e-05	2.11065e-05
COG2233: Xanthine/uracil permease	4.45388e-05	1.39513e-05	5.94834e-05	7.63879e-05	0	4.04012e-05	0.000173721	0	0	8.50079e-05	3.87279e-05	0	8.20063e-05	7.5628e-05	3.17658e-05	0	5.7561e-05	4.08589e-05	7.8951e-05	5.3312e-05	3.82361e-05	4.44205e-05	3.14998e-05	3.05817e-05	2.46724e-05	3.59482e-05	3.54236e-05	2.78472e-05	2.98723e-05	3.74335e-05	0	3.28347e-05	3.12826e-05	0	0	3.20179e-05	1.70516e-05	2.12205e-05	3.94288e-05	7.80589e-05	3.58063e-05	4.43953e-05	1.85343e-05	7.36337e-05	8.53644e-05	2.92006e-05	3.46764e-05	4.71073e-05	1.2775e-05
COG2236: Hypoxanthine phosphoribosyltransferase	0	0	1.81631e-05	0	0	0	0	0	0	9.54371e-06	0	0	4.3188e-05	0	5.25945e-06	3.55832e-05	0	0	2.95033e-05	0	0	7.5954e-06	0	1.43376e-05	1.56114e-05	0	0	0	0	0	4.77417e-05	2.06321e-05	2.4293e-05	0	0	0	0	0	4.38014e-06	1.72166e-05	2.26789e-05	0	2.20667e-05	0	0	5.54446e-06	1.06794e-05	3.32839e-06	0
COG2240: Pyridoxal/pyridoxine/pyridoxamine kinase	0	0	0	0	5.83699e-05	0	0	0	2.48065e-05	3.74926e-05	2.99299e-05	0	7.0458e-05	3.48696e-05	7.96445e-05	2.29939e-05	4.86479e-05	4.19236e-05	5.24903e-05	5.3251e-05	4.49841e-05	6.89918e-05	2.29358e-05	5.72838e-05	5.0285e-05	0	0	0	0	3.1766e-05	0	3.01869e-05	3.75446e-05	0	0	0	3.81461e-05	4.06601e-05	5.78663e-05	1.30513e-05	7.6202e-06	4.25119e-05	5.96234e-05	3.31905e-05	5.6259e-05	5.2793e-05	4.58704e-05	2.33877e-05	3.94423e-05
COG2252: Xanthine/guanine/uracil/vitamin C permease GhxP/GhxQ, nucleobase:cation symporter 2 ( NCS2) family	9.6407e-05	1.26244e-05	0.000124796	0.000195651	2.24998e-05	8.58993e-05	9.06265e-05	9.64885e-05	0	0.00014632	7.82309e-05	4.18675e-05	0.000192657	0.000268423	8.97843e-05	5.56817e-05	0.000163759	0.000212691	0.00023251	0.000193877	0.000116681	0.00011545	6.33806e-05	6.97698e-05	0.000268146	0	0	0.00010306	0.000143544	0	0	9.99812e-05	0.000100058	0	0	0.000111462	8.54136e-05	6.29659e-05	0.000107675	0.000124256	0.000107303	2.42912e-05	7.02217e-05	4.98091e-05	5.65589e-05	0.000138027	6.85621e-05	6.61631e-05	0.000109406
COG2272: Carboxylesterase type B	3.56679e-05	2.11332e-05	6.29095e-05	4.48955e-05	3.66409e-05	2.60077e-05	0	5.34913e-05	2.88002e-05	6.48382e-05	0	0	5.65843e-05	2.34308e-05	5.07907e-05	2.33764e-05	2.8854e-05	2.25953e-05	3.03788e-05	7.85045e-05	4.39099e-05	7.09555e-05	2.93756e-05	3.889e-05	3.86947e-05	2.34411e-05	4.49977e-05	9.64141e-05	3.19167e-05	0	0	1.7634e-05	3.70826e-05	0	0	3.58222e-05	5.78867e-05	5.44503e-05	3.53673e-05	4.82928e-05	3.1082e-05	5.13853e-05	4.16697e-05	4.18983e-05	1.9537e-05	3.76224e-05	6.63421e-05	3.04531e-05	3.22499e-05
COG2273: Beta-glucanase, GH16 family	0	0	1.87092e-05	3.14316e-05	0	0	0	1.67175e-05	3.62932e-05	0	0.000124352	0	5.19639e-05	0	3.24384e-05	1.8417e-05	1.17651e-05	1.40237e-05	1.75932e-05	0	0	0	2.18383e-05	1.23761e-05	4.54204e-05	0	0	2.46655e-05	0	0	0	0	5.1006e-05	6.04403e-05	0	0	0	0	0	5.32241e-05	2.12224e-05	0	0	0	0	5.35712e-06	1.62691e-05	1.26962e-05	0
COG2301: Citrate lyase beta subunit	0.000430121	0.000322059	0.000602238	8.92863e-05	0.000319514	0.000440104	0.000787054	0.000201135	0.000223909	0.000387897	0.000326993	0.000174551	0.000532683	0.000429631	7.59762e-05	0.000122116	0.000161358	0.000261145	0.000111267	0.000522877	0.000227819	0.000470198	0.000133507	0.000285738	0.000238161	0.000133351	0.000477949	0.000167066	0.000632022	0.000240253	0.000322683	0.000449268	0.000179882	0.000285651	0.000513432	0.000436682	0.000450666	0.00018346	0.00018388	8.80926e-05	0.000227857	0.000100643	0.000130219	0.00035153	0.000758994	0.000131478	0.000367795	9.85281e-05	0.000106048
COG2313: Pseudouridine-5-phosphate glycosidase (pseudoU degradation)	2.46475e-05	6.10513e-05	0	0	0	3.34003e-05	0	0	2.89756e-05	0	0	0	4.88217e-05	9.88047e-06	0	0	1.77348e-05	3.3848e-05	0	1.28828e-05	0	0	0	9.21951e-06	1.5702e-05	0	0	0	0	0	0	1.72894e-05	0	0	0	0	1.17604e-05	0	9.09786e-06	5.50347e-06	0	0	0	0	1.56055e-05	1.36951e-05	2.14532e-05	6.19528e-06	1.28387e-05
COG2326: Polyphosphate kinase 2, PPK2 family	0	0	0	0	0	0	0	0	0	0	1.92002e-05	0	0	8.77894e-06	6.5321e-06	0	0	0	0	6.89026e-05	1.60075e-05	1.48703e-05	0	2.32064e-05	6.6983e-06	0	0	0	0	0	0	0	2.32702e-05	0	0	0	1.79618e-05	0	2.10207e-05	3.96336e-06	0	0	0	0	3.07517e-05	3.79087e-05	1.43008e-05	2.88194e-05	0
COG2355: Zn-dependent dipeptidase, microsomal dipeptidase homolog	0	0	0	0	0	0	0	0	0	0	0	0	1.12354e-05	0	9.81556e-05	0	0	0	1.13229e-05	1.24818e-05	1.68095e-05	1.4276e-05	0	2.22133e-05	1.51153e-05	0	0	0	0	0	0	0	2.35123e-05	0	0	0	1.65545e-05	0	2.12655e-05	1.29479e-05	0	0	0	0	0	4.59077e-05	3.98838e-05	2.53104e-05	6.31885e-05
COG2357: ppGpp synthetase catalytic domain (RelA/SpoT-type nucleotidyltranferase)	0	0	0	0	0	0	0	0	0	0	0	0	1.49059e-05	0	9.99925e-05	3.36134e-05	0	0	0	7.37051e-05	4.35304e-05	3.49211e-05	1.45481e-05	5.4719e-05	2.42115e-05	0	0	0	0	0	0	0	2.309e-05	0	0	0	2.18611e-05	4.90532e-05	4.35961e-05	3.84757e-05	0	0	2.35184e-05	0	0	0.000117001	4.78995e-05	0.000102613	1.35996e-05
COG2376: Dihydroxyacetone kinase	0	0	1.5815e-05	0	0	0	0	0	0	1.86181e-05	0	0	1.37527e-05	0	5.81384e-06	0	0	0	1.31433e-05	1.95115e-05	0	1.20198e-05	0	2.36161e-05	9.61255e-06	0	0	0	0	0	0	1.9629e-05	0	0	0	0	0	0	1.52617e-05	0	1.37983e-05	0	0	0	2.43574e-05	0	0	1.78239e-05	9.66047e-06
COG2382: Enterochelin esterase or related enzyme	0.000109799	0.000135932	0.000142973	8.48895e-05	0.00011529	1.52459e-05	5.63474e-05	3.01195e-05	0.000225793	0.000189428	9.59095e-05	4.05412e-05	0.000172432	0.000100802	0.000390023	0.000101027	0.00015823	0.000122954	0.000222472	0.000231222	0.000212547	0.000206425	7.49309e-05	0.000269138	0.000119038	6.35956e-05	0.000274882	0.00030174	0.000149206	6.59395e-05	0.000129551	7.18562e-05	0.000178845	6.43827e-05	2.68494e-05	9.54371e-05	0.000259434	0.000144286	0.000196088	0.000123505	0.000143145	0.000256259	0.000240048	0.000125088	0.000136349	0.000180426	0.000217193	0.000165034	0.000180019
COG2407: L-fucose isomerase or related protein	0.000265214	0.000438912	0.000579881	0.000348471	0.000411344	0.000495637	0.000210053	0.000334376	0.000634506	0.000639484	0.000394634	0.000287398	0.000941007	0.000354432	0.0019215	0.000547576	0.000567362	0.000458024	0.000317338	0.000815128	0.00045876	0.00109884	0.000448363	0.00112046	0.000694129	0.00022325	0.000420819	0.000659894	0.000410989	0.000259712	0.000330502	0.000473022	0.000465369	0.000348523	0.000364095	0.000368353	0.00052376	0.000412818	0.00062615	0.000555054	0.000403044	0.000443632	0.000436143	0.00038956	0.000535432	0.000876146	0.000972266	0.000594514	0.000605843
COG2414: Aldehyde:ferredoxin oxidoreductase	0	0	0	0	0	0	0	0	0	0	0	0	5.24145e-05	1.66556e-05	0	0	0	0	0	9.63598e-06	0	9.52987e-06	0	6.14613e-06	7.86332e-06	0	0	0	0	0	0	0	6.13485e-06	0	0	0	9.28892e-06	0	0	3.94737e-06	0	0	0	0	0	6.33691e-06	6.83156e-06	1.10322e-05	0
COG2421: Acetamidase/formamidase	0	1.61864e-05	0	0	0	0	0	0	0	0	0	0	0	1.41835e-05	0	0	0	0	0	0	1.58348e-05	1.19418e-05	0	2.39392e-05	0	0	4.05821e-05	0	0	0	2.74441e-05	2.93262e-05	5.38997e-06	0	0	0	1.87039e-05	0	0	0	0	0	0	0	0	0	0	0	0
COG2429: Archaeal GTP cyclohydrolase III	2.17209e-05	0	2.27164e-05	6.78688e-05	0	5.28497e-05	6.80408e-05	4.66462e-05	0	6.52369e-05	0	3.61212e-05	6.47706e-05	0.00014481	7.61331e-06	0	3.5348e-05	5.4465e-05	1.9998e-05	9.61849e-06	3.72528e-05	8.11812e-06	2.69844e-05	1.00309e-05	7.19155e-05	6.64238e-05	0	5.05049e-05	0	0	0	4.94731e-05	3.98853e-05	0	4.12483e-05	2.89799e-05	2.7178e-05	2.16684e-05	2.30175e-05	3.75937e-05	3.38759e-05	0	0	0	3.40987e-05	1.30088e-05	0	1.32727e-05	1.71545e-05
COG2502: Asparagine synthetase A	0	0	1.85367e-05	0	0	0	3.11911e-05	4.64201e-05	2.18686e-05	1.35328e-05	0	0	3.83371e-05	2.46747e-05	0.00013697	2.49198e-05	5.181e-05	3.3578e-05	4.06188e-05	5.19987e-05	3.04179e-05	5.17825e-05	2.17507e-05	9.32125e-05	5.10258e-05	0	0	0	0	0	4.23839e-05	1.62159e-05	7.94525e-05	0	0	0	1.67186e-05	3.66249e-05	4.94731e-05	7.22697e-05	4.27786e-05	1.8139e-05	2.95634e-05	3.06769e-05	3.16966e-05	7.60859e-05	4.22418e-05	5.05493e-05	9.66529e-05
COG2510: Riboflavin transporter RibN, EamA domain	0	0	0	0	0	0	0	1.95114e-05	1.93752e-05	0	0	0	5.18061e-06	0	7.23843e-06	0	0	0	0	1.2347e-05	0	4.10516e-06	0	0	5.03519e-06	0	0	0	2.65607e-05	0	0	0	6.0955e-06	0	0	0	0	0	9.35291e-06	8.30862e-06	3.79379e-06	0	8.27079e-06	2.51983e-05	2.35716e-05	6.29539e-06	8.90665e-06	0	0
COG2513: 2-Methylisocitrate lyase and related enzymes, PEP mutase family	0.000508583	0.000245667	0.000306141	2.87594e-05	0	0.000273803	0.000361587	0	0	6.46948e-05	0.000255676	0	0	0	4.5101e-06	0	0	0	0.000129473	5.4563e-05	0.000167625	8.02659e-06	0	0	8.99499e-05	0.000171383	0	0	0	0	0	0	2.73451e-05	0	0.000277631	0	0.000172691	0	1.19519e-05	0	0.000122341	0.000167271	0.000244351	0.000229186	0	7.34578e-06	9.15385e-05	7.90452e-06	0
COG2608: Copper chaperone CopZ	0	0	0	0	0	0	0	0	0	2.42245e-05	0	0	0	6.66528e-05	0	3.29996e-05	2.71096e-05	0	0	1.48383e-05	1.21412e-05	0	0	6.98006e-05	1.05304e-05	0	0	0	0	0	0	4.95341e-05	8.73112e-06	0	0	0	0	0	1.33712e-05	5.61598e-06	1.34214e-05	0	0	0	0	7.55808e-05	5.93497e-05	1.58642e-05	2.74274e-05
COG2610: H+/gluconate symporter GntT or related permease, GntP/DsdX family	0	0	0	0	0	0	0	0	0	0	0	0	0	0	5.49466e-06	0	0	0	0	1.95748e-05	0	0	0	0	3.95059e-06	0	0	0	0	0	0	0.000247947	1.87522e-05	0	0	0	0	0	0	1.27338e-05	0	0	0	6.81066e-05	8.82764e-06	0	0	0	0
COG2704: Anaerobic C4-dicarboxylate transporter	8.2244e-05	9.45348e-05	0.000143787	6.1619e-05	0.000183592	5.64656e-05	4.05463e-05	0.000173572	0.000192403	0.000135961	0.00010884	7.87468e-05	0.000376748	0.000277016	0.000399064	8.27612e-05	0.000136875	0.00015026	0.000413542	0.000409207	0.000243903	0.000268776	0.000173405	0.000301116	0.000165092	6.00366e-05	0.000328438	0.000210104	0.000128421	0.000151679	0.000187044	0.000170216	0.000215822	6.01676e-05	9.05176e-05	5.43635e-05	0.000156467	0.000163089	0.000235147	0.000114304	0.000129831	0.000185355	0.000260273	0.000210077	0.000154316	0.000274446	0.00039312	0.000272315	0.000265653
COG2721: Altronate dehydratase	0	3.46713e-05	1.68283e-05	1.98619e-05	1.41666e-05	1.57928e-05	0	2.01271e-05	2.50891e-05	1.89915e-05	2.61861e-05	0	4.24253e-05	1.17233e-05	0.000102575	5.09208e-05	4.08875e-05	6.75053e-05	4.41182e-05	5.62543e-05	3.47914e-05	3.93522e-05	1.53848e-05	6.71079e-05	2.07721e-05	4.43213e-05	3.85403e-05	2.82374e-05	0	0	1.2383e-05	1.74095e-05	3.17286e-05	0	3.25227e-05	1.74789e-05	3.18858e-05	5.41387e-05	2.83495e-05	2.55619e-05	3.31313e-05	8.46455e-05	4.0355e-05	2.78467e-05	2.55724e-05	6.15598e-05	8.66904e-05	5.17036e-05	6.1429e-05
COG2730: Aryl-phospho-beta-D-glucosidase BglC, GH1 family	0	5.83935e-05	7.79939e-05	6.93958e-05	2.2654e-05	7.34982e-05	4.55383e-05	0	2.84545e-05	4.62395e-05	0.000126189	0	9.8999e-05	3.65764e-05	4.07221e-05	0.000114456	9.91361e-05	9.30672e-05	4.87642e-05	0.000375488	3.98935e-05	0.000194774	8.36731e-05	0.00024106	0.000148884	0	0.000117799	6.71783e-05	6.31934e-05	0	0	0	0.000171095	0.000122159	0	5.6641e-05	1.19968e-05	0.000224749	3.33976e-05	0.000164747	8.27442e-05	0	4.16958e-05	0	0	0.000120348	0.00010237	0.000263981	6.59431e-05
COG2731: Beta-galactosidase, beta subunit	0	2.08902e-05	1.74388e-05	0	2.04336e-05	0	0	0	3.56297e-05	2.44863e-05	0	0	5.9482e-05	0	0.000105842	2.43775e-05	1.79008e-05	5.63666e-05	0	0	4.99803e-05	3.22587e-05	1.63546e-05	6.63351e-05	4.92313e-05	0	0	0	0	0	0	3.24337e-05	2.72952e-05	0	0	0	2.50139e-05	0	3.27783e-05	1.10941e-05	2.8029e-05	1.87646e-05	4.25707e-05	3.37493e-05	3.19193e-05	0.000100888	0.000114625	7.00076e-05	0.0001158
COG2755: Lysophospholipase L1 or related esterase. Includes spore coat protein LipC/YcsK	0	1.70593e-05	0	0	0	0	0	0	0	8.47852e-06	3.04045e-05	0	0	4.70046e-06	2.13139e-05	0	1.19657e-05	0	1.68478e-05	1.84452e-05	0	4.06477e-05	0	4.22441e-05	1.7111e-05	0	0	3.24558e-05	0	0	0	0	2.34721e-05	0	0	0	5.29378e-06	0	1.51362e-05	4.12684e-05	0	2.17277e-05	1.39274e-05	0	1.1462e-05	3.363e-05	2.60607e-05	2.72057e-05	3.9776e-05
COG2759: Formyltetrahydrofolate synthetase	0	0	0	0	0	0	0	0	0	0	0	0	1.58223e-05	2.28595e-05	4.25131e-06	0	0	0	0	5.38305e-05	0	1.91327e-05	0	2.88968e-05	7.00592e-06	0	0	0	0	0	0	3.07887e-05	1.2935e-05	0	0	0	1.25578e-05	0	2.37497e-05	1.35293e-05	1.48533e-05	0	0	0	2.97856e-05	4.89586e-05	1.46042e-05	2.61642e-05	0
COG2811: Archaeal/vacuolar-type H+-ATPase subunit H	3.56722e-05	3.18378e-05	0.000146721	0.000133303	3.89559e-05	4.29982e-05	0	0	1.71776e-05	7.47477e-05	2.08414e-05	9.28749e-05	0.000122058	0.00031938	2.00317e-05	2.17175e-05	8.20277e-05	0	5.62705e-05	0.000104119	7.14576e-05	4.68619e-05	1.11948e-05	5.2076e-05	0.000218747	4.22186e-05	6.52256e-05	3.98211e-05	7.82745e-05	2.06653e-05	6.62311e-05	2.71606e-05	1.64264e-05	6.31266e-05	0	0.00019397	0	0	1.62732e-05	0	9.20953e-05	0	4.57109e-05	7.01549e-05	6.4188e-05	4.38322e-05	1.43492e-05	0	0
COG2816: NADH pyrophosphatase NudC, Nudix superfamily	0	1.64018e-05	0	1.74566e-05	0	0	0	0	0	3.11868e-05	2.62717e-05	0	4.97962e-05	0	6.37253e-05	3.57922e-05	0	0	2.26953e-05	4.64687e-05	2.84742e-05	3.24617e-05	2.08062e-05	4.2878e-05	2.31634e-05	0	0	2.63197e-05	0	0	0	0	3.83267e-05	0	0	0	3.63204e-05	0	2.47065e-05	1.49686e-05	1.49973e-05	0	3.55921e-05	3.17731e-05	2.28453e-05	5.59181e-05	5.20598e-05	2.32429e-05	4.67476e-05
COG2820: Uridine phosphorylase	0	1.64095e-05	4.06677e-05	0	9.20292e-05	8.08996e-05	0	8.37755e-05	7.64858e-05	4.10175e-05	0.000100162	6.31075e-05	5.2251e-05	3.46397e-05	0.000145388	2.68866e-05	6.16086e-05	8.7053e-05	4.14824e-05	8.69006e-05	6.47601e-05	6.70491e-05	7.17491e-05	5.42686e-05	5.65788e-05	3.5689e-05	2.48456e-05	3.43245e-05	3.68591e-05	2.1848e-05	3.98808e-05	8.06449e-05	0.000109036	0	5.827e-05	3.60336e-05	3.47e-05	2.066e-05	6.23571e-05	6.92744e-05	3.793e-05	6.71519e-05	6.80331e-05	2.68936e-05	4.3957e-05	8.49621e-05	7.28235e-05	4.53273e-05	0.000137492
COG2828: 2-Methylaconitate cis-trans-isomerase PrpF (2-methyl citrate pathway)	0	0	0	0	0	0	0	0	0	0	0	0	1.69942e-05	2.10931e-05	5.29781e-06	0	0	0	0	0	0	1.06306e-05	0	0	1.14286e-05	0	0	0	0	0	0	0	0	0	0	0	8.48518e-06	0	0	0	1.22065e-05	0	0	0	2.85179e-05	6.9086e-06	6.67239e-06	4.60039e-06	0
COG2838: Monomeric isocitrate dehydrogenase	0.000120721	4.10835e-05	0.000185362	5.79e-05	0.000123707	4.34174e-05	9.63913e-05	4.79203e-05	0.000260332	6.77854e-05	6.56383e-05	8.93851e-05	6.97733e-05	3.94063e-05	7.65176e-06	4.98136e-05	1.66215e-05	0	7.28451e-05	2.07929e-05	0	1.92176e-05	3.06241e-05	1.16036e-05	2.92847e-05	4.31894e-05	3.54727e-05	0.000131727	6.48123e-05	0.000132702	4.33005e-05	8.91529e-05	1.32961e-05	0	0	0.000144523	3.80432e-05	3.04811e-05	0	2.93449e-05	2.92648e-05	0	2.35186e-05	6.34497e-05	1.25396e-05	1.24833e-05	6.61154e-06	1.99226e-05	0
COG2869: Na+-transporting NADH:ubiquinone oxidoreductase, subunit NqrC	0	0	0	0	0	0	0	0	0	0	2.14254e-05	0	0	2.00589e-05	2.2354e-05	0	0	1.03559e-05	1.92777e-05	5.77102e-06	1.83198e-05	1.75353e-05	1.42002e-05	3.59568e-05	2.40669e-05	0	0	0	0	0	0	1.45177e-05	1.16563e-05	0	2.14625e-05	0	2.51914e-05	0	2.1446e-05	2.13845e-05	1.6011e-05	1.53402e-05	5.78204e-06	0	1.20435e-05	2.04015e-05	2.99438e-05	1.38155e-05	3.77817e-05
COG2871: Na+-transporting NADH:ubiquinone oxidoreductase, subunit NqrF	0.000103073	0.00019142	0.000180786	0.000139537	0.000225429	0.00015514	0.000129826	0.000188202	0.000238272	0.000157847	0.000124582	6.74474e-05	0.000215225	0.000146696	0.000275307	0.000132756	0.000158396	0.000149448	0.00019248	0.000219464	0.000238336	0.000257087	0.000132557	0.000323248	0.000185147	0.000141055	0.000229665	0.000193054	0.000138193	7.78113e-05	0.00019711	0.000183019	0.000185851	0.000139868	0.000173167	0.000118303	0.000176814	0.000203719	0.000218639	0.000191903	0.000290475	0.000139937	0.000155368	0.000172103	0.00028795	0.000211348	0.000419378	0.000165368	0.00026828
COG2873: O-acetylhomoserine/O-acetylserine sulfhydrylase, pyridoxal phosphate-dependent	6.9762e-05	6.72681e-05	9.15939e-05	4.18734e-05	5.46477e-05	8.45003e-05	1.98455e-05	5.16204e-05	0.000199627	0.000150851	6.05052e-05	5.82476e-05	0.000218511	0.000125055	0.000193855	0.000211039	0.000163933	0.000150788	0.000154652	0.000195654	0.000105933	0.000151565	9.07097e-05	0.000474878	0.000259138	0.000118997	9.35451e-05	0.000145819	6.41953e-05	5.12137e-05	0.000106051	7.77405e-05	0.000267828	3.74768e-05	5.5388e-05	3.73916e-05	9.26414e-05	0.000236905	0.000214152	0.000285856	0.000192902	9.00374e-05	9.72055e-05	7.9398e-05	0.000117864	0.000301393	0.000239628	0.000279279	0.000103774
COG2875: Precorrin-4 methylase	0	0	0	4.7641e-05	0	0	0	0	0	0	0	0	9.96111e-06	3.36811e-05	7.86986e-06	0	0	0	0	5.39302e-06	1.41017e-05	0	0	0	2.55155e-05	0	0	0	0	0	0	0	1.00593e-05	0	0	0	0	0	1.48387e-05	1.0654e-05	0	0	0	0	0	2.90443e-05	7.5633e-06	7.73224e-06	2.09196e-05
COG2876: 3-deoxy-D-arabino-heptulosonate 7-phosphate (DAHP) synthase	0	3.19463e-05	3.60915e-05	3.13084e-05	0	2.94893e-05	0	0	2.32614e-05	0	4.52837e-05	0	4.81e-05	3.40863e-05	0.000130852	0	3.76994e-05	2.07e-05	4.97352e-05	6.27347e-05	3.99397e-05	4.05539e-05	1.85511e-05	8.16831e-05	6.6131e-05	4.98594e-05	0	0	0	0	0	2.44032e-05	5.65806e-05	0	0	0	3.20073e-05	5.96992e-05	3.80267e-05	3.76754e-05	5.6817e-05	3.85687e-05	3.41216e-05	4.70773e-05	2.7175e-05	8.38395e-05	7.64552e-05	6.24952e-05	8.12279e-05
COG2878: Na+-translocating ferredoxin:NAD+ oxidoreductase RNF, RnfB subunit	0	0	0	0	0	0	0	0	0	1.55112e-05	0	0	2.83019e-05	0	5.26677e-05	0	0	0	1.65015e-05	7.08715e-05	3.07555e-05	2.4481e-05	0	6.26031e-05	1.9784e-05	0	0	2.29745e-05	0	0	0	1.58533e-05	2.27454e-05	0	0	0	3.08887e-05	0	6.78853e-05	2.86954e-05	3.80394e-05	0	0	0	1.18419e-05	5.07287e-05	7.34177e-05	8.52109e-05	3.40185e-05
COG2957: Agmatine/peptidylarginine deiminase	0	0	0	0	0	1.5235e-05	0	0	0	0	1.76532e-05	0	0	0	2.71609e-05	0	0	0	0	0	0	2.06827e-05	0	1.98503e-05	0	0	0	0	0	0	0	0	1.3746e-05	0	0	0	0	0	8.04983e-06	1.85377e-05	0	0	0	0	0	1.38666e-05	1.19733e-05	3.78171e-05	1.14622e-05
COG2978: p-Aminobenzoyl-glutamate transporter AbgT	6.16255e-05	7.20436e-05	7.64515e-05	5.30887e-05	6.17026e-05	9.60234e-05	0	6.05767e-05	5.62747e-05	4.84757e-05	4.29306e-05	4.74893e-05	0.000125544	0.0001023	1.61834e-05	2.025e-05	0	0	0	3.03083e-05	4.40357e-05	6.29107e-05	1.5192e-05	6.05843e-05	1.4438e-05	3.97651e-05	0.000100854	7.44426e-05	7.08556e-05	4.72275e-05	7.5309e-05	0.000150392	1.89589e-05	0	4.60718e-05	0	0.000116613	0	2.90332e-05	8.81255e-06	0	0	1.7139e-05	1.72924e-05	8.37405e-05	2.0933e-05	3.24204e-05	2.51757e-05	1.62168e-05
COG2987: Urocanate hydratase	0	0	0	0	0	0	0	0	0	0	0	0	0	2.77398e-05	0	0	0	0	0	0	2.06885e-05	1.17525e-05	0	4.27936e-05	0	0	0	0	0	0	0	0	1.23152e-05	0	0	0	1.66961e-05	0	3.86427e-06	0	0	0	0	0	3.61672e-05	1.80072e-05	1.84388e-05	7.97467e-06	8.69299e-06
COG2998: ABC-type tungstate transport system, permease component TupA	0	3.257e-05	4.10609e-05	0	0	0	0	0	0	1.20016e-05	0	0	4.27045e-05	1.7255e-05	0	1.72264e-05	0	0	0	1.0327e-05	0	0	0	1.46337e-05	1.05361e-05	0	0	4.06662e-05	0	3.53758e-05	2.00396e-05	0	1.09438e-05	0	0	0	2.1871e-05	0	0	1.25022e-05	0	0	0	0	1.51876e-05	0	1.56555e-05	9.41861e-06	0
COG3004: Na+/H+ antiporter NhaA	0	0	0	0	0	0	0	0	0	0	0	0	1.07402e-05	0	0	0	1.86618e-05	3.03601e-05	0	0	0	0	0	0	9.3421e-06	0	0	0	0	0	0	0	8.12331e-06	0	0	0	0	2.66289e-05	0	1.35994e-05	0	0	0	0	0	0	0	2.32391e-05	1.03938e-05
COG3007: Trans-2-enoyl-CoA reductase	0	0	0	0	0	0	0	0	0	0	0	0	1.66956e-05	1.1772e-05	5.38089e-06	0	0	0	0	1.53803e-05	0	0	0	3.06364e-05	8.58619e-06	0	0	0	0	0	0	0	1.00345e-05	0	0	0	1.35405e-05	0	1.14623e-05	1.92007e-05	0	0	0	0	1.74087e-05	2.25372e-05	1.61272e-05	1.0445e-05	0
COG3033: Tryptophanase	0.000148593	0.00019294	0.000142048	0.00016557	0	0	0.000344619	0.000220345	0	0.000173632	0.000243439	0.000114642	9.33784e-05	0.000233167	0	7.7596e-05	7.29479e-05	8.04352e-05	0	5.52189e-05	7.75083e-05	8.26641e-05	5.91613e-05	4.00029e-05	7.18214e-05	0.000161426	0	0.000254973	0.000129089	0	0.000142304	0.000102835	1.7205e-05	0.000347845	0	0.000159244	5.82959e-05	0.00015287	4.20134e-05	1.72861e-05	0.000119376	0.000203762	9.19703e-05	9.75045e-05	0.000110241	6.33023e-05	9.12103e-05	3.38697e-05	7.4551e-05
COG3037: Ascorbate-specific PTS system IIC component UlaA	0	0	0	0	0	0	0	0	0	0	0	0	1.45731e-05	9.14463e-06	1.71162e-05	0	1.62563e-05	1.72932e-05	3.17316e-05	1.04993e-05	1.73926e-05	0	0	1.82337e-05	7.71557e-06	0	0	0	0	0	0	0	5.60959e-06	0	0	0	0	2.85042e-05	1.81841e-05	1.42914e-05	0	3.57714e-05	1.93463e-05	2.66485e-05	0	0	1.09244e-05	8.97419e-06	5.46768e-05
COG3051: Citrate lyase, alpha subunit	0.000366421	0.000258306	0.000350071	0.000134022	0.000248131	0.000202615	0.000396874	0.000211675	0.000142204	0.000358472	0.000244709	0.000145461	0.000396068	0.000307124	5.13802e-05	0.000132995	0.00018279	0.000191882	8.46945e-05	0.000408424	0.000205327	0.000406776	0.000120661	0.00025831	0.00014408	0.000169213	0.000285931	0.00019599	0.000643964	0.000278454	0.000267015	0.000326305	0.000124093	0.000162489	0.000342748	0.00029265	0.000326955	0.000111607	0.000148036	5.44499e-05	9.39539e-05	2.52743e-05	9.29486e-05	0.000181899	0.000479638	9.42551e-05	0.000329715	7.81574e-05	5.68028e-05
COG3052: Acyl-carrier protein (citrate lyase gamma subunit)	0.000111328	5.09557e-05	3.82614e-05	3.20374e-05	0.000146303	0.000102984	7.07521e-05	8.63192e-05	0.000114515	0.000157918	2.88261e-05	3.38437e-05	0.000173774	0.000147127	3.28875e-05	1.26423e-05	4.41453e-05	2.72209e-05	5.62248e-05	0.000126366	5.23797e-05	0.000121923	1.35239e-05	7.1555e-05	4.50626e-05	7.96014e-05	5.55007e-05	3.14178e-05	0.000133189	4.27722e-05	8.61732e-05	0.000102074	2.60594e-05	0.000133851	0.000197431	9.77919e-05	0.000153385	3.56377e-05	1.84701e-05	3.43897e-05	4.28667e-05	0	3.56254e-05	7.90232e-05	0.000135525	9.47058e-06	9.52313e-05	4.85848e-05	3.64903e-05
COG3104: Dipeptide/tripeptide permease	2.78451e-05	3.02307e-05	1.49528e-05	0	0	7.04669e-05	0	0	3.58533e-05	3.25104e-05	2.63465e-05	0	7.49571e-05	4.13588e-05	8.41491e-05	1.51062e-05	2.30298e-05	2.81646e-05	3.91582e-05	4.96445e-05	7.03975e-05	6.51853e-05	8.89297e-05	8.69526e-05	2.49916e-05	2.63415e-05	3.62739e-05	5.10941e-05	4.21539e-05	4.27157e-05	0	0.000105084	6.10288e-05	0	0	0	5.53889e-05	1.83241e-05	4.54443e-05	3.41472e-05	2.07183e-05	6.70527e-05	4.76555e-05	6.07825e-05	2.92912e-05	4.66676e-05	6.9665e-05	4.00966e-05	9.66889e-05
COG3119: Arylsulfatase A or related enzyme, AlkP superfamily	0	0	0	3.71609e-05	0	0	0	0	1.76815e-05	0	0	0	0	0	0	0	0	0	0	0	0	3.45509e-05	1.50134e-05	0	0	0	0	0	0	0	0	0	0	0	0	0	0	0	0	7.16685e-05	2.89149e-05	0	0	0	0	8.54546e-05	9.08313e-06	0	8.68391e-06
COG3181: Tripartite-type tricarboxylate transporter, extracytoplasmic receptor component TctC	0	0	0	0	0	3.61807e-05	0	0	0	2.0541e-05	0	0	4.45038e-05	2.90644e-05	9.35857e-06	0	0	0	0	1.39947e-05	0	1.53027e-05	0	2.50242e-05	0	0	3.50466e-05	0	0	3.71431e-05	0	4.89296e-05	0	0	0	0	1.93429e-05	0	8.53169e-06	0	0	0	0	0	2.05556e-05	0	0	0	8.74941e-06
COG3250: Beta-galactosidase/beta-glucuronidase	0	5.77076e-05	5.20028e-05	6.01581e-05	6.96646e-05	3.00417e-05	0.00011022	0	0.000100604	3.84029e-05	4.25245e-05	0	6.21555e-05	3.58105e-05	5.9486e-05	2.54877e-05	6.29053e-05	2.06366e-05	0.00010287	6.68248e-05	4.18174e-05	7.76079e-05	2.63441e-05	7.81966e-05	6.12592e-05	0	5.62912e-05	9.3736e-05	7.10621e-05	8.25117e-05	0	4.44319e-05	9.73448e-05	0	3.19951e-05	2.07613e-05	3.28406e-05	7.88944e-05	3.8527e-05	8.7756e-05	2.20929e-05	0.000116919	4.98688e-05	5.18573e-05	2.39466e-05	4.4385e-05	0.000133686	7.90226e-05	2.99194e-05
COG3252: Methenyltetrahydromethanopterin cyclohydrolase	0.000113354	0.000196296	0.000307136	0.000242211	0.000292853	0.000229237	0.000305711	0.000173412	0.000190849	0.000207963	0.000161826	0.000153722	0.000331415	0.000443037	5.89002e-05	0.000305305	0.000224243	0.000197482	0.000189915	0.000172442	0.000200888	0.000211633	9.69341e-05	0.00018955	0.000238379	0.000107926	0.000225608	0.000183029	0.000326645	0.000220406	0.000203655	0.000292349	8.73258e-05	0.000273202	0.00015775	0.000183632	0.000299898	0.000114913	0.00017792	0.000145183	0.000159249	7.87437e-05	0.000115417	0.000248063	0.000292351	0.000163053	0.000175417	0.000120992	8.28202e-05
COG3259: Coenzyme F420-reducing hydrogenase, alpha subunit	0.00104998	0.000391275	0.00144311	0.001798	0.000394624	0.00140839	0.00182361	0.00124011	0.000628775	0.00146453	0.000686136	0.00125017	0.00182382	0.00388366	0.000383203	0.000527864	0.000731789	0.000940865	0.0009088	0.000838629	0.00136897	0.000671628	0.000565666	0.000638013	0.00311051	0.00111748	0.000293551	0.00128849	0.00135494	0.000433634	0.000699829	0.00091335	0.00108203	0.000560587	0.000610562	0.0029794	0.000675104	0.000822582	0.000798801	0.00118489	0.00168332	0.000217924	0.000384683	0.00124861	0.00182552	0.000504195	0.000459221	0.000282194	0.000417897
COG3260: Ni,Fe-hydrogenase III small subunit	6.31307e-05	8.594e-05	8.26537e-05	6.98321e-05	0	7.12307e-05	7.46279e-05	7.50194e-05	5.8046e-05	9.46101e-05	1.88169e-05	0.00012559	0.00016055	0.000220721	1.26363e-05	1.88102e-05	5.92258e-05	0.000100334	1.35221e-05	0.000164229	8.75049e-05	6.62974e-05	6.5982e-06	7.46724e-05	0.000190857	3.34396e-05	5.30027e-05	5.12717e-05	0.000100722	2.66245e-05	9.41117e-05	7.42915e-05	9.59948e-05	0	3.9676e-05	0.000190707	0.00014561	0	0.000106498	9.01098e-05	6.25574e-05	1.51261e-05	2.43312e-05	6.51547e-05	0.00017028	5.74401e-05	5.12935e-05	0.000112241	2.69477e-05
COG3261: Ni,Fe-hydrogenase III large subunit	0	0	4.67449e-05	4.33592e-05	0	5.49989e-05	0	2.59405e-05	2.0958e-05	7.30482e-05	2.3863e-05	0	9.10637e-05	0.000171609	2.03921e-05	0	0	0	1.17682e-05	4.04096e-05	2.88759e-05	3.44472e-05	1.72616e-05	2.6394e-05	0.00010335	3.80562e-05	3.07368e-05	0	4.0186e-05	4.33658e-05	2.21958e-05	3.23408e-05	7.07805e-05	0	0	6.84581e-05	3.70152e-05	0	2.64334e-05	4.56914e-05	8.9045e-05	0	0	3.6364e-05	4.68123e-05	1.66422e-05	1.9314e-05	2.84993e-05	3.33344e-05
COG3288: NAD/NADP transhydrogenase alpha subunit	4.86866e-05	0	8.34651e-05	2.29879e-05	0	7.52511e-05	7.03508e-05	0.0001945	1.63968e-05	4.89139e-05	1.3715e-05	2.16846e-05	9.80342e-06	4.58978e-05	3.46395e-05	4.93426e-05	0	4.19585e-05	0	0.0001148	8.64403e-05	8.52966e-05	3.22272e-05	4.41839e-05	2.89338e-05	0.000115491	0	0	0	5.68983e-05	0	3.13843e-05	3.07294e-05	0	0	0	4.02376e-05	0	5.85129e-05	4.83943e-05	4.52267e-05	2.36129e-05	6.26207e-05	1.25448e-05	3.63578e-05	5.31604e-05	8.28704e-05	2.98401e-05	4.76404e-05
COG3303: Formate-dependent nitrite reductase, periplasmic cytochrome c552 subunit	0	5.93318e-05	5.15415e-05	0	0	0	0	0	0	1.67047e-05	2.45398e-05	0	3.40169e-05	2.46163e-05	0	0	0	0	0	0	2.12901e-05	2.94051e-05	0	1.85957e-05	8.26182e-06	0	0	0	4.03745e-05	0	0	2.24284e-05	6.09597e-06	0	0	0	0	0	1.13832e-05	0	0	0	0	0	0	0	1.05922e-05	6.84938e-06	1.08839e-05
COG3345: Alpha-galactosidase	0	0	0	0	0	0	0	0	0	0	0	0	0	0	2.13145e-05	0	0	0	0	1.94473e-05	0	7.32233e-06	0	8.53919e-06	4.2752e-06	0	0	0	0	0	0	0	5.97586e-06	0	0	0	9.62862e-06	0	6.17565e-06	5.20432e-06	1.07696e-05	1.85106e-05	1.61683e-05	0	1.10714e-05	0	1.01918e-05	1.17577e-05	6.49146e-06
COG3363: Archaeal IMP cyclohydrolase	0	0	0	3.31141e-05	0	0	4.01844e-05	0	0	0	0	0	1.8468e-05	4.89599e-05	0	0	0	1.82547e-05	1.34233e-05	7.10286e-06	2.12916e-05	0	0	9.04957e-06	2.53986e-05	0	0	0	0	0	0	0	1.32461e-05	0	0	2.17007e-05	0	0	3.27795e-05	5.80541e-06	0	0	0	2.67326e-05	1.41461e-05	4.38986e-06	0	0	1.38697e-05
COG3404: Formiminotetrahydrofolate cyclodeaminase	3.53163e-05	0	0	0	0	0	0	0	0	0	0	0	0	1.97821e-05	0	0	0	0	0	9.65334e-06	0	0	0	0	7.21197e-06	0	0	0	0	0	0	1.90018e-05	0	0	0	0	0	0	2.77376e-06	0	1.39918e-05	0	0	0	0	0	2.21435e-05	1.73315e-05	0
COG3405: Endo-1,4-beta-D-glucanase Y	0	2.95395e-05	0	0	0	0	0	2.54462e-05	0	2.50269e-05	0	0	2.5187e-05	3.738e-05	1.26951e-05	0	0	0	2.93702e-05	2.22658e-05	1.80469e-05	2.44384e-05	0	2.14754e-05	0	2.14032e-05	0	2.43447e-05	0	0	0	1.95461e-05	1.1381e-05	0	0	0	6.2849e-05	0	2.31293e-05	1.60627e-05	1.24394e-05	2.22252e-05	3.16116e-05	4.97224e-05	1.57658e-05	2.00121e-05	2.76195e-05	2.74947e-05	1.40944e-05
COG3408: Glycogen debranching enzyme (alpha-1,6-glucosidase)	3.35007e-05	0.000133558	5.69581e-05	4.48025e-05	5.5172e-05	5.06541e-05	2.39716e-05	4.74806e-05	0.000102231	7.88977e-05	9.26952e-05	4.76233e-05	0.00010036	6.82526e-05	0.000174035	4.32774e-05	7.34171e-05	9.51516e-05	0.000135889	0.000240058	0.000118916	0.000172377	7.23839e-05	0.000151398	8.09296e-05	4.47169e-05	0.000150991	8.28886e-05	6.29232e-05	6.62693e-05	5.93203e-05	4.65856e-05	6.99382e-05	8.36865e-05	2.76865e-05	4.474e-05	6.08911e-05	7.37425e-05	9.5355e-05	5.2803e-05	4.32017e-05	0.000104172	0.000133328	8.37734e-05	8.4538e-05	8.93051e-05	0.000200973	9.9091e-05	0.000176659
COG3411: 2Fe-2S ferredoxin	0	5.58454e-05	7.27263e-05	0	0	2.37139e-05	0	0	0	1.17639e-05	0	0	5.6503e-05	1.9853e-05	0	0	0	0	9.80713e-05	0	7.44672e-05	3.57898e-05	0	0	3.88902e-05	3.46591e-05	0	0	4.97716e-05	3.40793e-05	0	2.45977e-05	6.75341e-06	0	0	0	1.92806e-05	1.54973e-05	0	2.05143e-05	1.80216e-05	0	0	0	3.71612e-05	0	4.33501e-05	1.62054e-05	0
COG3425: 3-hydroxy-3-methylglutaryl CoA synthase	3.40396e-05	4.15331e-05	7.02369e-05	0.000140104	6.04785e-05	0.00020546	0.000101083	8.84637e-05	4.13264e-05	0.000109208	4.24863e-05	3.25693e-05	0.000163071	0.000224708	1.62064e-05	0.000142666	4.62029e-05	9.70002e-05	6.67321e-05	7.80508e-05	7.07828e-05	6.98704e-05	3.68571e-05	7.51176e-05	0.000154312	7.45527e-05	4.39e-05	0	0.000102687	2.45826e-05	6.26013e-05	7.29443e-05	5.33055e-05	0	2.44028e-05	0.000120729	0.000118155	4.19247e-05	8.52774e-05	7.41035e-05	7.04965e-05	1.97503e-05	4.13947e-05	6.67865e-05	0.000132105	4.04174e-05	5.9165e-05	7.5631e-05	3.03411e-05
COG3426: Butyrate kinase	0	3.34263e-05	2.78786e-05	0	0	0	0	0	4.62183e-05	1.3176e-05	0	0	5.73678e-05	1.16399e-05	5.73216e-05	2.56934e-05	5.59141e-05	2.51849e-05	3.31555e-05	0.000103774	0.000105777	0.000112931	2.25321e-05	3.81431e-05	3.93088e-05	0	0	3.34043e-05	4.15356e-05	0	0	0	3.6311e-05	0	3.94579e-05	0	3.6623e-05	1.81433e-05	0.000221544	0.000200811	5.99957e-05	0	8.46257e-05	8.76037e-05	3.1779e-05	0.000143489	7.97617e-05	0.000241599	4.46696e-05
COG3458: Cephalosporin-C deacetylase or related acetyl esterase	0.000105782	5.73661e-05	6.58802e-05	0	5.67605e-05	2.99786e-05	0	0	4.87687e-05	1.64657e-05	6.64868e-05	0	1.84511e-05	2.34039e-05	3.4058e-05	3.63574e-05	4.68609e-05	3.08271e-05	2.17586e-05	1.49559e-05	5.1781e-05	7.24612e-05	0	3.34162e-05	1.87637e-05	0	6.49399e-05	0	0	0	4.64997e-05	6.13481e-05	7.62779e-06	0	0	8.21454e-05	2.27316e-05	0	1.98832e-05	1.09147e-05	0	7.5123e-05	4.20744e-05	6.77292e-05	1.91085e-05	2.18552e-05	3.01607e-05	2.79643e-05	2.70933e-05
COG3459: Cellobiose phosphorylase	0.00775751	0.00494045	0.00416032	0.00375232	0.00449733	0.00342551	0.0058874	0.00364304	0.00611184	0.00375735	0.00496994	0.00367692	0.000597123	0.00229999	0.00043813	0.00206545	0.00166565	0.00172209	0.00248363	0.00187097	0.00304682	0.00175874	0.00277348	0.00130493	0.00108067	0.001571	0.00640508	0.00742023	0.0041515	0.00858365	0.00549924	0.00374341	0.000377743	0.00785808	0.00666792	0.00586288	0.00313599	0.00498453	0.000684688	0.000260605	0.00189631	0.00314813	0.0021888	0.00315884	0.00172306	0.00116059	0.00163024	0.00108718	0.00128281
COG3475: Phosphorylcholine metabolism protein LicD	0	0	1.77313e-05	0	0	0	0	0	0	0	0	0	0	0	2.33351e-05	0	0	0	0	0	0	1.26723e-05	0	0	0	0	0	0	0	0	0	0	6.21244e-06	0	0	0	0	0	0	0	0	0	0	0	0	5.12878e-06	9.27955e-06	5.19981e-06	2.18571e-05
COG3493: Na+/citrate or Na+/malate symporter	0	2.19495e-05	0	4.66642e-05	0	0	0	3.42873e-05	0	3.14133e-05	0	0	5.82591e-05	3.62466e-05	7.76628e-06	2.46456e-05	0	0	0	2.95163e-05	0	6.75715e-05	0	1.46561e-05	2.94557e-05	0	2.63923e-05	0	0	0	4.3366e-05	1.72506e-05	2.9139e-05	0	0	0	7.03219e-05	0	2.92216e-05	1.21538e-05	0	0	0	2.76382e-05	6.15085e-05	2.87371e-05	2.5667e-05	1.5898e-05	1.19161e-05
COG3507: Beta-xylosidase	1.85914e-05	0.000111431	9.9174e-05	7.05997e-05	6.86213e-05	1.767e-05	0	7.36542e-05	5.96063e-05	5.35348e-05	0.000116448	2.65113e-05	6.59075e-05	2.58728e-05	0.000191531	4.03913e-05	6.79689e-05	2.68664e-05	0.000124727	8.05586e-05	3.74832e-05	3.79012e-05	7.7119e-05	0.000103927	6.28427e-05	3.4852e-05	6.67745e-05	9.43285e-05	0.000109102	8.82709e-05	2.603e-05	4.01679e-05	0.000201164	6.71761e-05	0	7.13029e-05	9.53825e-05	5.37227e-05	4.2454e-05	0.000114002	4.50231e-05	2.28185e-05	3.64369e-05	2.81444e-05	3.94637e-05	7.05904e-05	0.000117632	8.11566e-05	6.96818e-05
COG3509: Acetyl xylan esterase AxeA and related esterases, LpqC family	0	6.51519e-05	5.02183e-05	3.26943e-05	0	0	6.8536e-05	2.57667e-05	1.88946e-05	0	0.000201623	0	0.00011647	0	3.3355e-05	3.80748e-05	4.70287e-05	6.32588e-05	6.42794e-05	0	0	0	6.32811e-05	2.62632e-05	3.93787e-05	0	2.52663e-05	4.38319e-05	3.60617e-05	0	4.58725e-05	0	6.64854e-05	8.83185e-05	0	0	0	0	0	0.000149907	0	0	0	0	0	7.94952e-06	2.48181e-05	2.41836e-05	0
COG3525: N-acetyl-beta-hexosaminidase	0	4.25849e-05	0	0	0	0	0	0	0	2.05124e-05	0	0	1.47258e-05	0	0	0	0	0	0	0.000210282	2.3494e-05	9.38568e-05	0	0.000117903	0	0	0	2.26966e-05	0	0	0	0	3.33781e-05	0	0	0	1.48451e-05	0	7.19552e-06	7.70544e-06	0	0	0	0	0	1.37136e-05	2.20922e-05	8.34324e-06	8.92686e-06
COG3533: Beta-L-arabinofuranosidase, GH127 family	0	0	1.50267e-05	0	0	0	0	0	0	0	0	0	2.63748e-05	9.2122e-06	3.24625e-05	0	0	0	2.8246e-05	1.74534e-05	1.07462e-05	2.59003e-05	0	5.62184e-05	3.71428e-05	0	0	0	0	0	0	0	2.58157e-05	0	0	0	3.01328e-05	0	1.4894e-05	2.34137e-05	1.57668e-05	2.08215e-05	1.15619e-05	1.55388e-05	2.78935e-05	3.03183e-05	3.15234e-05	4.01083e-05	2.22218e-05
COG3534: Alpha-L-arabinofuranosidase	0	7.94572e-05	9.89305e-05	9.90135e-05	1.69656e-05	8.77002e-05	8.93698e-05	5.24186e-05	0.000118002	0	0.000128863	0	8.44698e-05	5.00107e-05	5.44627e-05	9.06446e-05	0.000144086	0.000133336	6.2561e-05	8.84546e-05	4.96414e-05	3.7716e-05	5.98116e-05	9.70768e-05	0.000110885	1.30047e-05	7.62425e-05	5.0266e-05	8.83787e-05	2.85341e-05	7.67043e-05	1.56482e-05	0.000183787	7.66199e-05	0	3.10297e-05	3.98138e-05	0.000111523	4.71605e-05	0.000272621	0.000141767	3.21404e-05	1.38674e-05	1.65712e-05	9.28508e-05	8.6922e-05	0.000103285	0.000207325	1.83504e-05
COG3537: Putative alpha-1,2-mannosidase	0	0	0	0	0	0	0	0	0	0	0	0	0	9.72402e-06	1.93663e-05	0	2.10856e-05	0	1.09782e-05	2.39559e-05	0	2.46127e-05	0	2.02385e-05	9.6136e-06	0	0	0	0	0	0	0	9.47983e-06	0	0	0	0	0	1.72496e-05	1.14943e-05	0	0	0	0	0	2.1443e-05	8.45301e-05	2.36568e-05	1.36128e-05
COG3579: Aminopeptidase C	0	3.3798e-05	0	0	0	0	0	0	2.37201e-05	0	0	0	2.0039e-05	2.71684e-05	6.08448e-05	0	0	0	1.35236e-05	2.87565e-05	3.37959e-05	4.69825e-05	1.44163e-05	3.13823e-05	1.15932e-05	0	0	0	0	0	0	0	2.45475e-05	0	0	0	1.9159e-05	0	3.00522e-05	5.1775e-06	1.5839e-05	0	2.86397e-05	0	2.39042e-05	5.1214e-05	5.25171e-05	3.61482e-05	3.98443e-05
COG3585: Molybdopterin-binding protein MopI	0	0	7.13578e-05	0	0	0	0	4.86711e-05	0	2.37124e-05	0	3.63909e-05	0	0.000105663	0	9.0177e-06	0	0	0	9.25771e-06	6.50219e-05	1.81611e-05	4.99528e-05	7.59721e-06	0	0	0	0	4.97654e-05	0	0	0	1.31664e-05	0	0	0	3.07577e-05	0	2.87504e-05	5.20965e-06	0	0	2.9073e-05	6.79918e-05	0	0	0	4.90507e-06	0
COG3635: 2,3-bisphosphoglycerate-independent phosphoglycerate mutase, archeal type	0	0	8.23393e-05	0	0	5.63637e-05	4.11421e-05	0	0	3.82737e-05	0	0	3.01782e-05	5.25777e-05	1.5635e-05	3.54545e-05	0	0	0	3.6259e-05	1.64136e-05	2.50931e-05	0	1.73668e-05	4.34125e-05	0	0	4.31164e-05	0	0	4.41076e-05	4.034e-05	2.08383e-05	0	0	5.4381e-05	5.20781e-05	0	1.68946e-05	2.80592e-05	2.66051e-05	0	0	0	3.6889e-05	2.873e-05	1.47286e-05	3.68874e-05	1.15153e-05
COG3643: Glutamate formiminotransferase	2.3894e-05	5.70607e-05	2.81488e-05	3.6618e-05	3.36206e-05	3.45068e-05	0	2.64625e-05	0	3.85521e-05	0	0	3.47149e-05	4.74234e-05	3.53841e-06	1.59309e-05	0	0	0	3.14436e-05	1.79691e-05	3.03928e-05	0	2.85156e-05	0	1.56963e-05	0	0	0	1.98134e-05	2.26214e-05	3.6211e-05	3.36547e-06	0	3.10013e-05	0	5.9947e-05	0	1.93492e-05	5.13579e-06	0	0	0	0	4.31953e-05	0	2.92786e-05	2.48359e-05	0
COG3669: Alpha-L-fucosidase	0	0	0	0	0	0	0	0	0	1.71692e-05	0	0	0	0	5.18519e-06	0	0	0	0	6.21962e-06	0	3.49398e-05	0	5.4495e-06	1.10557e-05	0	0	0	0	0	0	0	5.90763e-06	0	0	0	0	0	5.51649e-06	1.94187e-05	0	0	0	0	0	7.39612e-06	3.54222e-05	1.45454e-05	0
COG3681: L-cysteine desulfidase YhaM	0	0	0	2.94041e-05	0	3.25812e-05	0	0	0	1.63422e-05	0	0	5.90382e-05	1.9523e-05	2.25968e-05	0	2.62517e-05	1.10291e-05	0	0	2.81731e-05	5.16902e-05	0	1.2259e-05	0	0	0	0	5.31143e-05	0	0	3.48895e-05	0	0	0	2.37839e-05	1.63115e-05	0	9.06899e-06	1.77845e-05	2.87554e-05	0	1.11279e-05	2.14305e-05	0	1.37275e-05	4.20878e-05	1.51077e-05	1.57512e-05
COG3693: Endo-1,4-beta-xylanase, GH35 family	3.00866e-05	2.59956e-05	5.64985e-05	0.000118815	3.65125e-05	0	0	7.56908e-05	0.000100179	0.00010251	9.47933e-05	0	0.000173969	2.97997e-05	0.00032382	0.000111882	8.62452e-05	5.41364e-05	7.09863e-05	0.000162735	0.000150237	0.000120776	8.82046e-05	0.000283304	0.000118553	4.8866e-05	8.24829e-05	0.000122468	2.78122e-05	2.98294e-05	5.31794e-05	2.97755e-05	0.000267384	0	0	3.82541e-05	0.000151514	6.27595e-05	0.000150072	0.000254403	0.000107484	0.000104315	9.97143e-05	4.49802e-05	8.55575e-05	0.000272995	0.000141601	0.000210874	9.07643e-05
COG3696: Cu/Ag efflux pump CusA	8.95581e-05	0.000167256	6.32237e-05	0	0	0	0	0	0	0	0	0.000197216	0	0.000351794	0	0	0	0	3.26221e-05	7.99351e-05	0.000291424	0.000307025	8.27418e-05	0.000352373	0	0	0	0	0	0.000305543	0.000150383	0.000503061	0	0	0	0	0.00054122	0	8.98128e-05	0	0	0	8.37736e-05	0.000204672	0.000367876	1.7561e-05	4.72848e-05	7.44949e-06	0
COG3715: Phosphotransferase system, mannose/fructose/N-acetylgalactosamine-specific IIC component	0	0	0	0	0	0	0	0	0	0	0	0	0	0	2.93473e-06	0	2.28358e-05	0	0	9.43853e-06	2.34985e-05	2.0932e-05	0	3.6951e-05	0	0	0	0	0	0	0	0	0	0	0	0	0	0	2.44525e-05	0	1.76169e-05	0	0	1.01823e-05	0	0	1.31831e-05	1.19028e-05	1.03638e-05
COG3717: 5-keto 4-deoxyuronate isomerase	0	0	0	0	0	0	0	0	0	0	0	0	4.81406e-05	2.95738e-05	0.000131271	2.46021e-05	5.57389e-05	4.17474e-05	0	1.86349e-05	4.0793e-05	5.4091e-05	1.76221e-05	0.000129127	3.53448e-05	0	0	0	0	0	0	3.02699e-05	1.55282e-05	0	3.75229e-05	0	1.91464e-05	3.17121e-05	4.85219e-05	7.69392e-05	2.40238e-05	0	2.17674e-05	4.06256e-05	4.17209e-05	8.21263e-05	6.83053e-05	0.000182203	5.4368e-05
COG3732: Phosphotransferase system sorbitol-specific IIB component	0	0	0	0	0	0	0	0	0	0	0	0	2.61816e-05	3.65431e-05	0	0	0	0	0	0	0	0	0	0	2.80514e-05	0	0	0	0	0	0	0	0	0	0	0	1.95968e-05	0	1.03743e-05	0	8.36795e-06	0	0	0	1.8689e-05	0	1.43931e-05	0	0
COG3775: Phosphotransferase system, galactitol-specific IIC component	0	3.54086e-05	0	0	2.55658e-05	0	0	0	0	0	0	0	1.2988e-05	0	2.79517e-05	0	0	2.14208e-05	0	1.48863e-05	2.83185e-05	9.85871e-06	0	5.49742e-05	9.32714e-06	0	0	0	0	0	0	0	0	0	0	0	2.19941e-05	0	1.72708e-05	1.5937e-05	0	1.78869e-05	1.5041e-05	2.89746e-05	1.52533e-05	3.8373e-05	4.40223e-05	3.54999e-05	1.69507e-05
COG3808: Na+ or H+-translocating membrane pyrophosphatase	0.000113118	0.000205399	0.000264243	0.000267092	0.000150762	0.000247404	0.000605329	0.000176613	0.000199138	0.0001625	9.80854e-05	0.000235453	0.000307305	0.0003722	0.000171041	5.6869e-05	6.48033e-05	6.99419e-05	0.000176394	0.000124226	0.000175568	0.000193073	0.000104307	0.000237528	9.54971e-05	7.58388e-05	0.000317252	0.00016055	8.55924e-05	0.000117578	0.000192096	0.000274568	0.000156898	5.25396e-05	0.000134061	0.000198735	0.000178813	0.000100079	0.000185033	0.000116888	0.000157547	7.74177e-05	7.64344e-05	0.000305343	0.000263634	0.000128105	0.000242996	0.000107253	0.000218842
COG3839: ABC-type sugar transport system, ATPase component MalK	0.000755382	0.00076653	0.000800743	0.00110665	0.000671489	0.00087132	0.000503483	0.00112384	0.000615469	0.000745131	0.0006731	0.00075512	0.00117627	0.000756552	0.000478312	0.00155633	0.000996703	0.000930491	0.000791502	0.00170253	0.00107229	0.00168089	0.000941671	0.0011139	0.00155826	0.000714481	0.000525847	0.000758929	0.00120896	0.000757386	0.000866324	0.000745055	0.000737503	0.0007583	0.000525271	0.00039571	0.00152118	0.00141506	0.00269647	0.00210225	0.0010155	0.00037173	0.0016161	0.00126468	0.00122488	0.00224291	0.000934863	0.00351477	0.00084434
COG3842: ABC-type Fe3+/spermidine/putrescine transport systems, ATPase component	0	0	0	0	0	0	0	0	0	0	0	0	0	0	0	2.93167e-05	0	0	8.30384e-06	0	0	6.83115e-06	0	8.41273e-06	1.55058e-05	0	0	3.99196e-05	0	0	5.96021e-05	0	2.6574e-05	0	0	0	1.40776e-05	0	1.1082e-05	1.39172e-05	0	0	2.92149e-05	2.75254e-05	1.3225e-05	0	0	0	9.35915e-06
COG3845: ABC-type guanosine uptake system NupNOPQ, ATPase component NupO	0	0	0	0	0	0	0	0	0	0	2.16028e-05	0	7.98595e-06	0	0	0	0	0	0	8.32263e-06	6.058e-06	6.22016e-06	0	5.68857e-06	7.18516e-06	0	0	0	0	0	0	0	3.05252e-06	0	0	0	9.2349e-06	0	4.69025e-06	1.36319e-05	0	0	0	0	7.51283e-06	8.4134e-06	5.29809e-06	1.16452e-05	0
COG3855: Fructose-1,6-bisphosphatase	0	0	0	0	0	0	0	0	0	0	0	0	0	0	7.05757e-06	0	0	0	0	7.2847e-06	0	0	0	1.12279e-05	1.62039e-05	0	0	0	0	0	0	0	7.05216e-06	0	0	0	0	0	7.4325e-06	0	0	0	0	0	0	7.20816e-06	7.98817e-06	4.28111e-06	0
COG3867: Arabinogalactan endo-1,4-beta-galactosidase	0	0	0	0	0	0	0	0	0	0	0	0	0	0	1.51973e-05	1.26112e-05	1.76154e-05	0	0	8.91282e-06	0	0	0	2.63237e-05	0	0	0	3.06485e-05	0	0	0	0	9.88272e-06	0	0	0	0	0	4.26118e-06	1.30279e-05	1.62142e-05	0	0	0	0	1.87539e-05	1.96413e-05	1.55433e-05	7.50782e-06
COG3884: Acyl-ACP thioesterase	0	1.86499e-05	0	0	0	0	0	0	0	0	0	0	0	0	5.03851e-05	0	0	1.61504e-05	2.57577e-05	8.91609e-06	0	5.187e-06	1.13252e-05	2.54729e-05	7.12237e-06	0	0	0	0	0	0	0	1.39848e-05	0	0	0	0	3.9422e-05	5.59081e-06	1.75519e-05	0	0	1.06741e-05	0	5.47115e-06	2.10799e-05	3.48361e-05	3.81028e-05	1.35958e-05
COG3957: Phosphoketolase	0	5.50341e-05	2.7323e-05	0	3.01969e-05	0	0	0	2.95531e-05	1.37475e-05	0	0	2.89225e-05	3.28475e-05	1.26635e-05	5.01266e-05	4.92071e-05	2.819e-05	1.43095e-05	0.000158115	6.25037e-05	0.000125353	0	5.52704e-05	4.61374e-05	2.43684e-05	3.49053e-05	0	5.18207e-05	2.46921e-05	0	0	2.42969e-05	0	0	0	9.49993e-05	6.11929e-05	0.00035484	0.000276215	7.52909e-05	0	4.0441e-05	0	7.63569e-05	0.000195024	5.98276e-05	0.000436658	7.38785e-06
COG3958: Transketolase, C-terminal subunit	0	0	0	0	0	2.37962e-05	0	0	3.19554e-05	1.87356e-05	0	0	4.80231e-05	4.06147e-05	4.87639e-05	3.36578e-05	1.52326e-05	0	0	0.000231354	1.76782e-05	2.17487e-05	0	5.78386e-05	5.30798e-05	0	0	0	0	0	0	0	1.9015e-05	0	0	0	5.22864e-05	0	7.43892e-05	7.75712e-05	1.90267e-05	0	3.21111e-05	2.05661e-05	6.15197e-05	8.03907e-05	9.49702e-05	8.98662e-05	2.80838e-05
COG3959: Transketolase, N-terminal subunit	0.000115564	0	0	0	0	0	0	0	0	0	0	0.000185451	3.45176e-05	7.82218e-05	2.49249e-05	0	0	0	0	0.000244959	3.37092e-05	4.8447e-05	0	5.81881e-05	7.04043e-05	0	7.03762e-05	0	0.000103887	0	0	0.000130853	3.19211e-05	0	0	0	5.54508e-05	0	6.48864e-05	0.000109865	3.23239e-05	0	5.79471e-05	6.50429e-05	0.000105871	0.000100778	6.58076e-05	8.23271e-05	1.93615e-05
COG3968: Glutamine synthetase type III	0	2.438e-05	2.18168e-05	0	2.18797e-05	3.02144e-05	0	0	3.21763e-05	8.84509e-05	4.90935e-05	0	7.66204e-05	3.17299e-05	7.54428e-05	0	2.54119e-05	1.67756e-05	4.66418e-05	0.000156545	6.14919e-05	8.55608e-05	5.09896e-05	0.000101821	7.51231e-05	0	0	3.06402e-05	5.72221e-05	0	1.55324e-05	3.42103e-05	7.70705e-05	0	0	0	5.42718e-05	6.15895e-05	0.000193196	0.000375268	5.68156e-05	0	3.1047e-05	1.9627e-05	5.32497e-05	0.000135681	8.16896e-05	0.000165156	8.95781e-05
COG4018: Iron-guanylylpyridinol (FeGP) cofactor biosynthesis protein, fibrillarin family	0	0	0	0	0	0	0	0	0	2.85449e-05	0	0	0	8.24823e-06	0	0	0	0	0	8.79892e-06	0	0	0	1.03279e-05	1.67928e-05	0	0	0	3.8958e-05	0	0	0	0	0	0	0	0	0	2.59448e-05	1.77982e-05	0	0	0	0	3.86916e-05	1.24909e-05	0	0	0
COG4019: Iron-guanylylpyridinol (FeGP) cofactor biosynthesis protein HcgB, guanylyltransferase	0	0	0	0	0	0	0	0	0	4.16698e-05	0	0	6.12261e-06	0	0	0	1.2828e-05	0	0	1.17789e-05	4.61333e-05	7.17494e-06	1.68009e-05	0	4.60086e-05	0	0	0	5.21699e-05	0	0	0	0	0	0	0	1.0697e-05	2.79332e-05	2.03045e-05	2.72433e-05	0	0	0	0	3.24187e-05	1.74434e-05	0	0	0
COG4036: Energy-converting hydrogenase Eha subunit G	0	0	0	0	0	3.93364e-05	0	4.27918e-05	1.71732e-05	2.20496e-05	0	2.83988e-05	3.22238e-05	7.41323e-05	0	0	0	0	0	1.20728e-05	0	0	0	1.23218e-05	6.75843e-05	0	0	0	0	0	2.80303e-05	4.16777e-05	1.63899e-05	0	0	0	1.46406e-05	1.63818e-05	1.02449e-05	1.11135e-05	0	0	0	0	2.38314e-05	7.1386e-06	0	4.97263e-06	4.49926e-06
COG4037: Energy-converting hydrogenase Eha subunit F	2.79319e-05	0	0	2.27582e-05	0	0	4.79763e-05	2.99628e-05	0	0	0	0	1.04481e-05	8.02498e-05	0	0	0	0	1.37826e-05	8.2542e-06	0	0	0	0	5.79769e-05	0	0	0	2.03183e-05	0	0	0	9.87065e-06	0	0	3.14805e-05	1.41712e-05	0	4.74e-06	1.90669e-05	0	0	0	2.21263e-05	1.68189e-05	8.13126e-06	0	0	0
COG4038: Energy-converting hydrogenase Eha subunit E	0	0	0	0	0	0	0	0	0	0	0	0	4.34744e-05	4.1881e-05	0	0	0	0	9.81399e-06	0	0	0	0	0	5.31388e-05	0	0	0	0	0	0	0	1.01369e-05	0	0	0	0	0	0	1.7846e-05	0	0	0	0	9.30631e-06	0	0	6.50353e-06	0
COG4041: Energy-converting hydrogenase Eha subunit B	0	0	4.64773e-05	0	0	0	5.57867e-05	0	0	2.75758e-05	0	0	1.05582e-05	8.93705e-05	0	0	1.61057e-05	0	1.67344e-05	5.11273e-06	4.10596e-05	0	0	7.0714e-06	4.61858e-05	0	0	2.31024e-05	0	0	0	3.59095e-05	2.91568e-05	0	0	5.41459e-05	2.31367e-05	0	1.90618e-05	2.41133e-05	1.71216e-05	0	0	1.99731e-05	1.24403e-05	7.11431e-06	0	4.55474e-06	0
COG4054: Methyl coenzyme M reductase, beta subunit	0.00115648	0.000605464	0.00190433	0.00183687	0.000781916	0.00194677	0.00315103	0.00193935	0.00075922	0.00188959	0.00127173	0.0017493	0.00204013	0.00577142	0.000468096	0.000586252	0.000917033	0.00112763	0.000848951	0.00121083	0.00175124	0.000729864	0.000645354	0.000807631	0.00359211	0.00244044	0.0005004	0.00151945	0.00175151	0.000578083	0.000967086	0.00124069	0.00131816	0.000829451	0.00107944	0.00418165	0.00112171	0.0014249	0.00114418	0.00190201	0.00233588	0.000360896	0.000448707	0.00166006	0.00285444	0.000467786	0.000468221	0.000530237	0.00059054
COG4055: Methyl coenzyme M reductase, subunit D	0.00146912	0.000435124	0.00209037	0.0013968	0.000479616	0.00116957	0.002344	0.00165536	0.00067782	0.00117879	0.000799171	0.00146839	0.00156491	0.00662161	0.000335311	0.000782989	0.00073423	0.000771806	0.000819769	0.00106221	0.0017567	0.000855185	0.000489991	0.000647726	0.00462599	0.00100321	0.000217864	0.00176968	0.00188282	0.000265304	0.000948811	0.00117043	0.00123464	0.000287332	0.000381055	0.00380588	0.00121042	0.0013255	0.000847941	0.00142186	0.00155034	0.000228105	0.000399817	0.00165622	0.00148455	0.0005539	0.000362597	0.000290972	0.000562538
COG4056: Methyl coenzyme M reductase, subunit C	0.00129601	0.00035934	0.00188257	0.00179668	0.000536341	0.00168095	0.00266171	0.00179908	0.000675478	0.00169134	0.00101272	0.00129619	0.00189589	0.00539087	0.000370006	0.000549463	0.000827761	0.0011788	0.000976077	0.00103288	0.00187682	0.000623615	0.000770082	0.000736882	0.00401924	0.00170539	0.000376909	0.00156917	0.0017374	0.000410664	0.00101459	0.00121537	0.00124264	0.000473747	0.000800341	0.0039376	0.00109085	0.00116991	0.00105128	0.00166403	0.00201405	0.000296171	0.000447561	0.00180087	0.00219796	0.000531339	0.000590624	0.000442616	0.000544574
COG4057: Methyl coenzyme M reductase, gamma subunit	0.00160034	0.000642385	0.00243655	0.00243454	0.00103304	0.00197661	0.00264557	0.00212961	0.00106303	0.00219005	0.00110473	0.00224971	0.00237971	0.00722295	0.000564353	0.000762217	0.00112222	0.00150445	0.00130833	0.00161727	0.00235447	0.000975116	0.00102674	0.0010526	0.00531095	0.00129161	0.000295129	0.00227552	0.00294983	0.000483571	0.00124705	0.00185287	0.00134913	0.00101795	0.000529678	0.00529507	0.0011361	0.00119138	0.00124608	0.00167234	0.00257914	0.000208533	0.000631479	0.00231372	0.00303739	0.000730953	0.000611369	0.000349887	0.000655967
COG4058: Methyl coenzyme M reductase, alpha subunit	0.00137836	0.000679573	0.00229432	0.00229828	0.000708539	0.00197783	0.00175886	0.00137282	0.000963842	0.00202793	0.000875971	0.00286374	0.00200817	0.00616418	0.000635828	0.000865414	0.0011155	0.00150449	0.00134355	0.00150133	0.00214718	0.000980535	0.000840332	0.00104843	0.00406546	0.00164859	0.000542526	0.00188933	0.00246697	0.000318048	0.00120575	0.00179558	0.000824882	0.00102948	0.000678359	0.0047379	0.000661641	0.000851604	0.000931568	0.00117768	0.00246512	0.000232616	0.000539878	0.00218688	0.00314053	0.000622698	0.000540757	0.000351414	0.000412847
COG4059: Tetrahydromethanopterin S-methyltransferase, subunit E	0.00104922	0.000294536	0.00108453	0.00135437	0.00031975	0.00101784	0.00179573	0.000959927	0.000500428	0.00131014	0.000714392	0.00111311	0.0012114	0.00312631	0.000210401	0.000327072	0.000334121	0.000467181	0.000578638	0.000486723	0.000717909	0.000465601	0.000423773	0.000377783	0.00173742	0.00116957	0.000298583	0.00114197	0.00159327	0.000263533	0.000783463	0.000726412	0.000836852	0.000403509	0.000436253	0.00190663	0.000594355	0.000526281	0.000584449	0.000777472	0.000977469	0.00013299	0.00033537	0.00102866	0.00162271	0.00035527	0.000266229	0.000247178	0.000290708
COG4060: Tetrahydromethanopterin S-methyltransferase, subunit D	0.000893769	0.000219033	0.00104185	0.000865534	0.000184497	0.000957901	0.00118954	0.000774151	0.00049698	0.00102533	0.00047892	0.000915997	0.000859341	0.00292957	0.000189082	0.000346476	0.000320405	0.000375523	0.000439071	0.000374848	0.000570001	0.000387677	0.000375909	0.000355595	0.00194214	0.000519186	0.000118815	0.0010507	0.00116252	0.000213052	0.000458123	0.000743884	0.000862127	7.8665e-05	9.47969e-05	0.00197286	0.000482612	0.000415679	0.000310945	0.000526255	0.000729513	7.60245e-05	0.000286073	0.000916806	0.000781377	0.000318082	0.000209019	7.75011e-05	0.000242624
COG4061: Tetrahydromethanopterin S-methyltransferase, subunit C	0.000373989	0.000170751	0.000605132	0.000588096	0.000154965	0.000424556	0.000477545	0.00057703	0.000318281	0.000464991	0.000319523	0.000427679	0.000496682	0.00166137	7.27161e-05	0.000166541	0.000142805	0.000195055	0.000245756	0.000266031	0.000335098	0.000243781	0.00020071	0.000161218	0.00105364	0.000354135	9.44905e-05	0.000635848	0.000752192	0.000133776	0.000297	0.000382962	0.000568015	0	0.000111068	0.00118094	0.000357833	0.000315434	0.00025361	0.000331274	0.000337278	4.62466e-05	0.000162364	0.000500324	0.000502034	0.000178188	0.000116605	6.96267e-05	0.000199092
COG4062: Tetrahydromethanopterin S-methyltransferase, subunit B	0.00109605	0.000338041	0.0010944	0.000978539	0.000234436	0.00118052	0.000782725	0.000555046	0.000455805	0.00120572	0.000373006	0.000682029	0.00101596	0.00319241	0.000171786	0.000220506	0.000413848	0.000476554	0.000706758	0.000438175	0.000607156	0.000420356	0.000310359	0.000383301	0.0021586	0.000622922	8.56581e-05	0.00105738	0.00133274	0.000137185	0.0005169	0.000681755	0.000647905	0.000187049	0.000143643	0.00205271	0.000297049	0.000337179	0.000375823	0.000581204	0.000869793	4.24144e-05	0.000324852	0.000942445	0.00130593	0.000326069	0.000265465	0.0001091	0.0001529
COG4063: Tetrahydromethanopterin S-methyltransferase, subunit A	0.000922323	0.000366494	0.00110917	0.00149926	0.000238597	0.00101277	0.00166824	0.00110016	0.000515968	0.00129686	0.000564821	0.000836165	0.00136651	0.00308454	0.000154267	0.000300305	0.00027562	0.000362016	0.000393546	0.000392483	0.00057937	0.000449402	0.000399795	0.000355674	0.00188839	0.000995203	0.000247124	0.0008938	0.00135227	0.000337533	0.000533375	0.000631483	0.000965149	0.000186357	0.000122599	0.0018384	0.000674739	0.00044557	0.00043541	0.000618011	0.000648277	7.05961e-05	0.000229739	0.000883595	0.00106803	0.000356513	0.000228013	0.000154608	0.000219091
COG4064: Tetrahydromethanopterin S-methyltransferase, subunit G	0.000971128	0.000352655	0.000883647	0.00121702	0.000347283	0.000866206	0.000659252	0.000462723	0.000456834	0.00104735	0.000145758	0.000593288	0.00102664	0.00234882	0.00014863	0.000179116	0.000374332	0.000232497	0.000520353	0.000402596	0.000640342	0.000482418	0.000300141	0.000278876	0.00153	0.000281396	5.61608e-05	0.000909438	0.00156881	0.000243944	0.00042894	0.000634659	0.00045276	0	4.95371e-05	0.00110735	0.000271243	0.000180839	0.000227524	0.000270599	0.000755882	0	0.000207133	0.00137989	0.00124193	0.000277179	0.000249478	7.38897e-05	0.000143319
COG4074: 5,10-methenyltetrahydromethanopterin hydrogenase	0.000405034	0.00025139	0.000389731	0.000243715	0.000112402	0.000246076	0.000901663	0.000214587	0.000364506	0.0017204	0.000471903	0.000491042	0.000128514	0.000262319	2.70641e-05	0.000243754	0.000658257	0.00080573	1.13948e-05	0.000598337	0.00185341	0.00090876	0.000714035	0.000351126	0.000925091	0.00150306	2.63291e-05	0.00020205	0.0025032	0.000280189	0.000167216	0.00012858	1.6437e-05	0.000252277	0.000545585	0.000145968	0.000678564	0.00115394	0.00149905	0.00122567	0.000205159	0	0.000696827	0.000460054	0.00269808	0.00110224	0.000344296	7.22165e-05	2.71106e-05
COG4078: Energy-converting hydrogenase Eha subunit H	0	0	0	2.0309e-05	0	4.46587e-05	6.16151e-05	0	0	3.84932e-05	0	0	1.84239e-05	6.14712e-05	0	0	0	1.44181e-05	1.76381e-05	0	1.42442e-05	0	0	7.28439e-06	4.24991e-05	3.73084e-05	0	0	0	0	0	1.17113e-05	2.07777e-05	0	0	2.3261e-05	0	0	1.96396e-05	2.38632e-05	2.71472e-05	0	0	0	3.33343e-05	0	8.50439e-06	1.17836e-05	0
COG4084: Energy-converting hydrogenase A subunit M	0	0	0	0	0	0	0	0	0	0	0	0	9.41692e-06	7.54875e-05	0	0	3.22246e-05	0	0	1.26115e-05	0	0	1.05326e-05	0	2.81482e-05	0	0	0	0	0	0	0	5.06773e-06	0	0	0	0	0	0	0	0	0	0	2.70393e-05	0	0	0	0	0
COG4124: Beta-mannanase	0	0	4.26955e-05	0	0	0.000129124	0	0	0	0	4.98302e-05	0	4.86321e-05	0	2.28791e-05	2.02464e-05	2.07329e-05	0	3.32074e-05	3.72327e-05	0	4.22592e-05	5.24721e-05	3.36285e-05	1.83442e-05	0	0	0	0	0	0	0	8.7835e-05	0	0	0	0	9.91953e-05	8.40171e-06	3.5875e-05	0	0	0	0	1.91085e-05	1.38913e-05	6.2436e-05	4.62616e-05	2.09491e-05
COG4149: ABC-type molybdate transport system, permease component ModB	0	0	0	0	0	0	0	0	0	1.1573e-05	0	0	1.32508e-05	0	0	0	0	0	0	1.19281e-05	0	0	0	5.60984e-06	5.36399e-06	0	0	0	0	0	0	0	0	0	0	0	0	0	2.39749e-06	0	0	0	0	0	0	0	0	0	0
COG4209: ABC-type polysaccharide transport system, permease component	3.44585e-05	1.18966e-05	0	0	0	0	2.02407e-05	0	0	0	0	0	0	8.06416e-06	1.52006e-05	0	3.2217e-05	0	0	0.000113731	0	1.21988e-05	0	3.87366e-05	5.01751e-05	0	0	0	0	0	0	0	3.79913e-05	0	0	0	1.7565e-05	0	3.42134e-05	2.95595e-05	0	0	0	0	2.5853e-05	1.9846e-05	1.84486e-05	4.48268e-05	6.9677e-06
COG4213: ABC-type xylose transport system, periplasmic component	2.52184e-05	0	0.000194409	0.000316145	8.51089e-05	0.000271976	4.21323e-05	0.000171872	0.000135807	0.000373788	1.31018e-05	0.000101017	0.000156749	0.000142437	7.75587e-05	0.000282457	5.4738e-05	4.31907e-05	3.5643e-05	0.000192707	0.000112644	0.000185654	0.000132531	0.000153864	0.000194097	0.000174928	3.64202e-05	6.50694e-05	0.000138031	0.000153753	0.000103295	0.000129518	0.000241167	0	0.000129109	6.89392e-05	0.000143637	0.000139195	0.000307713	0.000246074	8.68523e-05	0	0.000303235	0.000226844	0.000116831	0.000181321	0.000257725	0.000113247	0.000150268
COG4218: Tetrahydromethanopterin S-methyltransferase, subunit F	0.00092061	0.00025709	0.00107425	0.00104922	0.000142518	0.000811848	0.000489311	0.000407858	0.000511252	0.000556102	0.000315971	0.000638088	0.00102244	0.00265483	0.000102276	0.000499432	0.000233055	0.000325683	0.00059686	0.00035447	0.000481367	0.000608521	0.000146998	0.000290269	0.00194112	0.000124767	0	0.000831555	0.00124481	6.69908e-05	0.000254934	0.000899306	0.000529628	0	0	0.00165982	0.000219286	0.000186984	8.9665e-05	0.000187655	0.000622238	0	0.000287908	0.000845147	0.000383566	0.000391578	0.000179683	3.31943e-05	6.18737e-05
COG4221: NADP-dependent 3-hydroxy acid dehydrogenase YdfG	0	1.46075e-05	4.19734e-05	0	0	4.33505e-05	0	0	0	0	0	0	2.74091e-05	3.38156e-05	3.09861e-05	9.47067e-06	1.45562e-05	2.95408e-05	0	9.21311e-06	0	1.41622e-05	0	4.00265e-05	7.31351e-06	0	5.66189e-05	0	0	0	0	4.78245e-05	2.52213e-05	0	0	0	1.66726e-05	0	1.61024e-05	1.67687e-05	1.12463e-05	0	0	1.21161e-05	0	1.94425e-05	3.59339e-05	1.28437e-05	2.26053e-05
COG4225: Rhamnogalacturonyl hydrolase YesR	0	0	0	0	0	0	0	0	0	0	2.85235e-05	0	0	0	3.69132e-05	0	0	0	2.31979e-05	3.0369e-05	1.2543e-05	5.13916e-06	0	3.55308e-05	3.61057e-06	0	0	0	0	0	0	0	2.94163e-05	0	0	0	0	0	9.92808e-06	1.1522e-05	1.08566e-05	0	0	0	0	2.71286e-05	3.36756e-05	4.74439e-05	1.65253e-05
COG4231: TPP-dependent indolepyruvate ferredoxin oxidoreductase, alpha subunit	4.00633e-05	5.17169e-05	5.9573e-05	3.35522e-05	6.19174e-05	6.95551e-05	2.24943e-05	7.91873e-05	7.87144e-05	4.39531e-05	3.33482e-05	3.17498e-05	0.000119138	5.7976e-05	0.000111497	3.32199e-05	5.36371e-05	4.58876e-05	4.75132e-05	0.000181994	0.000107988	9.27736e-05	2.99461e-05	0.000109	7.58134e-05	4.53952e-05	4.21965e-05	5.22382e-05	8.52022e-05	3.15694e-05	2.60184e-05	5.29776e-05	8.38105e-05	0	2.36378e-05	4.60958e-05	7.15794e-05	4.14655e-05	0.000109156	5.19224e-05	8.16132e-05	6.15896e-05	7.87976e-05	5.54328e-05	6.58238e-05	0.00011305	0.000120518	0.000107819	8.07517e-05
COG4577: Carboxysome shell and ethanolamine utilization microcompartment protein CcmL/EutN	0.000235322	0.000237867	0.000524188	6.95238e-05	0.000164772	0.000498742	0.000280519	0.000307879	0.00022987	0.000168141	0.00011381	0.000268492	0.000343593	0.000258016	7.19156e-05	0.000167172	5.53824e-05	0.000130934	1.11978e-05	0.000123125	0.000182423	0.000211794	4.7521e-05	0.000153133	0.000224894	0.000121856	0.00031859	0.000269629	0.000362028	0.000194471	0.000154179	0.000304002	0.000104427	0.000249532	4.52197e-05	0.000187384	0.000219595	7.52307e-05	8.96914e-05	0.000164374	0.000220757	5.14513e-05	5.66209e-05	6.0573e-05	0.000376349	0.000111042	0.000181781	0.00012735	5.15684e-05
COG4608: ABC-type oligopeptide transport system, ATPase component	2.44313e-05	4.74568e-05	2.8271e-05	1.81188e-05	1.78215e-05	5.93428e-05	3.02438e-05	1.841e-05	0	0	0	1.26676e-05	3.47456e-05	5.81435e-05	4.00889e-06	1.31299e-05	0	0	0	4.43075e-05	1.90484e-05	1.41012e-05	0	3.39904e-05	1.03339e-05	0	2.44237e-05	0	0	0	2.86141e-05	5.03392e-05	1.25763e-05	0	0	1.51412e-05	8.41015e-05	0	2.53381e-05	2.6673e-05	0	0	1.85401e-05	1.48301e-05	6.53618e-05	5.76781e-06	4.40825e-05	1.5018e-05	0
COG4624: Iron only hydrogenase large subunit, C-terminal domain	0	0.000343548	0	0	0.000418347	4.71399e-05	0.000164937	0.000270324	2.75382e-05	0.000321948	0	0	1.96899e-05	2.9241e-05	1.33491e-05	0.000154347	0	2.05745e-05	0.000198642	0.000356495	5.28177e-05	0.000115761	6.71934e-05	0.000153767	0.000210533	3.06929e-05	0	0	0	0	0	0	8.78523e-05	0	0.000379225	0	7.33093e-05	0	9.8693e-05	7.78226e-05	0.000124838	0	0.000280753	0	0.000122242	0.000170173	7.1553e-05	0.000101798	2.07825e-05
COG4630: Xanthine dehydrogenase, Fe-S cluster and FAD-binding subunit XdhA	0	5.30311e-05	6.67417e-05	0	9.46883e-05	6.8425e-05	0	0.000166246	4.91842e-05	2.69069e-05	0.000121346	9.04488e-05	3.65362e-05	1.29595e-05	2.65317e-05	0	2.39599e-05	4.28906e-05	0	8.37859e-06	3.70637e-05	2.46707e-05	8.69555e-05	0	2.31566e-05	0	3.4601e-05	4.66001e-05	8.07868e-05	0	0	5.83134e-05	0.000136655	0.000107272	0	5.32492e-05	1.93829e-05	0	2.80227e-05	4.36696e-05	0	0	5.38398e-05	2.99039e-05	0	1.29012e-05	0	0	0
COG4631: Xanthine dehydrogenase, molybdopterin-binding subunit XdhB	0	5.30311e-05	6.67417e-05	0	9.46883e-05	6.8425e-05	0	0.000166246	4.91842e-05	2.69069e-05	0.000121346	9.04488e-05	3.65362e-05	1.29595e-05	2.65317e-05	0	2.39599e-05	4.28906e-05	0	8.37859e-06	3.70637e-05	2.46707e-05	8.69555e-05	0	2.31566e-05	0	3.4601e-05	4.66001e-05	8.07868e-05	0	0	5.83134e-05	0.000136655	0.000107272	0	5.32492e-05	1.93829e-05	0	2.80227e-05	4.36696e-05	0	0	5.38398e-05	2.99039e-05	0	1.29012e-05	0	0	0
COG4656: Na+-translocating ferredoxin:NAD+ oxidoreductase RNF, RnfC subunit	0	0	1.98333e-05	0	0	0	0	0	2.2129e-05	1.11537e-05	0	0	2.13656e-05	1.54812e-05	6.15492e-05	2.80672e-05	3.62137e-05	5.33464e-05	4.57194e-05	4.90951e-05	3.75298e-05	7.67959e-05	2.57944e-05	7.97299e-05	4.51115e-05	0	0	0	0	0	3.11799e-05	0	2.24761e-05	0	0	0	3.66301e-05	0	0.000195565	0.000149341	7.4907e-05	0	2.35455e-05	2.62012e-05	4.69928e-05	0.00012578	8.71353e-05	0.000292702	6.65864e-05
COG4657: Na+-translocating ferredoxin:NAD+ oxidoreductase RNF, RnfA subunit	5.46118e-05	5.62995e-05	7.44104e-05	8.13239e-05	0	7.83204e-05	0.000128039	3.72611e-05	7.09478e-05	5.71628e-05	0	4.02755e-05	0.000122235	0.000107228	0.00012877	8.62997e-05	7.91949e-05	8.81994e-05	8.09621e-05	0.000164692	0.000144746	0.000197277	7.61475e-05	0.000147845	8.6584e-05	5.27258e-05	6.93552e-05	0.000473784	7.80491e-05	9.69987e-05	0.000105178	3.8432e-05	6.60416e-05	7.00064e-05	5.75565e-05	7.23194e-05	0.000202967	5.71325e-05	0.000130451	0.000130417	0.000102984	8.80911e-05	0.000107744	8.33894e-05	6.52089e-05	0.000150563	0.000169777	0.000136064	0.000185946
COG4658: Na+-translocating ferredoxin:NAD+ oxidoreductase RNF, RnfD subunit	0	0	0	0	0	0	0	0	0	0	0	0	0	0	2.48798e-05	0	0	0	1.30435e-05	1.24896e-05	0	9.70422e-06	0	0	0	0	0	0	0	0	0	0	0	0	0	0	0	0	0	0	0	0	0	0	0	9.83386e-06	2.15014e-05	8.20149e-06	1.54889e-05
COG4659: Na+-translocating ferredoxin:NAD+ oxidoreductase RNF, RnfG subunit	0	0	0	0	0	0	0	0	0	0	0	0	0	0	3.34999e-06	0	0	0	0	3.91029e-06	0	7.18219e-06	0	2.13421e-05	0	0	0	0	0	0	0	0	6.00552e-06	0	0	0	0	0	0	1.29966e-05	1.01378e-05	0	0	0	0	6.60495e-06	3.21216e-05	2.00071e-05	0
COG4660: Na+-translocating ferredoxin:NAD+ oxidoreductase RNF, RnfE subunit	0	0	0	3.09589e-05	3.0494e-05	0	1.88627e-05	1.6442e-05	1.49784e-05	1.94831e-05	0	0	2.64349e-05	2.16419e-05	5.18079e-05	2.90808e-05	9.20381e-06	0	3.75629e-05	0.000113961	3.1415e-05	5.13869e-05	0	6.46013e-05	6.03744e-05	0	3.334e-05	0	0	0	1.50221e-05	0	1.7129e-05	0	0	1.90614e-05	6.75829e-05	3.42765e-05	4.20809e-05	4.9859e-05	5.05577e-05	2.46545e-05	0	2.72921e-05	1.05115e-05	7.60766e-05	7.43634e-05	7.14001e-05	3.88091e-05
COG4667: Predicted phospholipase, patatin/cPLA2 family	0	0	0	2.28484e-05	0	2.10096e-05	2.07804e-05	0	2.94106e-05	0	2.57128e-05	0	0	0	5.97442e-06	0	0	0	0	0	0	0	1.79999e-05	2.31589e-05	9.14748e-06	0	0	0	0	0	0	0	1.69794e-05	0	0	0	0	0	1.02056e-05	3.14924e-05	0	0	0	0	2.10502e-05	5.43401e-06	8.75007e-06	3.68209e-05	1.16452e-05
COG4677: Pectin methylesterase and related acyl-CoA thioesterases	0.000670711	0.000196446	0	0	0.000284152	0	0	0	0	0	0	0	0	0.000102169	6.60246e-06	0.000147341	0	0	0	4.44456e-05	0	0.000102795	0	4.06378e-05	0	0	0	0	0	0	0.000159922	0	1.29724e-05	0.000279988	0	0	0	0	0	0	6.49237e-05	0	0	0	0.000104925	0	8.06689e-05	5.04648e-06	9.3269e-06
COG4690: Dipeptidase	0	0	0	0	0	0	0	0	0	0	0	0	1.40393e-05	6.66924e-06	3.43635e-05	0	1.41119e-05	0	1.75403e-05	1.34743e-05	1.10467e-05	2.23856e-05	0	3.81396e-05	7.98599e-06	0	0	1.40599e-05	0	0	0	0	1.89281e-05	0	0	0	1.35125e-05	1.83347e-05	2.40952e-05	1.50053e-05	0	2.38609e-05	0	0	0	2.52047e-05	2.7001e-05	3.02238e-05	3.24558e-05
COG4771: Outer membrane receptor for ferrienterochelin and colicins	0	0	0	0	0	0	0	0	0	0	0	0	0	0	2.5495e-05	0	1.38901e-05	0	0	2.29302e-05	1.47085e-05	1.21243e-05	0	1.62496e-05	0	0	0	0	0	0	0	0	0	0	0	0	0	0	1.20978e-05	7.40064e-06	0	0	3.6933e-05	0	0	1.53898e-05	2.48671e-05	1.32331e-05	0
COG4799: Acetyl-CoA carboxylase, carboxyltransferase component	0.00021477	0.000427768	0.000377192	0.000210584	0.000313503	0.000364668	0.000162405	0.000218989	0.000461047	0.000451693	0.000338912	0.00017009	0.000657487	0.000432383	0.000747005	0.000404924	0.000508647	0.000491262	0.000441235	0.000932835	0.000742277	0.000785909	0.000378757	0.00121072	0.000533009	0.000149933	0.000564988	0.000398385	0.000270084	0.000290199	0.00045338	0.000338207	0.000495906	0.000258606	0.000283647	0.000260422	0.000870584	0.000380554	0.000494664	0.000425497	0.000484588	0.000520209	0.000522287	0.000387256	0.000501545	0.000884146	0.00112254	0.000916583	0.000900642
COG4806: L-rhamnose isomerase	2.60031e-05	5.5574e-05	3.31764e-05	0	5.38885e-05	6.15178e-05	0	0	6.82153e-05	6.85086e-05	3.51703e-05	2.17048e-05	0.00010575	4.27459e-05	4.19597e-05	6.08607e-05	8.68872e-05	6.16783e-05	8.84947e-05	7.60847e-05	0.000111951	0.000112984	8.58286e-05	0.00015953	5.51795e-05	4.22165e-05	5.14273e-05	3.38048e-05	5.6627e-05	0	2.97977e-05	0.000110789	4.97517e-05	0	4.03864e-05	0	5.79442e-05	9.4452e-05	8.49955e-05	5.29709e-05	6.42217e-05	3.26992e-05	7.53139e-05	0.0001092	6.24698e-05	0.000144212	0.000144488	4.88768e-05	0.000136712
COG4810: Ethanolamine utilization protein EutS, microcompartment shell protein	0	0	0	0	0	0	0	0	0	0	0	0	1.15738e-05	9.33438e-06	0	0	0	0	0	3.30374e-06	0	0	0	0	0	0	0	0	0	0	0	0	0	0	0	0	0	0	5.28747e-06	3.5945e-06	0	0	8.03263e-06	9.92969e-06	0	0	8.5788e-06	0	0
COG4822: Cobalamin biosynthesis protein CbiK, Co2+ chelatase	0	0	0	0	0	5.72909e-05	1.98375e-05	0	0	0	0	0	4.16674e-05	3.30306e-05	0.000205106	6.08077e-05	8.18314e-05	8.58314e-05	0	0.000167849	6.67139e-05	9.086e-05	2.17484e-05	9.17636e-05	8.42815e-05	0	0	0	0	0	2.16574e-05	4.19558e-05	1.63089e-05	0	2.37379e-05	0	0.000151969	5.50195e-05	0.00014124	7.81762e-05	3.74148e-05	3.8684e-05	0.000136952	0	4.18373e-05	7.00721e-05	0.00011559	5.10379e-05	1.61892e-05
COG4909: Propanediol dehydratase, large subunit	0.000277164	0.000222404	0.000437097	0.000228862	0.000137566	0.000253734	0.000214143	0.000287435	0.000371015	0.000204675	0.000128893	0.000188892	0.000522175	0.000210076	7.62316e-05	0.000167759	0.000109123	0.00014545	5.30947e-05	0.000300239	0.000126437	0.000182449	5.16734e-05	0.000253885	0.000303506	0.000130914	0.000493304	0.000582814	0.000387416	0.000242359	0.000316106	0.000168355	7.80195e-05	0.000471225	9.45907e-05	0.000237661	0.000162238	7.48427e-05	0.000136462	0.000147203	0.000209156	0.000201383	7.10761e-05	7.33396e-05	0.000525687	0.00011046	0.000210402	0.000181315	0.000147315
COG4992: Acetylornithine/succinyldiaminopimelate/putrescine aminotransferase	0	1.56522e-05	3.74178e-05	2.39834e-05	3.72329e-05	5.05094e-05	0	0	4.44423e-05	2.29414e-05	0	0	1.73259e-05	5.53177e-05	7.96138e-05	3.40517e-05	2.29343e-05	1.3773e-05	3.05063e-05	5.88268e-05	2.60601e-05	3.65611e-05	2.1424e-05	5.8585e-05	4.44628e-05	0	4.82311e-05	0	0	0	2.62028e-05	2.93814e-05	4.96733e-05	0	5.68104e-05	0	1.63728e-05	2.56332e-05	3.26284e-05	2.509e-05	1.8273e-05	0	2.54992e-05	2.64527e-05	2.36406e-05	4.43014e-05	4.84369e-05	1.79385e-05	2.12964e-05
COG5012: Methanogenic corrinoid protein MtbC1	5.47887e-05	6.62264e-05	0.000205525	5.05278e-05	8.94715e-05	0.000149798	3.59035e-05	0.000118271	9.6197e-05	8.08594e-05	0	5.74356e-05	0.000225144	0.000221633	3.54163e-06	6.6473e-05	0	0	0.000206774	1.33678e-05	0	7.08157e-05	2.78297e-05	1.91302e-05	0.000100466	5.68734e-05	9.94397e-05	5.09954e-05	7.70725e-05	0.000198657	9.07748e-05	0.000116961	3.60336e-05	0	0	2.24551e-05	0.000114212	4.52714e-05	2.89096e-05	2.92575e-05	3.2088e-05	0	2.37515e-05	6.00535e-05	4.95713e-05	2.28658e-05	2.70009e-05	1.61037e-05	0
COG5016: Pyruvate/oxaloacetate carboxyltransferase	1.91215e-05	4.90652e-05	4.77666e-05	1.94494e-05	3.68744e-05	0.000118373	1.98009e-05	0	3.14534e-05	8.83163e-05	4.22387e-05	3.30052e-05	0.000161364	0.000168455	7.96956e-05	0.000152638	8.32691e-05	4.62788e-05	7.98066e-05	0.000475428	9.71227e-05	0.000261103	7.91886e-05	0.000226772	0.000209984	3.77276e-05	2.77598e-05	2.52438e-05	4.56615e-05	0	0	4.35235e-05	0.000116101	4.82135e-05	0	0	0.000214764	0.00012117	0.000469552	0.000480353	0.000129224	4.363e-05	0.000137009	6.38168e-05	0.000209387	0.000391397	0.000169683	0.000611535	0.000109126
COG5434: Polygalacturonase	0.000267046	0.000281642	0.000105925	0.000363087	0.000526831	0.000115587	0.000478312	0.000127576	0.00013102	9.15759e-05	0.000186018	0	5.13754e-05	5.28956e-05	9.52571e-05	0	3.31104e-05	5.858e-05	0.000103506	7.25609e-05	9.55992e-05	8.30279e-05	6.90835e-05	0.000139231	2.41835e-05	0	0.000373753	0.000284864	0	0.000380847	0.000229002	0.00011537	3.44554e-05	0.000418077	0.00015619	0	8.58847e-05	8.49419e-05	5.73873e-05	1.4211e-05	0.000108637	0.000250065	9.5326e-05	0.000141551	4.66006e-05	8.69476e-05	0.00017295	0.000145153	0.000123819
1.1.1.100: 3-oxoacyl-[acyl-carrier-protein] reductase	0.00112212	0.000406485	0.000537817	0.000353968	0.00023378	0.000518152	0.000184114	0.000273368	0.000810756	0.000350834	0.000467466	0.00105541	0.000759221	0.00113078	0.00199049	0.00060264	0.000924372	0.000669529	0.000631737	0.00114272	0.000837316	0.00131828	0.00082767	0.000972325	0.000734023	0.000283824	0.000684527	0.000370417	0.000739715	0.000450199	0.00056636	0.000745534	0.000962023	0	0.000512473	0.000186485	0.000749258	0.000870548	0.000523105	0.000665127	0.000795993	0.000671668	0.00150819	0.00117597	0.000599156	0.00106666	0.00113699	0.000837893	0.0010029
1.1.1.103: L-threonine 3-dehydrogenase	0	0	4.22639e-05	0	0	0	0	0	0	0	0	0	6.13579e-05	0	2.27502e-05	0	0	0	0	2.0821e-05	0	0.000152907	0	1.12698e-05	1.67229e-05	0	0	0	0	0	0	0	0	0	4.82467e-05	0	6.19413e-05	0	1.2213e-05	0	0	0	0	0	1.78667e-05	1.72613e-05	0	6.92582e-06	0
1.1.1.122: D-threo-aldose 1-dehydrogenase	0	0	0	0	0	0	0	0	0	0	0	0	0	0	4.36378e-05	0	0.000139184	0	8.57252e-05	6.32527e-05	0	2.73009e-05	0	0	0	0	0	0	0	0	0	0	6.7388e-05	0	0	0	0	0	0	0	0	0	0	0	0	0.000101793	0	0	0
1.1.1.127: 2-dehydro-3-deoxy-D-gluconate 5-dehydrogenase	0	0	0	0	0	0	1.18314e-05	0	0	0	0	0	0	0	2.70117e-06	0	0	0	0	0	0	0	0	0	0	0	0	0	0	0	0	0	1.02975e-05	0	0	0	0	0	1.57564e-05	5.94504e-06	0	0	1.05902e-05	0	0	3.95664e-06	4.57955e-06	0	5.68782e-06
1.1.1.132: GDP-mannose 6-dehydrogenase	0	0.000118811	3.21247e-05	0	0.000125917	0	0	0.000113859	0	0	0	0	0	7.40713e-05	0.000184149	0	0	8.40953e-05	3.85604e-05	2.82852e-05	2.67876e-05	3.50322e-05	7.29824e-05	4.46153e-05	6.33509e-05	0	4.40892e-05	0	0	0	0	1.86611e-05	8.58907e-06	0	0.000112574	0	1.89229e-05	9.48109e-05	1.44694e-05	1.92795e-05	0.000125305	0	6.17958e-05	3.30524e-05	3.19278e-05	7.44532e-05	5.21297e-05	4.47141e-05	0
1.1.1.133: dTDP-4-dehydrorhamnose reductase	0.000170664	0.000346983	0.000231971	5.00246e-05	0.000519137	0.000344755	0.000111827	0.00021233	0.000244986	0.000365047	0.000384404	0.000594717	0.000646397	0.000327612	0.00147367	0.000577719	0.000670736	0.000682057	0.000522216	0.000983381	0.000705579	0.000699796	0.00078272	0.00130862	0.000849117	9.97053e-05	0.000237287	9.04282e-05	0	0.000127572	0.000189758	0.000154694	0.00141745	0	0.000911469	8.3295e-05	0.000673889	0.00047618	0.000950572	0.00135329	0.000445856	0.000508158	0.000970354	0.000524552	0.00087299	0.0011033	0.000840911	0.00123874	0.00165809
1.1.1.135: GDP-6-deoxy-D-talose 4-dehydrogenase	6.97427e-05	0	0	0	0.000218754	0	0	0	0	0	0	0	5.05518e-05	1.83639e-05	1.15814e-05	0	0	0	0	0	0	0	0	4.55935e-05	1.79315e-05	0	0	0	0	0	0	9.67413e-05	2.02079e-05	0	0	0	0	0	0	0	0	0	0	5.61181e-05	0	0	0	0	3.84506e-05
1.1.1.136: UDP-N-acetylglucosamine 6-dehydrogenase	0	3.12364e-05	0	0	7.09608e-05	0	0	0	0.000115607	2.89144e-05	0	4.67181e-05	0.000168453	7.88815e-05	2.50816e-05	3.30576e-05	0	5.45766e-05	0	3.98718e-05	7.80076e-05	3.94074e-05	0.000125337	7.41775e-05	5.9621e-05	0	0	2.58919e-05	5.14157e-05	0	3.14059e-05	7.67162e-05	7.46172e-05	0	0	4.76939e-05	7.72502e-05	0	8.86029e-05	2.65375e-05	0	0	2.132e-05	2.2948e-05	6.75954e-05	4.2721e-05	5.16359e-05	5.27867e-05	0
1.1.1.14: L-iditol 2-dehydrogenase	0	0	0	0	0	4.12625e-05	7.62712e-05	0	0.000242524	0	0	0	0.000118569	0	0	0	0	0	0	2.36851e-05	3.86187e-05	8.52525e-05	0	2.20035e-05	6.71215e-05	0	0	8.72566e-05	0	0	0	0	0	0	0	0.000107972	7.78842e-05	0	9.77244e-06	1.88881e-05	0	0	0	0	0	0	6.8617e-05	1.78295e-05	0
1.1.1.157: 3-hydroxybutyryl-CoA dehydrogenase	0.00116246	0.00211616	0.00224481	0.00160748	0.00110029	0.00194085	0.00228097	0.00125331	0.00371968	0.00163375	0.00185662	0.00173816	0.00404315	0.00244812	0.00242727	0.00317154	0.00210822	0.00239273	0.00198867	0.00463732	0.00247192	0.00270588	0.00105908	0.00611248	0.00332273	0.00253201	0.00420455	0.0038383	0.00252446	0.00184797	0.00126517	0.00138728	0.0023636	0.00263504	0.00126449	0.00341254	0.00385746	0.00164261	0.00454825	0.00386763	0.00234539	0.00749651	0.00253215	0.00162462	0.0060429	0.00323752	0.00386957	0.00506228	0.00246243
1.1.1.169: 2-dehydropantoate 2-reductase	0	0.000111657	3.57104e-05	0	6.77993e-05	0	0	0	4.39548e-05	5.62842e-05	8.58985e-05	0	0.000235835	0.000155587	0.000260734	0	0.000131492	0	8.16327e-05	0.000149765	3.81706e-05	0.00019536	5.9512e-05	0.000116289	6.92808e-05	0	0.000127529	7.04244e-05	4.59047e-05	0	0	4.14206e-05	0.000263343	8.92335e-05	0	0	0.000132954	7.81506e-05	7.39227e-05	0.00014044	7.18274e-05	0.000116233	8.96337e-05	9.10246e-05	0	9.16266e-05	0.000153737	0.000126162	0.000362214
1.1.1.17: Mannitol-1-phosphate 5-dehydrogenase	0	0	0	4.08717e-05	0	0	0	0	0	0	0	0	0	0	0	0	0	0	0	0	0	0	0	0	0	0	0	6.43197e-05	0	0	0	3.27391e-05	4.52486e-05	0	0	3.64553e-05	0	0	0	0	0	0	0	4.31514e-05	0	0	0	0	0
1.1.1.18: Inositol 2-dehydrogenase	0	0.000206847	0.000166837	0	4.87105e-05	0.000126628	0	0.000190035	5.30291e-05	0	5.69218e-05	5.96352e-05	6.8186e-05	7.15748e-05	0.000631506	0.000308709	0.000555542	0.000615503	0.000194531	0.000327566	0.000123376	0.000888986	0.000358583	0.000248164	0.000126068	3.92504e-05	0	5.97672e-05	0.000431819	0.000123912	0.000295151	5.8261e-05	0.000149587	0	0	0	0.000837498	0.000106623	0.000100127	7.66972e-05	7.93062e-05	0.00133256	0.000566576	0.000261137	0.000150553	0.000482577	0.000295455	0.000281043	0.000396649
1.1.1.193: 5-amino-6-(5-phosphoribosylamino)uracil reductase	0	0	0	0	0	0	0	0	0	0	0	0	0	0	0.000231258	0	0	0	0	6.94818e-05	4.0663e-05	9.73979e-05	0.000212552	8.34616e-05	3.42173e-05	0	0	0	0	0	0	0	6.60935e-05	0	0	0	2.89523e-05	0	6.55487e-05	0.000102705	0	0	0	0	1.60748e-05	0.000129522	5.34643e-05	0.000119746	0
1.1.1.1: Alcohol dehydrogenase	0.000180331	0.00018385	0.00015631	0.000251303	0.000331124	0.00030363	0.000214613	0.00021657	0.000230257	0.000186829	0.000186764	0.0002151	0.00045159	0.000183499	8.06118e-05	0.000130415	0.000119241	0.000157068	0.000102444	0.000230845	8.19419e-05	0.000224895	0.000103604	0.000287053	0.000242425	0.000315406	0.000365518	0.000352014	0.000224814	0.000151361	0.000133446	0.000271997	0.000247142	0.000213718	0.000211091	0.000164598	0.000102951	0	0.000249664	0.000240809	0.000144884	0.000173259	7.6978e-05	0.000154264	0.000224217	0.000177099	0.000299462	0.000316698	0.000311269
1.1.1.205: IMP dehydrogenase	0.00115191	0.00185122	0.00211125	0.00188386	0.00208613	0.00386221	0.00102234	0.000950764	0.00135465	0.00226069	0.00153005	0.00160111	0.00399716	0.00296955	0.00415096	0.00268428	0.00266335	0.00302618	0.00338917	0.0033227	0.00329547	0.00326471	0.00274503	0.00411933	0.00358697	0.00167128	0.00190821	0.00143059	0.00103404	0.000892304	0.00191561	0.00305517	0.00318365	0.00124025	0.00139041	0.00137785	0.00348966	0.00244967	0.0045221	0.00312766	0.00237452	0.00198706	0.00312297	0.00230286	0.00288878	0.00387179	0.00369878	0.00376405	0.00423148
1.1.1.218: Morphine 6-dehydrogenase	0	7.78086e-05	2.78235e-05	0	0	0	0.000141475	0	0	0	0	0	0.000164196	6.28719e-05	4.38255e-05	0	0	0	0	4.08815e-05	3.22372e-05	1.65032e-05	0	3.60087e-05	2.11149e-05	0	0.000156942	3.39272e-05	0	0	0	5.47713e-05	1.2493e-05	0	0	0	4.59421e-05	0	0	0	0	0	3.52576e-05	0	0	2.56795e-05	6.74188e-05	4.79463e-05	3.12315e-05
1.1.1.22: UDP-glucose 6-dehydrogenase	0.00101114	0.00187612	0.00100775	0.000582168	0.00168187	0.00100061	0.000172641	0.000696571	0.000972659	0.00116816	0.00163054	0.00156993	0.0018847	0.00196989	0.00295884	0.00185371	0.00160921	0.00136253	0.00346663	0.00185239	0.00147139	0.00174108	0.00212012	0.0022893	0.00191449	0.000837719	0.000959534	0.000710086	0.000643259	0.000359024	0.00152436	0.00201736	0.00296669	0.000480486	0.00133816	0.000952964	0.00209296	0.00124686	0.00197799	0.00195778	0.00095851	0.00141861	0.00170279	0.00178681	0.00178153	0.00222461	0.00188786	0.00196628	0.00212873
1.1.1.23: Histidinol dehydrogenase	8.17916e-05	0.00033523	7.50815e-05	0.000324534	0.000197698	0.000398392	0.000232705	0.000505317	0.000324574	0.000575153	0.000531535	0.000196835	0.000681945	0.000458993	0.000964948	0.000333166	0.000333051	0.000188859	0.000531912	0.000813064	0.000430338	0.00043635	0.000461549	0.000758863	0.000965373	0.000293039	0.000300999	0.000449577	0.000145566	0.000125401	0.000247435	0.000358521	0.00125919	0.000188503	0.000407034	0.0002351	0.000420901	0.000323643	0.000816143	0.000989472	0.000265292	0.000141725	0.000391385	3.86979e-05	0.000357007	0.000903418	0.000646695	0.000934644	0.000573486
1.1.1.25: Shikimate dehydrogenase	0	9.48949e-05	5.04562e-05	8.49831e-05	0.000111118	7.50418e-05	0	6.96566e-05	0.00010516	0.000231759	0.000233761	0	0.000173094	9.77193e-05	0.00047674	3.53743e-05	5.64516e-05	0	0	0.000278778	8.20405e-05	0.000143017	0.000112421	0.000311846	0.000216384	0.000136725	0	0	6.64935e-05	0	0.000141573	0	0.000669716	0	9.6244e-05	7.22118e-05	0.000162138	7.11012e-05	0.000211286	0.000536845	0.00010495	6.21005e-05	9.4693e-05	0	0.000168885	0.000263236	0.000204072	0.000420032	0.000390044
1.1.1.261: sn-glycerol-1-phosphate dehydrogenase	0.000141787	4.20835e-05	0.000105466	6.59923e-05	6.8234e-05	0.000104913	0.000106254	0.000138995	5.30547e-05	4.99357e-05	0.000121967	3.97555e-05	0.000110533	0.000150486	4.29321e-05	6.78501e-05	0	0	4.29847e-05	0.000182436	3.29288e-05	0.000186054	0	0.000111905	0.000126713	0	7.34461e-05	0	5.28406e-05	8.26897e-05	0.000158109	0.000162129	4.26879e-05	8.38217e-05	7.37352e-05	0	0.00015253	0	0.000162798	7.06334e-05	0.000118636	0	5.03527e-05	9.18901e-05	0.000159705	0.000109222	0.000101276	0.000164667	8.17999e-05
1.1.1.262: 4-hydroxythreonine-4-phosphate dehydrogenase	0	0	0	0	0	0	0	0	0	0	0	0.000309868	2.08238e-05	0.000110923	3.62315e-05	0	0	0	0	0	0	0	0	0	1.40776e-05	0	0	0	0.000225176	0	0	9.88519e-05	0	0	0	0	0	0	0	0	0	0	0	0	0	0	0	0	4.28853e-05
1.1.1.267: 1-deoxy-D-xylulose-5-phosphate reductoisomerase	0	0.000167674	7.99247e-05	0.000102695	8.63755e-05	0.000110534	0.000119934	0.000111106	0.000353777	0.000353867	0.000361831	0	0.00040255	0.000127726	0.000815273	0.000135912	0.000144261	0.000279394	0.000174962	0.000562554	0.000225167	0.000415735	0.000116776	0.000567169	0.000526285	0.000343774	0.00029482	0.000105504	9.4917e-05	7.45389e-05	0.000122812	0.00019587	0.000748502	0	0.000159794	0	0.00019977	0.000111732	0.000409751	0.00066715	0.000202475	8.50527e-05	0.000164938	0.000119807	0.000172248	0.00057355	0.000657694	0.000622095	0.000586655
1.1.1.271: GDP-L-fucose synthase	0.000368231	0.00122925	0.000635521	0.000689929	0.000597367	0.000666373	0.000380654	0.000825827	0.000462235	0.000593005	0.000469075	0.00236477	0.00111742	0.00119995	0.00187614	0.00136596	0.0014358	0.00162879	0.00235539	0.00116195	0.00144278	0.00134782	0.00165907	0.00161645	0.0014709	0.00108353	0.00114429	0.000463098	0.000538113	0.000581716	0.00325097	0.00106677	0.00161111	0.000192168	0.001084	0.000404913	0.00118474	0.00202945	0.00106828	0.00142205	0.00101037	0.00102001	0.00122155	0.000988095	0.000774908	0.00161831	0.00123015	0.00148225	0.0018978
1.1.1.27: L-lactate dehydrogenase	0.000433274	0.0025344	0.000771031	0.0034277	0.00253654	0.00157893	0.00246027	0.00235387	0.00123565	0.00287226	0.00511029	0.000912252	0.00101112	0.00086791	0.00193066	0.00370834	0.00211273	0.00207218	0.00155233	0.00174848	0.00101925	0.002794	0.00238238	0.00288508	0.00138745	0.00217315	0.0028767	0.00227428	0.0018093	0.00246119	0.00196325	0.000873013	0.00352735	0.00336045	0.0026138	0.00121854	0.00105225	0.0023285	0.00194398	0.00191351	0.0033205	0.00276169	0.00310087	0.00166383	0.00130134	0.00166683	0.00167997	0.00154032	0.00212758
1.1.1.281: GDP-4-dehydro-6-deoxy-D-mannose reductase	0	0	0	0	0	0	0	0	0	0	0	0	0	0	0	0	6.40195e-05	0	0.000101643	2.24929e-05	0	0	7.88091e-05	1.76059e-05	0	0	4.4093e-05	0	0	0	0	0	2.71254e-05	0	0	0	0	0	0	0	0	0	3.17053e-05	0	0	4.30925e-05	0	0	8.17094e-05
1.1.1.290: 4-phosphoerythronate dehydrogenase	0	0	0	0	0	6.01761e-05	0	0	0	0	0	0	0.000235579	5.62613e-05	0.000123341	3.52245e-05	0	0	0	0.0001885	5.3754e-05	5.78074e-05	0	0.000107057	0.000119649	0	0	0	0	0	0	1.64709e-05	9.28049e-05	0	0	0	6.09232e-05	0	7.58028e-05	6.37143e-05	5.09963e-05	0	0	0	4.67007e-05	0.00013495	1.9893e-05	9.0556e-05	1.83919e-05
1.1.1.29: Glycerate dehydrogenase	0	0	0	0	0	0	0	0	0	0	0	0	1.575e-05	0	3.61212e-05	0	0	0	0	2.22672e-05	0	0	0	2.99327e-05	1.17722e-05	0	0	0	0	0	0	2.53421e-05	0	0	0	0	0	0	1.97944e-05	3.2455e-05	0	0	0	0	2.11827e-05	0	2.46314e-05	0	2.87479e-05
1.1.1.2: Alcohol dehydrogenase (NADP(+))	0.00043448	0.000225855	0.000337082	0.000270696	0.000213002	0.000404211	0.000391754	0.00054212	0.000416749	0.000420537	0.000337777	0.000355154	0.000191758	0.000260597	8.44697e-05	0.000143511	0.000173021	0.000194197	0.000246133	7.08654e-05	0.000384567	0.000299638	0.000516927	4.64696e-05	0.000127649	0.000334921	0.000287054	0.000395128	0.00035239	0.000359382	0.000263416	0.000502695	0.000112252	0.000433779	0.000691927	0.000445105	0.000184409	0.000322276	0.000123308	0.000278964	0.000295213	0.000111869	0.000456313	0.000679651	0.000316524	0.00031531	0.000151944	0.000137316	0
1.1.1.34: Hydroxymethylglutaryl-CoA reductase (NADPH)	0	0	0.000110525	0	5.1339e-05	5.95123e-05	0	0	3.39213e-05	4.21831e-05	0	5.12909e-05	9.0363e-05	9.22e-05	2.73717e-05	0.000104669	0	0	0	5.24205e-05	5.49473e-05	7.65531e-05	0	5.00972e-05	0.000163943	0	0	0	3.42541e-05	5.50971e-05	8.56812e-05	0.000161073	3.11012e-05	0.000160583	0	0	7.63581e-05	0	9.17464e-05	3.18995e-05	5.69258e-05	0	0	0.000102144	9.47083e-05	5.46382e-05	6.92499e-05	0.000110159	2.11846e-05
1.1.1.35: 3-hydroxyacyl-CoA dehydrogenase	0.000134873	0	0.00015882	0.000121767	3.98911e-05	0.000350571	0.000159708	3.63616e-05	0.000155161	9.38161e-05	0	3.64309e-05	0.000334098	0.000218252	0.000101114	0.000175082	6.96947e-05	9.62882e-05	4.23946e-05	0.000129999	0.000130894	0.000174806	0	9.49134e-05	0.000231461	0.000166506	0.000113474	5.50271e-05	9.78919e-05	5.61645e-05	6.95467e-05	0.00018486	7.86751e-05	0	0	0.000100823	0.000177382	0	0.000121756	0.000155503	0.000195835	0	0.000139708	0.000123673	0.000240926	9.95845e-05	0.000101126	0.000220438	8.65686e-05
1.1.1.36: Acetoacetyl-CoA reductase	0	0	0	9.46972e-05	0	0.00012732	0	0	0	3.98311e-05	2.9849e-05	0	0	0	0	0	0	0	9.52894e-05	0	0	0	0	0	0	0	0	0	0	0	3.85688e-05	0	0	0	0	0	0	0	0	0	0	0	0	0.000123578	0	2.29934e-05	0	0	0
1.1.1.37: Malate dehydrogenase	0.00916511	0.00819984	0.00644216	0.00946146	0.00997281	0.00605641	0.00688676	0.0087318	0.00674062	0.00840298	0.0103264	0.00670507	0.00671216	0.00510771	0.004276	0.00755631	0.00854543	0.00851492	0.00526079	0.0059517	0.00754876	0.00679414	0.00780474	0.00340756	0.00461485	0.00789813	0.0110921	0.00813901	0.00778341	0.0108743	0.00636558	0.00677066	0.00366113	0.00873543	0.00842598	0.00758337	0.00694818	0.00895824	0.00405819	0.00669651	0.00909923	0.013048	0.00778333	0.00806261	0.00503588	0.00544425	0.00586775	0.00507113	0.00550917
1.1.1.38: Malate dehydrogenase (oxaloacetate-decarboxylating)	0.00072879	7.95941e-05	5.59148e-05	0	0	0.000120603	0	6.71933e-05	5.32609e-05	7.21499e-05	0	0	0.000111802	0.000166304	6.30172e-05	4.2663e-05	4.48379e-05	0	0	0.000254888	6.43335e-05	0.000109721	0	0.000122706	0.00021459	5.87482e-05	0.000116153	3.59924e-05	0	7.32135e-05	9.02066e-05	0.000133391	6.21563e-05	0.000100902	6.18535e-05	0	0.000164342	0	0.00016526	0.000115127	0.000101637	0	3.24335e-05	0.000532125	9.94408e-05	0.000244575	0.000126247	0.000253739	6.94446e-05
1.1.1.3: Homoserine dehydrogenase	7.07086e-05	0.000275589	0.000190723	0.000303479	0.00021317	0.000355931	0.000196031	0.000149981	0.00011029	0.000410261	0.000250501	7.61114e-05	0.000487182	0.000415568	0.000579432	0.000460386	0.0004503	0.000564322	0.000258739	0.000576111	0.000202144	0.000483015	0.00045256	0.000509625	0.000440514	0.000222062	9.83943e-05	0.000182623	0.000119591	0.000122494	7.80913e-05	0.000202199	0.000675238	0	0.000111052	0.000128287	0.000375385	0.000481239	0.000667725	0.000864076	0.000414895	0.000377705	0.000225155	0.00017385	0.000509684	0.000613214	0.000464731	0.000689989	0.000255187
1.1.1.40: Malate dehydrogenase (oxaloacetate-decarboxylating) (NADP(+))	0.000348452	0.00095448	0.000957496	0.00103398	0.000996309	0.00112025	0.000810801	0.000929459	0.000797948	0.00196178	0.000925392	0.000519463	0.00193312	0.00190348	0.00129713	0.00112992	0.00195726	0.00162919	0.000625808	0.00253803	0.00117294	0.00138487	0.000678732	0.000937044	0.00126763	0.00139009	0.00083009	0.000735921	0.000912209	0.000989098	0.000668696	0.000611475	0.00106106	0.00088124	0.00075686	0.00074406	0.00111939	0.00112087	0.00129347	0.0021995	0.00166031	0.00100821	0.00123916	0.000956337	0.000841382	0.00210978	0.00206839	0.00184449	0.00157713
1.1.1.41: Isocitrate dehydrogenase (NAD(+))	4.81931e-05	0.000133455	0.000141361	0.000159648	0.000158812	0.000107815	0.000128582	0.000123502	6.45774e-05	0.000219592	0.000102431	7.90207e-05	0.000298935	0.000196064	3.83741e-05	0.000202741	0.000136359	0.000151209	3.87329e-05	0.000235141	0.000160886	0.00021295	8.88403e-05	6.3947e-05	0.000174512	0.000131756	0.000121416	5.45717e-05	8.95356e-05	0.000147244	0.000108882	0.000108226	6.50638e-05	0.000105786	9.32186e-05	6.20294e-05	0.000225235	4.23799e-05	0.000184574	0.000261961	0.000196157	7.20703e-05	0.000136435	5.63746e-05	9.37204e-05	0.000266056	0.000146317	0.000193228	7.39694e-05
1.1.1.42: Isocitrate dehydrogenase (NADP(+))	0.00117394	0.00188191	0.00279345	0.00179876	0.0021857	0.00320963	0.00379599	0.00156932	0.00285952	0.00279335	0.00258147	0.00148351	0.00331954	0.00195616	0.00182791	0.00187038	0.00154526	0.00151176	0.00161262	0.00272523	0.00178715	0.00235261	0.00210612	0.00221561	0.00243501	0.00207695	0.00167543	0.00145726	0.00129727	0.00171922	0.00134102	0.00180589	0.00314491	0.00132832	0.00230004	0.00206348	0.00242283	0.00135708	0.00414722	0.00296043	0.00272525	0.000482992	0.00181789	0.00279649	0.00277406	0.00269515	0.00285855	0.00230741	0.00172907
1.1.1.44: Phosphogluconate dehydrogenase (NADP(+)-dependent, decarboxylating)	7.33648e-05	0.00013292	0.000329467	0	7.91829e-05	7.8118e-05	6.76144e-05	0	0.000166878	5.46617e-05	0	0.000191177	0.00011912	0.000114316	0	4.75066e-05	0.000111576	8.55534e-05	4.70807e-05	3.62985e-05	2.85541e-05	8.41952e-05	0	8.60997e-05	0.000100179	0	0.00011569	0	6.27783e-05	8.39751e-05	6.78969e-05	0.000316732	8.9601e-05	0	0	0.000150777	0.000132395	0	5.01077e-05	6.95108e-05	0.000101208	0	3.57538e-05	0.000160212	4.62112e-05	5.8072e-05	0.000104108	2.18268e-05	2.16606e-05
1.1.1.58: Tagaturonate reductase	0.000183415	0.000323247	0.000172751	0.000138881	0.000227742	0.00029531	6.67355e-05	0.000160379	0.000313401	0.000308359	0.000250974	0.000186971	0.000390625	0.000203386	0.00215736	0.00035783	0.00129484	0.00112908	0.000430147	0.000782097	0.000830417	0.000951527	0.000416083	0.00304109	0.000543615	0.000379203	0.000256258	0.00030489	0.000143453	0.000196782	0.000145431	0.000338894	0.000459978	0.000323623	0.000824839	0.000310381	0.000557005	0.00056011	0.000537869	0.000287203	0.000324276	0.000948233	0.000580833	0.000388736	0.000653339	0.00116106	0.00211413	0.00127771	0.00184658
1.1.1.60: 2-hydroxy-3-oxopropionate reductase	4.07549e-05	0	8.84662e-05	5.63229e-05	0	7.77871e-05	0.000168479	3.30166e-05	7.89949e-05	0.000125499	7.58326e-05	3.24294e-05	0.000202617	2.94871e-05	3.60521e-05	6.90373e-05	0	0	0	6.23779e-05	0	4.70938e-05	0	8.01606e-05	5.29558e-05	7.05607e-05	0	8.90356e-05	8.52392e-05	0	3.36682e-05	0	4.22805e-05	0.000146149	0	6.90628e-05	2.23254e-05	0	6.11676e-05	3.94983e-05	3.90518e-05	0	0	0	6.86034e-05	8.40738e-05	9.04644e-05	4.44831e-05	4.78093e-05
1.1.1.6: Glycerol dehydrogenase	0.000845162	0.000376256	0.000704168	9.44142e-05	0.000679269	0.000496111	0.000253792	0.000881237	0.000272133	0.000196956	0.000185275	0.000377523	0.000227088	0.000293784	0.000320172	0.000100268	0.000283784	0.000274121	0.000127176	7.91961e-05	0.000146523	0.000194462	0.000118585	9.17645e-05	4.05695e-05	9.69324e-05	0.000654155	0.00039767	0.000271162	0.000212871	0.000786271	0.000442173	0.000672901	0.000223833	0.000733661	0.000379399	2.36056e-05	3.8993e-05	3.81952e-05	5.30481e-05	9.51996e-05	0	0.000215653	0.00109132	0.000215059	5.63039e-05	0.000194036	2.70158e-05	0.000358244
1.1.1.77: Lactaldehyde reductase	4.40513e-05	0.00021121	0.000212572	5.55757e-05	0.000113028	0.000258189	0.000192368	0.00024101	0.000183148	0.000178301	8.68353e-05	0.000191982	0.000336743	0.000122334	0.000219908	0.000169546	0.000199969	0.000170837	2.73376e-05	0.000221505	7.72443e-05	0.000238371	5.16801e-05	0.000191564	0.000165286	0.000136024	4.85277e-05	0.000349196	0.000201676	0.000124924	0.000163026	0.000282841	0.000200356	5.40674e-05	0.000141474	0.00014459	0.000145698	9.98149e-05	0.000182552	0.000136851	9.42188e-05	0	0.000235404	0.000160196	0.000291791	0.000136748	0.000187121	0.000113627	0.000155531
1.1.1.80: Isopropanol dehydrogenase (NADP(+))	0.00219376	0.000888285	0.00112639	0.000462553	0.000885056	0.00305488	0.0015763	0.00224892	0.00121021	0.0016489	0.00100479	0.00109563	0.000424983	0.00197952	0.00023127	0.000606771	0.000610124	0.000653812	0.000706944	0.000407932	0.000758266	0.000755377	0.00117125	0.000245474	0.000311279	0.000927274	0.000584718	0.00229535	0.00205307	0.00251619	0.000906659	0.00108519	0.00012017	0.00112733	0.00227558	0.00139181	0.0012243	0.00116132	0.000310395	0.000419068	0.0012734	0.000529351	0.00109361	0.00093928	0.000868669	0.000556548	0.000538478	0.000765127	0.000980499
1.1.1.83: D-malate dehydrogenase (decarboxylating)	0	0	0	0	0	0	0	0	3.3902e-05	0	0	0	0	0	0	0	4.17171e-05	6.6117e-05	5.50527e-05	0	0	2.07269e-05	0	0	2.47081e-05	0	0	0	0	0	0	4.61272e-05	5.0138e-05	0	0	0	0	0	0	0	0	0	0	0	0	0	0	0	3.1152e-05
1.1.1.85: 3-isopropylmalate dehydrogenase	0.000300516	0.000534182	0.000589282	0.000879399	0.000422928	0.000747457	0.000730808	0.000380874	0.000514439	0.000766909	0.000761306	0.000366883	0.00127912	0.000730451	0.00217008	0.00146084	0.00173834	0.00117495	0.00121338	0.0016208	0.00120629	0.00137283	0.00132145	0.00133435	0.00132771	0.000821321	0.000431154	0.000385158	0.000405098	0.000236366	0.000397393	0.000557261	0.0015912	0.000207051	0.000654365	0.000446058	0.000933182	0.00230268	0.00159272	0.00227568	0.00133685	0.000764505	0.00128105	0.0011235	0.00095275	0.00153194	0.0011505	0.00146205	0.00175276
1.1.1.86: Ketol-acid reductoisomerase (NADP(+))	0.00234219	0.00377764	0.00386376	0.00417269	0.00362662	0.0040257	0.00320589	0.00345301	0.00375106	0.00554733	0.00463118	0.00228562	0.00581078	0.00407304	0.0103363	0.00658143	0.00718615	0.00612785	0.00488834	0.00851352	0.00628422	0.00661747	0.00819227	0.00822073	0.00662674	0.00560923	0.00381916	0.00300198	0.00289896	0.0021957	0.0028403	0.00317282	0.00709032	0.00219831	0.00470258	0.00357425	0.00516184	0.00949921	0.011354	0.00852292	0.00682253	0.00555042	0.00538045	0.0057282	0.00629196	0.00788691	0.00645185	0.00748257	0.0106523
1.1.1.87: Homoisocitrate dehydrogenase	0	0	0	0	2.41392e-05	0	0	0	0	0	0	0	4.79988e-05	1.5327e-05	0	4.45039e-05	0	0	0	6.24017e-05	0	4.92709e-05	0	0.000114201	0	0	0	0	0	3.37013e-05	0	5.48236e-05	0	0	0	0	6.54913e-05	0	6.10517e-05	0	0	0	0	0	5.21652e-05	5.13297e-05	7.16229e-05	1.4895e-05	0
1.1.1.8: Glycerol-3-phosphate dehydrogenase (NAD(+))	0.000338779	0.000369493	0.000318899	0.000264893	0.000701902	0.000402515	0.000357959	0.000554344	8.47331e-05	0.000493731	0.000495506	0.000403842	0.000767781	0.000240973	8.79436e-05	0.000194694	0.000352251	0.000573349	8.87441e-05	0.00015229	0.000360693	0.000334157	0.000221699	0.000118279	0.000202307	0.000279621	0.000264215	0.000148836	0.000360012	0.000508042	0.000283446	0.000214938	0.00022655	0.000276519	0.000332306	0.000284138	0.000688801	0.000160368	0.000258828	0.000269252	0.000374697	0	0.000484952	0.000427825	0.000262732	0.000319099	0.000177392	0.000173507	7.2007e-05
1.1.1.94: Glycerol-3-phosphate dehydrogenase (NAD(P)(+))	0.000210832	0.000646397	0.000345908	0.000535023	0.000331152	0.000599993	0.000246064	0.00072254	0.000415338	0.00105332	0.00151782	0.000215367	0.000785589	0.000521128	0.00268806	0.000833664	0.0012188	0.00117273	0.000884878	0.00136635	0.000848675	0.000691027	0.00129819	0.00129718	0.00127218	0.000993768	0.000541179	0.000617303	0.000123682	0.000130103	0.0031069	0.000544607	0.00242921	0.000282401	0.000774923	0.000406417	0.000550542	0.00126451	0.00114985	0.00156513	0.00124583	0.00092474	0.000917591	0.000469739	0.000866297	0.00134606	0.00117641	0.00171287	0.00190426
1.1.1.95: Phosphoglycerate dehydrogenase	0.000402429	0.000392939	0.000299959	0.000299957	0.000312438	0.000429771	0.000191517	0.000309877	0.000554697	0.000356911	0.000412228	0.000450391	0.0010823	0.000835166	0.0027588	0.000867162	0.000918879	0.000918774	0.000580618	0.000793378	0.000799303	0.00079734	0.000993127	0.00121844	0.000732931	0.000520319	0.000322392	0.000327745	0.000316582	0.000240541	0.00030759	0.00048472	0.000711107	0.000420604	0.000503869	0.00042838	0.00065396	0.000670261	0.000744833	0.000863244	0.000830017	0.000920697	0.000583456	0.000671375	0.000592345	0.00102696	0.0012454	0.000938358	0.0013243
1.1.3.15: (S)-2-hydroxy-acid oxidase	0	0	0	0	0	5.39023e-05	0	0	0	4.15971e-05	0	0	0	3.00337e-05	0	9.67136e-05	0	3.87584e-05	0	4.31289e-05	5.90882e-05	5.56141e-05	0	2.88789e-05	0.000125127	0	0	0	0	0	0	0	1.20988e-05	0	0	0	0	7.74731e-05	3.74529e-05	8.1637e-05	0.000102518	0	0	0	3.92238e-05	4.69458e-05	0.000105627	5.87347e-05	0
1.1.99.2: L-2-hydroxyglutarate dehydrogenase	0	0	4.05626e-05	0	0	0	3.91316e-05	2.88796e-05	0.000280798	7.80336e-05	0	8.26075e-05	0	0	0	0	1.64467e-05	0	0	1.23291e-05	0	1.87101e-05	0.000111821	1.38921e-05	4.02782e-05	0.000255802	0	7.9203e-05	0	0	0	0	5.13113e-06	0	0	3.05702e-05	2.28869e-05	0	8.34771e-05	6.14294e-05	0	0	0.000113673	0	1.63052e-05	9.87196e-06	2.73097e-05	1.25017e-05	0
1.11.1.23: (S)-2-hydroxypropylphosphonic acid epoxidase	0	7.83848e-05	0	5.3668e-05	7.28948e-05	0	0	0	0	7.3488e-05	0	0	1.99844e-05	0	0	0	0	0	0	0	0	0	0	2.11027e-05	0	0	0	0	0	0	0	3.85586e-05	3.11401e-05	0	0	0	0	0	0	1.4129e-05	0	0	0	0	0	0	0	0	0
1.12.1.3: Hydrogen dehydrogenase (NADP(+))	0.000758025	0.000126546	0.000567685	0.000329609	0	0.00013634	0	0.000200592	0.000317452	0.000164151	8.3644e-05	0.000402401	0.000322821	0.000362174	0.000121278	0.000167794	0.000464925	0.000360498	0.000167729	0.000128695	0.000123578	0.000326707	0.000274492	0.000277982	0.000998526	0.000133495	0.000179173	0.000129812	0.000192056	0.000129862	0	0.000837535	0.000280659	0	0.00017434	4.37458e-05	0.000162444	0.00170728	0.000139278	0.000123866	4.89104e-05	7.50689e-05	4.71137e-05	0.000114464	0.000158635	0.000270306	0.00016068	0.000144043	0.000406098
1.12.98.1: Coenzyme F420 hydrogenase	0.00114545	0.000189034	0.00113101	0.00235411	0.000274506	0.0016258	0.00174803	0.00104247	0.000265885	0.00106845	0.00125269	0.000966354	0.00318691	0.00495632	0.00124852	0.000570167	0.0019509	0.00221644	0.00184838	0.00105876	0.0012539	0.00047704	0.000716859	0.0011108	0.00515453	0.00199981	0.000619447	0.00129795	0.00014376	0.000297111	0.000429342	0.000870006	0.00285813	0.000661401	0.00148345	0.00390535	0.000630624	0.00171799	0.00109054	0.00263123	0.00337396	0.000573756	0.000327143	0.00158648	0.00225392	0.000485427	0.000419846	0.000825347	0.00162925
1.12.98.2: 5,10-methenyltetrahydromethanopterin hydrogenase	0.000690412	0.000524696	0.000705856	0.000550678	0.000297938	0.000573989	0.0018996	0.000559345	0.000932115	0.00332061	0.00139936	0.00119195	0.000895545	0.000581208	0.000124949	0.00131946	0.00277871	0.00301967	2.62595e-05	0.00160065	0.00428527	0.00253877	0.00175964	0.00104245	0.00227373	0.00423267	0.00014992	0.000402465	0.00469829	0.00054896	0.000424394	0.000331387	5.41802e-05	0.000566553	0.0015266	0.000282212	0.00161827	0.00334535	0.00494966	0.00360879	0.000578667	0	0.00214601	0.00115403	0.00610848	0.00336252	0.00123059	0.000426206	9.87668e-05
1.12.99.6: Hydrogenase (acceptor)	0	3.49888e-05	5.47882e-05	3.86661e-05	5.14869e-05	3.38449e-05	0	3.0099e-05	0	8.09786e-05	3.29907e-05	0	5.26529e-05	7.00883e-05	2.76644e-05	3.21878e-05	7.21226e-05	4.713e-05	0	0.000136004	2.63956e-05	4.68331e-05	3.80617e-05	2.44619e-05	3.68549e-05	4.28353e-05	0	4.99913e-05	5.32979e-05	0	2.53634e-05	0	2.67679e-05	0	0	4.64338e-05	4.62623e-05	0	5.78885e-05	0.000147508	7.12409e-05	6.12068e-05	7.68371e-05	2.29114e-05	4.34042e-05	0.000138301	7.84296e-05	0.000101532	6.65084e-05
1.13.12.16: Nitronate monooxygenase	0	2.0412e-05	0	0	0	0	0	0	2.32985e-05	0	0	0	0	0	2.31204e-05	2.74319e-05	0	0	1.97247e-05	3.527e-05	0	3.26267e-05	0	3.34619e-05	0	0	0	0	0	0	0	0	0	0	0	0	0	0	1.1437e-05	0	0	0	0	0	0	1.38272e-05	2.95082e-05	0	0
1.14.13.81: Magnesium-protoporphyrin IX monomethyl ester (oxidative) cyclase	0.000254195	7.87393e-05	8.42301e-05	1.24001e-05	3.09494e-05	3.74553e-05	2.66258e-05	0.000102657	2.65535e-05	3.06177e-05	0	2.69666e-05	3.97091e-05	9.32976e-05	2.49407e-05	4.75801e-05	2.67355e-05	0.00011614	1.34503e-05	1.16967e-05	8.62786e-05	2.18812e-05	0	3.14441e-05	3.94462e-05	7.16831e-06	4.84302e-05	2.82424e-05	3.60404e-05	2.5562e-05	7.82334e-05	0.000120987	6.43956e-05	7.29517e-05	0	0.000140213	4.85141e-05	0.000166694	1.74565e-05	1.13053e-06	2.73083e-05	0.000107376	7.09396e-05	4.272e-05	3.46761e-05	3.08592e-05	3.4441e-05	2.55384e-05	8.53471e-06
1.16.3.1: Ferroxidase	7.79489e-05	0	0.000134394	0	0.000211895	0.00011897	0	0.00013458	2.93298e-05	0.000150288	0.000241204	3.98797e-05	9.80252e-05	6.68575e-05	0	0.000188147	0	4.65247e-05	0.000196561	0.000151504	0.000234559	0.000214263	2.43491e-05	0.000257532	6.6596e-05	4.61577e-05	5.91722e-05	0.000139724	0.000226491	4.10135e-05	3.74515e-05	0.000126897	9.76681e-05	8.87646e-05	0	0	0.000184731	7.26369e-05	0.000191332	3.36104e-05	0.00010683	0	0.000152784	0.000204993	0.000135604	0.000142768	0.00010391	0.000168367	3.4045e-05
1.17.1.4: Xanthine dehydrogenase	0	0	0	0	0	0	0	0.000130566	7.42728e-05	1.70257e-05	0	0	1.68414e-05	0	8.07002e-05	0	0.000227492	0.000319538	7.75403e-05	0	0	1.52736e-05	0	0.000103398	4.72171e-05	0	0	0	0	0	0	0	0	0	0	0	0	0	0	0	0	0	0	0	8.49342e-05	3.8619e-05	1.09786e-05	5.65777e-05	0.000244409
1.17.1.8: 4-hydroxy-tetrahydrodipicolinate reductase	0.000136152	0.000645492	0.000557761	0.000518383	0.000429023	0.000708976	0.000260322	0.000463571	0.000497635	0.000941346	0.00115631	0.000557411	0.000936291	0.000601563	0.00155679	0.000372568	0.00083066	0.000886176	0.000616789	0.000955813	0.000569153	0.00076742	0.000744661	0.00106143	0.000991609	0.000552139	0.000362162	0.000417846	0.000413442	0.000219514	0.000528098	0.000714259	0.00180189	0.000394113	0.000549529	0.000249875	0.000578314	0.000678461	0.000967817	0.000952204	0.00105129	0.00066629	0.000740478	0.000340304	0.000550673	0.00130691	0.000978568	0.00131244	0.00117858
1.17.4.1: Ribonucleoside-diphosphate reductase	0	9.57607e-05	8.59108e-05	0	0.000114004	0.000177985	4.8345e-05	4.91674e-05	8.07629e-05	0.000104769	0	0.000152435	8.89917e-05	0.000103581	0.000215527	0	0	0	6.68839e-05	2.07294e-05	2.68288e-05	0.000118406	0	3.68749e-05	7.68942e-05	0	0	0	0	0	6.91971e-05	0.000185791	0.000163694	8.68301e-05	7.35746e-05	5.51863e-05	7.20009e-05	0	7.14257e-05	1.62501e-05	0	0	4.0484e-05	0.000131905	2.35687e-05	0	9.85567e-05	0.000165769	0.000220715
1.17.4.2: Ribonucleoside-triphosphate reductase	0.000672741	0.000954438	0.00089783	0.000966509	0.000857962	0.00116847	0.000570957	0.000974934	0.000948116	0.00109823	0.000518216	0.000811746	0.00138716	0.00172091	0.00209891	0.00102233	0.0012919	0.00117084	0.00168082	0.00141298	0.00144694	0.00120416	0.00112782	0.00152206	0.00174978	0.00135616	0.000870201	0.000482414	0.000683032	0.000491918	0.000668884	0.00141009	0.0018549	0.000220973	0.000608482	0.000715965	0.00123	0.00102352	0.00207208	0.00140617	0.00149211	0.000813011	0.00115459	0.00136606	0.00133869	0.00162093	0.00170573	0.00184905	0.00182635
1.17.7.1: (E)-4-hydroxy-3-methylbut-2-enyl-diphosphate synthase (ferredoxin)	3.49446e-05	0	8.41016e-05	0	9.23555e-05	0	3.33739e-05	0	0	0	0	0	0	0	0	0	0	0	0	0	0	1.28752e-05	0	0	0	0	0	0	0	0	6.93816e-05	0	0	0	0	0	0	0	0	1.91107e-05	0	0	0	0	0	0	0	2.63171e-05	0
1.17.7.3: (E)-4-hydroxy-3-methylbut-2-enyl-diphosphate synthase (flavodoxin)	0	0.000335629	0.000129793	0.000244085	0.000290754	0.000175821	0.000145331	0.000379679	0.000282226	0.000594575	0.000610898	5.44956e-05	0.00029685	0.000186584	0.000906611	0.000168495	0.000308529	0.000381065	0.000370784	0.000692719	0.000243593	0.000402196	0.000399747	0.000502636	0.000473753	0.000272594	0.000300794	0.000267015	0.000109675	0	0.000118405	0.000239136	0.000837583	0	0.00021573	0.000120031	0.000220796	0.000347973	0.000554861	0.000705125	0.000320315	0.00025375	0.000214529	0.000171139	0.000408999	0.000592576	0.000460439	0.000752575	0.000517558
1.18.1.2: Ferredoxin--NADP(+) reductase	8.89476e-05	7.77087e-05	5.18343e-05	0.00024568	3.58938e-05	0.000241957	8.87746e-05	4.77861e-05	4.04365e-05	0.000220107	6.88874e-05	0.000149929	0.000142927	0.000153114	3.05207e-05	0	7.27709e-05	0	0	0.000114262	0	4.22768e-05	0	0	1.04992e-05	0	0	5.68751e-05	0	0	0.000101298	9.00283e-05	2.51741e-05	8.52929e-05	7.09056e-05	0.000112838	0.000128809	0	4.66259e-05	9.99486e-05	0	0	0	6.07334e-05	6.14961e-05	5.03716e-05	2.24418e-05	4.499e-05	1.77012e-05
1.18.6.1: Nitrogenase	0	0	0	0	0	0	0	0	0	0	0	0	0	0	0	0.000209438	0	0	0.00050485	4.4329e-05	0	0.00029766	0	0.000527428	0	0	0	0	0	0	0	0	0	0	0	0	3.07262e-05	0.0017354	0.000166432	0.000470434	0	0	0.000182647	0.000575334	0	0.00025116	0.000108026	0.000153517	0.000239276
1.2.1.10: Acetaldehyde dehydrogenase (acetylating)	0	0	8.33578e-05	7.08016e-05	5.77779e-05	2.95663e-05	0.000117752	4.689e-05	4.44001e-05	0.000102005	0.000112791	5.95329e-05	1.02258e-05	3.57327e-05	2.81171e-05	5.70332e-05	2.696e-05	0	4.11905e-05	2.83589e-05	1.68979e-05	2.99362e-05	0.000107136	2.00282e-05	3.48933e-05	0.000112563	6.87242e-05	0	0	0	0	5.66787e-05	9.15293e-06	0	6.06166e-05	0	2.18153e-05	0	7.22204e-05	7.9586e-05	3.05244e-05	0	6.6235e-05	0	4.70185e-05	5.75848e-05	3.67584e-05	4.75167e-05	2.93562e-05
1.2.1.11: Aspartate-semialdehyde dehydrogenase	0.000345287	0.00119893	0.000719716	0.000954526	0.000796647	0.000828912	0.000518638	0.000696001	0.00132469	0.00128105	0.000936279	0.000481096	0.00143337	0.00097515	0.00323528	0.00177649	0.00209505	0.00161073	0.00181042	0.00224643	0.00158906	0.00181131	0.00240971	0.00189193	0.00164853	0.0012467	0.000842644	0.000807947	0.000270352	0.000243915	0.000740891	0.000714435	0.00273547	0.000585662	0.000905502	0.000816819	0.00114979	0.0026803	0.00196008	0.00268153	0.00215024	0.00119048	0.00164642	0.00129297	0.00142251	0.00182145	0.00144896	0.00203329	0.00207608
1.2.1.12: Glyceraldehyde-3-phosphate dehydrogenase (phosphorylating)	0.0149721	0.0191286	0.0220212	0.0226159	0.020822	0.0210482	0.0334063	0.0207039	0.109339	0.0355404	0.0351587	0.0217258	0.0286746	0.0159029	0.0149902	0.0276582	0.0248582	0.025048	0.0129342	0.0234567	0.0306096	0.0301934	0.019003	0.0249075	0.0263605	0.0521652	0.0344364	0.0721231	0.0247572	0.0189131	0.0157297	0.0154622	0.0131732	0.0327658	0.0229685	0.0312663	0.0229723	0.022858	0.0307646	0.0321445	0.0278663	0.0157271	0.0280044	0.0174886	0.0209204	0.0286207	0.027266	0.0210144	0.0191088
1.2.1.21: Glycolaldehyde dehydrogenase	0	0	0	0	0	0	0	0	0	0	0	0	0	2.36472e-05	6.93496e-05	0	0	0	9.58882e-05	0	4.89649e-05	3.70792e-05	3.1009e-05	6.86733e-05	0	0	0	0	0	0	0	0	2.18264e-05	0	0	6.58914e-05	2.31574e-05	4.49118e-05	3.1631e-05	2.35122e-05	7.12008e-05	0	4.42568e-05	6.63794e-05	2.14409e-05	0	4.46636e-05	4.20363e-05	9.28911e-05
1.2.1.22: Lactaldehyde dehydrogenase	0	0	0	0	0	0	0	0	0	0	0	0	0	2.36472e-05	6.93496e-05	0	0	0	9.58882e-05	0	4.89649e-05	3.70792e-05	3.1009e-05	6.86733e-05	0	0	0	0	0	0	0	0	2.18264e-05	0	0	6.58914e-05	2.31574e-05	4.49118e-05	3.1631e-05	2.35122e-05	7.12008e-05	0	4.42568e-05	6.63794e-05	2.14409e-05	0	4.46636e-05	4.20363e-05	9.28911e-05
1.2.1.38: N-acetyl-gamma-glutamyl-phosphate reductase	3.44302e-05	0.000221249	0.00033689	0.000461175	0.000294681	0.000304295	0.000201355	0.000126788	0.000520548	0.000499552	0.000550988	0.000426332	0.00052306	0.000459794	0.00161037	0.000640434	0.000745247	0.000737272	0.000500269	0.000852937	0.000548764	0.000531652	0.000645085	0.000886482	0.000559246	0.000469277	0.000376889	0.000376672	6.90261e-05	0.000130931	0.000324705	0.000496691	0.00133313	0	0.00023364	0.000241763	0.000402536	0.000880267	0.0007745	0.000995081	0.000528428	0.000578117	0.000442709	0.000364778	0.000662526	0.000681322	0.000502546	0.00069191	0.00059719
1.2.1.41: Glutamate-5-semialdehyde dehydrogenase	0	8.79248e-05	8.20857e-05	0	0.000167545	4.61956e-05	0	0.000140024	0.000167353	0.000355405	0.000161502	4.39776e-05	0.00029652	0.000206664	0.000648792	0.000266816	0.000296729	9.85679e-05	0.000182057	0.000474586	0.000214641	0.000325979	0.0004185	0.000549308	0.00045437	0.000145768	0.000127382	8.99119e-05	0	0	7.09235e-05	0.000147888	0.000608728	0	6.50652e-05	4.9521e-05	0.000251024	0.000112763	0.000520932	0.000950915	0.000173964	0	3.42217e-05	3.84297e-05	0.0003955	0.000543568	0.000368114	0.000641483	0.000347451
1.2.1.58: Phenylglyoxylate dehydrogenase (acylating)	9.8083e-05	0.000143288	0.00022993	0.00014329	0.000115433	0.000100066	9.38267e-05	0	0.000115015	8.48427e-05	0	0.000181401	0.000208461	0.000139093	1.84606e-05	0.000134989	0.000115955	0	2.88964e-05	7.98145e-05	0.000186979	0.000298162	5.78373e-05	5.26921e-05	0.000157661	6.36905e-05	0.00017634	0.000103906	0.000130926	0.000175323	0.000142432	0.000243185	3.1825e-05	0.000357583	5.71306e-05	4.00152e-05	0.000143472	0	0.000251937	2.91185e-05	0	3.50107e-05	0.000277994	0	0.000155878	0.000186229	0.000196228	0.000102181	0
1.2.1.59: Glyceraldehyde-3-phosphate dehydrogenase (NAD(P)(+)) (phosphorylating)	0.000433093	0.000331355	0.000663652	0.000499852	0.000468162	0.000867582	0.000392958	0.000640312	0.000565125	0.000416468	0.000470146	0.000697666	0.000623609	0.000857928	0.000145243	0.000544223	0.00030571	0.000468658	0.000340682	0.000445169	0.000503443	0.00047021	0.000199667	0.000317008	0.00039509	0.000177426	0.000288638	0.000345457	0.000487039	0.000530746	0.000508265	0.000795408	0.000194174	0.000555676	0.000294501	0.000695604	0.000651691	0.000328709	0.000448274	0.000237181	0.000327957	9.71174e-05	0.00053147	0.000501089	0.000553446	0.00036701	0.000385223	0.000372569	0.000222415
1.2.1.70: Glutamyl-tRNA reductase	0	4.74511e-05	0	0	0	0	0	0	0	5.21611e-05	0	0	2.92804e-05	0	0.000162099	6.16178e-05	0	0	1.91108e-05	5.28073e-05	2.3479e-05	5.68457e-05	0	3.46763e-05	7.48041e-05	0	0	0	0	4.14346e-05	0	3.48839e-05	9.06779e-05	0	0	0	2.07169e-05	0	5.75464e-05	8.65377e-05	5.47933e-05	0	0	0	0	7.19168e-05	0.000137886	0.000106431	0
1.2.1.76: Succinate-semialdehyde dehydrogenase (acetylating)	0.000163821	0.000112886	0.000277611	0.000124448	0.000112719	0.000110685	0.000120082	0.000165356	0.00025983	8.89333e-05	0.000174615	0.000101718	0.00040941	0.000184915	9.47391e-05	8.70375e-05	0.000118525	7.33857e-05	0	0.000258431	0.000133489	0.000175721	3.72872e-05	0.000245788	0.00022429	0.000107469	0.000238094	0.000242636	0.000255968	0.000112418	0.000112797	0.000110673	0.00010321	0.000347179	0	0.000163694	0.000108155	4.44922e-05	0.000123443	0.000141543	0.000155252	0.0001256	8.34037e-05	9.16188e-05	0.000385079	8.54757e-05	0.000240158	0.000194207	0.000128861
1.2.1.88: L-glutamate gamma-semialdehyde dehydrogenase	0	0	3.57682e-05	6.41941e-05	4.0635e-05	0.000135026	0	0	0	0	0	0	6.53536e-05	4.16349e-05	6.01988e-05	0	6.97565e-05	0	6.23572e-05	3.17e-05	3.10833e-05	4.50614e-05	0	6.70771e-05	3.92135e-05	5.18848e-05	4.33938e-05	0	0	0	0	4.09984e-05	4.52743e-05	0	0	4.09795e-05	3.11278e-05	4.66195e-05	6.01264e-05	2.99874e-05	9.12186e-05	0	4.29275e-05	2.40929e-05	3.92614e-05	4.99594e-05	8.84927e-05	2.62075e-05	6.44201e-05
1.2.1.9: Glyceraldehyde-3-phosphate dehydrogenase (NADP(+))	0	0	0.000197527	0	0	0	0	0	0	0	0	0.00032625	0	0.000233042	0	0.00032863	0	0	9.42777e-05	2.20098e-05	0	0.00022613	0	0	0.000203075	0	0	0	0.000305731	0.000235455	0	0	5.67962e-05	0	0	0	4.07749e-05	0	2.0333e-05	0.000333965	0	0	0.00026102	0	0	0.000389272	1.2148e-05	1.13763e-05	0
1.2.4.4: 3-methyl-2-oxobutanoate dehydrogenase (2-methylpropanoyl-transferring)	0	0	0	0	0	0	0	0	6.72016e-05	3.51905e-05	0	0	1.30116e-05	0	1.64233e-05	0	0.000131223	0.000178364	3.68313e-05	1.6585e-05	0	0	0	1.14789e-05	1.07885e-05	0	0	0	0	0	0	0	9.38186e-05	0	0	0	0	5.57931e-05	0	1.53304e-05	0	0	3.64459e-05	0	3.14211e-05	3.82862e-05	0	0	0
1.2.7.1: Pyruvate synthase	0.00042947	0.000287646	0.000914192	0.00079736	0.000522141	0.00103512	0.000769936	0.00037313	0.000372155	0.000556557	0.000450362	0.00053186	0.00164456	0.00172884	0.000362152	0.00094427	0.000308244	0.000407429	0.000243872	0.000760946	0.000498629	0.000794284	0.000370272	0.000631676	0.000966933	0.000414917	0.000366305	0.000612493	0.000879008	0.000549358	0.000172219	0.000957703	0.000467634	0.000120032	9.68535e-05	0.000862835	0.000943078	0.000393104	0.000729903	0.000478186	0.000471226	9.91303e-05	0.000587664	0.000573376	0.000959273	0.000336206	0.000859966	0.000632829	0.000195173
1.2.7.3: 2-oxoglutarate synthase	0.000118124	0.000238607	0.000402693	0.000355855	0.000183527	0.00035652	0.000138064	0.000171597	0.00031427	0.000293875	4.69223e-05	0.0003953	0.000392832	0.000894892	0.000182692	0.000223806	9.56053e-05	0.000123796	0.000240989	0.000314024	0.000332756	0.00036231	6.8624e-05	0.000267597	0.00023548	0.00013307	0.000413015	0.000113776	0.000275124	0.00027621	0.00039423	0.000736236	0.000198558	7.02851e-05	0.000105044	0.000292723	0.000619793	7.23686e-05	0.000254299	0.00017378	0.000351961	0	0.000277734	0.000536368	0.000485186	0.00023798	0.000368307	0.000147959	0.000132986
1.2.7.4: Carbon-monoxide dehydrogenase (ferredoxin)	0	7.1581e-05	0	0	0	5.17833e-05	0	0	0	8.19023e-05	0	0	0.000216592	0.000123729	0	5.57315e-05	0	0	0	5.13424e-05	1.79516e-05	8.90071e-05	0	1.86243e-05	0.000135191	4.5498e-05	8.13769e-05	6.8027e-05	0	0	3.93035e-05	3.08422e-05	6.61697e-05	0	0	4.15779e-05	3.27622e-05	0	4.07837e-05	7.62577e-05	0	0	0	0	2.81338e-05	5.55012e-05	5.00463e-05	7.93632e-05	0
1.2.7.5: Aldehyde ferredoxin oxidoreductase	0	0	0	0	0	0	0	0	0	0	0	0	9.03551e-05	2.95081e-05	0	0	0	0	0	1.99601e-05	0	1.80442e-05	0	1.18052e-05	1.57091e-05	0	0	0	0	0	0	0	1.57148e-05	0	0	0	1.62781e-05	0	0	9.57157e-06	0	0	0	0	0	1.43762e-05	1.41263e-05	2.66817e-05	0
1.2.7.7: 3-methyl-2-oxobutanoate dehydrogenase (ferredoxin)	0	0.000134268	0.000171256	7.13359e-05	0	0.000127864	7.76525e-05	0	9.87906e-05	8.2347e-05	6.57565e-05	1.46853e-05	0.000148466	0.000154315	0.000165179	0.000141562	0.000100063	0.000123589	2.01477e-05	0.000369609	0.000171096	0.000161249	9.86212e-05	0.000307029	0.000251544	0	6.10658e-05	4.36051e-05	7.38683e-05	8.68265e-05	3.31576e-05	0.000159234	0.000238376	8.26253e-05	0	2.82304e-05	0.000242598	0.00056837	0.000176405	0.000140748	8.98771e-05	0	6.04477e-05	0.00012978	0.00040213	0.000139706	0.00015783	0.00021587	0.000172484
1.21.4.1: D-proline reductase (dithiol)	0.00106075	0.00111806	0.0019621	0.00108006	0.000746175	0.00168474	0.00122761	0.00124916	0.00110906	0.00110678	0.000841855	0.000862316	0.00190697	0.0017111	0.000299954	0.00145559	0.00113725	0.00127037	0.000275302	0.00108324	0.00109026	0.00144191	0.000531478	0.000825483	0.00180785	0.00137425	0.00179146	0.00155451	0.0017532	0.0010357	0.000845888	0.000748526	0.000567649	0.00211978	0.000528634	0.00108792	0.00171929	0.000466745	0.000870406	0.000749982	0.00126756	0.00100915	0.00117069	0.000588788	0.00197524	0.000970855	0.00122138	0.00132854	0.000656334
1.3.1.12: Prephenate dehydrogenase	0	5.97868e-05	5.52265e-05	6.57089e-05	5.67328e-05	0	0	0	0	4.00418e-05	0	0	0.000137253	0.000121714	0.000427175	6.4398e-05	0.000154587	0.000183135	9.49128e-05	0.0001135	9.68445e-05	0.000100513	0.000100665	0.000219328	0.000115152	0	0	4.05831e-05	6.42629e-05	5.78727e-05	0	7.22635e-05	0.000113516	0	0	0	0.000106753	0.000254928	0.000130974	0.00013428	5.07399e-05	9.21171e-05	0.000287053	8.46997e-05	7.38993e-05	0.000156484	0.000217431	0.000203226	0.000177749
1.3.1.1: Dihydrouracil dehydrogenase (NAD(+))	0.000106481	0	0.000260978	0	0	0	0	0	0	0	0	0	4.84403e-05	0	2.10587e-05	3.76092e-05	0	0	0	5.4192e-05	0	2.202e-05	0	3.04685e-05	2.38844e-05	0	0	0	0	0	0	0.000193581	3.00271e-05	0.000268655	0	0	0	0	1.25426e-05	1.18254e-05	0	0	4.37296e-05	0.000115482	0	1.7014e-05	5.86619e-05	1.74701e-05	3.73354e-05
1.3.1.44: Trans-2-enoyl-CoA reductase (NAD(+))	5.92295e-05	0.000224735	0.000121958	0.000332676	0.000138144	0.000292908	0.000116272	0.000198828	0.000204619	0.000772305	0.000808173	0.000144246	0.000208651	0.000127801	0.000525959	0.000274896	0.000182466	0.000200957	0.000153009	0.000379687	0.000124983	0.000235399	0.000465621	0.000897432	0.000412219	0.000398202	0.000159967	0.000151396	0	5.33058e-05	0.000165812	7.51464e-05	0.00103804	0.000302942	0.000352837	0.000136965	0.000152388	0.000412556	0.000489984	0.00047398	0.000274138	0.000271786	0.000153848	0.000178514	0.000225017	0.000791679	0.000344679	0.000568682	0.00103357
1.3.1.54: Precorrin-6A reductase	0	0	3.56093e-05	0	0	0	0	0	0	2.59063e-05	0	0	0	8.48693e-05	0	0	0	6.94412e-05	0	0	0	0	0	0	5.07056e-05	0	0	0	0	0	0	0	2.44489e-05	0	0	0	0	0	1.58824e-05	3.02741e-05	0	0	0	0	0	3.034e-05	0	0	0
1.3.1.6: Fumarate reductase (NADH)	0	0.000267006	0.000442894	0.000775468	0.000180717	0.000530241	0.000335849	0.00038303	0.000364893	0.000568231	0.00110186	0.000198451	0.000275717	0.000120359	0.00119643	0.000591964	0.00104521	0.000853949	0.000246169	8.90558e-05	4.10894e-05	1.80609e-05	0.000489074	0.000373225	0.000994384	0.000930378	0.000324299	0.000603788	0.000216118	0.000211954	0.000393833	0	0.002829	0.000239193	0.000911981	0.000644821	0	0.000698536	7.85959e-06	0.00165963	0.000677738	0.000858832	0	0	0.000293904	0.000239592	0.000223742	0.000733244	0.000345962
1.3.1.74: 2-alkenal reductase (NAD(P)(+))	0.00103723	9.20929e-05	0.000320685	0.000195936	0	0.000185304	0.000742111	0.000469126	0.000505897	0.000551433	0	0.00234068	7.67912e-05	2.67224e-05	1.11026e-05	0.000159745	8.36721e-05	7.77033e-05	2.43887e-05	7.8437e-05	7.98633e-05	8.53064e-05	0.00105693	2.34881e-05	9.22422e-05	0.00108592	9.21727e-05	0.000184593	5.45963e-05	0.000605826	0	0.000403018	1.60294e-05	0	8.00381e-05	0.000191277	9.50275e-05	3.57684e-05	0.000132204	0.000156213	3.05365e-05	0	0.000194594	0	0.000577566	0.000113592	0.000126807	2.69641e-05	1.71971e-05
1.3.1.76: Precorrin-2 dehydrogenase	0	5.55853e-05	0	0	0	3.44565e-05	0	0	0	4.29802e-05	0	0	3.35917e-05	3.12791e-05	3.3429e-05	0	7.39427e-05	0	0	0.000100638	0	1.46946e-05	0	7.72118e-05	8.95842e-05	0	0	3.43107e-05	0	0	0	0	0.000109868	0	0	7.40486e-05	0	8.60153e-05	8.29317e-05	5.53037e-05	6.17947e-05	0	0	0	3.70139e-05	5.09979e-05	8.09424e-05	8.23016e-05	1.47472e-05
1.3.1.95: Acryloyl-CoA reductase (NADH)	0	0	0	0	0	0	0	0	0	6.93133e-05	0	6.06333e-05	2.88637e-05	0	3.20984e-05	3.32217e-05	6.13597e-05	0	0	1.45979e-05	0	0	0	0	6.50566e-05	0	0	8.21398e-05	0	0	0	8.89515e-05	5.44046e-05	0	0	0	0	0	0	0	0	0	6.57208e-05	0	0	0	0	0	0
1.3.1.98: UDP-N-acetylmuramate dehydrogenase	0	2.42884e-05	0	3.8994e-05	2.69496e-05	9.22531e-05	6.15745e-05	3.43324e-05	3.16085e-05	8.13327e-05	0	0	0.000165641	1.51291e-05	0.000300625	0	0	0	2.65728e-05	0.000372848	1.64272e-05	0.000172259	7.87096e-05	0.000177171	0.000178461	0	5.63315e-05	0	8.75546e-05	0	0	0	0.00027372	0	4.6616e-05	3.72566e-05	0.000138994	0	0.000268565	0.000314761	4.2869e-05	0	0	0	0.000137724	0.000219601	0.000174615	0.00028847	6.49715e-05
1.3.1.9: Enoyl-[acyl-carrier-protein] reductase (NADH)	0	0.000115232	0	6.53187e-05	3.26971e-05	0	0	9.11815e-05	0.000106924	0.000110541	6.59395e-05	0	0.00016685	0	0.000459673	0.000490299	0.000388889	0.000328137	0.000240152	0.0004451	0.000344857	0.000219262	0.00101151	0.000410008	0.000268385	0.000489905	0	0	0	0	0	9.15761e-05	0.000426536	0.000107879	0	4.25996e-05	2.36751e-05	0.0005529	0.000175164	0.000574884	0.000262358	0.000320487	0.000220135	0.000250116	0.000181186	0.00025119	0.000151442	0.000207148	0.000551468
1.3.5.1: Succinate dehydrogenase (quinone)	0.00012558	0.000418469	0.00048374	3.42241e-05	0.000447111	0.000147395	2.34665e-05	0.000213899	0.000194248	0.000131003	3.75774e-05	0.000299992	0.000707605	0.00110887	0.000283561	0.000851956	0.000538473	0.000429237	0.000582726	0.000619873	0.000738884	0.00076241	0.000299621	0.000427486	0.000565695	2.32519e-05	0.00086007	0.00023592	0.000328802	2.75348e-05	0.000811704	0.00053379	0.00028643	4.19518e-05	0.000165152	0	0.000428856	0.000470406	0.000803042	0.000258977	0.000464166	0.000102989	0.000298385	0.000842562	0.000884405	0.000408298	0.000631015	0.000122922	0.000751842
1.3.5.2: Dihydroorotate dehydrogenase (quinone)	0	0	7.47114e-05	0	0.000140512	0	8.96673e-05	3.17962e-05	4.40383e-05	0.000135003	0	0	0.00017025	8.09887e-05	1.99372e-05	5.9026e-05	7.68435e-05	0.000109341	0	0.000102638	0.000101898	7.9802e-05	0	4.20976e-05	7.04711e-05	6.54169e-05	0.000137099	0	7.29452e-05	0.000110633	4.98014e-05	2.83621e-05	3.8634e-05	0	6.30732e-05	0	0.000112187	0	7.26839e-05	0.000151201	0.000119269	0	5.32232e-05	9.43992e-05	6.39349e-05	0.000136604	7.36432e-05	0.000107739	0
1.3.7.11: 2,3-bis-O-geranylgeranyl-sn-glycero-phospholipid reductase	7.0112e-05	0.000179153	0.000253326	0.000213884	0.000257302	0.000291724	0.000100477	4.48207e-05	0.000151278	0.000167723	8.07861e-05	0.000299731	0.000352734	0.000272026	1.86284e-05	0.000192369	9.37822e-05	8.00341e-05	0.000154575	0.000135651	0.000136909	0.000192795	3.97615e-05	0.000156306	0.000275039	0	0.000106255	7.49584e-05	0.000182511	0.000199689	0.000215825	0.000355862	0.000181783	0	5.23472e-05	6.42417e-05	0.00022649	0	0.000129922	0.000119367	0.000211252	0	0.000127785	0.000257831	0.000152357	0.000162153	0.000185531	0.000219825	9.7149e-05
1.3.8.1: Short-chain acyl-CoA dehydrogenase	0.000285855	0.000292646	0.000542419	8.08159e-05	0.000239979	0.000436352	0.000150731	0.000236254	0.000360283	0.000252564	0.000136114	9.31183e-05	0.00136017	0.00120109	0.000558499	0.001008	0.000594042	0.000759695	0.000894612	0.000882729	0.000439047	0.000973558	0.000470192	0.000672462	0.00108833	0.000266692	0.000184302	0.00011194	0.000333442	0.000166178	0.000402555	0.000501778	0.000356207	9.1075e-05	7.93779e-05	0.000181656	0.00104737	0.000420671	0.0016636	0.00163025	0.000575307	0.000320836	0.000946155	0.0016139	0.000953857	0.00113282	0.000741847	0.00239178	0.000194665
1.4.1.13: Glutamate synthase (NADPH)	0.000161923	0.000453531	0.000414817	0.000386731	0.000245946	0.000469012	0.000222113	0.000558287	0.000466183	0.000489781	0.00077706	0.000258054	0.000767498	0.000568453	0.00155376	0.000545545	0.000929041	0.00078332	0.00046116	0.000630673	0.000443592	0.000526721	0.000709605	0.000906613	0.000654551	0.000582181	0.000434099	0.000601768	0.000228462	0.000206734	0.000341505	0.000303144	0.00128738	0.000136591	0.000650943	0.000383479	0.000846265	0.000710646	0.000742896	0.00115979	0.000569517	0.000457951	0.000279369	0.000338014	0.000617023	0.000889966	0.000800809	0.00140577	0.00137734
1.4.1.14: Glutamate synthase (NADH)	0	0	0	0	0	0	0	0	0	0	0	0	1.54682e-05	0	0	0	0	0	0	7.22369e-05	0	0	5.96641e-05	1.5527e-05	0	0	0	0	0	0	0	0	6.50416e-06	0	0	0	3.04225e-05	0	2.87924e-05	8.52757e-05	0	0	0	0	0	3.43804e-05	2.06418e-05	1.63975e-05	0
1.4.1.16: Diaminopimelate dehydrogenase	0	0.000547734	0.000373482	0.000240585	0.000278992	0.000508171	0.000131138	0.000299256	0.000502495	0.00053885	0.000454874	0.000154882	0.00073159	0.000456633	0.00289845	0.000669804	0.000956777	0.000592493	0.000617814	0.00124269	0.000933807	0.000797435	0.000951249	0.00113841	0.000872151	0.000748059	0.000330789	0.000427099	0.000267045	0.00017854	0.000246592	0.000214463	0.00196064	8.38759e-05	0.00040278	0.000270527	0.000512275	0.000664916	0.00134598	0.00150528	0.000754179	0.000819049	0.00041262	0.000613508	0.000763571	0.00110812	0.000896709	0.00132021	0.00121268
1.4.1.1: Alanine dehydrogenase	0.000331205	0.000376564	0.000787984	0.000401756	0.000463244	0.000542663	0.000232028	0.000426908	0.000651173	0.000699107	0.000386197	0.000420347	0.0008619	0.00053795	0.000759929	0.000470596	0.000608434	0.000490496	0.000691337	0.000581112	0.000503813	0.000816422	0.000405338	0.000846416	0.000555678	0.000508464	0.000783164	0.00107187	0.000478242	0.000593614	0.000390627	0.000535306	0.000577472	0.000293202	0.000222769	0.000432762	0.000933194	0.000563032	0.000620922	0.00053313	0.000496723	0.000655666	0.000741732	0.000585341	0.000553347	0.00046967	0.000781506	0.000706425	0.00120957
1.4.1.21: Aspartate dehydrogenase	7.78608e-05	3.93046e-05	4.59662e-05	0.000134703	0	0.000119495	7.92496e-05	4.11178e-05	0	4.5434e-05	0	0.000138004	0.000149072	5.6949e-05	1.24096e-05	0	3.13492e-05	0	7.00172e-05	0	2.46356e-05	0	0	0	2.08771e-05	0	7.86805e-05	6.21777e-05	0	0	8.08387e-05	0.000101592	2.4361e-05	0.000201882	0.000119799	9.50027e-05	9.02833e-05	0	2.42768e-05	1.70441e-05	0	0	0	0	5.19369e-05	3.49361e-05	6.29951e-05	5.21733e-05	0
1.4.1.24: 3-dehydroquinate synthase II	0	3.87664e-05	0.000173639	5.31656e-05	4.25886e-05	7.86201e-05	0	3.33854e-05	7.2237e-05	3.21099e-05	5.36954e-05	0	0.000145544	0.000188942	2.52703e-05	0.000139557	6.94082e-05	0	0	8.67938e-05	5.20194e-05	0.000146824	0	9.87131e-05	0.000136141	0	4.15583e-05	6.25718e-05	0	0	8.91751e-05	0.000112262	7.152e-05	0	0	0	0.000177783	0	0.000131415	7.45766e-05	7.28817e-05	0	4.64023e-05	0	0.000124815	0.000103763	7.25261e-05	0.000128043	4.3505e-05
1.4.1.2: Glutamate dehydrogenase	5.97096e-05	9.58364e-05	0.000110254	0.00010033	0.000211424	0.000118443	4.52124e-05	0.000125701	0.000133748	8.79725e-05	4.16038e-05	0	0.000221393	0.000131706	0.000140566	6.9445e-05	0.000106541	9.31108e-05	0.000155159	6.5851e-05	0.000195905	0.000112454	8.40543e-05	0.000407667	9.63116e-05	3.51587e-05	0	0.000120541	0.000106168	0	7.40007e-05	0.000203435	9.90875e-05	0	3.76762e-05	0.000247255	0.000121498	0.000152097	7.11556e-05	5.92321e-05	0.000154641	0.000237433	0.000130773	0.0002008	0.000126868	0.000181784	0.00010267	0.000108173	0.000122735
1.4.1.3: Glutamate dehydrogenase (NAD(P)(+))	0	0	0	0	0	0	0	0	0	0	0	0	0	0	0.000261381	0	0	0	0	1.09627e-05	4.7799e-05	1.52865e-05	0	5.39131e-05	0	5.37902e-05	0	0	0	0	0	0	5.5807e-05	0	0	0	0	0	2.8526e-05	7.17194e-05	1.8904e-05	0	0	0	0	1.43488e-05	0	0	0.000185336
1.4.1.4: Glutamate dehydrogenase (NADP(+))	0.000869209	0.00117763	0.0025333	0.00118639	0.00168292	0.00190835	0.00376728	0.00153463	0.00133048	0.00145609	0.000568074	0.000714716	0.00424856	0.00477971	0.00241961	0.00135971	0.00188953	0.00230947	0.00175347	0.0015777	0.00116871	0.000769646	0.000905763	0.00168479	0.0019163	0.00218956	0.000819418	0.00072207	0.000416312	0.000470837	0.000797132	0.00224709	0.00118536	0.0027718	0.00138186	0.000949449	0.000906714	0.00310191	0.000740488	0.00169944	0.00157402	0.00070296	0.00136601	0.00190605	0.000880444	0.00246173	0.00153277	0.000688162	0.00120915
1.4.3.16: L-aspartate oxidase	0.000151033	0.000515527	0.000204074	0.000229769	0.000421641	0.000360668	6.89546e-05	0.000778068	0.000280148	0.000533782	0.000373909	0.000115454	0.000821134	0.000385191	0.00148759	0.000390672	0.00102066	0.00123146	0.000829543	0.000733727	0.000749636	0.000723896	0.000624891	0.000933715	0.000603207	0.000598377	0.000343726	0.00033267	0.00031783	0.000121998	0.000185217	0.000444166	0.0008741	0	0.000611492	0.000348684	0.000649587	0.000693104	0.000670885	0.00069634	0.000649807	0.00077874	0.000590465	0.000487371	0.000462859	0.000786357	0.000858746	0.000763805	0.0009441
1.4.4.2: Glycine dehydrogenase (aminomethyl-transferring)	0.00126511	0.00240512	0.00170159	0.000135842	0.000904825	0.00172947	0.000693268	0.00108225	0.000782566	0.000791044	0.00097428	0.00516094	0.00237838	0.00301707	0.00170117	0.000989716	0.000745129	0.000946199	0.004522	0.00106251	0.00137586	0.00144885	0.00115303	0.00253412	0.00125306	0.00101021	0.0014449	0.000919799	0.000423216	0.00283974	0.0101405	0.0035837	0.00242411	0.000379721	0.000818045	0.00039868	0.00280853	0.000812477	0.00118063	0.00084392	0.000765572	0.000733766	0.00130881	0.0012838	0.00241644	0.00142045	0.0021829	0.00143802	0.00149173
1.5.1.20: Methylenetetrahydrofolate reductase (NAD(P)H)	0.000191483	0.000413795	0.000354241	0.00016865	0.00036483	0.00023715	4.08621e-05	0.00040376	0.000287524	0.000704512	0.000413505	5.83538e-05	0.000830755	0.000561672	0.000823012	0.000393136	0.000356832	0.000329361	0.00021142	0.000748201	0.000328982	0.000716981	0.000459853	0.000841501	0.000771564	0.000383604	0.000115107	0.000191103	0.00012107	2.83808e-05	0.000111663	0.00035943	0.00108269	0	7.43305e-05	0.00017933	0.00070477	0.00044513	0.000648668	0.00100442	0.000463256	0.000314294	0.000530176	0.000206925	0.000622989	0.000895691	0.000697606	0.000949781	0.000325705
1.5.1.2: Pyrroline-5-carboxylate reductase	0.000108385	0.000442745	0.000224084	0.000351675	0.000345633	0.000357286	0.000208136	0.000291415	0.000207803	0.000514949	0.000628507	0.000148162	0.00047991	0.000261741	0.00101108	0.000694079	0.000396279	0.000319951	0.000373067	0.000903689	0.000416154	0.000549254	0.000548476	0.000682744	0.000536408	0.00046846	0.000272466	0.000153598	0.000127258	0.000129002	0.000294259	0.000329396	0.00125895	0	0.000259481	0.000148034	0.000414671	0.000358151	0.000902822	0.00114071	0.000728652	0.000307615	0.000332966	9.9353e-05	0.000468946	0.000975135	0.000741984	0.00121178	0.000564021
1.5.1.38: FMN reductase (NADPH)	0	0	0	0	0	0	0	0	0	0	0	0	1.54957e-05	0	0	0	0	0	0	0	0	0	0	1.90084e-05	0	0	0	0	2.85196e-05	0	0	0	0	0	0	0	0	0	4.68286e-05	7.64175e-06	0	0	0	0	0	0	0	8.18754e-06	1.06245e-05
1.5.1.39: FMN reductase (NAD(P)H)	0	0	0	3.50119e-05	0	7.9742e-05	0	0	0	0	0	0	2.60409e-05	0	0	4.44757e-05	0	0	0	4.95172e-05	0	5.99321e-05	0	8.49728e-05	2.89698e-05	0	0	0	5.6042e-05	0	0	0	0	0	0	0	3.83535e-05	0	5.80871e-05	0	0	0	8.67663e-05	0	4.33319e-05	3.64769e-05	3.07122e-05	1.74327e-05	2.23204e-05
1.5.1.3: Dihydrofolate reductase	0.000181414	0	0.00046864	7.39622e-05	0	0	0	2.42631e-05	9.84866e-05	6.75833e-05	0.00010233	0.000335409	9.64021e-05	0.000235112	0.000511297	0.000277976	0.000295619	0.000110392	0.000188714	0.000197536	0.000199812	0.00035152	0.000206497	0.000237567	0.000444004	0.000232297	5.92167e-05	4.58769e-05	0.000133461	0.000443912	5.51155e-05	2.07991e-05	0.000377593	0	0.000132574	0	0.00022568	0.000193496	0.000311624	0.000294821	0.000202434	5.76864e-05	3.41597e-05	0.000150311	9.44961e-05	0.000259949	0.000236094	0.00021026	0.000330787
1.5.1.43: Carboxynorspermidine synthase	0.000172243	3.45371e-05	0	9.94382e-05	0	0	0	0	0	0	0.000109906	0.000155542	0.000390085	0.000174384	0	0	9.01941e-05	0.000130875	2.82828e-05	0	7.12889e-05	0	7.89062e-05	0	1.82432e-05	0.000255301	0	5.35585e-05	0	0	8.06294e-05	0.000128117	0.000124328	0	6.03625e-05	6.75697e-05	2.91985e-05	0.00018057	5.06e-05	0	6.16163e-05	0	0	0	0	5.65954e-05	3.41058e-05	0	0
1.5.1.5: Methylenetetrahydrofolate dehydrogenase (NADP(+))	0.000556396	0.000963717	0.000509943	0.000686281	0.000694794	0.00174208	0.000160874	0.000960797	0.000433162	0.000748769	0.00041749	0.000947904	0.00141522	0.00110292	0.00188113	0.000920098	0.00103248	0.000816087	0.00170482	0.00100285	0.00106568	0.00112116	0.00124665	0.00160856	0.00130653	0.000890205	0.000874336	0.000282169	0.000168524	0.000627113	0.00147682	0.00105889	0.00198771	0.000112341	0.000506472	0.000245752	0.000978857	0.000861271	0.00121044	0.00146132	0.000793886	0.000561034	0.000951034	0.00072161	0.000903662	0.00149782	0.00135356	0.00163363	0.00163638
1.5.1.7: Saccharopine dehydrogenase (NAD(+), L-lysine-forming)	9.68621e-05	0.000279915	0.00025184	0.000339638	0.000292426	0.000287928	0.000211666	0.000287471	0.000393823	0.000589925	0.000353057	0.000147327	0.000692722	0.000440434	0.000816218	0.000335479	0.000720017	0.000516919	0.000520732	0.00057933	0.000604135	0.000571594	0.000506527	0.000715385	0.000527958	0.00023326	0.000255114	0.000236486	0.000373098	0.000210889	0.0002744	0.000488871	0.000490903	0.000203756	0.00029847	0.000109497	0.000450301	0.000573791	0.000557646	0.000473438	0.000568767	0.000506788	0.000527627	0.000559761	0.00025459	0.000691905	0.000886239	0.000585335	0.000724817
1.5.3.1: Sarcosine oxidase	0	0	0	0	2.48897e-05	0	0	0	2.30598e-05	4.87357e-05	0	0	1.40255e-05	5.88086e-05	9.2649e-06	2.45466e-05	0	0	1.7652e-05	1.88469e-05	0	1.82746e-05	3.36429e-05	3.64095e-05	2.66085e-05	3.63778e-05	0	0	0	0	1.91667e-05	8.92746e-05	7.08454e-06	0	0	0	0	0	3.00095e-05	2.22848e-05	4.01049e-05	0	0	0	7.52947e-05	1.01288e-05	5.91015e-05	1.74313e-05	1.28338e-05
[truncated: 2,674 more rows]
[truncated: 1 more columns]
