# Supplementary material for: Dietary modulation of the rumen microbiome drives the expression of metabolic and methanogenic pathways in Bos indicus
Source: mSphere. 2025 Oct 9;10(10):e00535-25. doi: 10.1128/msphere.00535-25 (PMC12570477; doi:10.1128/msphere.00535-25)
Supplement: Table S6 — Expression of active MetaCyc pathways commons and exclusive on the ruminal microbiome of Nelore cattle. [file msphere.00535-25-s0006.xlsx]

## Sheet: commons_pathways_rumen
Supplementary Table S6: Expression of active MetaCyc pathways commons on the ruminal microbiome of Nelore cattle
Pathways	Conv_8	Conv_9	Conv_10	Conv_11	Conv_12	Conv_13	Conv_14	Conv_15	Conv_16	Conv_17	Conv_18	Conv_19	Conv_20	Conv_21	Conv_22	Conv_23	Conv_24	Conv_25	Conv_1	Conv_2	Conv_3	Conv_4	Conv_5	Conv_6	Conv_7	Bypr_12	Bypr_13	Bypr_14	Bypr_15	Bypr_16	Bypr_17	Bypr_18	Bypr_19	Bypr_20	Bypr_21	Bypr_22	Bypr_23	Bypr_24	Bypr_25	Bypr_1	Bypr_2	Bypr_3	Bypr_4	Bypr_5	Bypr_6	Bypr_7	Bypr_8	Bypr_9	Bypr_10
1CMET2-PWY: folate transformations III (E. coli)	811914	0	702895	27292	0	0	0	161375	342315	206682	259143	288185	267749	592437	277353	535975	238448	123336	202056	174026	0	358466	0	317905	556782	456521	272713	210511	355855	247996	286473	978905	629948	0	0	0	53168	0	266085	413315	238071	0	0	245873	259449	323424	0	37154	686669
ANAEROFRUCAT-PWY: homolactic fermentation	208909	139829	146243	1383	942973	160554	159659	144578	18051	13213	209836	150644	164885	179983	170473	151126	154043	138787	189812	128963	182285	189857	227271	174243	141805	124807	187742	236442	246421	206962	767768	182161	10772	214871	181418	209267	139227	233259	157331	113855	199602	277062	237139	235772	185992	154144	189699	133559	20906
ANAGLYCOLYSIS-PWY: glycolysis III (from glucose)	257055	14388	157865	124347	844579	158758	146491	132989	196148	130812	228868	160226	208491	235899	258932	15761	204033	19652	284542	224847	280318	247894	363747	257403	157235	151761	192354	278707	264191	200904	648317	199321	130298	21753	19239	212422	166089	391795	344812	231575	223023	427495	280082	292015	300365	237344	255641	197493	293456
ARGININE-SYN4-PWY: L-ornithine biosynthesis II	0	0	0	0	123943	767846	0	0	0	602704	0	699403	106985	253543	275628	0	308586	821168	730084	236017	857348	439451	406447	100617	562988	218556	0	0	0	0	788497	433453	815377	0	0	121508	0	192415	387713	143262	906318	0	0	579891	483991	770459	450938	41056	218008
ARGSYN-PWY: L-arginine biosynthesis I (via L-ornithine)	0	53656	395168	647263	529951	362996	415771	511402	351594	645667	700998	0	49928	561601	866978	637824	593659	330283	591937	747589	23532	567429	650702	732535	694426	44808	67124	532167	0	0	48992	454511	976037	0	797696	0	532351	811421	87342	813176	574925	0	42448	475146	490878	759327	4665	807266	459561
ARGSYNBSUB-PWY: L-arginine biosynthesis II (acetyl cycle)	0	52609	417087	724643	407046	212066	327279	515184	284957	644493	723357	217275	361388	410164	886881	551093	581761	587973	614339	591335	92666	443475	468562	559767	616498	608012	431439	554201	284218	0	537667	296188	108315	0	845152	288504	332502	85916	666014	807463	558294	466001	280723	32137	293939	598462	296335	698857	428114
ARO-PWY: chorismate biosynthesis I	0	0	125842	0	0	760461	0	0	140866	289013	150776	0	281551	173983	504913	140583	118159	0	78071	387661	185072	329958	182556	325575	317171	109882	0	900774	0	0	99542	107803	531609	0	0	0	227818	222314	362837	463777	160399	0	288485	0	18722	442718	319516	452533	359132
ASPASN-PWY: superpathway of L-aspartate and L-asparagine biosynthesis	225364	433765	249224	432885	40438	292473	46091	674638	391756	370864	305282	335395	347293	332205	683675	30871	169297	221385	163102	35502	283042	474646	247198	225939	248801	514616	426461	20145	322554	307545	178956	445048	244068	343932	790985	428798	157657	168174	21075	17401	658641	338998	431503	334286	269253	299842	479457	351985	647352
BRANCHED-CHAIN-AA-SYN-PWY: superpathway of branched chain amino acid biosynthesis	979326	921072	904857	143595	932026	105684	102476	828447	123146	133497	142278	683845	134841	112819	1765	154549	142302	152522	142303	153399	118727	134365	147136	160016	133993	113334	0	117741	0	68428	923889	89698	181178	0	111453	10814	138821	158935	159486	161035	139103	114597	131698	125036	116855	150818	135565	143475	156561
CALVIN-PWY: Calvin-Benson-Bassham cycle	343786	466056	431596	545273	519924	470486	598258	621414	440365	379656	559273	307138	351863	333532	215385	367147	340179	377539	319739	30745	29919	270326	238972	237105	321115	463961	447241	437863	537199	452234	434108	281767	241818	597775	527222	507442	311378	371299	257716	297742	35771	205408	286964	33187	337763	263998	277009	261961	216765
CENTFERM-PWY: pyruvate fermentation to butanoate	0	0	112935	0	115293	132687	0	0	607898	0	0	0	169875	28354	977023	328506	148449	152797	115854	171008	203777	307077	0	724366	102852	119045	0	0	0	0	0	0	796305	0	0	0	252508	0	207841	255573	180584	0	23197	271672	236055	177187	764086	370852	558983
CITRULBIO-PWY: L-citrulline biosynthesis	0	172199	0	0	191089	150183	0	204665	0	248279	265069	116223	164915	48857	227741	0	465878	147183	115433	803028	475646	659383	185394	151628	84774	390305	0	0	0	0	241232	664582	269827	0	338573	216288	0	430829	133516	230379	139783	0	0	11556	110802	146411	68073	962314	148437
COA-PWY-1: superpathway of coenzyme A biosynthesis III (mammals)	0	0	0	0	0	0	0	0	0	538949	0	0	163554	603514	296675	0	0	791261	0	283839	161694	165144	152994	15842	103753	0	0	0	0	0	0	0	173901	0	0	0	113789	0	203906	310949	0	150968	0	182171	110768	248181	181238	357459	0
COA-PWY: coenzyme A biosynthesis I (prokaryotic)	0	630644	0	0	111954	641587	0	0	552011	113753	0	0	23609	778934	351584	0	0	179667	0	372645	307131	374083	342652	341093	18692	149395	0	0	0	0	0	977863	163602	0	0	0	300396	285615	490776	372045	161062	128708	105915	30807	314958	251278	235086	435554	240343
COLANSYN-PWY: colanic acid building blocks biosynthesis	0	0	0	0	0	0	0	0	0	0	0	0	0	0	413324	0	0	0	0	739835	0	0	195484	854705	894942	0	0	0	0	0	0	0	707507	0	0	0	0	0	406273	0	0	0	0	0	0	367875	0	788813	834127
COMPLETE-ARO-PWY: superpathway of aromatic amino acid biosynthesis	0	0	127698	0	0	855889	0	0	0	304842	166759	0	289843	194766	370529	127813	0	0	0	421901	12253	32177	195249	336499	34892	0	0	0	0	0	0	0	534286	0	0	0	24402	209556	346901	504472	168606	0	287598	0	178231	457895	325721	500392	283671
DTDPRHAMSYN-PWY: dTDP-&beta;-L-rhamnose biosynthesis	192997	289393	101867	156714	131132	151611	190834	173034	192484	201004	295929	480305	180616	164625	210736	182764	19689	209588	262674	166365	205727	168197	234923	236948	172664	127479	209896	917101	138365	118979	291948	155443	283205	111582	200675	128644	188279	20582	174308	156819	196897	179296	247741	190532	245408	203078	159412	160211	191438
FASYN-ELONG-PWY: fatty acid elongation -- saturated	0	0	0	0	0	0	0	150118	153051	212849	0	0	180408	0	0	22745	200066	229584	0	0	224621	0	197453	77294	195648	257304	0	0	0	0	0	144779	144455	0	0	0	713362	272604	774267	796179	0	0	0	163123	948661	732694	101183	853739	114555
FERMENTATION-PWY: mixed acid fermentation	770667	306885	34453	514875	285488	162653	0	0	579454	2085	373185	653991	713711	424787	455548	58274	834826	535409	932452	532283	862717	855386	959282	480057	553345	585804	535319	0	406987	0	194766	421679	318055	0	447496	38911	380841	14741	749607	814477	960365	110784	840068	823895	448057	43576	615618	317398	819842
GALACTUROCAT-PWY: D-galacturonate degradation I	0	169111	167859	116644	170734	755774	232503	172265	127525	827495	16445	155512	122647	853626	293891	253058	297909	351908	2811	197374	159123	201517	166836	174815	100847	137171	112829	195375	199224	0	126963	188854	178851	0	0	122438	102349	281554	132504	163204	152942	0	200182	130991	948813	213693	277989	301163	245173
GLUCONEO-PWY: gluconeogenesis I	687559	565561	603119	678654	617799	496445	752379	689049	612629	70074	584474	35822	562487	585595	397972	612523	752031	692814	422958	591296	556958	518774	376539	349347	463392	681072	598014	623094	790126	84696	541514	403777	349031	764015	621307	610377	523416	568778	391294	566975	682734	645827	578293	497352	386941	549107	578741	458829	528539
GLUTORN-PWY: L-ornithine biosynthesis I	0	182057	336251	597268	231215	120757	186352	162892	947963	242169	274439	149286	193491	259761	402781	370525	246399	982101	207306	362542	585859	258846	314505	329093	280933	136299	248971	208368	0	0	313153	168497	459752	0	44683	0	184527	549871	361911	397224	209555	0	13793	157477	16105	335001	155446	374004	133446
GLYCOGENSYNTH-PWY: glycogen biosynthesis I (from ADP-D-Glucose)	363093	217706	30732	173541	171626	94813	136256	221819	328259	161783	176498	231425	228492	156983	254351	181662	214418	207738	966085	34049	256627	2723	131987	325187	284951	236923	287033	285603	398877	20533	232539	214358	187796	266782	154398	305834	272164	140993	327554	229397	181494	322573	181652	254192	345729	267874	345756	220647	309388
GLYCOLYSIS: glycolysis I (from glucose 6-phosphate)	343812	202331	251067	319883	236739	328293	316918	319952	265098	222703	269428	305785	244069	226576	203436	206742	167295	145835	200613	224042	216939	246529	300153	255841	212111	141112	273358	272604	349413	364292	276609	336393	13012	340148	247028	375678	176131	371185	31537	23059	243173	3134	266932	279494	298189	196125	233445	197084	234406
HISDEG-PWY: L-histidine degradation I	565311	907046	26797	125737	0	880363	0	467841	0	110449	0	125099	959601	932773	176846	234701	130513	1416	13842	710022	336396	129016	168292	363553	224677	88678	486388	0	169185	126754	193074	105463	266261	30142	0	166402	544835	0	938966	186857	0	0	10106	923905	311695	184025	853129	637368	0
HISTSYN-PWY: L-histidine biosynthesis	0	385345	125276	253348	321589	188193	200217	399138	310223	39982	740184	0	472324	330536	704486	435552	409534	359113	481776	546393	398264	410216	573404	58032	543458	225078	330066	242881	0	0	223914	378885	676343	3827	500253	0	447836	320259	468772	715714	39201	350194	411162	133657	394527	751666	547369	64859	621494
HSERMETANA-PWY: L-methionine biosynthesis III	565605	528959	37184	270419	601671	316201	230863	530727	582595	46467	328539	406433	567546	482763	304038	486142	198665	102606	412232	549553	303782	373619	474812	403979	530695	48965	349137	415662	491646	192571	545179	226973	649996	437721	436531	450895	433967	220167	494142	464434	310646	0	334348	398378	407962	627777	488792	385689	319932
ILEUSYN-PWY: L-isoleucine biosynthesis I (from threonine)	134183	138768	139136	188876	187988	153673	172496	160019	16778	163347	226299	119047	158389	147265	201885	189448	160876	177293	145084	172615	140193	15273	155724	185738	152786	172569	148612	179967	108756	110205	165168	104997	233235	156399	153562	124608	161636	158588	21011	185791	178895	121234	148182	142812	167192	170453	15193	165989	175605
METHANOGENESIS-PWY: methanogenesis from H2 and CO2	102113	87128	130941	146764	105562	101634	229359	109102	102514	967986	119985	100543	102107	123861	168361	148478	13138	135828	970344	668502	104501	803432	510273	583818	961928	957238	573123	10495	239036	162715	979253	872529	109112	196231	124208	103083	128981	78318	770184	72279	843176	0	763168	124225	144125	700437	68882	467876	185699
NONMEVIPP-PWY: methylerythritol phosphate pathway I	0	319466	336477	271675	392477	197114	0	23951	416496	445118	528841	0	435729	284308	717022	305758	345772	370048	420415	655983	384194	469384	332345	572932	550124	282258	550323	372648	0	0	323929	329161	798448	0	455862	299141	452082	35979	53651	621511	317439	355167	406972	324735	408585	711924	602848	698267	602784
NONOXIPENT-PWY: pentose phosphate pathway (non-oxidative branch) I	818673	179319	127745	165006	181215	147941	142289	183189	122237	161612	138453	879618	10103	967448	14933	119393	130104	129453	112256	132013	113853	10901	96379	108419	114506	115404	147782	151488	149546	13792	170202	831387	181191	194151	118558	105803	116495	159349	104495	145943	124414	10103	11783	10576	116287	133307	100115	138157	138072
OANTIGEN-PWY: O-antigen building blocks biosynthesis (E. coli)	0	332654	192659	17585	0	0	0	0	0	0	0	0	135993	287839	0	0	0	0	115496	205467	0	161125	970224	194079	207328	179756	310578	0	0	30131	0	0	12294	0	0	0	130241	0	843436	10287	124588	0	0	0	141566	150983	947682	266859	0
ORNDEG-PWY: superpathway of ornithine degradation	574658	120338	673831	0	0	0	239844	0	0	110457	775156	904997	0	0	662811	262073	132802	204002	125543	766239	177726	164553	148759	128476	524497	0	177834	107625	329609	0	706976	543589	40641	0	0	182197	760113	1244	107774	161656	0	0	191858	279735	167408	151845	196848	204385	224183
P108-PWY: pyruvate fermentation to propanoate I	283746	751166	347342	40318	285918	31516	0	183981	349512	170806	150131	923737	643561	581894	170124	510465	671105	874202	112221	283571	630535	375174	322976	304304	409288	874121	263083	21317	708542	0	143276	380237	257965	0	794655	627687	343676	501465	30615	254994	420184	310706	382952	239332	251328	296672	420553	145055	284896
P124-PWY: Bifidobacterium shunt	0	217837	219005	0	24764	0	0	0	0	100665	0	0	158808	135188	827218	328496	43427	291326	159244	467615	411178	634463	0	200013	230688	224199	0	0	523888	0	0	0	116707	0	0	0	484432	514261	825238	708545	303834	0	382179	0	363624	843424	345424	104116	637124
P161-PWY: acetylene degradation (anaerobic)	0	0	183937	194841	177797	682096	372602	144673	120694	17137	246311	140482	174546	662371	300865	102876	469985	0	781589	421152	302976	476642	154241	293393	549463	204844	194999	0	0	0	0	127776	139753	0	176487	0	401326	0	803096	903261	573647	0	109223	0	750727	736133	569845	652791	453212
P164-PWY: purine nucleobases degradation I (anaerobic)	0	0	0	0	0	0	203495	0	0	845481	0	0	0	0	895355	268101	172027	163811	0	205775	264796	539644	0	158328	500486	0	0	0	0	0	0	0	160188	0	0	0	347373	0	106116	210517	0	122371	179549	208865	18282	113503	102654	69521	267773
P241-PWY: coenzyme B biosynthesis	0	0	0	0	0	0	0	0	0	0	0	0	734645	896615	0.64884	0	0	0	0	18615	293987	0	0	0	725918	0	0	0	0	0	0	427438	0.98027	0	0	0	267884	0	110235	335979	0	0	0	315832	0	260718	212213	581766	0
P41-PWY: pyruvate fermentation to acetate and (S)-lactate I	120201	102719	141854	129187	970544	111451	998454	145166	131163	160909	16922	698304	96856	103608	150973	169027	17004	167852	129017	171515	139005	155447	144777	198443	105194	880884	12807	165379	180021	112126	160666	907728	133349	811068	151816	109237	130526	17444	1311	138193	155591	187257	189855	122095	140309	17073	171967	144495	184598
P42-PWY: incomplete reductive TCA cycle	568888	506272	663618	599065	29034	611881	0	717763	600848	440603	187025	701967	682198	751933	230184	433088	36622	361255	541146	339796	597614	56034	195501	414442	404387	417516	622426	337785	722178	0	172081	591895	244751	0	446572	9208	433853	253008	380552	307485	681743	315085	513019	576919	738383	324435	488486	246001	24038
PANTO-PWY: phosphopantothenate biosynthesis I	0	207041	551189	133983	1912	181562	0	0	67266	12403	147599	0	226002	106763	420684	168403	204862	261795	14534	338554	180489	220715	380581	2721	150251	925591	111249	149862	0	0	896366	908402	334738	0	158008	0	167882	139099	274165	321722	199385	362783	150914	149642	204966	360947	186166	239931	249148
PANTOSYN-PWY: superpathway of coenzyme A biosynthesis I (bacteria)	0	964615	0	0	145249	0	0	0	0	114996	0	0	192176	965999	38205	0	0	118223	0	300511	192462	258435	209636	208312	132268	0	0	0	0	0	0	0	233662	0	0	0	16399	170018	242602	318618	157071	195449	129287	180528	147994	266894	206636	30821	249706
PEPTIDOGLYCANSYN-PWY: peptidoglycan biosynthesis I (meso-diaminopimelate containing)	0	684091	10269	11743	0	950245	0	0	217801	157157	0	0	301649	181937	707469	114986	26239	223526	200124	416596	220374	337943	294708	436116	28166	0	0	0	0	0	0	128287	439917	0	0	0	287814	153772	385161	432091	205032	311277	262719	11525	247852	439664	42602	467545	418929
PWY-101: photosynthesis light reactions	0	620429	0	0	0	8.14264	0	407164	0	175819	0	0	387134	0	5.94567	0	0	0	0	0	0	123261	0	0	0	0	0	0	0	0	804953	0	0	159662	0	14206	0	0	0	0	0	0	0	0	272035	287826	0	0	0
PWY-1042: glycolysis IV	225357	135534	151551	179912	147774	938641	194085	149069	200636	124421	165056	205717	111401	928842	925177	169134	179185	185078	139523	99136	156751	122723	177102	107254	11487	254646	175698	234275	18046	150396	110331	116916	75206	242382	197104	196763	11158	167012	972688	111298	18085	236718	188661	154446	107696	100711	115639	967758	127479
PWY-1269: CMP-3-deoxy-D-manno-octulosonate biosynthesis	0	339322	0	152841	188401	867788	278885	933948	0	20763	0	793625	889106	284101	687205	207527	361431	312785	657619	759627	517312	912393	24413	562888	985004	888712	141287	171095	0	0	0	152329	765248	0	0	0	716811	215382	299445	574083	147036	158687	236676	0	146729	988363	641752	92702	101073
PWY-1861: formaldehyde assimilation II (assimilatory RuMP Cycle)	988064	950335	119862	147286	162214	107767	126794	141176	802205	875669	119373	847049	978537	998225	244986	125308	969184	819212	513208	815125	881696	918277	484033	724704	111584	90968	135407	102388	153557	115827	127767	955466	471872	159426	817285	11352	114616	595485	853392	684082	113041	496369	744886	910766	107351	1008	874405	104573	538749
PWY-2942: L-lysine biosynthesis III	0	717865	424446	768079	528885	534992	475554	782486	847807	807681	88407	196184	719991	629759	154226	755229	942796	498108	727911	933276	783128	743539	969458	937788	869522	667086	540405	720102	325077	0	579601	532741	166158	378322	871704	623072	733184	988972	871231	111789	940465	881534	811442	565733	732823	101741	888774	955015	103272
PWY-3001: superpathway of L-isoleucine biosynthesis I	0	0	0	69827	0	598	37721	0	0	431804	410114	0	481531	370108	440375	33718	304333	643446	260774	440643	0	242493	415784	291099	425359	0	218062	335677	0	0	0	354639	637151	0	0	407144	195852	348414	33591	518782	386419	489884	263706	0	195479	376907	318292	391013	856523
PWY-3841: folate transformations II (plants)	168505	178117	10342	829112	432147	164622	0	15844	647719	903839	66942	250024	109455	163629	123515	92848	794718	939507	29334	826382	921023	953826	103749	112045	10878	997497	183225	47031	503095	255578	349624	185729	160247	0	0	549579	114392	919033	851713	107031	859593	496644	70435	998205	933097	962898	105459	124046	808961
PWY-4984: urea cycle	349049	170704	0	130437	0	0	0	195252	0	227062	243068	0	4134	0	208268	0	0	14727	0	686141	0	552777	162114	736132	0	104559	0	0	0	0	23179	0	240642	0	394604	0	0	0	120276	203777	0	0	0	155522	976493	128146	0	825143	132409
PWY-5030: L-histidine degradation III	222989	340512	147597	147344	0	195941	0	203093	0	997346	0	0	966352	23638	15383	929274	0	0	0	709977	103433	10185	0	109023	0	795822	0	0	0	215061	172887	205031	600334	0	0	0	257476	0	610929	170924	0	0	0	0	161314	0	898344	699328	0
PWY-5097: L-lysine biosynthesis VI	0	3835	246779	632525	321521	151106	323949	160713	309512	588417	0	133282	384171	396613	470796	58994	198802	217445	29704	609225	400176	508536	651098	656343	559205	25596	160032	215472	0	0	311182	340651	739251	351445	0	292066	443611	138846	697868	978056	347016	28762	400643	338736	428698	772261	558916	617573	500705
PWY-5100: pyruvate fermentation to acetate and lactate II	134989	102719	149262	199179	154068	173562	236598	145166	131163	160909	16922	118442	119175	140758	150973	176548	17004	167852	129017	171515	139005	155447	144777	198443	1152	880884	12807	175768	24721	230164	160666	151149	133349	811068	151816	198569	130858	17444	1311	138193	155591	187257	189855	122095	140309	17073	171967	144495	184598
PWY-5103: L-isoleucine biosynthesis III	122342	127388	126982	169674	16105	142417	161008	146827	153689	149924	206431	100865	148349	132268	183497	173565	147469	159714	122667	162312	127863	140243	143536	173123	138216	156822	132123	167265	890693	985511	14417	906399	212027	142463	141592	104652	147088	144189	182342	170535	164441	980169	1322	128279	157841	152712	139538	149583	152425
PWY-5130: 2-oxobutanoate degradation I	253535	475492	148039	0	18365	453028	0	184624	214389	341134	16287	451156	360226	529468	130803	168253	361156	49049	250018	40474	439548	374265	165368	378633	15781	217854	49673	0	308254	21468	296968	229108	1363	0	586088	273174	476849	194061	224188	186512	277959	249656	241006	545102	289801	415847	432925	252405	183945
PWY-5136: fatty acid &beta;-oxidation II (plant peroxisome)	375241	0	150242	207302	110007	224674	225519	103555	136847	0	0	927029	138517	13792	195725	973488	742508	0	631761	0	0	297749	0	0	269447	122491	216903	138015	274204	21737	157226	188643	635331	0	0	201722	0	0	0	0	0	0	920451	184912	397106	0	0	148197	0
PWY-5154: L-arginine biosynthesis III (via N-acetyl-L-citrulline)	0	244999	981592	0	265374	0	0	279536	148989	314939	0	0	183423	294725	434022	248292	386669	160349	26598	202908	76005	168102	122243	284169	291857	184853	0	188565	0	0	137336	0	131816	0	363573	0	334356	533527	113722	845408	292667	0	134522	225078	19032	27064	128345	215472	242801
PWY-5188: tetrapyrrole biosynthesis I (from glutamate)	0	0	0	0	122428	145396	0	0	935695	970755	0	0	120037	841491	110782	134171	0	0	0	88482	0	939797	0	54322	105482	0	0	0	0	0	0	179465	112434	0	0	0	130458	0	93254	911916	104454	0	777823	0	13297	956918	137972	124999	237231
PWY-5189: tetrapyrrole biosynthesis II (from glycine)	0	0	0	0	948938	123108	0	0	719251	890403	0	0	946381	630018	794836	10734	0	0	0	671813	0	531119	0	416974	729805	0	0	0	0	0	0	125794	829478	0	0	0	103352	0	819318	634973	95794	0	669244	0	108607	45413	114135	577453	192031
PWY-5198: factor 420 biosynthesis II (mycobacteria)	0	0	0	0	0	0	0	0	0	0	0	0	0	577537	0	420625	0	0	0	239649	0	264634	0	226288	508371	0	0	0	0	0	0	0	239847	0	0	0	289635	0	369559	0	0	0	0	0	41534	692723	559253	428902	0
PWY-5209: methyl-coenzyme M oxidation to CO2	745915	703662	107848	127274	126944	86829	162992	864622	759452	659065	866469	72722	858887	135844	191161	114244	919401	941126	883261	47908	710751	560875	350864	43342	68361	6471	938413	885819	161053	130969	818968	97094	280925	16406	877438	11514	957857	530285	520876	494936	706919	471866	527874	955691	980228	476645	502332	401123	286038
PWY-5484: glycolysis II (from fructose 6-phosphate)	324568	201988	245264	31628	227765	311588	318832	31519	259315	216468	263874	276366	224916	222251	183156	20411	168161	145242	205671	174566	208373	216543	300346	22665	209694	139996	267552	2667	337328	364164	279547	324778	123882	324875	239735	363352	17406	367125	283566	175468	238969	316538	264948	273112	290762	163963	214888	162408	233324
PWY-5659: GDP-mannose biosynthesis	0	0	0	0	0	0	0	0	0	0	0	0	0	0	191728	0	0	0	0	347261	0	0	102545	40657	429276	0	0	0	0	0	0	0	336146	0	0	0	0	0	18718	0	0	0	0	0	0	167383	0	37827	403846
PWY-5667: CDP-diacylglycerol biosynthesis I	0	115236	0	0	94103	0	0	0	122065	102381	264668	0	171642	466368	559597	178304	177571	149656	12396	204107	167056	195192	120845	136169	252075	809381	0	0	0	165765	0	0	354625	0	0	0	201134	0	268999	28881	139849	0	271805	800538	137161	340944	245844	468893	196529
PWY-5676: acetyl-CoA fermentation to butanoate II	0	10085	0	271969	0	258049	0	18506	0	806154	803527	0	404134	0	0	635135	0	0	19801	11975	0	4036	0	0	0	0	0	0	0	0	119724	501841	0	0	0	0	0	0	0	0	0	0	0	247824	0	346283	0	0	0
PWY-5686: UMP biosynthesis I	0	508842	548295	318628	466228	628938	38773	230741	180061	357092	28919	773967	66431	742267	685322	192892	216209	31079	137361	677397	749939	530386	574766	549887	587928	300877	672357	30309	328495	122834	12109	692596	890245	0	267806	264868	748459	16041	561008	635251	330857	300571	384817	299951	558788	641458	620745	570238	354474
PWY-5690: TCA cycle II (plants and fungi)	0	0	0	0	29085	0	0	0	186075	675081	0	0	791059	847022	813914	275898	0	0	127111	383434	158407	176076	0	147419	144574	0	0	1705	0	0	222628	169965	140944	0	0	0	175235	0	20216	182118	170997	0	0	757988	202305	30899	245686	181606	157106
PWY-5695: inosine 5-phosphate degradation	379008	0	128926	286813	0	588928	0	438109	242044	258873	0	0	17083	291625	638354	291771	43104	619925	192549	280628	446565	435511	366049	381536	548501	363785	0	0	0	0	201859	227648	642191	0	489263	198415	346534	432198	308438	380021	16437	0	0	177281	158374	334889	20817	431089	386523
PWY-5723: Rubisco shunt	0	0	0	0	0	0	0	0	0	0	0	103565	36591	8.36538	0	0	0	0	14198	0	737246	0	0	10587	294443	0	0	0	0	0	0	0	0	0	0	0	396112	0	204295	0	367602	0	0	0	296737	510044	0	0	0
PWY-5941: glycogen degradation II	133764	109854	123326	42304	681928	523484	100445	104717	510516	885555	825839	672936	858422	530533	721509	780549	485394	804481	581723	109419	871399	984071	156024	104791	805343	16754	497863	748604	167934	95207	62301	701382	68112	957339	680877	852028	660664	138345	129604	804247	399525	260404	987617	145893	121858	782151	918229	731932	872295
PWY-5973: cis-vaccenate biosynthesis	0	303659	0	238464	123566	0	0	142795	339056	244947	216475	0	284531	0	629222	762999	706824	639546	552786	64595	658442	402097	109573	58167	434529	337155	0	0	0	0	0	255392	556308	0	0	167397	630173	907832	246968	609655	550214	797583	497602	579097	315678	435911	290722	335237	812369
PWY-5989: stearate biosynthesis II (bacteria and plants)	0	0	0	0	0	0	0	0	111906	75171	0	0	139039	0	0	0	0	0	0	0	105694	0	727188	537281	675983	899673	0	0	0	0	0	0	881346	0	0	0	0	0	540352	233109	0	0	0	0	0	443778	780014	550515	806401
PWY-6121: 5-aminoimidazole ribonucleotide biosynthesis I	969285	112017	649969	105293	78252	114154	754408	11449	816635	101546	126853	942369	86929	84886	101338	834716	958939	677831	717394	973873	803961	719111	870847	876229	110111	915924	860811	630392	52061	614137	917661	918926	121876	841362	102704	116032	883912	101823	981461	988104	846178	633768	64628	777792	107952	932927	926048	100173	848344
PWY-6122: 5-aminoimidazole ribonucleotide biosynthesis II	100421	134392	957243	126915	100636	123006	149497	174766	956771	112646	133825	950815	970698	106263	117229	983593	982541	765215	793726	102648	103351	869986	101446	956908	126401	101467	108179	849065	699208	794933	130001	122301	156366	972902	112793	139109	10868	112052	122285	104155	853895	724614	773577	958749	111249	100798	103742	110167	865066
PWY-6123: inosine-5-phosphate biosynthesis I	479981	103086	652619	642968	111627	124194	175317	402426	366143	768448	277372	133624	62827	125422	506691	760712	794384	658416	610157	674508	836729	6505	462451	478372	931953	734741	109684	394838	827205	156217	705302	135909	76305	974008	432446	312115	12343	370131	644301	555235	987169	0	875512	973447	856939	579099	555601	792929	513059
PWY-6124: inosine-5-phosphate biosynthesis II	636693	927809	666342	597949	102753	137045	240184	346582	321171	694768	238881	121382	576735	13287	457733	718162	753562	675884	5481	628173	10723	640059	426164	433181	948565	675144	101799	345235	798852	147388	605459	124276	696976	908841	393523	287092	116178	328735	60189	506652	970421	185676	913053	978686	897386	542293	552485	752001	476703
PWY-6125: superpathway of guanosine nucleotides de novo biosynthesis II	0	11354	399526	0	541471	631725	330932	275167	270993	361037	0	266026	247194	319457	442458	0	0	0	24407	591831	970188	325136	0	967047	224548	0	0	0	0	0	321104	589854	379439	0	405479	186537	253	0	166673	422612	0	0	14646	435047	767406	0	263279	396829	529286
PWY-6126: superpathway of adenosine nucleotides de novo biosynthesis II	0	457045	402901	0	62119	683152	366309	286661	411976	391529	0	704701	255601	374395	49051	0	0	0	290659	597832	996755	343792	0	989321	231716	0	0	0	0	0	411968	770101	421825	664659	44197	336941	267089	0	17157	425448	0	0	154377	507623	782685	0	281457	417854	583428
PWY-6147: 6-hydroxymethyl-dihydropterin diphosphate biosynthesis I	0	0	0	0	0	0	0	0	0	0	0	0	374369	101975	602448	162503	0	0	0	983181	0	295588	0	342801	755933	0	0	0	0	0	0	0	980927	0	0	0	11971	150825	529047	363117	147303	232552	0	0	925047	268485	371051	133889	642936
PWY-6151: S-adenosyl-L-methionine salvage I	483435	277767	408563	402657	781412	750782	156803	589178	479949	631833	10463	522717	460703	319649	135194	530654	116501	103111	714106	718503	679304	685391	658947	773468	579632	223017	21152	344328	360136	754304	860889	277605	734533	387142	137147	428638	109609	216972	764272	659014	303711	812125	58569	617494	524432	787308	576291	999707	884459
PWY-6160: 3-dehydroquinate biosynthesis II (archaea)	0	869488	328312	119862	121052	144566	0	103315	151942	627852	133462	0	158115	207369	253237	223642	0	0	0	986622	629106	142795	0	772593	152892	0	675195	0	0	0	252234	223651	87994	0	0	0	26141	0	112532	672678	130678	0	412315	0	172445	106023	899908	116929	466827
PWY-6163: chorismate biosynthesis from 3-dehydroquinate	0	130086	143604	0	0	725541	0	1142	21686	303396	157787	0	32088	210202	541423	174914	115196	0	111904	439515	268448	363462	181745	344574	409285	164993	158491	121009	0	0	109922	998449	561811	0	207005	0	271513	255997	38025	511258	1606	0	35372	0	224855	498822	482441	50278	372518
PWY-6165: chorismate biosynthesis II (archaea)	0	0	156556	0	0	825154	0	0	0	11993	145411	0	213981	188485	624229	123501	0	0	0	185271	112233	205655	0	149315	237253	0	0	0	0	0	0	0	185727	0	0	0	256087	0	184334	145171	138715	0	86643	0	190861	199429	170667	221052	102937
PWY-6174: mevalonate pathway II (haloarchaea)	0	0	0	0	0	0	0	0	0	0	0	0	85233	838421	0	0	0	0	0	35724	0	351657	0	24723	812346	0	0	0	0	0	0	0	0	0	0	0	380046	0	231367	250694	0	0	0	0	0	707287	486995	295288	0
PWY-6270: isoprene biosynthesis I	0	0	0	0	226585	168193	0	0	0	222455	310963	0	242136	206792	694185	0	0	0	0	114046	0	215533	0	100014	246497	0	289677	288389	0	0	0	233517	1532	0	0	0	113614	0	665362	101055	0	0	0	0	215225	314465	18822	861098	0
PWY-6277: superpathway of 5-aminoimidazole ribonucleotide biosynthesis	100421	134392	957243	126915	100636	123006	149497	174766	956771	112646	133825	950815	970698	106263	117229	983593	982541	765215	793726	102648	103351	869986	101446	956908	126401	101467	108179	849065	699208	794933	130001	122301	156366	972902	112793	139109	10868	112052	122285	104155	853895	724614	773577	958749	111249	100798	103742	110167	865066
PWY-6282: palmitoleate biosynthesis I (from (5Z)-dodec-5-enoate)	0	0	0	0	0	0	0	134985	129055	198359	0	0	160075	0	0	186777	162048	190164	0	0	184636	0	156307	599959	165907	242334	0	0	0	0	0	125467	116498	0	0	0	599856	223248	628825	620143	0	0	0	131364	770303	572338	823314	681597	89208
PWY-6292: superpathway of L-cysteine biosynthesis (mammalian)	116898	108247	214779	976395	15554	118564	169947	894774	111018	717125	117325	155109	216856	146315	821745	442042	519119	600813	639629	207537	242343	173254	287784	125821	117509	724566	129867	101581	278887	214857	60339	593307	440569	148493	157709	968007	205368	499247	112582	952668	756455	551952	578942	56315	184983	20063	332381	256507	312089
PWY-6305: superpathway of putrescine biosynthesis	295353	869163	0	771505	0	0	0	0	0	904498	708964	0	0	0	789428	752862	0	102065	0	448824	0	408455	116917	50637	174324	0	0	0	0	0	695436	424079	421092	0	0	0	0	0	712207	12852	0	0	0	114381	623992	855174	154614	183402	225541
PWY-6317: D-galactose degradation I (Leloir pathway)	763405	414555	606521	685698	171781	906917	558928	0	130644	493825	188877	117166	479058	199814	46637	995114	130026	130847	326349	347974	275115	137852	110839	50208	439402	944031	359352	295096	0	0	14763	532796	263308	626049	12021	53159	120132	608152	256331	443095	263171	160903	826126	419334	415374	463243	238788	187844	802025
PWY-6353: purine nucleotides degradation II (aerobic)	0	0	0	0	0	0	0	0	0	553802	0	0	0	0	125875	0	218334	207877	0	0	0	409384	0	168407	799404	0	0	0	0	0	0	0	0	0	0	0	0	0	0	0	0	0	0	0	8371	863972	30348	951633	629943
PWY-6385: peptidoglycan biosynthesis III (mycobacteria)	0	655698	0	117833	0	913445	0	0	134969	167652	128591	0	256116	115178	654882	0	11549	150656	105048	376316	128705	283367	198857	316578	24418	0	0	0	0	0	0	0	420287	0	0	0	258777	0	334079	387607	184529	296606	201261	0	163155	382588	324845	406744	334027
PWY-6386: UDP-N-acetylmuramoyl-pentapeptide biosynthesis II (lysine-containing)	0	654733	0	0	0	953772	0	0	133433	175721	0	0	237917	602852	471949	0	0	0	100478	353316	642896	271528	179827	301768	22775	0	0	0	0	0	0	0	381682	0	0	0	240414	0	320436	364917	120111	0	0	0	147658	336496	299081	374762	17389
PWY-6387: UDP-N-acetylmuramoyl-pentapeptide biosynthesis I (meso-diaminopimelate containing)	0	66638	981904	119523	110155	101848	0	102958	227529	173603	114493	0	286318	177283	681327	971448	248814	211174	178755	404295	206208	325238	267775	419715	285832	0	0	0	0	0	0	119708	434007	0	0	0	279765	134183	363237	409714	191518	287096	261896	110387	231006	422804	408394	443097	389723
PWY-6507: 4-deoxy-L-threo-hex-4-enopyranuronate degradation	0	0	150195	0	147487	57561	252324	157116	0	667957	0	131613	103739	730944	136145	15889	243166	0	245467	16534	627771	16453	546834	103795	833667	0	0	163932	18112	0	111566	162402	154847	0	0	0	737259	988415	111191	151829	426369	0	739823	636886	0	170434	124286	249756	197982
PWY-6527: stachyose degradation	394182	346749	417968	53714	177122	11204	472566	0	14336	41258	193603	0	399779	19096	326717	441346	459139	507753	177369	285953	863863	155061	278184	305656	345584	546004	0	296587	0	0	163902	331326	263101	0	543104	446881	13943	281929	197033	417032	227867	379757	315773	110022	36329	3223	240502	208917	215884
PWY-6545: pyrimidine deoxyribonucleotides de novo biosynthesis III	0	209042	0	0	274162	300986	0	0	154283	183235	0	246132	122587	145973	59871	0	0	0	150464	330006	550734	116505	0	238347	646279	0	0	0	0	0	153745	315192	124838	0	221358	19443	65404	0	543434	302837	0	0	0	270141	510679	0	0	630042	885472
PWY-6588: pyruvate fermentation to acetone	0	0	170901	0	802083	108386	0	0	0	81737	0	128243	325045	181806	0	0	0	0	0	396296	0	187296	607986	637886	938257	0	0	149221	0	0	133786	203102	791774	0	0	0	112349	0	502166	418313	141642	0	0	0	514326	478144	1376	305055	0
PWY-6590: superpathway of Clostridium acetobutylicum acidogenic fermentation	0	0	14748	0	147814	170567	0	0	799005	0	0	0	216128	352574	127879	410276	192618	197758	15051	221937	262235	384533	0	954805	133277	151941	0	0	0	0	0	0	104134	0	0	0	319763	0	264339	322652	231442	0	296724	337797	30048	229959	10065	462331	738781
PWY-6606: guanosine nucleotides degradation II	0	0	0	0	0	0	0	0	0	303607	0	0	0	0	635828	0	124464	120386	0	0	0	214913	0	958834	379139	0	0	0	0	0	0	0	279106	0	0	0	0	0	175495	0	0	0	0	0	570954	477901	168334	482303	252878
PWY-6608: guanosine nucleotides degradation III	0	0	0	0	0	0	0	134752	159791	735486	0	0	270486	0	105984	186669	242602	221637	944372	199447	210512	512128	0	135335	786727	0	0	0	0	0	0	0	150577	0	0	0	237313	0	926739	206867	0	0	0	127217	112636	996962	835881	808571	259797
PWY-6609: adenine and adenosine salvage III	190794	137994	149534	868277	113252	136202	132725	387934	111672	879451	111009	455118	121101	982753	149618	896033	134819	142196	120514	139072	167239	161336	130154	162316	142266	633794	137216	489515	107287	146374	936593	139154	149937	107221	234247	930181	132609	951876	11939	132896	103731	186272	206444	125407	115615	14086	160217	160801	172814
PWY-6628: superpathway of L-phenylalanine biosynthesis	0	0	0	0	0	0	0	0	0	158114	131398	0	124291	147784	11524	0	0	0	0	166425	789882	753697	118819	59604	179509	0	0	0	0	0	0	0	2035	0	0	0	893322	0	656023	260255	604581	0	0	0	85114	203114	918608	219871	0
PWY-6629: superpathway of L-tryptophan biosynthesis	0	0	0	0	0	0	0	0	0	0	0	0	0	0	218881	0	0	0	0	244498	0	0	117985	126867	103615	0	0	0	0	0	0	0	315325	0	0	0	0	0	268947	299698	0	0	0	0	0	231988	975103	272368	0
PWY-6630: superpathway of L-tyrosine biosynthesis	0	0	965327	0	0	0	0	0	0	127854	0	0	121591	16132	119473	0	0	0	0	162146	816564	746552	140756	598408	201413	0	0	0	0	0	0	0	210632	0	0	0	956439	0	681724	230398	857273	0	0	0	114629	205512	914809	217264	0
PWY-6700: queuosine biosynthesis I (de novo)	492974	5678	62568	197579	370489	650061	304392	669401	549203	61872	211727	31471	736743	613709	733054	387738	624304	51352	114318	627268	715419	673838	643246	50129	768933	463486	250367	350589	542294	614545	471656	731025	691109	0	99631	215669	708629	501682	486926	618056	389817	375452	450678	655663	465687	69322	669678	547479	815894
PWY-6703: preQ0 biosynthesis	0	208013	282971	0	262215	388209	0	196829	561522	274237	157454	624108	206422	249763	159913	203002	831826	0	17813	228127	333117	360093	30652	233937	283768	0	163961	0	142186	17049	204271	265185	246108	0	238177	748257	199081	114662	199656	197201	209933	256815	413366	191068	137362	251991	286991	195584	303764
PWY-6823: molybdopterin biosynthesis	0	0	0	0	221985	0	0	0	0	0	0	0	723849	672483	0	0	0	0	0	190521	0	225997	0	413913	368601	0	0	0	0	0	0	0	216297	0	0	0	0	0	0	181621	0	0	0	0	362972	194762	234782	248788	0
PWY-6876: isopropanol biosynthesis (engineered)	151685	654565	164311	112177	122078	185759	186144	115396	937048	907137	89621	108937	615903	199192	224442	101149	483965	607378	423866	508089	712851	803692	5275	303844	458305	761497	853703	177372	245453	215159	525286	139767	158551	568546	338559	192758	130787	621144	352294	421374	786206	2579	910106	888439	102772	416372	651075	669357	271527
PWY-6897: thiamine diphosphate salvage II	0	0	0	0	0	0	0	0	0	0	0	0	562249	499714	300072	0	0	0	0	179504	0	0	698159	430189	0	0	0	0	0	0	0	453258	48592	0	0	0	0	0	106047	446003	0	0	0	0	574278	0	0	299824	0
PWY-6936: seleno-amino acid biosynthesis (plants)	154824	0	184803	0	483502	147561	0	145295	203944	120199	0	309416	0	155593	842645	22125	0	0	0	328195	220651	227216	166578	31205	212324	0	825795	255027	0	173143	304781	191017	855084	0	0	222805	232863	129028	227945	340767	11926	0	316489	156504	147718	308049	183915	23442	793106
PWY-6953: dTDP-3-acetamido-&alpha;-D-fucose biosynthesis	0	0	0	0	0	0	0	0	0	0	0	0	0	351681	857151	0	0	0	130511	0	0	0	0	935188	429901	0	0	246614	0	0	0	0	0	0	0	0	0	0	115626	0	0	0	0	0	0	779805	0	0	134779
PWY-6969: TCA cycle V (2-oxoglutarate synthase)	0	377225	386838	204054	405478	294205	185034	362169	550497	254953	148941	0	156781	366346	307814	613468	292491	392759	420173	558803	686405	519265	21713	433516	450605	100315	708988	45871	613237	0	515714	378242	361301	0	332301	0	798144	217744	512198	323134	693448	0	544324	536984	698746	392498	543084	230849	310298
PWY-7013: (S)-propane-1,2-diol degradation	786269	368575	53836	562476	609797	489549	64886	644803	68333	35395	386822	606331	534887	313118	122603	250986	20203	312792	15104	289146	204595	252825	147269	298247	325193	416562	835036	100828	103748	739472	333092	466591	212424	949184	345996	67839	226045	0	215303	240958	240704	398866	201692	342202	360846	197045	320735	299824	28886
PWY-7111: pyruvate fermentation to isobutanol (engineered)	749823	526127	471424	823344	104095	716169	930036	766117	717222	463946	61839	560806	738522	416324	138336	356812	285276	388213	285751	416581	202566	433603	240787	480967	463892	75948	9465	110124	698304	64329	489444	583331	435506	978641	739102	580845	259372	0	408479	40407	36476	467417	198798	39786	458236	338931	534385	527919	542297
PWY-7115: C4 photosynthetic carbon assimilation cycle, NAD-ME type	0	147646	0	0	0	0	0	0	0	15448	0	0	155712	524905	212196	0	0	0	0	568298	0	0	0	376501	577557	0	0	0	0	0	0	951481	964978	0	0	0	0	0	433041	422735	0	0	732067	0	0	605889	0	398214	0
PWY-7184: pyrimidine deoxyribonucleotides de novo biosynthesis I	0	208014	0	0	228331	316207	0	0	148775	18059	0	275166	124618	146322	603855	0	0	0	150498	332017	556678	119325	0	241025	66104	0	0	0	0	0	158191	326652	125143	0	0	18921	651756	0	567534	304859	0	0	0	275531	518442	0	0	640942	885243
PWY-7185: UTP and CTP dephosphorylation I	275416	0	0	207638	0	24705	0	175617	795574	128734	0	0	966512	112434	446388	0	989979	591171	123258	242589	112303	106791	0	219685	544967	119334	0	0	0	0	186683	216768	10029	0	165447	183244	0	0	482671	200697	0	0	0	119224	777984	367178	0	0	65129
PWY-7197: pyrimidine deoxyribonucleotide phosphorylation	0	177806	150544	0	215325	347976	0	0	289818	327388	351726	248914	220407	362303	178749	110299	0	419672	140696	168653	566647	16512	96331	470372	346871	349797	151754	0	0	0	113991	261947	518391	0	237608	184819	226636	0	240995	241098	11171	29264	0	303736	729543	168253	24571	279549	186678
PWY-7198: pyrimidine deoxyribonucleotides de novo biosynthesis IV	0	19444	104006	0	202574	291574	0	0	14933	168262	0	247003	131293	132693	491377	0	0	672167	145314	480571	550428	106065	0	435127	850107	0	0	0	0	0	192174	296813	10925	0	0	184212	0	0	552766	317284	0	0	0	263714	756595	380151	114986	118532	727341
PWY-7199: pyrimidine deoxyribonucleosides salvage	251528	645264	549698	579061	425059	625052	0	740435	303533	599573	676634	80827	520373	387149	493475	392753	684962	58832	586458	490575	463181	592095	329309	454065	402802	270147	447704	337934	315524	107887	86812	672724	726392	0	0	373995	6967	356184	431874	498675	3603	574406	468855	229241	471777	428521	379249	617894	376725
PWY-7208: superpathway of pyrimidine nucleobases salvage	0	922812	717222	540211	757656	601571	562262	665714	0	516079	272875	107876	861469	125345	536323	761894	382565	293557	109434	678866	569985	635709	669662	856325	796121	120401	750058	312872	0	116267	922247	7891	963407	0	229192	606448	898324	193989	8728	119287	723497	132631	613304	174075	715174	954469	614047	826301	560062
PWY-7210: pyrimidine deoxyribonucleotides biosynthesis from CTP	0	20745	0	0	281812	304677	0	0	15605	185122	0	250594	125786	150667	629792	0	0	0	14876	27139	557271	116815	0	241393	713053	0	0	0	0	0	161802	3259	133812	0	207854	205477	0	0	606908	214112	0	0	0	26993	595715	0	0	0	915729
PWY-7211: superpathway of pyrimidine deoxyribonucleotides de novo biosynthesis	0	0	0	0	237564	0	0	0	0	223877	0	0	188468	193369	626042	0	0	0	0	595891	0	158257	0	400901	995326	0	0	0	0	0	213034	0	102508	0	0	0	111003	0	87095	560507	0	0	0	203742	831578	0	0	101188	0
PWY-7220: adenosine deoxyribonucleotides de novo biosynthesis II	0	206639	196088	0	308792	337331	176475	138351	196266	182362	0	343936	116073	171688	229845	0	0	0	129092	259077	434981	159663	0	432757	103613	0	0	0	0	0	185588	37879	192796	347729	206695	156863	120233	0	765796	183813	0	0	680812	245405	341241	0	128371	19514	278045
PWY-7221: guanosine ribonucleotides de novo biosynthesis	438681	40455	453701	454851	472871	524761	358187	300115	307317	364645	337763	402221	363341	435342	255687	364303	328718	386603	636647	298863	41295	29081	342515	325785	371917	298964	448412	379717	347612	398377	553559	573465	304029	440218	361542	406523	439403	37677	271572	242157	347976	316554	376532	361727	354922	320816	338142	289207	318926
PWY-7222: guanosine deoxyribonucleotides de novo biosynthesis II	0	206639	196088	0	308792	337331	176475	138351	196266	182362	0	343936	116073	171688	229845	0	0	0	129092	259077	434981	159663	0	432757	103613	0	0	0	0	0	185588	37879	192796	347729	206695	156863	120233	0	765796	183813	0	0	680812	245405	341241	0	128371	19514	278045
PWY-7228: superpathway of guanosine nucleotides de novo biosynthesis I	310138	39652	154314	372896	102162	153863	789956	889316	37194	115867	785328	644994	139593	722985	129136	12121	79066	676779	571238	144527	104244	128905	778671	110955	158508	423307	748181	0	993627	0	553053	804899	120364	649761	125435	304165	123311	223392	124674	153193	10093	925217	882777	855764	101968	146046	104986	161147	145077
PWY-7229: superpathway of adenosine nucleotides de novo biosynthesis I	0	744121	616504	0	935351	103305	565393	441773	641437	620947	0	107557	413464	601308	768815	0	0	0	481005	101299	16779	545517	0	165995	380461	0	0	0	0	0	673094	116774	675797	964656	698921	534925	436384	0	282105	722654	0	0	25726	780702	131864	0	454147	658188	904367
PWY-7234: inosine-5-phosphate biosynthesis III	509577	109339	738682	740531	118684	125689	687843	42817	391558	746924	290003	133911	660379	128766	341824	849568	787743	702879	60406	639091	789632	641753	428165	43235	882108	800596	120006	433451	862079	157276	72627	143365	528615	105214	483321	372061	123327	344939	592681	511737	101505	0	848595	946651	839144	549303	559247	770905	445411
PWY-7237: myo-, chiro- and scyllo-inositol degradation	425123	42653	722677	379	364597	1983	783482	356638	394943	330718	770976	195404	394856	432805	122144	551317	110063	109939	719863	577887	105178	801924	546817	141674	363101	383093	567422	68467	925381	366476	528052	230119	321883	851743	930315	530215	101902	712542	342253	281444	480186	195187	886496	458105	478475	101062	138392	804838	994169
PWY-7238: sucrose biosynthesis II	164368	139099	176501	355359	637048	449165	139518	916072	110486	979004	123612	540781	797169	515266	812616	70027	38435	71814	51282	154832	100504	109712	208639	136991	100013	22859	56748	637499	251998	925485	852584	764686	776246	113417	576874	172844	771057	16227	275621	125404	331108	186568	11806	168209	179969	779134	101396	114883	103594
PWY-7242: D-fructuronate degradation	0	0	153821	0	152428	581995	263642	159917	0	671667	0	143172	104812	739017	136496	160697	246087	0	248856	167142	629991	166941	547241	103764	840746	0	0	169355	183184	0	112579	167403	158988	0	0	0	745893	997894	111825	153354	428734	0	744094	648189	0	17262	123887	249797	19589
PWY-724: superpathway of L-lysine, L-threonine and L-methionine biosynthesis II	0	242782	145467	464547	216869	179872	20776	0	236438	381525	0	0	329925	312708	29965	358152	178816	234914	203197	476191	289451	284788	40459	444324	402128	0	116732	198162	0	0	165831	295978	544538	0	0	228403	255623	134575	486504	587626	265415	260244	18266	136485	375518	532836	385629	505343	375365
PWY-7315: dTDP-N-acetylthomosamine biosynthesis	0	0	0	0	0	0	0	0	0	0	0	0	0	0	0	571846	0	0	0	693494	0	660928	0	266558	449851	0	0	0	0	0	727189	0	0	0	0	0	0	0	162249	15111	0	0	0	0	0	164348	0	30276	0
PWY-7328: superpathway of UDP-glucose-derived O-antigen building blocks biosynthesis	0	199133	0	0	0	0	0	0	0	0	0	0	181007	120309	14443	198755	112428	0	0	220366	201136	12603	192599	142115	146322	162399	0	0	0	316207	0	0	147066	0	0	0	236006	0	142728	120145	14934	0	204428	0	149549	110948	115232	137169	128581
PWY-7357: thiamine phosphate formation from pyrithiamine and oxythiamine (yeast)	0	0	0	0	0	0	0	0	0	0	0	0	38116	333737	191925	0	0	0	0	136563	0	0	47594	332692	0	0	0	0	0	0	0	322346	322875	0	0	0	0	0	789698	358209	0	0	0	0	39114	0	0	203277	0
PWY-7383: anaerobic energy metabolism (invertebrates, cytosol)	0	167737	320941	183446	162143	162975	0	0	333998	352438	438282	143086	302008	341454	675995	0	220483	14386	242332	42817	364117	455485	213319	45149	528268	308667	172778	0	0	0	245401	853703	586175	384938	345894	208161	3016	427453	39757	55197	365825	459346	10841	23659	825811	485856	398059	541049	545143
PWY-7400: L-arginine biosynthesis IV (archaebacteria)	0	0	0	0	0	0	0	0	33228	213536	0	0	205851	352095	932813	0	0	30884	0	124362	223317	0	0	146152	194102	0	0	486809	0	0	39862	0	252459	0	0	0	214526	0	934582	0	267017	0	0	0	172475	154323	182517	183003	0
PWY-7456: &beta;-(1,4)-mannan degradation	0	0	0	0	0	0	0	0	0	501582	0	0	0	0	0	0	0	0	0	186145	834762	53684	0	104141	297713	0	0	0	0	0	0	0	812628	0	0	0	666824	0	25255	521945	865362	0	0	0	778619	150711	620147	117904	431909
PWY-7560: methylerythritol phosphate pathway II	0	0	297217	0	319285	162522	0	0	0	202813	283853	0	239893	206818	615624	0	0	0	0	102315	0	203719	0	903809	232472	0	272963	271662	0	0	280616	224441	138036	0	0	0	1055	0	594625	905721	0	0	0	0	202087	298537	174966	124018	0
PWY-7663: gondoate biosynthesis (anaerobic)	0	248627	0	19325	100054	177031	0	209345	277083	229409	174658	0	233111	13999	515154	641708	584163	525459	454993	5367	543466	32951	913413	478826	356367	276051	317807	128599	0	0	0	20866	455732	0	0	135598	12007	758803	201764	506585	455697	653551	408562	483589	260216	3562	23711	273481	665325
PWY-7664: oleate biosynthesis IV (anaerobic)	0	0	0	0	0	0	0	131206	142842	211203	0	0	17432	0	0	207918	18442	213055	0	0	207577	0	177489	691097	183895	242735	0	0	0	0	0	137915	131472	0	0	0	673205	249405	812139	766035	0	0	0	148649	868403	658622	936263	77869	124456
PWY-7688: dTDP-&alpha;-D-ravidosamine and dTDP-4-acetyl-&alpha;-D-ravidosamine biosynthesis	328986	603278	174833	406638	162042	321761	221358	0	0	109159	0	154555	148608	785252	30604	118415	282955	118296	170436	100807	446598	883052	39955	368996	730703	154601	959634	311264	323872	0	145623	186865	513022	69074	281502	281738	309732	209505	433063	0	241215	473471	396942	185951	460559	178537	553541	0	256248
PWY-7790: UMP biosynthesis II	0	508842	548295	318628	235593	628938	0	230741	0	357092	28919	773967	66431	742267	685322	0	0	206422	137361	677397	749939	530386	574766	549887	587928	300877	672357	30309	227116	122834	12109	692596	890245	0	0	264868	748459	16041	561008	635251	330857	300571	384817	239302	558788	641458	620745	570238	354474
PWY-7791: UMP biosynthesis III	0	508842	548295	318628	235593	628938	0	230741	0	357092	28919	773967	66431	742267	685322	0	0	206422	137361	677397	749939	530386	574766	549887	587928	300877	672357	30309	227116	122834	12109	692596	890245	0	0	264868	748459	16041	561008	635251	330857	300571	384817	239302	558788	641458	620745	570238	354474
PWY-7851: coenzyme A biosynthesis II (eukaryotic)	0	0	0	0	0	0	0	0	0	445937	0	0	15568	575559	296954	0	0	685599	0	257083	16136	146486	126956	139198	907183	0	0	0	0	0	0	0	147081	0	0	0	971931	0	178608	277919	0	128708	0	164428	99708	225974	193985	337793	0
PWY-7953: UDP-N-acetylmuramoyl-pentapeptide biosynthesis III (meso-diaminopimelate containing)	0	0	0	0	11215	992594	0	975813	121593	145335	0	0	236738	487167	447507	0	0	0	938244	388873	531251	271083	178914	297944	273565	0	0	0	0	0	0	0	398592	0	0	0	250505	0	310825	385407	12094	0	0	0	146774	340673	296737	394111	155424
PWY-7977: L-methionine biosynthesis IV	146115	839405	812428	301405	849256	779811	225797	745147	660858	70817	294987	307399	100493	720269	267324	599254	178118	779015	125971	33339	0	406215	0	245827	64908	809529	640657	789133	365514	41838	792544	236266	699437	364142	0	707141	613285	189994	198136	399558	217276	0	0	547088	520957	497054	542461	355803	321646
PWY-8125: mevalonate pathway IV (archaea)	0	0	0	0	0	0	0	0	0	0	0	0	85233	838421	0	0	0	0	0	35724	0	351657	0	24723	812346	0	0	0	0	0	0	0	0	0	0	0	380046	0	231367	250694	0	0	0	0	0	707287	486995	295288	0
PWY-8178: pentose phosphate pathway (non-oxidative branch) II	146158	306625	18661	276713	268204	246454	266161	288068	247001	282129	31917	143456	166777	158585	226048	195171	220774	223173	221859	222979	192233	180704	201514	168171	180898	231266	254057	276573	256481	229584	292465	129747	288324	285406	232753	199092	186857	28315	182785	241255	21529	172067	1813	18547	185668	197304	161017	19946	239451
PWY-8187: L-arginine degradation XIII (reductive Stickland reaction)	424871	33202	449724	319621	161816	705587	187498	405243	117069	162753	0	300277	55122	560477	20404	0	200067	183212	91922	163718	334202	319575	41923	191067	473391	386405	446574	0	370299	496659	165376	530977	263391	0	0	376831	173634	479248	203799	148677	107786	820369	709019	210336	279783	807835	303117	169185	32116
PWY-841: superpathway of purine nucleotides de novo biosynthesis I	0	470654	498997	0	61407	845787	408668	422666	432652	559875	0	497227	420892	50536	592544	0	0	0	387974	150668	228511	465181	0	176797	397126	0	0	0	0	0	495518	716111	576815	733313	53755	250477	452104	0	298265	111764	0	0	280046	614978	185361	0	433164	570171	611907
PWY-922: mevalonate pathway I (eukaryotes and bacteria)	0	0	0	0	0	0	0	0	0	0	0	0	659131	758865	0	0	0	0	0	359491	0	435429	0	0	64501	0	0	0	0	0	0	0	250016	0	0	0	396528	0	187249	283858	0	0	0	0	45932	711954	0	220455	0
PWY-I9: L-cysteine biosynthesis VI (from L-methionine)	0	0	0	0	0	0	0	0	0	144121	0	0	0	943258	191361	0	0	0	0	118748	0	0	0	0	472084	0	0	0	0	0	0	0	213738	0	0	0	0	0	422703	82695	0	0	0	0	467155	496952	101355	554653	471387
PWY0-1061: superpathway of L-alanine biosynthesis	0	10765	0	0	0	0	0	0	0	145502	0	0	13059	461071	199469	0	0	889484	940212	500615	0	0	0	346601	513651	0	0	0	0	0	0	0	11394	0	0	100327	0	118859	398777	407134	0	0	584188	0	0	538778	0	361936	0
PWY0-1296: purine ribonucleosides degradation	173774	200644	183649	69718	150499	100923	218492	186338	12642	919482	198428	10929	557337	816138	972643	595091	839829	103835	120962	539664	717922	516401	670972	61946	514836	832741	188987	164112	111546	183905	132293	133068	279882	168443	903675	203076	841063	134787	618003	26493	942118	217666	756114	159293	688556	190994	598373	548265	109836
PWY0-1297: superpathway of purine deoxyribonucleosides degradation	0	0	325589	282573	273845	104384	572833	234706	190942	281664	433158	230046	260324	109206	584753	173321	815826	0	14756	660449	525366	744127	30361	163426	854387	302859	295403	0	0	0	0	208296	287244	0	27906	0	695142	0	135136	132252	975119	0	19156	0	121357	104531	879451	101145	716453
PWY0-1298: superpathway of pyrimidine deoxyribonucleosides degradation	0	0	0	0	0	0	0	200875	0	0	0	156615	124304	257443	564928	0	819061	0	119554	940132	505265	937551	140413	142074	397521	0	0	0	0	342956	0	127033	102376	0	213092	0	23281	0	701617	43688	241671	0	102473	243315	12109	772596	528111	526498	209818
PWY0-1319: CDP-diacylglycerol biosynthesis II	0	115236	0	0	94103	0	0	0	122065	102381	264668	0	171642	466368	559597	178304	177571	149656	12396	204107	167056	195192	120845	136169	252075	809381	0	0	0	165765	0	0	354625	0	0	0	201134	0	268999	28881	139849	0	271805	800538	137161	340944	245844	468893	196529
PWY0-1477: ethanolamine utilization	0	0	183937	194841	177797	682096	372602	144673	149456	17137	246311	140482	394868	223017	300865	102876	469985	0	781589	421152	302976	135366	154241	293393	13804	204844	194999	0	0	0	0	127776	572682	0	176487	0	226491	0	803096	903261	573647	0	109223	0	243427	736133	569845	966006	453212
PWY0-1586: peptidoglycan maturation (meso-diaminopimelate containing)	0	729808	0	0	0	804115	0	0	0	793059	262859	0	0	549262	205929	0	427636	663988	0	178191	709701	416781	0	19102	895043	0	0	0	0	0	627742	0	842189	0	0	0	39297	0	840042	145737	17671	0	0	0	0	142953	958621	288024	799872
PWY0-162: superpathway of pyrimidine ribonucleotides de novo biosynthesis	0	154419	333951	0	283933	339059	223241	255302	0	334773	0	333362	414241	309676	805043	230575	206661	271735	0	299717	339397	237252	0	129543	221356	157048	531901	0	0	776099	329158	152588	125504	0	0	0	38973	157322	190654	35572	31878	0	210819	203823	215082	353517	24552	275466	844822
PWY0-862: (5Z)-dodecenoate biosynthesis I	0	0	0	0	0	0	0	112337	131175	209048	0	0	166815	0	276676	186557	170041	194395	0	211792	188504	0	156403	605598	170259	225695	0	0	0	0	0	129716	117403	0	0	0	626203	223989	132074	877526	189699	330617	0	132924	780374	580388	851471	696996	319168
PWY66-398: TCA cycle III (animals)	0	0	0	0	29085	0	0	0	186075	675081	0	0	791059	847022	813914	275898	0	0	127111	383434	158407	176076	0	147419	144574	0	0	1705	0	0	222628	169965	140944	0	0	0	175235	0	20216	182118	170997	0	0	757988	202305	30899	245686	181606	157106
PWY66-399: gluconeogenesis III	130642	500242	184901	0	0	173494	0	0	184823	130664	0	759974	136259	179437	574167	401021	11435	483606	596341	868014	977756	160741	0	141934	129994	49054	116577	103065	0	0	341574	148223	742086	0	212874	0	108994	663828	126457	731107	228393	152509	527734	137032	226226	100319	13768	76858	49216
PWY66-409: superpathway of purine nucleotide salvage	0	0	0	0	431408	0	0	0	0	0	0	0	270557	655647	0	0	0	0	0	115599	155594	0	0	210913	0	0	0	0	0	0	0	373881	798735	0	0	0	272048	0	224432	0	0	0	221459	0	674327	0	263926	112212	0
PWY66-429: fatty acid biosynthesis initiation (mitochondria)	55988	374917	673211	788093	668043	52772	658976	364258	876405	393006	797361	260711	474184	638454	453038	91484	686311	401507	833429	101135	900786	792107	141941	112064	715173	500751	166366	417415	523125	732739	530412	643202	747331	0	198698	567661	796188	256517	867571	113896	798518	692424	508322	678168	861702	917323	455193	687412	875159
PYRIDNUCSYN-PWY: NAD de novo biosynthesis I (from aspartate)	312928	509782	289876	176217	474717	421214	190796	191426	137483	324959	338188	0	367438	320769	47866	161084	278377	260278	461844	431075	416902	376297	23112	475398	372511	0	320961	128341	339701	288077	206158	438237	5343	0	274053	268755	486135	148234	433159	407925	363146	0	324159	363779	428016	451869	418952	513955	386393
RHAMCAT-PWY: L-rhamnose degradation I	211403	118909	238374	449829	200567	287583	966862	187217	168291	143023	163923	0	176394	17648	329059	662912	652266	444792	576738	451456	460356	32426	862064	382881	332679	266638	246837	294567	0	0	140471	167349	345283	0	163722	0	280786	630859	268608	135452	378075	276202	409306	368707	255605	388243	310045	187004	489398
RIBOSYN2-PWY: flavin biosynthesis I (bacteria and plants)	0	0	0	0	0	0	0	0	0	0	0	0	0	0	186708	0	0	0	0	146025	0	713964	107062	0	146044	0	0	0	0	0	0	0	17929	0	0	0	0	0	786036	132968	0	0	0	0	0	119269	291333	200501	0
SALVADEHYPOX-PWY: adenosine nucleotides degradation II	0	0	0	0	0	0	0	148081	149982	313628	0	0	231574	0	908889	0	242706	240491	954745	0	0	224854	0	118177	672423	0	0	0	0	0	0	0	0	0	0	0	0	0	0	0	0	0	0	0	692996	511197	15447	695952	247032
SER-GLYSYN-PWY: superpathway of L-serine and glycine biosynthesis I	182244	107163	887877	973713	10533	102826	894809	107823	158171	927194	111435	126446	163214	17108	287966	178761	163997	173808	142903	11452	151088	124135	176297	162572	115649	113303	103178	111175	123788	118989	105056	123969	104602	196628	165049	146945	130103	13491	959597	114081	162096	211308	117656	146419	10606	146124	17461	124983	180392
THRESYN-PWY: superpathway of L-threonine biosynthesis	0	454312	331883	493736	381855	490427	39017	389488	345988	531213	26663	0	498999	488797	563325	602201	574493	71551	242508	451688	335224	396712	384998	384233	435658	384309	162963	236752	0	0	202151	431716	517251	0	374212	401605	313199	233447	360309	447505	506955	375732	2655	119173	398218	474245	358541	448282	387413
TRNA-CHARGING-PWY: tRNA charging	131295	17092	118129	989362	104151	142747	513698	152936	108069	13175	114656	138474	13207	17195	148966	126283	129822	132852	191515	133604	132795	131652	142267	155395	142118	952237	147024	912414	8271	159758	190743	168952	180206	854896	160983	108474	136594	133052	126859	143721	119581	11229	122192	110272	125592	150192	147709	143717	145502
TRPSYN-PWY: L-tryptophan biosynthesis	0	0	0	0	0	0	0	0	0	0	0	0	0	0	148888	0	0	0	0	163716	0	0	816985	701734	535794	0	0	0	0	0	0	0	213641	0	0	0	0	0	228543	203552	0	0	0	0	0	14457	505331	175579	0
UDPNACETYLGALSYN-PWY: UDP-N-acetyl-D-glucosamine biosynthesis II	0	233331	156322	167479	0	0	0	0	0	844036	0	0	105662	208636	0	0	0	0	885231	145075	0	130194	796308	117011	152689	153985	206678	0	0	262575	0	0	793082	0	0	0	890546	0	568741	132805	102557	0	0	0	111593	12509	755397	18877	0
UDPNAGSYN-PWY: UDP-N-acetyl-D-glucosamine biosynthesis I	0	265741	156857	16408	0	0	0	0	0	760754	0	0	963065	23755	0	0	0	0	860476	154333	0	124411	725892	148378	160765	15822	252279	0	0	253896	0	0	844266	0	0	0	796284	0	537683	131388	900322	0	0	0	111655	114934	695273	207689	0
VALSYN-PWY: L-valine biosynthesis	137162	14418	14359	212308	220037	158726	173648	160762	175047	165042	24705	152738	15937	157885	207861	202115	168052	192136	174007	176892	14793	164782	16258	193345	169456	190269	167582	187668	150681	120554	202953	119834	261863	163976	155368	150724	173779	169781	254629	191776	191039	167421	169699	154163	170041	19292	163543	17943	206227
[truncated: 1 more columns]

## Sheet: exclusive_pathways_Rumen_Conven
Supplementary Table S6: Expression of active MetaCyc pathways exclusive on the ruminal microbiome of Nelore cattle that received conventional diet
Pathways	Conv_8	Conv_9	Conv_10	Conv_11	Conv_12	Conv_13	Conv_14	Conv_15	Conv_16	Conv_17	Conv_18	Conv_19	Conv_20	Conv_21	Conv_22	Conv_23	Conv_24	Conv_25	Conv_1	Conv_2	Conv_3	Conv_4	Conv_5	Conv_6	Conv_7
GLYCOCAT-PWY: glycogen degradation I	0	0	0	0	0	0	0	0	0	0	0	0	0	0	1313	126118	0	19298	0	0	0	334239	0	44809	0
P461-PWY: hexitol fermentation to lactate, formate, ethanol and acetate	0	0	0	141986	0	0	0	0	0	752163	0	0	272914	469632	0	0	0	0	0	0	0	0	0	0	316996
PWY-5022: 4-aminobutanoate degradation V	0	160559	0	0	0	0	0	0	0	0	0	0	254511	0	0	146838	0	0	0	791445	0	131867	10319	0	0
PWY-5392: reductive TCA cycle II	0	0	0	0	0	102876	0	0	0	0	0	0	692902	0	0	0	0	0	0	376991	0	780639	0	0	301038
PWY-622: starch biosynthesis	0	0	0	0	0	0	0	0	0	0	0	0	341344	0	0	0	506803	441143	336141	0	253266	47933	0	170822	392036
PWY-6349: CDP-archaeol biosynthesis	0	0	115607	0	0	0	128876	85767	0	774689	0	0	59902	124261	0	0	0	0	0	266929	0	0	0	0	365192

## Sheet: exclusive_pathways_Rumen_Byprod
Supplementary Table S6: Expression of active MetaCyc pathways exclusive on the ruminal microbiome of Nelore cattle that received by-products diet
Pathways	Bypr_12	Bypr_13	Bypr_14	Bypr_15	Bypr_16	Bypr_17	Bypr_18	Bypr_19	Bypr_20	Bypr_21	Bypr_22	Bypr_23	Bypr_24	Bypr_25	Bypr_1	Bypr_2	Bypr_3	Bypr_4	Bypr_5	Bypr_6	Bypr_7	Bypr_8	Bypr_9	Bypr_10	Bypr_11
ARG+POLYAMINE-SYN: superpathway of arginine and polyamine biosynthesis	0	0	0	0	0	0	0	343283	0	0	0	0	0	846904	39493	0	0	0	0	0	0	370597	395625	0	0
POLYAMSYN-PWY: superpathway of polyamine biosynthesis I	0	0	0	0	0	0	0	18345	0	0	0	0	0	498429	238288	0	0	0	0	0	0	20531	220362	0	0
POLYISOPRENSYN-PWY: polyisoprenoid biosynthesis (E. coli)	0	0	0	0	0	0	0	331468	0	0	0	0	0	179115	306743	0	0	0	0	0	740961	442669	29323	0	0
PWY-5121: superpathway of geranylgeranyl diphosphate biosynthesis II (via MEP)	0	0	0	0	0	0	0	64059	0	0	0	0	0	322804	529178	0	0	0	0	0	135835	837679	483617	0	0
PWY-6859: all-trans-farnesol biosynthesis	0	0	0	0	0	0	0	245475	0	0	0	0	0	122056	203452	0	0	0	0	0	562209	334158	183969	0	0
PWY-7858: (5Z)-dodecenoate biosynthesis II	0	0	0	0	0	0	0	0	0	0	0	0	0	557459	477592	0	0	0	0	0	0	466668	0	820035	105244
PWY0-166: superpathway of pyrimidine deoxyribonucleotides de novo biosynthesis (E. coli)	0	0	0	0	0	0	0	383538	0	0	0	736574	0	29474	548505	0	0	0	0	0	0	0	70859	0	0
