# Supplementary material for: Dietary modulation of the rumen microbiome drives the expression of metabolic and methanogenic pathways in Bos indicus
Source: mSphere. 2025 Oct 9;10(10):e00535-25. doi: 10.1128/msphere.00535-25 (PMC12570477; doi:10.1128/msphere.00535-25)
Supplement: Table S7 — Expression of active commons and exclusive gene families on the ruminal microbiome of Nelore cattle. [file msphere.00535-25-s0007.xlsx]

## Sheet: commons_genes_families_rumen
Supplementary Table S7: Expression of active commons genes families on the ruminal microbiome of Nelore cattle
Functions	Conv_8	Conv_9	Conv_10	Conv_11	Conv_12	Conv_13	Conv_14	Conv_15	Conv_16	Conv_17	Conv_18	Conv_19	Conv_20	Conv_21	Conv_22	Conv_23	Conv_24	Conv_25	Conv_1	Conv_2	Conv_3	Conv_4	Conv_5	Conv_6	Conv_7	Bypr_12	Bypr_13	Bypr_14	Bypr_15	Bypr_16	Bypr_17	Bypr_18	Bypr_19	Bypr_20	Bypr_21	Bypr_22	Bypr_23	Bypr_24	Bypr_25	Bypr_1	Bypr_2	Bypr_3	Bypr_4	Bypr_5	Bypr_6	Bypr_7	Bypr_8	Bypr_9	Bypr_10
COG0002: N-acetyl-gamma-glutamylphosphate reductase	0	0	4.29506	5.60773	2.95332	0	0	0	4.25622	4.00444	4.84568	3.48852	6.49389	5.41415	160422	6.38805	6.97692	101307	7.33985	9.93009	5.01654	6.22198	3.70781	11398	7.82808	3.39778	4.23098	4.18066	0	0	3.49249	0.41645	6.76955	0	0	6.32856	4.72127	118448	5.15088	8.41948	0.85566	8.18306	3.86996	5.30202	7.64449	8.88652	7.32051	6.78079	8.87053
COG0005: Purine nucleoside phosphorylase	0	0	0	0	0	4.19744	0	0	0	0	1.96497	0	0.18565	0.685052	101792	0	2.01714	0	100496	3.51222	3.49132	2.30694	0	4.39979	2.18342	0	0	0	0	0	0	0	5.69102	0	0	0	0	0	3.67164	0.17631	1.42928	0	4.14328	0	1.66194	6.06042	5.55872	5.31238	9.66769
COG0006: Xaa-Pro aminopeptidase	0	2.15297	0	0	2.83336	1.66226	0	3.47241	4.48805	3.23452	6.24323	6.80252	0.24788	1.72254	9.63818	0.19678	6.43786	1.70702	3.13506	2.34733	3.89475	6.03905	2.35254	5.55546	1.35919	3.28756	0	1.87281	0	0	0	3.24744	3.05479	0	3.25422	0	2.75362	2.00619	3.39158	4.13552	0	5.86873	3.22509	0.49151	1.69915	7.14243	9.93339	5.22915	0.56849
COG0014: Gamma-glutamyl phosphate reductase	0	0	3.67371	0	0	0	0	0	1.83083	1.06047	3.30276	0	2.40371	0.809351	2.90389	5.81162	0.47875	1.94608	1.35461	0.450416	0.902818	1.48109	3.23567	2.81926	4.72394	0.744933	0	2.62135	0	0	1.53795	0	7.18419	0	0	2.56136	0.458599	1.72779	0.044187	6.86228	3.77261	0	1.35346	0	0.488757	1.37026	1.85312	2.63878	0.722166
COG0015: Adenylosuccinate lyase	6.89671	187838	102856	151638	104609	130804	0.66279	9.51864	113626	213558	157537	0	266722	207823	282744	179398	174154	144335	213053	263095	180376	165059	13566	210979	200423	153158	8.77147	8.89501	202337	2.13024	7.99642	7.84944	342877	3.83323	0.95899	8.21235	122091	171732	258331	317112	213599	108865	185904	136635	127261	26768	20937	271764	272507
COG0019: Diaminopimelate decarboxylase	0	3.51209	2.12921	4.03875	2.06518	0.27798	0	2.54613	3.46033	6.30217	3.66604	0	7.02979	5.55908	102687	4.49377	4.44922	2.98564	0	6.93935	0.27938	3.52549	2.56463	4.45116	0.62101	4.26836	0	3.17692	0	0	0	0.16335	309544	0	3.78836	3.21331	0.30158	7.43446	4.99988	139446	4.44298	0	0.13188	1.17432	0.65155	7.24462	6.73177	9.87652	6.85937
COG0020: Undecaprenyl pyrophosphate synthase	0	2.88882	0.18284	0	0	3.70667	3.92328	0	4.15551	4.22871	7.31976	2.00157	2.15198	4.05667	113041	104151	9.61989	6.04736	0.43891	102988	5.20674	5.69585	6.38847	0.89804	9.56287	0	3.09778	0	0	0	2.54973	2.12716	113165	0	4.09335	1.78506	0.31833	136373	5.00084	7.36582	2.16726	4.04398	4.36821	0	3.46855	143393	15146	108781	130925
COG0021: Transketolase	0	2.81787	0	0	3.86681	0.39116	0	5.27638	2.34872	1.82796	7.40736	0	2.14721	0	0.24928	0	2.10429	1.77163	0	1.54565	1.77989	2.70444	7.94989	0	0.02009	0	0	0	0	0	0	2.30181	0.73724	0	4.43848	2.79605	0	2.32707	2.21569	6.47827	1.43248	0	0	0	1.83613	1.45185	0.839686	0.27577	1.09173
COG0027: Formate-dependent phosphoribosylglycinamide formyltransferase (GAR transformylase)	5.17464	6.97996	8.10691	8.18286	104689	8.26601	105225	12189	137566	7.74023	180643	4.73569	184869	9.77119	204313	13521	139189	8.30341	170111	149796	154102	180575	132471	23055	162431	109055	124668	126541	9.06638	7.20494	9.61378	15678	204812	109645	134991	112318	100867	174119	147544	158564	151155	6.42839	129227	149993	9.93146	139182	219194	167529	194437
COG0028: Acetolactate synthase large subunit or other thiamine pyrophosphate-requiring enzyme	0	5.78819	0.22891	5.16563	2.13417	6.36875	3.56349	3.92077	0.08105	5.33123	0.80293	0.26245	103512	6.52092	19367	104657	5.57383	0.53469	3.93929	7.66975	0.23399	8.74717	3.48946	12066	9.82857	5.72509	4.71327	6.70107	4.42627	0	6.69603	0.900451	24437	0	130525	0.62517	3.96226	5.50548	5.70939	167132	8.45074	4.64671	0	0	9.48824	6.58568	5.70576	103094	6.05167
COG0029: Aspartate oxidase	2.63187	2.61195	2.66302	0	3.47514	2.87793	0	2.83672	3.15198	0.47212	4.26064	0	7.96909	4.53231	8.99685	2.67575	6.43673	0.05292	0.69983	111411	7.71688	9.69601	2.61975	112136	4.29451	2.54522	4.07427	4.22146	3.70048	3.09409	2.25708	4.44033	7.67639	0	2.90299	2.53924	9.44931	3.87063	6.31393	6.47177	9.14694	4.58266	5.07814	0.41458	8.33452	102982	108753	120211	9.61058
COG0031: Cysteine synthase	612221	405374	568466	296393	564819	386945	25944	513566	317004	275747	354932	705388	224119	143658	199972	305469	235304	237221	199442	178397	216218	248681	291512	580066	156111	257132	2921	598696	457958	179881	181466	807291	275506	462089	340817	378914	159313	343177	20458	567276	165352	148721	249433	339827	233879	328275	155845	182098	168309
COG0034: Glutamine phosphoribosylpyrophosphate amidotransferase	0.33461	3.18205	4.10798	7.46927	5.37092	7.22001	4.81771	3.08756	4.29242	0.55506	111263	0	119632	9.96079	157394	9.68709	8.09834	7.18869	9.18836	8.49945	7.39443	100268	8.97377	107393	126226	2.37004	7.63632	7.72643	0	4.72265	3.64402	6.05471	137396	0	0	4.87837	8.58045	5.67485	15708	172963	5.19086	4.75807	5.14555	9.57481	7.86477	113543	1245	102921	118104
COG0035: Uracil phosphoribosyltransferase	0	2.32907	0	0	0	4.18886	6.59646	0	0	6.38111	0	0	113884	9.11673	2.98928	0	4.84172	0	2.83081	12515	4.42092	6.98516	0	9.90467	6.40853	3.99785	0	0	0	0	0	1.55013	2.78758	0	0	3.91876	5.67498	0	130699	145391	5.19063	3.71599	0	0.17432	7.43015	104057	5.31175	199646	1.42441
COG0036: Pentose-5-phosphate-3-epimerase	0	0	1.70985	4.83164	0.48763	0	0	5.17502	7.37537	6.17904	0	0	5.26663	3.41786	135149	8.16402	7.54251	5.54251	4.66026	119333	7.51982	6.41313	6.94434	5.11708	4.96836	1.66196	7.04734	6.40022	0	0.40282	0.33875	4.00629	13625	0	0	6.45462	126865	9.64383	9.17355	6.60342	6.89387	3.32521	5.29577	4.35048	6.35701	6.08923	5.31731	6.46163	181696
COG0038: H+/Cl- antiporter ClcA	0	0	0	0	0	0	0	0	0	0	0	0	0.660537	1.29891	0.24957	0	0	0	0	0.653424	1.12694	0	0	1.36422	1.46539	0	0	0	0	0	0	0	0.671901	0	0	0	0	0	0.494523	0.648848	0	2.12046	0	0	0	2.01003	1.83129	1.25081	2.87619
COG0039: Malate/lactate dehydrogenase	264453	163931	140818	140683	180199	153697	172285	191378	163243	128589	170895	146155	986069	837454	104227	113291	141943	143933	10457	701507	132227	803523	155103	832179	746932	136106	195313	182706	187195	215893	128754	147852	795088	248366	186427	179354	963574	17595	73306	646508	119356	185627	114555	199578	105109	40271	884307	463631	103784
COG0040: ATP phosphoribosyltransferase	4.81076	0.36716	2.78268	8.70778	5.72284	4.06124	3.55898	6.21725	105257	150068	153449	2.03623	173509	7.18648	290699	137297	9.16718	115336	104638	157328	103521	118338	0.95019	133212	172137	11305	6.56152	106025	0	0	3.78764	6.34103	272952	4.69828	105839	0.50174	8.27553	110592	159237	219806	151891	180587	105327	9.29192	0.79479	167198	161041	220057	125795
COG0041: Phosphoribosylcarboxyaminoimidazole (NCAIR) mutase	0	0.74526	3.48119	3.34927	0	0	4.04056	5.23031	5.76643	129712	7.06066	0	9.74794	4.47383	147952	141249	109816	2.71583	5.12785	7.91644	0	2.81924	3.83495	9.18615	6.86422	9.22609	0	2.26947	0	0	4.40152	439488	153155	1.81727	122687	0.33114	289878	7.25473	7.62357	145146	8.10893	2.87404	3.32768	5.74687	3.76606	7.06482	3.36334	123686	7.64159
COG0044: Dihydroorotase or related cyclic amidohydrolase	0	0	0	0	0	0	0	0	0	0	0.02481	0	0	0	0.16215	0	0	0	0	3.32126	2.00575	2.19977	0	1.68159	0.921826	0	0	0	0	0	0	0	1.35824	0	0	0	0	0	2.42507	0.692748	1.49111	0	0	0	2.64163	2.69496	0.070963	2.06701	0.726086
COG0045: Succinyl-CoA synthetase, beta subunit	14616	108494	165636	8.33225	281438	131176	4.82627	346465	9.84712	9.96138	224508	188517	9.64804	5.67075	4.36365	4.19071	100192	112697	3.10649	4.08966	106765	0.04393	133286	2.00494	7.65128	7.59543	105197	130933	154381	14074	8.76884	157061	224752	27913	208859	9.97258	0.42398	7.97592	0.82022	115733	4.34775	0	130461	5.52422	6.70485	3.31496	0.25805	2.82829	1.30508
COG0046: Phosphoribosylformylglycinamidine (FGAM) synthase, synthetase domain	3.07288	4.42768	4.24482	6.46161	3.47791	3.00467	2.87666	3.80753	5.86252	8.34294	8.23709	3.15634	115157	9.33787	145418	5.76473	9.35754	7.25571	6.97337	167249	9.92e-05	110764	7.38002	147976	104473	0.78781	12024	9.32205	5.79108	3.72306	6.73138	6.87947	165059	4.16952	5.60366	5.07942	137645	9.73537	9.52998	140021	9.98714	9.48909	7.47385	7.53564	9.01728	131541	179496	130386	117122
COG0047: Phosphoribosylformylglycinamidine (FGAM) synthase, glutamine amidotransferase domain	3.07288	4.42768	4.24482	6.46161	3.47791	4.80957	7.92697	3.80753	7.84351	9.66086	8.23709	3.15634	136134	121303	151001	5.76473	111791	7.25571	0.82338	168663	128368	108008	7.38002	147976	119939	118575	12024	9.32205	8.56814	3.72306	6.73138	9.12007	155031	4.16952	5.60366	0.84767	142735	7.39055	9.36972	143775	9.98714	9.48909	7.47385	9.55594	125994	133968	174799	123955	117122
COG0053: Divalent metal cation (Fe/Co/Zn/Cd) efflux pump	5.66776	10644	7.24555	6.86853	7.82583	7.99722	7.31738	180376	6.55189	7.67417	0.08001	4.76236	8.59503	5.56397	116259	7.08815	8.71973	8.26903	7.34099	255122	0.65544	9.35805	3.72271	135693	0.05502	5.53975	255355	4.86943	9.12276	0	19444	0.76184	0.86503	0	5.75122	5.63186	111726	10359	7.37073	4.39187	6.99047	101221	149614	7.20848	7.32786	106218	133161	117548	6.31764
COG0054: 6,7-dimethyl-8-ribityllumazine synthase (Riboflavin synthase beta chain)	114042	8.48106	154346	159226	6.06823	119125	125679	175255	140402	156122	17954	0.77445	331239	433926	336523	5.11663	237371	200607	108896	244126	17628	158694	109216	171904	203203	9.63769	102541	148443	133275	9.03957	122951	213834	197758	2.70731	5.63456	147536	206197	228587	223784	196845	195839	102501	198036	257157	143304	116831	249176	130691	275847
COG0055: FoF1-type ATP synthase, beta subunit	8.71219	272072	275301	205774	229562	144078	205207	168718	23826	379134	8.57068	120512	462737	398813	384899	468427	457983	329694	491798	82154	396133	685164	290554	518057	569034	2899	288225	279769	226494	212078	25492	266348	289992	192999	172008	168373	503789	368256	101495	944284	564952	298671	337225	305457	489447	675012	477394	151883	465998
COG0056: FoF1-type ATP synthase, alpha subunit	141089	295	226625	257434	189035	158074	185082	116069	213981	25704	197552	7.67201	477494	300725	306734	32164	315862	29222	286116	771908	306837	550729	273435	445188	462412	233431	180387	277092	268913	165661	192195	176347	25004	132459	116279	172677	34494	393295	782406	8355	543043	305485	298095	327862	42609	596926	46739	1236	32989
COG0057: Glyceraldehyde-3-phosphate dehydrogenase/erythrose-4-phosphate dehydrogenase	619815	11499	942982	738808	731519	869065	744742	749352	161991	898787	721162	743769	139379	872803	193955	165047	147381	143149	16262	150455	164018	187675	157207	17351	104598	10713	990826	101063	928888	792511	119617	105149	854217	850071	936033	643563	15094	156151	160092	117811	143965	130468	143729	123269	126852	125097	134951	119269	181684
COG0058: Glucan phosphorylase	0	0.58051	3.04212	10044	15601	7.66738	304069	8.91223	182362	180595	138181	1.33804	5.24986	6.37679	387722	139196	147385	145879	108196	253316	9.34679	17843	167734	263706	212358	533841	8.22581	9.10119	6.62875	0	4.78445	4.56653	305784	239602	186129	4.53125	100748	244342	249828	344202	147301	365608	134017	2.31754	132708	235154	291899	255249	307439
COG0059: Ketol-acid reductoisomerase	322713	424566	578321	570343	307057	529819	45154	388817	467054	608799	645494	151709	824886	666166	142083	10605	971937	793897	769508	130701	802261	886858	898843	136783	991377	523002	441547	568717	485658	174532	472146	367185	11408	297188	657205	433999	799339	107019	111291	126831	987927	800519	537318	583387	834616	108838	980781	135237	138987
COG0061: NAD kinase	0	3.45887	0.24297	3.54016	3.23313	2.02396	0	6.25428	4.73453	4.75429	2.51386	0	2.47719	1.02017	114307	3.66399	1.98797	2.50469	0.19826	181009	2.96797	6.32461	1.23065	5.85468	0.882052	0	8.71852	0	0	0	3.83298	0.03742	106381	0	0	0	3.49501	4.54242	2.92964	2.14031	3.95861	5.94932	7.63146	3.95931	3.04703	4.78255	3.91341	0.50255	0.49899
COG0062: NAD(P)H-hydrate repair enzyme Nnr, NAD(P)H-hydrate epimerase domain	0	2.52459	0	0	0	0	0	0	0	2.56903	0	0	3.08886	0	6.58863	0	3.05388	0	0.47365	5.08435	0.35054	6.04367	0.25848	6.21607	1.58428	0	0	0	0	0.21661	0	0	2.45662	0	0	0	1.77415	2.73304	2.76749	0.24587	0	3.43272	4.27813	0	2.68446	6.00121	6.14686	0.21123	3.52185
COG0063: NAD(P)H-hydrate repair enzyme Nnr, NAD(P)H-hydrate dehydratase domain	0	2.52459	0	0	0	0	0	0	0	2.56903	0	0	3.08886	0	6.58863	0	3.05388	0	0.47365	5.08435	0.35054	6.04367	0.25848	6.21607	1.58428	0	0	0	0	0.21661	0	0	2.45662	0	0	0	1.77415	2.73304	2.76749	0.24587	0	3.43272	4.27813	0	2.68446	6.00121	6.14686	0.21123	3.52185
COG0065: Homoaconitase/3-isopropylmalate dehydratase large subunit	0	2.21136	4.71788	6.87575	0	2.00494	2.78091	7.41908	4.42423	7.51822	6.20656	0	6.51237	2.87237	9.12522	6.15732	7.09456	5.12742	5.04845	5.04658	4.79687	0.54863	5.84839	5.79894	9.46046	6.01644	9.21465	7.29427	0	0	6.64434	1.41628	166764	0	5.40662	7.16374	4.39517	5.89809	0.42162	168777	4.64477	4.20488	0	1.74447	7.23923	6.10962	0.64985	7.57596	5.75502
COG0066: 3-isopropylmalate dehydratase small subunit	0	14211	0.71337	148783	9.59248	5.19678	101301	5.05817	5.64676	140455	174408	0.41305	7.52587	8.36992	139466	147243	137458	9.37493	4.35604	155195	8.20975	9.61668	140818	138212	100353	139149	3.24547	105434	9.38603	2.03669	12816	0.51406	221329	3.09628	17305	4.85665	8.34768	142965	14054	279781	9.81628	4.73836	7.11952	7.74502	154939	184871	0.94513	125189	9.89224
COG0074: Succinyl-CoA synthetase, alpha subunit	189075	210787	307548	124064	364276	212541	119298	444587	226459	138161	264877	325679	107967	107352	4.32958	3.82678	10568	102961	5.25422	4.80447	140655	7.47299	163558	4.35856	7.06308	136636	130758	204223	281952	187279	8.69062	221998	199042	415082	231573	250915	7.37302	116805	109607	139748	116707	0	189442	8.74458	132462	4.74372	5.57304	2.66283	2.71311
COG0075: Archaeal aspartate aminotransferase or a related aminotransferase, includes purine catabolism protein PucG	0	0	6.71308	0	0	0	3.68501	2.80919	0	2.04419	0	0	3.14128	0.60151	0.519943	0	0	0	0	1.93914	0	0.12576	0	0.495072	7.75469	0	0	0	0	0	0	0	3.23395	0	0	3.35873	0.14165	0	2.23404	1.61157	0.21786	0	0	0	3.17608	0.903312	0	0	0
COG0077: Prephenate dehydratase	0	3.32139	0	0	2.61175	0	0	0	0	2.09046	0	0	3.42698	2.97976	3.31073	0	1.91846	0	2.27414	4.22942	3.21115	3.04379	2.51749	7.01033	1.79153	0	0	1.60715	0	0	6.26493	0	0.17281	0	0	0	3.24186	0	3.21024	2.66928	0	2.66052	3.80034	1.54088	1.96117	5.50439	8.40727	3.74872	2.32136
COG0078: Ornithine carbamoyltransferase	901708	876725	1293	760375	149921	587102	77189	143135	114733	788532	147642	106066	65727	443476	582959	344819	689801	736344	422337	336591	592751	446712	81595	381243	506963	678981	115907	104864	110877	930415	6134	905398	948936	138175	12387	898002	296746	483479	423456	557443	559362	310508	596114	513592	524916	302654	379501	309299	435759
COG0079: Histidinol-phosphate/aromatic aminotransferase or cobyric acid decarboxylase	4.11995	2.33683	6.65428	5.71276	2.30379	5.56146	2.47507	4.44526	0.38621	3.27993	5.97526	0	122899	9.98945	131698	5.91302	9.33569	5.05459	8.63018	5.70662	5.12886	157438	5.25604	160796	6.75158	2.55894	0	1.68904	0	0	6.36623	0.70201	115907	0	5.69901	0	5.46451	1213	7.74967	117622	6.64887	8.15729	9.46428	5.32913	4.52e-05	9.96405	123621	189868	6.54658
COG0082: Chorismate synthase	0	3.84785	0	0	0	0	0	0	0	1.67689	0	0	0.27179	0.657305	1.49237	2.94793	1.68069	0	1.65445	1.91383	0.860264	3.00479	0	3.02625	0	0	0	0	0	0	0	2.23664	2.63963	0	4.15544	0	0	0	1.51829	2.85038	1.17263	0	0.19786	0	0.27906	4.29519	2.65477	4.61349	2.28793
COG0095: Lipoate-protein ligase A	0	0	0	0	0	0	0	0	0	0	0	0	1.09544	0	1.36261	0	0	0	5.09401	0	1.14155	0.16702	0	1.46938	2.40759	0	0	0	0	0	0	0	0	0	2.49899	0	0	0	1.44933	0	1.68976	4.08486	2.58958	0	0.711081	0	1.36333	1.42419	1.28855
COG0104: Adenylosuccinate synthase	2.98097	142648	115699	8.44279	6.53574	162204	6.89603	180091	165911	20537	191648	7.18667	23795	147668	392291	198621	175271	177768	199268	252508	139278	165914	198216	284587	245123	176319	165722	9.83199	103599	0	7.02157	0.09386	370798	5.55219	186846	133267	9.38092	18451	20596	288267	299615	174991	161945	110753	133132	234137	192378	313431	278296
COG0105: Nucleoside diphosphate kinase	0	177161	159195	213607	128161	194033	181734	304122	179322	233287	315221	17251	27247	180986	232701	159261	177196	266152	166864	7.72719	9.24047	134926	131929	108462	395721	307866	159153	283938	130817	0	0.93507	154237	633319	8.67598	264548	141394	0.44585	350043	9.20651	483976	234474	104905	115345	8.68251	175067	118818	6.43211	19418	136142
COG0106: Phosphoribosylformimino-5-aminoimidazole carboxamide ribonucleotide (ProFAR) isomerase	0	0	0	2.51079	0	0	1.84497	0	1.97004	0	4.80788	0	2.74536	3.86447	2.81431	0	0	0	0	0	0	0	0	0	1.52619	0	2.02318	0	0	0	0	0	1.46508	0	0	0	0	1.02562	0	3.15596	0	0	0	0	0.085113	1.44438	0.14868	1.43355	2.83797
COG0107: Imidazole glycerol phosphate synthase subunit HisF	0	0	2.70951	0	2.33324	0	0	0	1.48291	7.02655	1.67537	2.80101	4.33975	0.21167	5.97919	0	4.86785	2.91508	3.78192	2.99366	1.40498	4.32118	2.96041	6.33916	0.60233	2.86721	0	4.77531	0	0	0	2.54519	7.38444	0	0	6.26686	2.86037	6.82603	2.54916	4.76315	5.60255	4.43854	2.07901	1.30816	5.56219	4.69351	6.26459	0.62409	6.11104
COG0108: 3,4-dihydroxy-2-butanone 4-phosphate synthase	0	4.01198	5.77322	8.13758	0	4.33109	0	1.39394	2.99753	5.02353	4.37468	0	8.74369	5.49785	118201	1.63961	4.73689	0.22616	1.91633	2.58326	3.44843	3.26702	0	5.73372	128687	0	5.95283	0	0	0	0	3.57742	120138	4.38012	4.95045	0	4.42537	2.67965	4.41041	9.21928	2.94445	3.27755	2.26124	4.74164	6.41075	0.59428	0.65414	0.70199	7.28948
COG0111: Phosphoglycerate dehydrogenase or related dehydrogenase	540571	399263	643405	236099	589285	495063	260585	871691	405624	45096	665165	69567	614827	328194	105784	475487	535226	586793	33596	506686	452359	435038	549133	672361	470484	398302	501558	499562	567905	276927	235473	439008	542199	628112	731069	434523	382944	333485	397614	506437	339964	31874	482832	377972	438504	536187	546903	370135	621021
COG0112: Glycine/serine hydroxymethyltransferase	199033	255867	355697	39982	268443	277765	1985	22246	409712	418105	343331	125147	527855	401309	690255	456313	395093	343572	440408	710068	437728	469686	373616	595935	495729	28843	358478	285752	226212	108749	25202	315352	602006	213722	285821	227839	340028	420156	5622	593522	417334	320294	287834	266703	42455	570334	527889	705831	408388
COG0113: Delta-aminolevulinic acid dehydratase, porphobilinogen synthase	0	0	0	0	0	3.85276	0	0	0	0	0	0	1.26197	0.25257	2.77649	0	1.41449	0	0	2.82507	0	2.59088	0	0	0.763842	0	0	0	0	0	0	0	1.04833	0	0	0	3.51979	0	1.51116	1.38112	0.27191	0	0	0	2.56663	0.359354	1.14995	2.61233	0
COG0114: Fumarate hydratase class II	0	0	5.08669	4.36726	0	0	0	1.89652	4.87001	108592	0	0	5.63846	0.42454	2.25143	5.71159	4.54348	1.77873	0.45314	5.30729	2.91442	4.81152	4.83179	5.88706	6.22724	2.87574	0	1.95103	0	0	1.57313	1.54177	4.78783	0	0	0	7.49107	5.60789	6.42939	7.51823	4.20386	0	3.83867	2.60196	6.25014	2.85446	2.84384	3.91246	3.93268
COG0115: Branched-chain amino acid aminotransferase/4-amino-4-deoxychorismate lyase	182946	21023	220417	247137	196244	120584	16128	160973	260013	286734	348245	123115	353617	462376	910057	325309	366709	402254	694161	48134	371207	304935	346231	656405	324726	297982	274161	176305	227214	0.59194	320995	253382	781016	180117	253697	153354	453885	416622	403635	557697	403276	452042	310596	265072	316375	360005	390584	379607	570298
COG0118: Imidazoleglycerol phosphate synthase glutamine amidotransferase subunit HisH	0	0	0	0	0	0	0	0	0	0	4.06375	0	0	0	1.69929	1.28223	1.45456	0	3.28172	0.063324	0.807085	2.50912	1.90344	4.53567	0	0	0	0	0	0	0	1.23814	1.67706	0	0	2.08283	1.44615	2.71983	0.050781	3.15673	3.56312	0	0	0	1.04348	2.18621	2.92321	2.66374	1.80163
COG0119: Isopropylmalate/homocitrate/citramalate synthases	0.37684	4.42526	5.27696	8.56009	3.60172	7.86223	2.93224	2.74427	3.70618	144233	8.21109	4.63328	195541	141928	210357	0.73423	7.85542	112099	6.04561	296789	7.38827	12975	128387	325776	226009	4.25823	0	8.84414	0	4.16131	4.43188	5.04884	226977	0	8.72869	8.62038	128286	0.99853	190141	247887	114003	103305	9.68329	4.98074	7.48736	321803	204416	388802	131672
COG0120: Ribose 5-phosphate isomerase	0	0	0	0	0	0	4.10639	0	0	1.37819	0	0	3.49097	5.33142	3.33305	2.36079	0	1.14726	0	0.568615	0	0	0	0	2.56213	0	0	0	0	0	0	0	8.99539	0	4.09828	5.32487	0	6.97688	1.11258	2.96393	0	0	0	0	0	0.522042	0	3.56058	0
COG0126: 3-phosphoglycerate kinase	491172	745386	995012	878327	545883	705112	876663	782883	135126	118069	754722	463229	154676	822606	154028	122996	121257	965163	902804	157353	126395	210447	127144	171943	121412	105071	848145	993907	670588	628074	679905	727956	117164	624567	928125	624567	161801	119355	116665	126918	120449	125386	111315	902927	112047	134588	168286	114039	159368
COG0127: Inosine/xanthosine triphosphate pyrophosphatase, all-alpha NTP-PPase family	207965	1.66046	9.86013	182936	0	149129	218656	7.55716	6.32924	17785	0.93196	125694	192577	324877	5.60507	3.70472	2.17768	0.54071	0	106687	158054	9.52155	4.74816	108427	150439	258322	0	5.75605	7.18851	0	0	3.89385	121675	0	0	142218	4.85355	0.57015	8.55555	149043	123107	2.97942	2.71738	9.90574	398667	124595	1.48531	8.32751	7.17468
COG0128: 5-enolpyruvylshikimate-3-phosphate synthase	0	0	0	0	0	0	0	0	0	0	0	0	2.50317	1.66465	2.76232	0	0	0	0	0	0	1.36102	0.897762	1.03392	2.45138	0	0	0	0	0	0	0	0.598141	0	0	0	0	0	2.21814	1.29587	0	0	0.14837	0	0	2.38254	2.86383	1.37097	2.39973
COG0129: Dihydroxyacid dehydratase/phosphogluconate dehydratase	5.73898	7.12841	133162	9.75335	119357	9.74962	0.97885	9.18681	100198	0.97349	130551	2.23341	166713	115546	196204	1511	8.35775	125994	140923	212743	110816	204064	115662	230941	197564	103011	103107	130508	0.60939	5.46065	130088	8.24997	206456	8.64485	137978	6.33003	14467	9.21012	223261	257724	140723	7.50897	109711	139005	155767	259604	219691	274963	191319
COG0131: Imidazoleglycerol phosphate dehydratase HisB	0	1.58549	5.09026	5.90853	0	3.20247	6.41584	0	4.83274	0.50491	1.59322	5.52869	6.30162	8.55532	105021	2.84133	3.03499	6.83712	6.28937	9.31304	3.52733	4.49296	0.09386	4.52195	7.16143	0.32401	0	0	6.08843	0	0	5.01904	6.67527	0	0	2.97085	5.92106	5.04071	0.52382	8.03643	1.83847	6.71797	1.94319	3.05639	0.05783	8.71543	5.67253	8.15828	3.03397
COG0133: Tryptophan synthase beta chain	0	1.77759	0	1.55714	0	0.03573	0	2.30699	1.63046	5.79717	2.34778	0	4.24739	2.82797	5.92255	1.72643	0	0	1.53006	3.36741	0	2.99338	2.81509	5.43117	0.69876	2.40204	0	0	0	0	0	0	8.27228	6.40914	0	0	2.94886	1.98136	7.50329	8.56203	0	0	1.50141	0	1.27529	6.24867	5.58244	8.08787	3.93857
COG0136: Aspartate-semialdehyde dehydrogenase	8.81576	179602	14287	160962	188232	179484	123153	162496	241429	341103	192694	8.47896	29307	240114	352867	274844	225418	233185	324773	370535	270275	334963	276383	356337	250159	145581	155634	118694	8.67461	6.81354	10675	162516	355503	100784	119253	113351	227678	357505	454218	449949	342621	103427	271092	313888	215169	347466	291575	47996	324029
COG0137: Argininosuccinate synthase	0.92811	7.94022	135869	210829	5.63207	14636	119345	169598	137023	207573	272852	7.33852	16332	148079	403055	253313	193507	198667	139744	154875	9.99693	148462	16325	157938	312833	208996	111686	194961	114632	1.94813	131474	7.60632	521723	4.90384	376822	127525	5.02778	208469	257282	516038	226229	194023	9.56277	6.48189	112858	159734	157382	38385	12635
COG0138: AICAR transformylase/IMP cyclohydrolase PurH	0	2.31494	4.66895	0	0	2.98148	0	2.08443	0	7.02497	1.91251	0	125273	4.92193	313849	169649	9.79144	4.20429	6.86337	194825	9.48635	9.89481	6.09973	124934	166458	4.32824	0	0	0	0	1.39299	0	128718	0	0	0	102406	6.00884	213708	158908	122816	1.80116	7.49145	7.34265	7.23054	214307	155596	21456	196782
COG0139: Phosphoribosyl-AMP cyclohydrolase	0	0	0.19531	1.35712	0	1.58279	0	0	0	0	2.29512	0	0.845291	0	6.18533	6.24849	3.02764	3.45925	1.55878	3.48781	0	4.56019	1.30989	3.72061	3.23794	0	1.81094	0	2.70668	0	0	0	5.43251	0	7.22812	0	2.91393	5.91733	1.32919	3.64148	0.965033	0	1.23577	0	3.37998	2.43249	1.39932	0.46566	0.30052
COG0140: Phosphoribosyl-ATP pyrophosphohydrolase	2.31475	4.17494	111529	4.60675	2.55341	134417	0	6.40959	8.35973	0.65869	130089	0.72246	3.80181	1.58507	231972	148394	4.16378	1.61803	4.25163	5.79314	1.98599	2.32407	8.09647	6.07632	8.09667	9.16438	0	0.78952	0.03467	3.50246	8.43385	0	186716	106803	0.72327	7.63196	0.14742	7.84571	2.21589	204352	104891	3.94553	1.23577	0	115427	4.50828	6.18366	101048	3.18784
COG0141: Histidinol dehydrogenase	0	4.34663	0	0.02883	0	4.02905	1.35092	0	2.71413	4.48069	3.25344	0	5.66071	3.60704	0.44546	2.35243	3.74526	0	6.83532	3.26938	2.10615	1.31953	1.44447	3.53978	131194	4.21257	2.71911	108506	2.62107	0	0	7.04064	8.18337	0	3.37105	0	2.60679	1.95755	2.72541	5.63802	0	0	1.62735	0	1.17867	0.04691	3.12041	3.83836	3.05127
COG0142: Geranylgeranyl pyrophosphate synthase	0	1.84373	0.33789	0.27651	0	0.30695	0	0	1.76551	1.51105	8.42762	0	6.45938	0	6.05437	1.76128	4.80111	4.84775	5.30376	2.77419	1.18146	5.31946	5.09734	7.27227	3.00435	0	0	3.80172	0	0	0	0	6.97634	161905	0	0	0	9.93887	2.35625	136825	8.28351	7.87083	3.02503	0	4.12265	8.66295	7.99604	164856	6.35964
COG0147: Anthranilate/para-aminobenzoate synthases component I	0	0	2.34039	0	0	0	0	0	0	0	0	0	1.08229	0	3.48372	0	0	1.29622	0.832583	3.03628	0	0.759302	0	0.791956	3.13553	0	0	2.56118	0	0	0	0	6.19788	0	0	0	0.513563	0	0.626916	3.03539	1.64334	0	1.15772	0	0	1.25576	1.02373	3.35223	0.909347
COG0148: Enolase	460891	553671	238069	354406	488079	100489	3619	14168	159184	194363	208609	69742	140226	805982	117918	519578	413608	461649	774925	386761	184594	247118	862739	237714	246904	115493	83588	391296	183308	100488	694253	52949	139363	17264	301506	362564	114391	14978	118202	241124	594942	996238	371993	110063	230015	773855	102008	811375	678187
COG0149: Triosephosphate isomerase	349399	758488	449635	868955	673749	701209	464543	82492	791179	805414	53357	554319	870017	677969	141469	128592	1065	915853	8956	115138	915988	734391	873426	906511	968334	838323	712566	667355	495037	431416	495839	422618	103171	545745	837936	745297	670401	140369	807778	112582	108016	702478	878738	906434	663799	873923	836618	948528	116001
COG0150: Phosphoribosylaminoimidazole (AIR) synthetase	7.04089	137566	163618	21525	0.94653	197722	154039	127289	146438	171893	253612	104329	185702	164672	324907	149028	185035	157981	152797	205737	164888	190494	18524	217716	286238	219756	213331	164059	8.33306	0	110264	4.37949	488831	0	367122	167664	106479	18168	229081	410805	176163	127898	102163	0.05371	216089	204232	142836	392029	177073
COG0151: Phosphoribosylamine-glycine ligase	2.74669	8.95572	4.66594	7.20587	6.41733	8.38806	102189	0.46085	9.18012	9.32015	3.41621	2.59448	7.94897	111851	156999	6.08548	6.96891	4.74098	6.68239	149958	0.89106	9.48385	0.63801	125537	13889	9.04831	0	3.62457	6.40145	0	3.32233	3.89334	161758	0	8.69486	159554	3.27902	8.18245	130097	200516	101239	5.26011	3.60958	3.47392	121945	19088	119559	22869	8.65263
COG0152: Phosphoribosylaminoimidazole-succinocarboxamide synthase	104808	255606	28293	280383	24661	331815	177338	298203	257648	595692	558303	149901	390334	204298	533591	473601	357306	202253	469241	458891	31016	257785	330513	504442	347753	40647	298843	415593	223584	187538	413247	156242	818926	245215	296713	198638	272184	410063	254599	393462	362766	170466	287825	177653	309636	350327	393815	366722	452291
COG0153: Galactokinase	24605	271048	470969	243481	365664	367443	218698	197584	520739	368894	33678	217602	846139	428778	11108	323566	6132	555027	787324	825831	868064	870546	497785	114077	622622	198928	527871	331862	426865	341674	274147	401551	414144	250878	277254	213904	729993	631308	551526	448672	381283	789411	904899	78279	453293	104331	122991	833929	126633
COG0156: 7-keto-8-aminopelargonate synthetase or related enzyme	0	118397	326214	28577	0	7.90421	0	0	2.04002	8.56288	0	0	142271	8.89969	197644	0	7.27528	5.25049	10065	176733	0.93613	0.80514	134076	169889	5.74152	0.53568	1.80781	0.16878	0	0	0	100202	111183	0	0	0.17298	0.79484	0	0.74196	4.12617	112869	118746	5.35058	114741	7.38724	9.96927	6.95861	9.45642	180072
COG0157: Nicotinate-nucleotide pyrophosphorylase	3.86635	169708	7.98171	6.00526	6.24408	9.31331	0	0.32428	103924	5.40061	104613	4.34429	235091	118032	431115	242398	189267	152838	161221	261896	191184	225049	164636	271972	180718	6.70788	113272	9.46382	8.45531	4.61463	153377	4.58449	227413	9.19504	115744	9.76308	14893	14709	174238	180287	200996	260614	251754	155444	214918	266182	287564	186001	256745
COG0159: Tryptophan synthase alpha chain	0	0	0	0	0	0	0	0	2.56474	1.63246	0	0	0	0	3.68882	2.59108	0	0	1.24519	2.32774	0	0	1.31782	0	5.39593	4.91084	0	3.60789	0	0	0	0	5.20833	0	0	2.56762	0	2.44449	0.544097	4.34727	1.13432	0	0	0	0	2.09185	1.02644	2.78524	0.12206
COG0165: Argininosuccinate lyase	0	6.68644	0	0	4.56471	6.97936	3.20419	7.16011	0.47386	6.75076	6.22965	0	8.46617	9.15502	9.15646	3.18378	2.77229	5.41138	4.94062	9.10863	0.46039	4.23834	1.46836	7.47127	8.80241	2.43468	2.68719	6.42211	4.86257	4.93446	0	4.50785	6.44271	0	0	0	6.19159	1.31312	9.24569	5.85292	5.39231	1.96522	3.33731	5.30708	5.74794	100364	9.87098	7.80113	123045
COG0166: Glucose-6-phosphate isomerase	9.67114	114482	121409	100131	4.33217	102754	7.83591	9.07335	159662	21461	169681	4.26004	20535	155311	388051	246924	207356	245289	168725	466149	238592	284517	215019	453807	264454	127703	188027	147637	9.51444	0.31088	9.30367	7.35673	422796	0.61798	178136	160502	221539	168825	301302	363641	24609	192193	144199	13232	267353	350323	377213	435341	2801
COG0167: Dihydroorotate dehydrogenase	491733	27325	686248	131435	611129	722627	192845	940362	472193	417781	641887	67494	291432	163705	188481	117986	207758	252774	163155	19439	227187	257361	422317	136967	156459	220532	201556	49192	558657	196958	166525	407547	462911	440159	450643	273011	222938	198752	176141	25364	124421	7.34917	417563	182946	28629	145431	152703	9.77936	111412
COG0169: Shikimate 5-dehydrogenase	0	0.930002	0	0	0	0	0	0	1.16437	0	0	0	1.14704	1.35704	4.52901	1.52878	1.43841	0.961961	0.18054	0.43511	1.34325	0.774563	1.20994	5.17736	1.78154	0	0	1.21495	0	0	1.53155	0	2.86808	0	0	0	0.36368	0	2.10355	3.60211	0	0	1.14517	0	1.96522	3.17596	5.20407	5.92307	6.36873
COG0171: NH3-dependent NAD+ synthetase	0	0	0	0	0	0	0	0	0	0	0	0	1.11054	0.746135	3.21253	0	1.11956	0	0	2.59001	0	1.14323	0	2.46165	1.84429	0	0	0	0	0	0	0	2.48437	0	0	0	0	0	2.40742	1.61424	0	0	0	2.61277	0	3.97517	3.27787	3.11656	2.27358
COG0174: Glutamine synthetase	0	1.76664	2.51949	8.58607	0	130724	4.96788	0	0	5.27622	4.22439	3.09029	119326	202288	3.61761	0	1.81704	2.43895	0.57043	4.15299	4.60771	0.704161	1.31376	6.10232	7.72264	7.14531	0	0	0	0	0	2.27933	6.21987	0	3.01731	5.63069	3.73538	3.61991	7.07132	6.21313	3.56974	3.55899	0	3.87954	6.59673	6.60925	8.21468	4.64015	1.96762
COG0176: Transaldolase/fructose-6-phosphate aldolase	0	2.48387	0	0	0	0	0	0	0	0	0	0	3.37623	0	0.32169	0	0	3.04173	0	0.44917	1.64054	1.79141	1.32364	2.89296	1.53476	0	2.07372	3.17287	0	0	0	2.02976	2.66204	0	0	0	1.97951	0	2.82333	4.11965	4.17532	7.30843	1.86684	1.89473	0	3.06091	2.47433	4.42325	5.59648
COG0179: 2-keto-4-pentenoate hydratase/2-oxohepta-3-ene-1,7-dioic acid hydratase (catechol pathway)	4.50921	0	8.41073	0	0.47122	0.52026	0	4.72244	6.09448	4.49558	0	0	3.93157	2.52695	4.99193	0	108769	6.52862	5.21603	3.12067	7.93255	6.46959	108171	7.03496	1.63283	0	0	3.33383	0.44248	0	2.78874	4.97754	8.09697	3.79544	0	0	8.87255	3.00703	4.77938	1.69756	0.41449	0.42825	3.65863	5.70636	3.42749	108842	7.80972	3.05998	111766
COG0183: Acetyl-CoA acetyltransferase	5.50075	9.86105	308209	247128	2.34667	297309	113464	158999	142976	234641	9.77408	9.83518	46362	521324	8.40475	424957	178657	177375	1355	702917	23599	442551	123709	322955	521499	198586	6.16256	148459	23228	135589	0.76822	192449	129558	0	8.84052	154366	478173	184946	943072	949894	25718	5.84717	168822	202835	461112	665877	213159	120155	154201
COG0190: 5,10-methylene-tetrahydrofolate dehydrogenase/Methenyl tetrahydrofolate cyclohydrolase	0	2.52296	2.49711	3.00666	0	8.53362	0	4.81614	1.84596	5.78196	6.10503	0	170768	6.38952	179034	105793	4.76783	3.62228	108791	104815	5.53334	133548	135577	184217	116934	3.67757	3.83862	0.34937	0	0	3.52042	0.33645	16006	0	0	0	3.52605	4.42124	105384	198967	7.26388	3.85887	4.87852	3.38618	4.54078	175304	133389	132421	176956
COG0191: Fructose/tagatose bisphosphate aldolase	13337	272047	212388	19255	168388	196451	150287	191109	228775	318699	187586	228842	3813	23052	354993	370006	297736	263814	317593	293592	278555	41171	46684	408597	254023	251458	22384	206376	159983	161961	262319	245783	293806	201625	264352	200147	240237	329111	254216	370583	295647	242712	278161	258	268541	234818	255523	223951	257965
COG0192: S-adenosylmethionine synthetase	2.67839	7.29693	6.85257	7.28416	6.48743	8.50669	6.39653	150681	12969	162396	175114	144878	232235	112826	241704	147127	17838	8.75807	9.71093	221844	133576	235917	26058	219778	186802	0.86171	0.94202	110844	0	6.42388	6.53292	18535	325058	4.17385	10523	155797	178623	135837	380029	427042	113641	11431	179187	102269	122617	250523	20744	288507	23236
COG0194: Guanylate kinase	0	0	0	0	3.10529	1.53786	0	0	0	2.61466	1.42806	0	2.14211	1.11607	7.44568	3.43182	3.19184	2.79494	0	6.07535	0	6.77198	1.80358	3.62961	1.90448	0	0	0	0	0	1.66275	1.07229	5.30953	0	0	0	0	2.66958	2.71293	2.74562	1.05282	1.42709	3.58056	0	2.32114	7.80474	0.40196	6.38025	9.13497
COG0204: 1-acyl-sn-glycerol-3-phosphate acyltransferase	3.41976	141299	0	9.81581	0	1.97549	5.18623	2.55022	3.07706	100545	2.02891	0	5.43524	2.11718	171317	13765	106496	8.18052	123636	8.97585	108289	186046	9.58457	113681	4.23646	0.41092	2.57731	0.57473	3.18855	0	3.36218	7.25693	9.06548	0	3.99271	3.72262	2.24305	9.83878	108038	7.82643	0.18036	133612	130115	4.68957	111725	195838	203501	162145	168037
COG0205: 6-phosphofructokinase	14542	628706	129001	12117	657252	496581	114505	546444	940539	744733	102275	273343	171865	812275	151549	196962	195647	18816	894427	154275	159076	166669	284403	140443	126552	27904	775554	175638	793222	559715	48355	725583	808265	779443	144897	397911	148189	996039	185993	193591	258588	340305	213911	105847	132518	158753	170111	232059	281966
COG0207: Thymidylate synthase	0	0	4.07456	0	0	3.17969	0	0	3.62715	7.77848	6.24192	0	0.65063	7.49838	157137	4.94803	0.48068	6.10714	5.66784	103171	2.72339	8.03856	1.26489	8.03011	102442	2.45148	0	6.47659	0	0	0	3.52678	142543	0	0	5.00075	0.52463	9.84576	137783	220946	111294	4.58719	0.38899	4.46284	5.87573	102509	102654	229369	5.10396
COG0209: Ribonucleotide reductase alpha subunit	0	0	0	0	0	0	0	0	1.71173	0	0	0	0	2.18246	1.11612	0	0	0	0	0	0	0	1.63293	0	0.825109	0	0	0	0	0	0	0	0.39084	0	0	0	0	0	0	0.670163	0	0	0	0	0	0	1.21776	0.285028	2.54631
COG0221: Inorganic pyrophosphatase	0	1.55746	7.02268	2.31592	0	0.43615	0	4.63581	0.06583	0.34102	7.32891	0	3.69507	1.09008	289504	6.48747	101262	104865	4.42025	2.69742	1.62398	0	113534	1.35046	6.66652	2.48311	0	0	3.08775	0	4.87451	0	149928	7.14264	5.39023	1.89454	0.01951	6.62931	5.33584	171463	4.51272	174784	2.21735	0	4.07434	2.84734	2.09851	6.78045	1.79383
COG0224: FoF1-type ATP synthase, gamma subunit	6.11285	8.02781	8.22144	9.74002	109491	4.94687	5.78974	6.50482	119388	115888	9.30565	4.42811	10975	7.72907	398299	9.41462	8.86103	104383	133247	364247	184636	260566	9.50227	260521	101901	5.23566	110781	102935	111939	8.59844	8.47687	8.21815	112166	5.26001	117502	5.58837	170056	12727	278411	29602	147625	155835	123411	9.66472	12985	248997	266314	300201	288858
COG0235: 5-methylthioribulose/5-deoxyribulose/Fuculose 1-phosphate aldolase (methionine salvage, sugar degradation)	3.64171	8.57771	9.51685	127387	127798	0.14537	0	11678	119947	143011	7.64831	5.49841	105565	9.87359	185518	232501	24342	143731	254559	31229	199602	258899	287585	277535	190971	136936	2.75405	5.12746	4.72149	5.36985	7.78206	8.24464	1522	3.51511	7.11374	5.77632	171091	264824	159457	177995	157024	126715	159391	14031	145639	246621	20762	180854	185461
COG0236: Acyl carrier protein	406717	582708	321554	52905	654134	457233	407383	289814	510108	285664	313013	344712	181366	138008	470576	316605	385247	362395	217404	121073	252541	216005	281487	166706	191696	409632	337454	346697	36535	238273	268092	346925	380443	268352	633507	411481	251475	269598	124301	149676	282587	329396	223885	180677	23423	170694	20267	139567	221783
COG0237: Dephospho-CoA kinase	0	0	0	0	0	0	0	0	0	0	0	0	0	0	0.608726	0	0	1.29225	0.11894	1.46097	0	0	0	0	0.11173	0	0	0	0	0	0	0	0.229515	0	0	0	0	0	0	2.21465	0	3.23644	0	0	0	0	0.713598	0.450311	0
COG0240: Glycerol-3-phosphate dehydrogenase	3.83481	6.74182	118727	2.78452	9.52689	9.73374	0	7.22889	0.59448	106885	246854	0	161485	100016	229094	0.88281	180896	18695	136921	245987	106042	111869	9.62414	244956	180531	3.07418	9.98985	8.76724	5.85057	0	4.89633	0.86918	219339	7.72849	113416	0.32954	9.52211	9.54917	144427	149641	186692	107685	127295	8.11944	101503	197498	195296	220337	215455
COG0241: Histidinol phosphatase/D-glycero-mannoheptose bisphosphatephosphatase, HAD superfamily	0	1.58549	1.79252	0	0	0	0	0	2.49163	1.69875	0	0	4.11762	1.46361	0.50375	0	0	2.20183	1.99905	6.01958	0.17407	5.55414	0.01842	2.35117	3.16886	0.32401	0	0	6.08843	0	0.31903	1.93608	1.44123	0	0	0	2.14188	0	1.70919	1.21387	1.83847	6.71797	1.94319	1.81403	0	2.86859	3.03294	1.77654	3.03397
COG0243: Anaerobic selenocysteine-containing dehydrogenase	917452	338408	961891	102919	285518	776785	202802	133899	411965	105424	810603	865357	136507	319344	208637	433506	853296	106793	945439	827545	154786	566012	842819	495866	333722	174177	346034	117445	147396	273432	395354	621149	121234	417598	649222	226177	858284	127421	927989	148617	119982	149019	494277	114039	200737	511985	411509	313012	471596
COG0245: 2C-methyl-D-erythritol 2,4-cyclodiphosphate synthase	3.54863	1.52072	8.13055	0.33313	0	1.79163	0	0	4.54333	0	3.76152	0	7.93196	3.21126	152666	6.06677	0.39825	4.40804	5.28084	230845	138607	6.24905	6.87242	100085	7.81061	2.18751	12955	4.12883	0	5.87091	0	6.70836	194634	0	7.27302	0	7.91975	8.93735	147292	9.45369	2.23717	5.93208	17577	133959	9.02242	9.95318	7.77919	7.59402	198915
COG0246: Mannitol-1-phosphate/altronate dehydrogenases	176402	291478	182409	13229	242667	205159	9.07912	143419	281235	303926	144095	124662	287152	196723	74551	306547	648297	501668	324502	590133	500221	585552	241179	161799	362144	222491	272605	255622	162506	178803	176407	255885	293778	254094	528003	25743	409639	395768	325581	221548	282296	42672	341916	31786	461259	641696	11003	637921	706829
COG0247: Fe-S cluster-containing oxidoreductase, includes glycolate oxidase subunit GlcF	6.93705	210633	9.82105	8.53306	104518	157132	9.85842	178019	149128	153601	139465	9.95058	373519	307385	246169	140535	191941	136325	306344	663545	246625	350605	194194	319236	262796	3.36785	483818	186415	173351	7.22334	20502	199776	341025	0	121508	6.30025	211448	128651	208963	100867	119713	162516	553908	248649	252107	298872	352433	33225	247149
COG0252: L-asparaginase/archaeal Glu-tRNAGln amidotransferase subunit D	0	0	3.37426	0	0	3.30848	194944	5.96063	0	8.12579	0	0	1.09185	3.03505	0.619154	3.39042	0	0	0	1.41039	1.12777	0.928893	3.34847	0	0.24939	0	0.31536	0	0	0	0	0	0.829046	0	0	0	0	0	0.904785	0.11188	0	0	2.16582	0	0	0.14858	1.22407	1.00486	0
COG0253: Diaminopimelate epimerase	0	0	0	0	0	0	0	0	0	0.30259	0	0	0	3.29629	0	0	0	0	1.61929	2.03575	0	0	0	1.54576	1.75984	0	0	0	0	0	0	0	4.06749	0	0	2.03474	1.31617	0	3.13368	2.51726	1.18721	0	0	0	0.10602	2.06938	0	0.17952	1.02796
COG0262: Dihydrofolate reductase	0	0	0	0	0	0	0	0	0	0	0	0	0.420933	0	0	0	0	0	3.38156	1.94481	0	0	0	1.40621	1.80688	0	0	0	0	0	0	0	1.17372	0	0	0	0.962585	0	0.982632	1.97404	0	0	0	0	0	1.23512	1.05622	1.12694	2.06754
COG0263: Glutamate 5-kinase	0	0	0	0	0	0	0	0	0.33936	1.47722	0	0	3.07328	1.16602	8.19975	2.96804	2.64512	1.14313	2.94987	7.83691	1.07566	2.66354	1.53291	3.44999	3.30635	0	4.10601	3.29033	0	2.77736	2.70941	0	4.42762	0	0	1.72718	0.869135	4.30081	3.70373	4.96952	4.82185	0	3.08496	2.98605	1.61785	0.45905	3.68744	4.83948	3.80461
COG0269: 3-keto-L-gulonate-6-phosphate decarboxylase	5.75812	0	7.00174	0.06883	0.23091	7.61471	8.84266	4.10557	0	6.24263	0	3.37272	7.25855	142439	0.941236	3.48977	2.60745	3.66959	4.08906	2.45168	4.66648	0.19745	2.96425	2.69559	158618	6.15902	0	4.58455	9.67484	0	3.54273	4.20065	3.83197	0	0	104431	0.31969	4.01323	4.38872	4.93024	6.46008	0	0.837075	2.60474	4.80205	2.96679	3.18745	1.56983	1.65612
COG0274: Deoxyribose-phosphate aldolase	2.11577	0	5.43765	1.30984	2.35572	0	0	124943	5.55566	4.95627	6.75395	0	7.19879	9.56007	285853	2.30149	8.66468	4.07275	9.66757	157608	9.93948	8.42296	0.71476	108954	7.03174	1.80428	9.79971	0	4.63524	0	0	3.20767	9.47008	0	0.32995	0	6.85661	5.80651	8.36167	7.87573	2.98685	6.71307	182158	102581	4.90927	106167	187919	119271	285122
COG0279: Phosphoheptose isomerase	0	0	0	0	0	0	0	0	0	0	0	0	1.17212	0	0.996481	0	0	0	0	0.18598	0	1.09104	0	0	1.99957	0	0	0	0	0	0	0	0	0	0	0	0	0	0	0	1.40203	0	0	0.61431	1.03414	0	0	0.589563	2.23643
COG0280: Phosphotransacetylase (includes Pta, EutD and phosphobutyryltransferase)	115036	118968	226365	157603	14305	238766	9.39278	181344	190313	281464	256162	6.24082	331251	248969	537784	321214	360374	306735	19358	797692	501563	592338	275668	78871	280843	8.58411	190276	183645	162942	102944	243219	145315	321197	9.95708	161435	135287	43352	290777	735422	712481	342831	315051	444468	24155	441864	757966	732289	946959	62562
COG0281: Malic enzyme	24475	140811	436387	145702	196753	195313	11855	373798	591402	308675	278359	492121	250321	20092	11497	9.91362	130607	151096	8.89571	165154	147531	23869	310591	119874	155226	258372	272926	145888	218074	29903	127002	297186	297672	201173	408855	191657	219877	9.69074	241999	199795	9.52404	0	192575	0.09868	244345	144655	164392	175404	120868
COG0282: Acetate kinase	159041	240723	180586	159191	134955	264359	11926	199617	304286	195283	267777	122588	381585	244958	584198	246524	316805	271004	414805	606487	349822	470891	228303	661747	349633	198643	256897	378979	167373	147988	275	252772	254263	171817	194231	149247	337274	31027	340143	281019	283522	333393	359996	261487	313046	586395	752665	446838	667083
COG0283: Cytidylate kinase	0	4.77896	0	0	7.36367	4.98998	2.75848	2.40535	0.01399	4.32174	1.89089	0	6.61453	3.01661	8.22139	4.24007	3.86724	4.90291	2.43351	8.94448	5.54546	6.86876	3.99164	5.97738	3.84423	1.70178	6.36507	1.31681	0	0	1.93821	4.99158	6.02293	0	0.03712	3.38201	168067	4.23812	100392	0.47616	3.64154	0	7.85634	6.01289	0.55415	6.97715	5.45814	4.20728	7.88245
COG0284: Orotidine-5-phosphate decarboxylase	1.58848	1.26254	0	0	0	0	0	0	0	1.58124	0	0	0.31587	8.73451	7.35253	1.36286	0	0	2.55963	7.20502	1.83754	3.07151	1.08728	5.17806	2.20677	1.44028	2.70234	0	0	4.24117	0	6.87213	4.87558	0	0	0	4.58618	2.88313	2.76321	4.80557	2.97776	3.71938	4.15734	0	4.01792	8.32074	5.29467	5.59411	6.79122
COG0287: Prephenate dehydrogenase	0	0	0	0	0	0	0	0	0	0	0	0	0	2.41079	0	0	0	1.84459	0	2.12418	0	0	0	0.20486	0.878903	0	0	0	0	0	0	0	0.427749	0	0	0	0	3.80302	0	1.27852	0	0	0	0	1.70456	0.075683	0	1.91527	0
COG0288: Carbonic anhydrase	7.30556	194379	20071	152552	160604	215522	124585	0.83481	272435	15476	126541	139922	453424	3153	176395	259423	227357	141842	190161	19388	283023	291631	15321	320065	21489	8.66799	177508	217123	225184	127713	9.36274	245594	121333	101098	0.73605	118472	303204	209363	177985	9.29175	161159	142774	22777	221932	209145	250612	284045	168508	299268
COG0289: 4-hydroxy-tetrahydrodipicolinate reductase	5.77556	9.39311	124282	105964	6.03537	7.85596	3.05005	0.46851	0.95702	127667	114161	9.35121	284053	158133	287785	111919	153319	133891	156935	250552	201029	188016	163753	345528	240417	0.37569	8.81323	0.91664	10576	102191	9.41199	204681	16799	8.08448	124505	2.78689	129447	15828	171786	8.80594	229398	158761	219596	125639	0.96601	342762	297163	252585	341627
COG0294: Dihydropteroate synthase	0	0	0	0	0	0	0	0	0	2.61636	0	0	0.12383	0	3.01205	0	1.99641	2.09897	1.07632	1.14149	1.45483	4.22006	1.80292	3.68862	0.02922	0	0	0	0	0	0	0	2.75426	0	0	0	0	4.04673	1.51004	4.92656	1.75084	7.89093	2.42293	0	1.51687	0.42562	8.79892	4.99341	4.37643
COG0295: Cytidine deaminase	0	1.34943	4.81062	0	4.37716	0	0	0	2.86792	0	125948	0	0	0	1.06026	1.71921	0	0	0	6.07543	2.34153	1.41434	0.22319	3.11859	1.47574	0	0	1.68276	0	0	0	0	2.73277	0	0	0	0.634205	0	4.72285	1.28964	0.05517	0	0	0	2.11768	2.40719	2.02199	0.701454	1.88371
COG0296: 1,4-alpha-glucan branching enzyme	7.12026	8.33655	151955	111279	0.06441	111341	6.04613	9.07166	159403	13095	103718	123447	217294	9.62469	26389	174347	198955	148459	129905	262721	215899	257601	152171	387018	230574	8.05031	186001	235362	15511	8.44286	8.51663	104982	251998	8.85922	12479	142837	232834	175842	180611	195589	155786	218362	290627	171592	177083	444918	497725	353988	368381
COG0297: Glycogen synthase	0	8.55558	4.24187	8.78223	7.18901	6.43929	2.89635	7.54021	0.02556	168619	0.91427	4.93676	164947	102815	294403	131025	221507	135581	186903	254612	178452	309705	174031	210381	21758	0	0	0	0	3.36049	5.11626	7.63893	18224	0	0	0	117249	137992	344017	208889	108883	176908	300643	146082	156387	392336	382498	339068	200709
COG0299: Folate-dependent phosphoribosylglycinamide formyltransferase PurN	0	0	2.71092	0	0	0	3.82039	0	0	0	0	0	1.46755	1.83705	6.94804	2.79368	1.83705	0	1.80139	0.879312	1.73295	0	1.20273	2.32641	0	0	0	0	0	0	0	0	2.91044	0	0	0	0	2.85823	1.68204	4.39569	0	0	0	0	1.33098	0.17518	1.38895	3.37473	1.58135
COG0302: GTP cyclohydrolase I	0	5.67875	0	0	0	4.78702	0	0	2.77382	5.23339	3.27953	0	5.44413	2.53966	18461	4.67705	4.63233	0.61113	5.46087	2.34403	3.36803	5.44984	3.27445	2.45233	4.52193	0	0	6.50996	0	0	1.63936	0	102517	5.59825	0	0	3.78739	6.11579	2.07817	6.23083	0	5.51232	2.41525	0.15692	0.875592	3.71208	3.85001	0.71603	7.70622
COG0304: 3-oxoacyl-(acyl-carrier-protein) synthase	129863	152552	140735	135666	4.99853	315127	112975	9.05501	282631	186709	318795	3.64914	316905	153705	814006	23971	346687	348987	320094	407441	445996	382948	334418	635554	325358	153364	145003	129038	6.62608	3.14153	106921	9.81116	467881	9.21953	9.20903	103838	208366	405149	300649	459584	407674	415504	309498	1157	215474	470786	52488	53359	903394
COG0307: Riboflavin synthase alpha chain	3.47111	5.97408	2.45699	9.32671	8.96924	7.40395	0	3.74055	107558	2.88144	9.87117	3.41273	200215	7.94694	246838	8.80891	132475	137386	16659	8.11196	11503	123285	100869	127746	8.86365	5.23751	4.92005	0.55474	136933	0	0	114332	115949	124485	3.62025	2.61442	4.11137	8.96155	112902	7.04412	6.29621	236311	108998	7.75341	100773	112722	134929	145063	161015
COG0310: ABC-type Co2+ transport system, permease component	399545	257609	627961	998649	136885	498573	6833	710322	456493	124444	495768	315358	291203	734823	242235	799345	112311	137436	348439	761957	115967	74329	759828	574439	130711	558617	4.55796	580644	916069	253109	25653	440292	148584	27365	379081	621033	528862	782169	941997	746092	496609	4.53152	816755	939975	954744	625382	413096	154614	130397
COG0318: O-succinylbenzoic acid-CoA ligase MenE or related acyl-CoA synthetase (AMP-forming)	9.45505	218826	118003	125692	9.48516	5.81552	4.05843	121737	231872	165803	101965	8.37804	174607	110556	219451	156479	153612	126865	156805	242251	164205	219244	166658	304352	213674	131155	144194	6.98915	7.03865	9.39894	9.86119	6.52354	159977	8.74009	7.67706	109949	151099	149524	234827	167125	191593	102804	184202	119902	121907	281478	296699	292081	177509
COG0325: Pyridoxal 5-phosphate homeostasis protein YggS, UPF0001 family	0	0	0	0	0	0	0	0	0	1.71911	0	0	1.22103	0.13113	5.14318	0	3.54367	0	2.35762	8.15661	0	1.19185	1.26108	0.40191	2.62328	1.54223	0	0	0	0	0	0	4.88016	0	0	0	0.25907	0	2.61911	1.84676	0	0	1.96592	1.71957	0	2.47302	0.27494	2.02857	4.73435
COG0327: Putative GTP cyclohydrolase 1 type 2, NIF3 family	0	1.76076	0	1.58855	0	0	0	0	0	0.17567	0.39872	0	1.43969	0	2.62756	0	0.759223	2.40892	2.14593	1.91912	1.39613	2.03434	3.20115	3.79042	1.87539	0	0	0	0	0	0	1.93931	1.72726	0	0	0	0	0	1.90742	2.36751	1.48067	3.62308	1.13357	0	0	2.18373	3.61329	1.31053	6.14448
COG0329: 4-hydroxy-tetrahydrodipicolinate synthase/N-acetylneuraminate lyase	2.83265	6.97591	12429	158944	3.21975	8.44907	7.79263	5.68147	130622	0.91418	149059	2.36061	1452	145929	354171	8.17814	151601	9.96646	132319	232159	5.54011	9.91527	127483	204275	207093	5.41452	107022	9.32207	0.66997	2.70714	119387	0.71641	251334	3.63065	111408	0.32254	4.37427	190884	122448	258199	152759	8.61815	8.34517	3.05676	0.79809	184068	172843	194932	178262
COG0331: Malonyl CoA-acyl carrier protein transacylase	2.76885	0.05263	1.55688	2.76312	113405	1074	0	3.34658	8.78388	9.58494	108068	0	110448	5.94529	223082	9.86571	109717	8.93703	140041	1551	141454	165562	0.81105	221058	9.54731	6.40008	106638	6.69833	3.01731	0.33957	0.41225	9.37693	184777	4.70066	2.39125	0	144271	159576	146317	162963	123129	120346	153949	7.20878	7.32809	206054	205679	175349	201764
COG0332: 3-oxoacyl-[acyl-carrier-protein] synthase III	9.32852	251928	9.37885	112888	180978	11081	6.66987	148485	173206	182986	154226	103191	255825	106344	123566	152416	456672	341976	244746	453205	339171	377415	218722	323652	259489	118967	9.46783	184907	103578	105802	118299	18084	273617	205925	202478	105335	32515	308927	257195	209985	26275	385481	272857	229839	237357	603312	763713	433394	114274
COG0334: Glutamate dehydrogenase/leucine dehydrogenase	262284	143476	443894	179071	267566	278475	124105	275892	248131	188653	216247	186047	439785	461633	404313	16154	175255	151383	210211	229235	208468	189477	154724	323559	183222	239441	189619	212169	205687	169967	191919	362056	255188	489599	242448	244923	219447	190605	240844	254746	174272	192748	193142	238015	205226	257602	244128	197718	212169
COG0337: 3-dehydroquinate synthetase	0	0	0	0	0	0	0	0	2.36028	1.47058	0	0	0	0	5.08575	0.18417	2.59535	0	1.40979	0.923266	0	2.05952	0	1.72287	0.679752	0	0	0	0	0	0	0	1.96875	0	0	0	0.098341	1.44365	1.22031	2.58868	0	2.50434	2.24912	0	3.04383	1.94055	0.18109	4.68402	2.72108
COG0345: Pyrroline-5-carboxylate reductase	0	0	0	0	0	0	0	0	0	0	0	0	0	0	4.65045	1.75243	0	0	0	2.54531	0	0.080731	0	1.28071	0.624069	0	0	0	0	0	0	0	2.27413	0	0	0	0	0	0	3.14196	0	2.36947	0	0	0	0.719883	1.55631	1.54245	0.488005
COG0346: Catechol 2,3-dioxygenase or related enzyme, vicinal oxygen chelate (VOC) family	323296	575164	426951	277303	349986	318481	394289	157235	396799	466541	243166	367781	692528	59427	972789	395651	863332	62687	890079	126705	986482	876185	519478	135011	307407	153509	398642	33666	318238	21907	554188	488918	788175	493132	367231	265802	789055	386514	642147	336628	692054	836386	802527	551028	691615	678733	978826	839683	104414
COG0348: Polyferredoxin NapH	0	0	0	0	0	2.79218	0	0	0	1.87204	0	0	0	0.956425	0	0	0	1.22858	1.16494	0.772606	0.846882	2.75197	0	14524	3.28168	0	0	0	0	0	0	0	0.743173	0	0	0	0	0	0.753529	0	0	0	0	0	0.852346	5.14494	228907	8.40806	4.50336
COG0356: FoF1-type ATP synthase, membrane subunit a	0	6.90734	106851	1.46008	3.12641	0	0	0	2.42449	3.45747	0.55336	3.67874	118166	7.50247	149483	155972	134068	107403	5.36065	122222	108608	2773	5.27275	180867	137518	5.00252	2.10141	1.74082	0.51032	0	3.75225	2.20101	119563	0	0	0	114143	9.33908	694289	562733	127679	2.77796	4.72755	6.81101	7.28685	448747	169662	125272	159476
COG0363: 6-phosphogluconolactonase/Glucosamine-6-phosphate isomerase/deaminase	100504	225138	100989	8.76773	9.31101	16547	3.42799	9.05843	136043	112287	100645	9.74979	407199	166576	462206	149036	270327	24859	284025	244508	260526	403885	20771	350846	173631	19414	100501	7.52803	109333	126218	114636	224027	249913	9.88665	8.08677	7.18981	224457	210464	330408	127602	150154	32351	252751	232457	125946	228747	317165	143907	249845
COG0365: Acyl-coenzyme A synthetase/AMP-(fatty) acid ligase	2.76512	1.90135	4.72504	5.33556	0	2.04205	0	0	3.32488	4.19233	4.38459	2.58872	3.94255	4.57622	8.26566	4.56241	3.96914	6.57733	1.59495	5.89614	5.97988	4.53782	1.81106	135579	6.29895	4.39577	2.17487	4.33828	3.45367	0	1.84805	4.14798	6.98137	0	3.17948	7.00245	3.96918	5.84923	6.38299	5.97266	5.98018	3.67051	2.89912	2.70967	7.10789	7.41543	8.55975	101376	6.37655
COG0366: Glycosidase/amylase (phosphorylase)	0	0	6.20853	5.55915	0	3.54188	0	2.57162	6.28063	1.92314	8.21227	0	3.64939	2.36492	9.71926	197771	134355	246738	9.97301	128757	9.74549	211588	0.49528	118444	2.21688	6.40553	113454	0	0	0	4.39528	0	127521	0	0	0	106691	191524	146476	10707	9.62304	261058	167083	3.42573	9.97301	147193	5.74983	11932	9.73918
COG0370: Fe2+ transporter FeoB	0	0	0	0	0	0	0	0	0	0	0	0	1.40453	0	1.02185	0	0	0	1.43988	1.73302	1.55182	1.47979	0	4.11723	2.35235	0	0	0	0	0	0	0	1.69604	0	0	0	0	0	2.15948	0.057207	0	2.83908	2.75922	0	1.51472	6.61161	3.60221	7.09707	1.43798
COG0371: Glycerol dehydrogenase or related enzyme, iron-containing ADH family	0	0	0	3.40708	0	2.41915	0.36159	0	0	1.62264	0	0	0	4.36787	0.413948	3.86014	0	0.19518	0.998253	2.77629	1.56486	0.21506	0	2.31227	6.70223	0	0	0	3.18669	0	0	0	0.11107	0	0	0	3.54217	0	0.063869	2.20811	0	0	0	0	1.75643	2.29388	2.73147	1.10932	0
COG0372: Citrate synthase	0	0	0	0	0	0	0	0	0	0	0	0	0.703732	0	2.17163	2.25622	0	0	0	108649	1.29213	0.900627	0	4.99277	2.05478	0	0	0	0	0	0	0	2.07028	0	0	0	3.43379	0	0.03348	3.41227	2.25544	0	0	0	2.73932	6.61007	2.82751	4.35686	4.85977
COG0377: NADH:ubiquinone oxidoreductase 20 kD subunit (chain B) or related Fe-S oxidoreductase	2.66522	2.99073	3.44513	2.12709	3.50942	7.10885	5.42053	2.70083	8.61235	5.45697	8.34857	2.78334	4.53062	1.43721	165048	5.02386	1113	9.09604	108843	4.55405	0.05085	6.66775	5.49766	9.57941	116283	0	7.85475	4.12002	0	0.44053	6.04544	2.38451	9.29791	4.94958	0.55788	3.03337	0.46657	101437	4.17564	154751	102271	9.97651	3.05357	5.89215	7.31132	5.63841	9.08567	134448	101719
COG0379: Quinolinate synthase	3.63457	4.03886	1.57493	4.18713	5.86162	7.11723	3.58072	2.80051	7.98777	4.88612	135376	2.34136	8.17634	5.71426	8.22507	2.04368	5.92437	8.84727	1.98292	5.69673	4.13783	3.64645	3.48735	101483	4.49572	3.30113	2.66833	0	0	3.85811	2.01434	9.02337	144635	6.33674	5.72388	5.62726	2.27268	0.59714	4.60453	5.17413	7.14674	6.09719	7.68709	4.25556	5.76649	6.03811	7.50039	6.91743	6.60623
COG0382: 4-hydroxybenzoate polyprenyltransferase	0	0	0	0	0	0	0	0	0	2.89153	0.34544	0	3.45349	0	4.51095	0	4.60204	4.86971	2.25497	1.80183	1.20375	3.61539	0.20378	2.65983	0.600804	0	0	0	0	0	0	4.56767	2.70736	0	0	0	1.45004	0	1.61994	1.39081	2.04633	0	3.12494	3.33761	0	3.08875	3.57295	1.98288	2.83547
COG0386: Thioredoxin/glutathione peroxidase BtuE, reduces lipid peroxides	254792	159987	967832	63054	533035	804036	101168	579885	675365	598015	720255	702798	495843	7092	433195	332392	959747	835668	455586	441256	9105	66569	270761	123542	630251	578478	193417	787405	2.06991	924184	751641	117229	34981	146925	778382	807494	788961	189647	465644	175005	345737	943881	889943	115137	754062	958979	14712	66982	103058
COG0388: Omega-amidase YafV/Nit2, hydrolyzes alpha-ketoglutaramate	0	0	0	0	0	0	0	1.60303	2.37919	0	0	0	4.81454	1.53308	100518	0	2.92208	0	2.17323	1.57025	0	2.99364	1.90884	5.17365	2.51635	0	2.63029	0	0	0	0	0	5.21541	0	0	0	0	5.65753	1.66567	3.59849	2.83088	0	0	2.61277	0	6.43713	6.78812	5.69526	7.82498
COG0395: ABC-type glycerol-3-phosphate transport system, permease component	0	0	4.75994	7.17727	0	0	2.10233	0	7.39259	7.89848	0	0	4.38876	8.01054	5.23518	13301	0	2.40529	4.11635	385275	169037	162371	1.70051	20487	152373	0.22006	2.96769	5.21315	6.65021	0	0	1.11209	126239	0	0	0	9.39217	5.16397	195742	8.46413	128373	0	8.77653	0	149072	361367	188612	104307	3.55472
COG0401: Membrane potential modulator PMP3/YqaE, plasma membrane proteolipid 3 (PMP3)/Esi3/RCI2/UPF0057 family	113229	0.61928	118345	108275	121106	5.80754	168347	166606	7.89592	174856	5.55459	5.81094	251558	0.99497	1.98737	111997	4.74114	5.41328	0.40046	118985	121288	151811	5.28632	3.30713	5.90587	8.46883	4.98667	1.53686	102104	313676	104146	7.22782	4.01664	22219	5.85942	0.90583	121659	1.24928	4.75729	7.76909	9.72134	1.59118	4.46565	180027	0.68051	12059	9.66152	2.75174	0
COG0402: Cytosine/adenosine deaminase or related metal-dependent hydrolase	5.29044	9.15932	188878	0	194373	182755	8.74126	23288	124654	8.98296	203293	167291	115359	5.32756	2.85055	3.08525	0.57922	7.64219	2.75784	3.34046	6.87619	5.35358	8.09153	1.36517	6.09558	3.24334	0	7.89901	15178	123808	4.09152	137475	123059	22707	139841	5.96476	0	3.45074	4.60376	5.93853	1.10968	0	7.61041	5.44157	2.50133	0.45592	3.06966	3.43875	0
COG0403: Glycine cleavage system protein P (pyridoxal-binding), N-terminal domain	0	1.40564	0	0	0	0	0	0	0.19294	1.54368	2.82657	3.00852	0.16803	1.25467	1.76985	2.23305	2.86813	1.98277	1.46675	0.990866	1.90613	1.65549	1.09083	2.46607	0.960563	0	0.19655	0	0	0	0	1.31764	1.49568	0	0	0	1.67563	3.39969	1.42212	1.16664	0	3.79782	2.77822	2.34717	2.26163	1.45057	3.46593	2.17115	1.53503
COG0404: Glycine cleavage system protein T (aminomethyltransferase)	0.01961	3.38423	4.21779	0	3.54067	3.57948	0	2.68274	4.46603	5.10596	3.17765	0	5.39431	2.50526	0.66246	4.49145	1.36353	5.37284	6.20637	6.35395	6.21855	5.75027	2.80149	104227	0.43002	2.20516	4.09665	2.71626	0	0	3.45261	0.40814	4.71036	0	130774	0	4.29987	0.49188	4.63544	3.76468	0.23524	120011	8.37116	5.61435	3.19322	7.02522	125401	8.44521	5.95024
COG0405: Gamma-glutamyltranspeptidase	0	0.37013	2.44991	0	0	2.52315	0	2.38665	1.74877	0	0	0	5.06549	3.13807	1.23191	2.49563	0	0	0	1.35302	1.74247	2.66119	0	4.35437	0	0	5.49648	0	0	0	0.41878	0.05572	0.801846	0	0	0	3.41033	0	1.72494	0	0	0.19644	0	0	4.51368	0	1.31984	0.10606	0
COG0406: Broad specificity phosphatase PhoE	0	0	0	0	0	0	0	1.70801	0	0	2.25181	0	1.04182	1.72097	1.38317	4.03476	1.93226	0	171246	4.42058	1.18399	7.41745	0.35572	5.64771	0.811678	0	5.06576	0	5.71915	0	0	1.92536	0.10619	0	0	0	6.94067	1.11268	0.787405	1.95508	1.17598	2.46756	5.10076	5.59108	0.15812	5.95821	0.94553	8.01335	1.87474
COG0411: ABC-type branched-chain amino acid transport system, ATPase component LivG	0	2.81706	0	0	0	0.20252	0	0	0	0	0	0	0	1.13946	0	0	0	0	0	2.34705	0	0.093417	0	0	0	0	0	0	0	0	0	0	0.687494	0	0	0	1.76707	0	0	1.61801	0	0	0	0	0.990822	1.73005	0	0	0
COG0413: Ketopantoate hydroxymethyltransferase	0	0	0	0	0	0	0	0	0	0	0	0	0.878993	0	1.47344	0	0	0	0	2.68934	0	0.13486	0	1.41342	0	0	0	0	0	0	0	0	1.18852	0	0	0	0	0	2.42768	0.912391	0	0	1.22794	0	1.09692	0.929704	0.580139	1.08327	1.50155
COG0414: Panthothenate synthetase	0	0	0	0	0	0	0	0	0	0	0	0	0.997351	0.802416	5.90219	0	0	0.17819	0	6.47943	2.47596	1.79117	2.25292	2.48914	2.06172	0	0	0	0	0	0	0	2.65242	0	0	0	0.931415	0	2.54227	2.40034	3.26838	3.23655	2.47684	0	0	3.95599	2.77506	0.34617	7.37962
COG0416: Acyl-ACP:phosphate acyltransferase (fatty acid/phospholipid biosynthesis)	0	3.12802	6.96395	101987	2.14367	106306	4.98313	0.35768	4.65795	1.36155	140069	0	5.58682	1.56456	0.240786	0.55899	6.86228	0.23855	5.79651	1.55327	0	0.23685	4.84756	2.15808	3.49343	0	4.69671	5.23848	0	0	0.30524	0	8.26588	6.48217	0	5.22939	2.45636	6.85295	0.458648	126554	7.16012	0	0	0	4.70105	2.00098	1.67126	136326	0
COG0421: Spermidine synthase (polyamine aminopropyltransferase)	0	0	0	0	0	0	0	0	0	0	0	0	0.23152	0	0.356557	0	0	0	0	3.73502	1.22628	1.01365	0	0	0	0	0	0	0	0	0	0	0.033944	0	0	0	0	0	3.92312	4.82515	0	0	1.66725	0	0	2.86261	0	0.44617	0
COG0422: 4-amino-2-methyl-5-hydroxymethylpyrimidine (HMP) synthase ThiC	0	3.01738	0.75183	0	0	7.85163	4.95336	5.53368	0	3.54372	0	0.30492	9.91142	8.46846	2.89205	7.54683	1.56431	1.80766	0.883845	105671	2.68301	4.76503	4.07441	6.27659	8.43748	0	0	3.59141	5.89572	5.75188	3.15285	6.50495	6.55213	0	3.45653	1.22558	105737	3.91507	7.31847	5.55962	0.32186	0	0.34787	3.46812	6.72679	8.50716	0.50713	7.74861	1.84665
COG0424: 7-methyl-GTP pyrophosphatase and related NTP pyrophosphatases, Maf/HAM1 superfamily	0	0	0	0	0	0	0	0	0	0	0	0	0	0	0.928583	0	0	0	0	5.76622	0	1.01767	0	1.95971	0.702989	0	0	0	0	0	0	0	0.895645	0	0	0	0.997499	0.71327	0.12449	3.03618	0	0	0	0	0	3.53717	1.09932	3.82172	0
COG0426: Flavorubredoxin	4.21951	2.74287	127175	8.74113	0	8.50501	7.25741	6.54897	4.57285	103581	6.32959	4.10889	15553	19037	11057	1.72822	110007	105123	108176	188523	121745	7.26021	2.69818	163836	125132	3.49824	5.17732	0.80262	0.53253	3.07767	7.54747	8.63856	116927	5.67349	3.85539	9.55012	7.98375	7.87892	7.94387	9.18297	4.83414	7.54961	7.62628	114743	6.02266	5.10123	14195	0.70486	264739
COG0427: Propionyl CoA:succinate CoA transferase	148341	9.02543	121175	5.59793	258613	165435	3.73286	18763	123067	8.74822	223954	167245	104597	4.68754	2.78475	3.44746	8.52851	7.44547	3.05889	6.70109	8.85839	7.64487	9.25832	4.10582	5.34906	6.04105	7.08688	108362	142961	100345	8.07289	102214	131035	273548	138507	109925	9.24238	0.50355	9.46287	132761	3.77002	0	9.45658	3.16064	5.84676	5.57629	4.07387	4.40565	1.84416
COG0428: Zinc transporter ZupT	0	0.24688	0	3.16445	0	0	3.48493	0	0	0	4.28481	4.59589	3.38345	0.01363	2.02428	2.36885	1.63351	0.17025	1.93081	2.93275	1.52325	6.62965	1.06039	2.09933	1.25675	0	6.92866	3.14678	3.55159	0	6.06225	2.11047	1.73698	0	0	1.97399	2.05141	0.20089	0.19881	0.987422	2.84342	0	3.51041	8.16573	2.39204	0.18231	3.94263	1.74017	1.71275
COG0431: NAD(P)H-dependent FMN reductase	0	2.02417	3.43492	0	0	0	0	0	0	3.04342	0	0	1.93158	0	1.59162	2.26775	0	0	0.21794	0	2.97279	3.07231	4.80472	0.902799	2.53752	0	4.51835	3.16483	4.48241	0	0	0.02945	0.383624	0	0	0	3.67137	0	1.37877	1.14148	1.68584	0.47376	5.88111	0	0	4.09554	2.96037	1.45031	3.16469
COG0436: Aspartate/methionine/tyrosine aminotransferase	113102	354793	265654	197916	205183	330439	8.94545	368431	299478	246723	359845	236894	483344	237382	51901	165846	370556	211099	303095	533718	306099	303913	19343	367296	388406	150237	229107	20513	157537	196503	133022	331468	417343	16134	169182	200013	222383	277948	328207	270929	256814	164159	309451	251814	239232	413459	428783	337978	424268
COG0439: Biotin carboxylase	3.06548	0	4.10849	0.38275	0	3.95982	3.75521	2.90541	0	2.27999	0	0	4.44568	0.67215	0.521474	0	1.93485	0	1.45763	5.10295	0.21289	1.79035	1.94098	3.78744	5.10078	3.11356	0	2.59643	0	0	2.29748	2.18574	0.16927	0	0	4.63378	2.29742	0	2.05345	2.39657	3.59757	0	1.50578	1.93335	3.04013	0.29651	0	2.08781	0.099479
COG0440: Acetolactate synthase, small subunit	0	4.28284	0.77514	118113	5.23004	125162	6.51757	6.77853	9.40574	0.92568	8.21344	4.04557	9.45121	7.20138	210639	134857	7.11152	7.84159	4.66553	146782	7.12239	6.61905	9.77287	115082	163788	102077	118275	125832	8.90418	0	4.48076	2.64956	433528	0	6.81478	109942	3.26641	111731	129899	259745	142792	4.39827	7.39238	0	9.53453	103666	7.61209	168044	6.75737
COG0444: ABC-type dipeptide/oligopeptide/nickel transport system, ATPase component	0	2.35891	1.84595	2.92614	0	2.11906	3.03677	0	0	7.57863	0	0	4.61387	7.30244	0	0	1.34032	2.36622	0	3.52035	0	6.49376	0	2.90821	4.92938	132874	0	0	0.45453	0	0.26523	0.49165	0.690075	0	2.64394	0	9.37991	0	9.70716	115987	0	0	1.46267	0	162425	3.70723	3.44135	2.95612	8.47e-06
COG0446: NADPH-dependent 2,4-dienoyl-CoA reductase, sulfur reductase, or a related oxidoreductase	0	0	2.26288	0	1.46339	0	0	0	0.36351	2.81845	0	0	0.081361	1.87663	1.75828	1.24995	0	0	1.90884	5.75599	1.31311	1.95404	2.29227	3.81188	1.78403	1.60817	0	0	0	0	1.27805	2.98563	1.72254	0	0	0	1.71366	2.06499	2.62872	3.93919	1.85657	0	1.86301	0	2.45663	2.86934	4.10372	2.84038	2.08024
COG0447: 1,4-Dihydroxy-2-naphthoyl-CoA synthase	0	2.43757	0.24001	0	2.97286	3.21822	0	3.11176	1.87846	1.32774	3.09159	0	3.38227	1.41475	6.38796	3.14594	2.93833	0	4.03959	7.95002	2.90047	4.50933	3.38479	4.36065	2.48495	0.12078	3.02207	4.23503	0	0	0.15501	4.22351	4.38752	0	0	0	3.03529	3.22553	4.21075	3.23566	2.94279	2.97148	3.04498	2.96691	2.84168	5.76534	6.86588	4.84487	4.15202
COG0448: Glucose-1-phosphate adenylyltransferase (ADP-glucose pyrophosphorylase)	0.88734	5.82497	6.46313	6.14301	3.96384	1.75324	0	7.77711	7.76967	11957	135509	0	205583	138434	184946	121699	108707	6.11151	4.05891	39602	4.17851	249659	7.04225	253867	202944	8.06414	0.48194	8.89785	9.87041	0	0.02536	4.98313	236288	0	0	8.62737	330381	175213	578216	634471	138213	9.91676	8.23428	2.40468	202553	478192	169771	7569	6.22038
COG0458: Carbamoylphosphate synthase large subunit	4.89076	101413	103101	9.99686	0.73955	6.76128	4.35549	7.52615	126381	154007	155372	3.47806	241338	15524	232385	153212	185355	163712	169865	241831	126693	201726	120474	239447	275556	131357	130002	109782	8.92882	8.10378	8.65558	12296	321247	8.24379	101014	105577	170588	160575	175799	255652	153267	147714	16315	141834	114411	259356	272353	20466	211949
COG0460: Homoserine dehydrogenase	0	5.48857	2.24366	6.89592	0	7.36568	3.18459	2.58984	0	6.49093	0.45541	0	9.76054	133412	149678	6.47719	8.06692	139474	7.47872	7.79901	2.49018	7.56447	0.69239	12023	0.97691	4.69156	2.13549	5.69565	0	0	0	5.69913	181725	0	0	3.89317	1.79119	121724	5.42676	134328	6.29734	106192	2.88453	0	9.69107	9.89484	0.81458	9.23387	6.23571
COG0461: Orotate phosphoribosyltransferase	0	112839	5.48785	9.14991	3.02937	3.56341	6.81256	3.65174	9.41842	12833	6.36662	6.32757	226625	0.09966	264011	7.56045	154296	148205	174678	1251	120681	155557	121079	247294	107794	1.38773	7.43359	0.33891	5.33195	9.82549	7.39196	106369	140003	0	3.35542	0	103208	225698	282021	220995	183266	124326	136899	6.24551	8.18953	248238	181822	267128	247823
COG0462: Phosphoribosylpyrophosphate synthetase	0	104799	9.29005	139835	112395	134868	8.12173	8.96365	164604	210635	238161	6.43624	262541	174986	590204	255499	27211	246918	217692	378332	223407	257796	228352	315192	25804	21051	149217	195663	4.77811	3.37041	7.63357	6.27429	434508	6.19484	163677	165347	225103	273898	376823	519642	315125	386788	197794	160835	26769	281238	263762	362682	436607
COG0469: Pyruvate kinase	0	0	0	0	0	0	0	0	0	1.20252	0	0	2.67549	1.42011	7.27081	1.80594	1.28967	0	1.82473	8.23434	3.66088	3.68206	1.04746	5.31439	1.45041	0	0	0	0	0	0	0	3.39149	0	0	0	0	0	119595	4.61946	1.55579	188858	1.73939	2.55792	1.20155	5.28688	5.12264	5.22319	0.43311
COG0471: Di- and tricarboxylate antiporter	2.77688	0.46929	4.64733	3.02345	2.30651	0.84611	6.04684	2.38366	6.48381	7.83056	1.53231	1.99785	152778	0.83014	107244	3.09185	6.05935	0.04537	8.08397	7.69319	4.94933	9.56013	2.15138	0.09608	8.40812	5.47138	0.88267	5.21419	103362	5.71724	5.79913	4.07038	9.46453	0	0	3.11282	5.12131	6.34572	7.52678	137555	9.18528	9.28936	6.96665	7.27741	7.65204	6.82109	8.46648	7.78076	8.65407
COG0473: Isocitrate/isopropylmalate dehydrogenase	0	4.17612	5.68848	10353	0	8.48065	7.04773	3.40602	7.81032	4.22723	8.00119	0	6.65999	4.47574	164578	8.65708	8.94042	3.67469	5.30299	9.58476	0.37438	0.42495	4.51078	8.67419	8.58154	6.93876	6.97648	101924	5.68521	0	6.71693	3.98516	201036	0	9.01923	3.81594	2.70517	7.16396	7.34277	161877	4.33245	0	5.33315	8.94601	6.32272	8.02225	6.71456	116293	111861
COG0474: Magnesium-transporting ATPase (P-type)	0	0	0	0	0	0	0	0	0	0	0	0	0	0	1.28184	0	0	0	0	0.58126	0	1.35645	0	3.79701	1.88486	0	0	0	0	0	0	0	4.37184	0	0	0	3.69624	0	8.32798	1.41188	0	0	0	0	2.37093	3.58486	2.36144	2.04504	1.17631
COG0475: Kef-type K+ transport system, membrane component KefB	0	0	0	0	0	0	0	0	0	0	0	0	0.963584	0	2.28005	0	0	0	0	0.097938	0	1.01401	0	2.33851	0.909453	0	0	0	0	0	0	0	1.25961	0	0	0	0	0	1.62566	0.11261	1.23441	0	0	1.38205	0	2.90478	3.54792	1.97318	1.56528
COG0476: Molybdopterin or thiamine biosynthesis adenylyltransferase	0	0	0	0	0	0	0	0	0	0	3.99342	0	0.10874	0.902946	1.05228	0	0	0	0	0.575852	0	0.088052	2.82986	1.06982	1.80491	0	0	0	5.89486	0	1.75145	0	5.05814	0	0	0	0	0	3.86502	0.90048	0	0	1.97431	0	0	0	0	1.18086	2.58317
COG0477: MFS family permease, includes anhydromuropeptide permease AmpG	2.07892	0	1.25009	0	0	5.12939	0	7.61754	7.03003	1.98175	8.63917	0	7.08721	2.31648	126498	3.24517	5.66543	4.98624	3.88864	5.29024	0.73926	0.70945	0.26226	153118	4.47562	0	7.50611	0	0	0	1.75623	0.15415	8.22275	0	0	6.33892	7.06286	0.07118	7.85739	3.52561	5.97063	4.61485	7.05135	0	8.51539	109335	12768	8.94496	109522
COG0479: Succinate dehydrogenase/fumarate reductase, Fe-S protein subunit	2.68643	430198	236204	243092	186445	236683	10886	182176	232155	33134	361661	139297	410552	264013	392035	267399	407064	263798	310922	294682	17853	292664	292647	341898	414716	300292	214414	219384	8.59441	9.50716	177816	211284	594754	250311	276031	258696	150438	421108	164826	475308	600847	288161	196686	286191	206054	23452	337494	260433	33509
COG0493: NADPH-dependent glutamate synthase beta chain or related oxidoreductase	199124	206259	339538	223158	8.38514	244492	233415	294902	387096	3832	352993	105825	280307	200981	473559	247688	221093	159836	151528	359624	191728	276834	197403	367485	285941	329894	287266	408367	147529	136449	159649	170377	500773	8.38034	289224	259167	407673	213348	332266	538877	240253	15854	175586	13723	275009	381757	382704	606273	441012
COG0498: Threonine synthase	0	0	2.79743	0	0	5.02067	0	5.42136	5.94874	2.07159	1.87526	0	1.01162	0	127773	9.83486	3.13788	3.84015	0.800088	8.74983	0.16287	1.92215	4.70764	5.01678	0.44745	4.75452	0	2.48278	0	0	0	0	1111	0	8.13972	0	3.62438	0.32278	3.20713	7.47693	6.99615	3.52106	1.25844	0	4.71409	7.08766	3.66755	8.54614	7.38328
COG0499: S-adenosylhomocysteine hydrolase	0	0	167049	0	5.70438	5.82439	142726	150637	4.65783	9.99298	3.81307	5.61788	7.90742	7.15147	5.87276	0	3.10429	5.21111	0.30377	2.12087	6.73081	3.29944	6.76727	3.04407	5.17595	7.15301	0	4.24769	7.79092	0	0	8.71908	119405	0	8.13574	6.32973	6.17359	0.21685	4.37315	0.60709	2.27937	0	3.25913	2.44661	3.96354	2.97129	1.80637	6.18058	0.088941
COG0500: SAM-dependent methyltransferase	0	1.23193	0	6.67539	0	3.85319	0	8.87934	0	3.01568	2.72892	0	2.34867	3.79405	0.811204	0	4.92909	0.63799	1.43065	0.13172	7.74314	0.746597	0	3.57161	8.55185	2.50522	0	0	0	0	0	0	2.76378	0	0	0	2.63025	0.43503	0.03339	8.27188	0.814711	0	0	0.15895	1.94543	1.03811	0	4.47891	0.857048
COG0502: Biotin synthase or related enzyme	0	0	0	0	0	0	3.50458	0	0	5.19016	0	0	0	0	0.16247	0	1.81682	0	0	0.31319	5.60834	1.62822	2.16435	1.23135	3.47813	4.49e-05	0	0	7.71082	0	0	0	1.67074	0	0	0	2.53217	4.17992	4.20919	5.78288	0	0	0	0	6.33354	3.41958	0	0.038198	0
COG0503: Adenine/guanine phosphoribosyltransferase or related PRPP-binding protein	0	1.75309	0	0	2.79184	2.05366	3.14547	0	0	0	0	0	0.726738	1.93164	9.06248	0	5.54759	6.65243	0.24009	3.50267	0.02622	3.19454	0	2.58296	1.09214	1.20063	0	0.72251	0	0	0	0	0.23868	0	0	0	1.20966	9.21863	3.70676	2.79642	0.992789	0	2.18291	2.52985	1.38827	1.42255	3.16011	4.98297	8.62009
COG0504: CTP synthase (UTP-ammonia lyase)	0	6.81341	4.09005	3.99538	0	4.31757	6.51276	6.50673	0	0.34345	0	3.46364	7.84055	124993	5.00027	2.87155	4.22921	4.08455	110629	6.02839	5.51031	4.26396	1.57535	6.31338	8.08167	0	0	2.89912	0	0	1.56748	0.87424	9.12982	0	0	6.56304	6.28958	0	141396	147053	3.93623	0	2.07443	0.01527	3.64022	7.02137	5.08773	120979	4.52343
COG0505: Carbamoylphosphate synthase small subunit	0	0	0	0	0	0	0	0	0	1.67738	0	0	2.29135	0.18338	2.06558	0	0.29205	2.81303	0	6.17348	0	0	1.23962	1.63873	5.74955	4.53567	0	0	0	0	0	0	2.25916	0	0	0	0	3.00793	2.13126	4.21971	2.11039	0	0	0	2.05992	3.12938	1.57268	3.03399	2.81683
COG0509: Glycine cleavage system protein H (lipoate-binding)	2.66433	7.47352	6.77642	3.82476	1.52074	101088	0.34734	2.86884	7.18822	4.92193	122714	6.39621	229105	131938	126242	2.39952	7.16937	5.36736	7.10805	9.04224	0.56871	9.81423	1.91053	8.38332	5.64827	0	5.71403	128005	0	5.42553	6.52388	3.92975	7.86918	0	0.15798	2.92901	7.49967	3.79207	5.64823	4.76917	4.87364	123085	132471	7.99136	4.03936	7.94858	121446	9.23316	9.22609
COG0511: Biotin carboxyl carrier protein	2.41604	0.39542	102361	169983	0	3.21388	0	3.16099	11498	0.52116	10584	0	148165	142915	3.03925	221125	110494	160645	4.84185	363437	4.87402	241323	137996	149507	143166	0	5.21618	3.30326	8.77779	3.35024	3.47704	0	102113	8.29714	0	2.48686	177926	146771	384372	571818	243562	4.13373	0.78073	6.26283	162751	411392	9.54969	719586	7.59352
COG0516: IMP dehydrogenase/GMP reductase	8.97029	122271	16536	265255	8.65117	309136	8.32427	121286	192404	252492	234402	128933	403893	295304	642182	208035	295557	287768	235458	448414	342545	424579	271733	555798	412553	159836	226017	171943	152812	9.74119	112326	294327	536209	133063	164391	259769	363897	254607	436245	476472	27372	342989	388366	281701	341952	550854	504144	613384	565738
COG0518: GMP synthase, glutamine amidotransferase domain	0	4.42951	4.35988	3.83349	5.16714	0	0	0.79999	6.75901	7.00032	4.13841	3.04912	8.09746	9.29052	9.08615	0.55963	3.98856	3.87919	1.49233	1048	4.49013	4.68764	5.08745	8.79451	111862	8.00978	1.86602	3.85829	4.14463	0	2.61569	0	115076	0	7.23515	4.49501	5.87588	5.53604	114577	140747	8.62813	0.26163	0	2.43632	7.38732	123649	8.47953	196535	0.58286
COG0519: GMP synthase, PP-ATPase domain/subunit	5.60715	4.42951	110436	110578	5.16714	4.78999	0	121439	7.40783	139258	4.13841	5.91294	201161	200937	9.64799	0.55963	0.75023	3.87919	0.89552	127853	7.90962	4.96955	9.08647	110897	21014	8.00978	3.14381	6.76861	115355	0.857272	4.84097	7.46956	146292	0	7.23515	137266	0.90158	0.96729	146303	165803	7.00301	0.26163	1.83061	5.94164	120295	134228	8.81723	206347	7.43265
COG0520: Selenocysteine lyase/Cysteine desulfurase	0	1.86681	7.98992	3.72301	1.39959	4.67559	209944	9.32203	0.16035	0.69266	0	0	2.48889	0.12224	4.70717	3.76594	0	0	6.05605	0.17073	0.16476	3.32294	2.04123	5.26501	0.802146	4.98509	0	0	0	0	1.10096	1.42303	4.58345	0	0	0	1.79422	1.67471	3.41167	5.42839	0	0	3.75885	1.44946	6.81302	3.39297	5.05161	2.50994	0.36598
COG0524: Sugar or nucleoside kinase, ribokinase family	0	0	0	0	1.60443	0	2.37391	4.31877	0	0.49479	1.54091	0	3.99234	101559	0.96085	2.76475	6.19284	1.69031	5.56379	9.04157	0.13681	6.55929	2.17461	0.91614	5.06202	0	0	0	0	0	0	2.33993	8.48437	0	0	0	4.21957	5.95441	105159	131536	0.927285	0	3.83846	0.16622	0	131866	8.94077	203657	0.70038
COG0527: Aspartate kinase	2.05081	9.98574	4.62444	122626	1.48306	8.22273	3.85381	7.17655	4.15916	146194	168739	0	163807	185818	333475	155554	172428	197103	124393	200077	12524	141392	133206	159887	217545	8.04871	4.14689	135557	4.44511	0	9.01354	7.17728	393952	0	142304	169853	9.00122	176642	207658	370267	193984	15978	9.26126	3.31816	146552	204382	145981	239612	138833
COG0528: Uridylate kinase	9.76813	147125	184006	4.94034	9.88192	5.86068	113287	0.20161	2.99426	8.79321	178655	0.45016	17895	148905	308647	160763	266342	193684	188772	318869	19977	194077	146975	316847	210308	6.01836	214011	181221	1.38076	6.90287	139442	4.36678	271336	0	16132	202172	273532	203803	181357	247595	202375	220533	206055	114221	150375	289105	228255	230853	287875
COG0535: Radical SAM superfamily maturase, SkfB/NifB/PqqE family	0	115928	6.09072	0.90778	0	3.29985	0	0	7.83383	12265	5.62087	0	8.90031	210952	139901	0.17143	2.16598	3.50777	3.91984	170194	1.05106	286106	0.44016	245926	226742	0	0	0	0	0	4.54103	4.52715	258603	8.34286	8.64092	2.21651	153937	5.74721	236106	228544	115037	0	9.53384	0	696745	190378	114607	189901	7.82643
COG0537: Purine nucleoside phosphoramidase/Ap4A hydrolase, histidine triade (HIT) family	2.19905	106634	5.59739	4.66719	6.04483	4.48672	0.43442	0.52064	123797	141743	212075	7.50247	138724	153452	159397	158513	1043	157148	102927	160045	118978	116709	9.36522	108396	19741	8.28789	7.96027	0	4.46852	5.24092	14301	162531	202076	4.57042	5.75337	148367	6.32637	7.03684	4.73927	10053	8.98118	132064	9.38393	138854	7.73965	217756	175472	0.68287	116995
COG0538: Isocitrate dehydrogenase	0	1.49349	0	0	3.06414	125155	166306	0	1.92693	1.54724	2.02777	0	8.45362	4.55193	3.38448	4.24136	0.814212	0	3.13407	180916	5.36517	7.05548	3.23692	9.49873	4.14948	0	7.07569	0	0	0	4.53162	4.43229	4.59598	0	6.17951	0	4.66467	2.53021	186802	119865	1047	0	5.06631	112479	124927	153154	114355	173161	3.65573
COG0540: Aspartate carbamoyltransferase, catalytic subunit	0	7.46725	5.19988	0.87173	7.86223	7.56545	0.76073	5.12292	9.40863	8.75608	7.13632	5.01647	158142	156959	357073	153597	201878	231723	138772	333682	124265	221169	16312	290281	152984	8.55911	202842	0.52116	0	0.79633	9.91276	0.91839	217469	4.84388	0.54032	6.27132	129551	20618	214084	214612	153667	212886	198279	150664	183838	163767	206455	244567	211247
COG0543: NAD(P)H-flavin reductase	124013	313408	9.95392	170507	188631	367794	167667	148896	200451	258302	247015	125204	3539	213362	39884	182296	300944	302059	232722	318307	242245	281867	167294	399633	252457	257868	22394	224524	174821	162629	179598	15586	266647	158818	169118	143257	361575	268631	346648	342354	200578	144753	236687	222447	283078	395308	426253	446072	518666
COG0546: Phosphoglycolate phosphatase, HAD superfamily	0	0	0	0	0	0	0	0	0	0	0	0	1.77332	0	2.43739	0	0	0	1.19952	0	0	0.884577	0	1.73741	0	0	0	0	0	0	0	0	1.45737	0	0	0	0	0	0.648423	0.446609	0	3.27158	0	0	0	2.43e-05	2.55141	2.89623	1.32742
COG0547: Anthranilate phosphoribosyltransferase, glycosyltransferase domain	0	1.79698	2.14623	0	2.62828	0	3.24558	0	0	1.40707	0	0	3.26137	2.51896	7.31846	0	0	0	4.52343	2.33455	2.22655	0.816638	1.91584	3.87152	3.51288	0	5.04768	0	0	0	0	4.87636	9.23962	0	0	0	2.15143	0	3.32287	0.46094	2.87295	0	2.86688	2.75897	0	1.61803	3.94378	2.31922	3.89903
COG0548: N-acetylglutamate kinase	0	3.98361	3.06747	2.76799	0	0	0	0	0	3.30089	3.23855	0	4.15029	0.082291	8.76868	3.75396	2.54298	0.02012	1.89124	7.31887	2.06728	3.90209	2.83009	4.51913	4.73428	0	1.88059	0	0	0	0	1.81597	0.62272	0	0	0	4.73554	8.13324	4.51409	0.96622	1.03423	0	3.23034	0	3.90533	4.65269	2.35213	9.77635	3.00942
COG0549: Carbamate kinase	159199	203372	21486	8.22359	339204	186007	3.72392	504833	148782	146381	414538	23888	177697	2.76964	0.57913	5.70038	137943	144452	4.62474	6.29655	141251	8.81037	21208	3.21061	5.24304	9.85809	5.71977	108043	305584	113886	4.64308	245034	299209	406952	257938	206558	6.26299	8.68223	7.02678	151831	4.68313	0	198826	7.69877	5.86507	7.21044	5.30942	3.78003	2.39315
COG0554: Glycerol kinase	4.61297	7.80376	116144	6.64385	102974	132788	112204	122775	139627	9.63706	6.52431	7.85528	269605	144412	5.83921	148879	5.12025	6.25594	3.37959	438512	125461	142593	0.44161	274875	158091	7.27457	184815	349669	114834	110125	5.89062	8.09613	4.24342	7.23675	5.65841	12734	337287	2.15563	263745	216656	119953	8.65178	6.86867	9.79097	271126	212695	213616	2363	8.36859
COG0558: Phosphatidylglycerophosphate synthase	0	0	0	0	0	0	0	0	0	0	0	0	0	1.44989	0.033218	0	1.57022	0	0	3.82337	0	1.40555	0	1.69081	1.67803	0	0	0	0	0	0	0	1.30025	0	0	0	0	0	1.11293	0.048541	1.76671	0	0	0	3.01809	4.46986	0.12376	1.67397	0
COG0560: Phosphoserine phosphatase	0	2.60526	122042	4.42316	6.36033	6.71245	3.04761	2.62696	9.36876	20339	6.31215	1.77667	160264	162652	7.91567	8.61891	7.65852	6.58338	8.57657	114519	0.62531	114815	109619	170654	122312	5.38879	7.66999	107233	3.59286	5.66464	4.54421	5.03355	118043	5.91187	0	5.58292	143008	6.97133	220291	19079	8.08004	4.70354	122035	9.42044	156852	7.35926	0.85148	150949	9.70916
COG0561: Hydroxymethylpyrimidine pyrophosphatase and other HAD family phosphatases	0	0	0	0	0	0	0	0	0	0	0	0	0.674418	0	0.064244	0	0	0	0	3.77029	0	1.10442	0	2.85365	1.75506	0	0	0	0	0	0	0	0.063859	0	0	0	0	0	1.80115	0.388895	0	0	0	0	2.31791	2.26789	3.30533	0.964753	0
COG0563: Adenylate kinase or related kinase	0	130157	215378	133212	8.70088	130672	9.90279	157726	131299	9.34546	119989	0.75651	494736	361806	219473	134051	208837	184458	172992	204479	204783	316868	179338	256835	220888	8.78399	0.67803	120656	140907	172876	8.07162	7.44702	2297	7.80466	6.17603	2.54074	268853	182056	392847	415325	175307	168942	123951	102801	181177	408322	256698	691007	211853
COG0569: Trk/Ktr K+ transport system regulatory component TrkA/KtrA/KtrC, RCK domain	0	0	2.90217	3.02286	0	1.89676	0	0	0	4.22833	2.72177	0	5.84339	5.16491	0.37458	0	2.93208	0	1.74623	0.03043	3.52749	2.36079	0	4.72501	3.91781	4.93438	0	0	0.40318	0	0	2.35538	4.71073	0	0	0	0	0	4.72582	4.51354	1.92037	0	1.79111	0	4.27711	3.56169	1.46263	0.11833	0.28919
COG0572: Uridine kinase	5.35042	110825	4.63589	0	4.59256	4.45539	2.84469	6.09507	0.97445	8.25828	8.77584	5.40576	101743	7.38355	251532	6.07643	123835	170329	113734	148251	13143	136565	147223	218554	0.87482	0	2.82097	118493	7.57099	0	5.21683	8.83456	195011	6.09809	7.81737	2.33512	138469	121846	125053	139076	3.27255	150658	122521	5.36096	9.58949	22625	205515	122422	145433
COG0574: Phosphoenolpyruvate synthase/pyruvate phosphate dikinase	184405	146203	334243	196628	143858	166034	166636	323423	293521	229671	156832	211091	226177	404351	193355	169056	189342	176564	165928	267011	316343	278844	178855	304153	249056	282448	222139	237794	205182	206548	133725	218313	159978	180445	181639	278525	362454	182907	301923	217541	212039	133059	225552	312315	239341	260479	372214	243116	253954
COG0575: CDP-diglyceride synthetase	0	0	0	0	0	0	0	0	0	0	2.49283	0	3.01985	0.541272	6.80841	1.40815	0	0.38528	1.30249	3.60115	1.84228	5.61087	0	4.11449	6.12449	0	0	0	0	1.96239	0	1.70809	2.87893	0	0	0	0.948178	3.22697	2.55583	2.87599	0	2.62657	0.37317	0.36853	1.93247	7.26443	7.67441	3.96417	6.33938
COG0579: L-2-hydroxyglutarate oxidase LhgO	0	0	2.59587	0	0	0.28282	5.25359	3.28545	169889	7.15721	0	7.52717	7.12807	5.63102	0	0	0.31858	0	0	106395	2.08674	5.68239	4.67637	3.78248	2.22446	8.65034	0	4.99285	0	0	0	0	0.435035	0	0	2.79217	104684	0	8.21573	7.43692	0	0	3.81236	0	2.00616	5.93164	5.08404	5.43731	0.094207
COG0580: Glycerol uptake facilitator or related aquaporin (Major Intrinsic protein Family)	117198	213458	29038	255505	266327	442285	127749	234971	374386	654	164411	160128	609465	414619	581649	380465	250252	207686	430394	582457	402961	532182	284487	642497	228391	358383	291589	247962	293146	295455	37324	257235	307593	218851	169168	204425	639123	230062	508663	310823	340586	402038	337281	394528	370327	386257	337035	343035	37314
COG0588: Phosphoglycerate mutase (BPG-dependent)	135933	3.60516	17714	0	105573	119455	0	101298	232355	3.50089	5.65447	6.89416	3.05551	1.76765	1.96424	0.27832	134292	7.27376	5.45865	2.99201	3.36638	3.43146	544618	1.10968	194992	0	0	5.69864	0.91316	139101	1.52044	288681	153532	5.52701	5.29884	0	1.36847	125174	9.37987	4.68487	2.56156	2.39292	8.88093	126628	174545	1.16554	0.934653	1.86778	215597
COG0591: Na+/proline symporter	0	0	0	3.79494	0	0	0	1.55149	1.71305	0.13008	0	0	2.53731	1.76979	3.78412	0	1.34065	1.02757	3.34724	3.20438	1.34848	8.36e-06	1.38936	3.92167	0.27879	0	0	0	0	0	0	0	6.13071	0	0	0	0.973282	0	1.33799	5.07725	0.072371	0	0.898061	1.32263	2.60262	3.02189	2.83988	4.38216	2.01127
COG0598: Mg2+ and Co2+ transporter CorA	3.24082	3.71129	1.91007	0	5.99544	8.34792	0	0	2.66311	7.46796	5.42911	2.01373	8.05872	7.01332	20202	119932	4.39792	112631	343169	112251	155424	164787	6.08392	7.84308	5.17468	0	5.00566	2.05673	7.07495	0	0	6.47665	155041	0	0	1.38895	180805	193585	10276	0.60815	122954	148676	136769	116459	6.28728	6.58978	128108	105626	156514
COG0600: ABC-type nitrate/sulfonate/bicarbonate transport system, permease component	0	0	0	0	0	0	0	0	0	2.29191	0	0	2.32418	4.52616	0.682972	0	1.41425	0	2.83861	0	1.27232	0	0.13881	1.82384	2.68445	0	0	0	0	0	0	0	1.81274	0	0	2.97205	0	2.23079	1.22947	3.06768	0.17379	0	0	1.76589	0	0.079218	0	0	0
COG0601: ABC-type dipeptide/oligopeptide/nickel transport system, permease component	0	6.12767	2.12241	2.40102	2.43861	0	0.81438	0	4.82284	113691	4.14142	2.75251	3.45599	4.20613	2.15065	1.76963	4.40456	7.10408	0	4.82284	5.45992	114387	6.16515	4.62718	0.06397	200992	4.65762	0.18078	106629	1.55989	0	0.28252	0.075017	0	8.51337	0	104518	7.73781	168259	154076	0	0	6.37344	7.10639	249755	0.96136	6.82964	3.28667	2.81368
COG0602: Organic radical activating enzyme NrdG/QueE	0	1.48816	1.95868	4.15248	0	2.16979	0	0	6.63647	1.45982	15834	0	1.15857	1.80122	1.40743	3.73694	5.72919	1.39296	4.32425	2.03803	0	0.740766	3.66845	0.17037	3.80275	0	3.98159	0	3.07849	2.50129	0	0	5.20804	0	0	2.26365	0	9.17718	0.388221	5.53255	4.39546	0	0.13539	0	1.83458	2.77437	0.725556	5.89162	0
COG0605: Superoxide dismutase	2.28315	193838	8.13955	289637	163825	7.07069	112789	197019	207595	102457	44993	160182	14548	5.87855	0.90262	6.09336	142154	136233	291599	5.66989	6.37715	11112	23847	134277	7.45723	6.83918	102777	111625	6.91754	0.39689	6.23285	9.99802	8.81652	310612	113172	178044	3.42436	202908	3.59893	202579	12947	7.35836	118037	5.53258	4.09006	0.83778	225118	5.88841	211383
COG0607: Rhodanese-related sulfurtransferase	0	0	0	0	0	2.48655	0	0	0	0	0	0	0	0	0.775207	0	0	0	0	0	0	1.57504	0	1.30424	0.778669	0	0	0	0	0	0	0	1.45684	0	0	0	0	5.61161	0	2.92559	0	6.23154	0	0	0	1.69476	3.09895	5.28071	0.974232
COG0609: ABC-type Fe3+-siderophore transport system, permease component	0	0	0	0	0	0	0	0	2.61684	2.06248	0	0	1.73277	1.01176	5.69175	0	0.01335	1.76778	1.19138	5.08045	0	2.25349	0	5.54353	1.15794	0	0	0	0	0	2.93514	1.77795	1.64085	0	0	0	2.86766	2.85515	3.53717	1.31165	0	0	1.97819	2.21663	0.957752	3.36307	4.38637	2.51362	2.57611
COG0611: Thiamine monophosphate kinase	0	2.91036	0	0	0	0	0	0	2.74739	0	2.46914	0	2.30629	1.00227	7.62324	3.53241	0	1.51166	2.06532	5.20765	1.74235	0.37608	0	4.34122	2.16507	0	3.02161	1.74987	0	3.11331	0	2.65639	3.03265	0	0	1.87459	2.69424	0	2.98818	0.492157	2.38473	0	3.96511	0	2.51185	4.21056	6.70788	4.23854	6.48947
COG0613: 5-3 exoribonuclease TrpH/YciV (RNase AM), contains PHP domain	0	0	0	0	0	0	0	0	0	1.71801	0	0	0.697222	1.23589	0.385371	2.10325	0	0	0	4.59205	2.71962	0	0	3.04981	0.02778	0	0	0	0	0	0	0	2.61387	0	0	0	0	2.51642	1.18896	3.77495	0	0	0	0	1.18845	4.49359	0.643015	0.31827	0
COG0618: nanoRNase/pAp phosphatase, hydrolyzes c-di-AMP and oligoRNAs	0	0	2.06558	0	0	0	0	0	0	0	0	0	0	1.77261	1.45827	3.11402	0	1.21724	0	8.08443	3.77489	3.74297	0	5.29947	0.098139	0	0	0	0	0	0	0	1.49579	0	0	0	3.31389	0	3.12707	2.97608	2.53611	0	2.02528	0	3.30245	7.98647	2.52049	4.41207	1.56736
COG0619: ECF-type transporter transmembrane protein EcfT	0	0	0	0	0	0	3.27419	0	0	0	0	0	0	2.72379	0.358387	0	0	0	0.850205	2.79077	0.17164	0	0	0	120317	0	0	0	0	0	0	0	1.09582	0	0	0	0	2.39843	1.18973	2.03097	0	0	0	0	0	1.96674	1.45563	0.441092	0
COG0620: Methionine synthase II (cobalamin-independent)	0	0	0	0	0	0	0	0	0	0	0	0	0	2.16275	0.946819	0	0	0	0	4.55408	0	2.11059	0	3.50901	0.082613	0	0	0	0	7.95106	0	0	0.064328	0	0	0	0	0	0.359507	0.538875	0	0	0	0	0	0	0	0	1.57274
COG0624: Acetylornithine deacetylase/Succinyl-diaminopimelate desuccinylase or related deacylase	6.94631	8.91837	165451	100545	253553	15135	8.18633	295242	165391	121434	305415	273663	6.62868	6.93382	6.56615	3.00653	108151	13135	4.75194	3.26101	6.32363	7.05805	130971	3.56658	6.72533	9.14436	119264	276878	184025	7.29701	3.84387	287562	18539	111056	212647	189035	3.91271	4.63659	7.40936	9.27045	0	0	108355	6.34754	3.84973	4.05064	3.36363	5.70254	1.71642
COG0626: Cystathionine beta-lyase/cystathionine gamma-synthase	539402	104385	135066	493533	659169	738866	105145	597829	798113	394188	583417	506514	157569	171109	2.86256	243093	249932	235892	231349	132253	9.47251	111245	100517	107703	0.70513	304559	722972	689191	4.55969	116475	39452	255516	3.88148	107334	684815	307963	142222	521444	106752	3.16625	288523	284701	243434	174027	172297	0.44556	188967	126244	9.87097
COG0634: Hypoxanthine-guanine phosphoribosyltransferase	3.98764	9.93608	2.04702	4.69964	4.62303	3.81579	4.86662	2.93899	5.66781	7.27148	0.54007	0	7.54408	1.29204	221487	5.11777	9.94491	140326	6.25271	180577	107338	177396	4.06737	120814	4.58949	0	108322	0	0	0	113273	6.50182	219322	0	0	4.61123	4.03049	133239	164342	203455	8.73977	169909	174263	6.62695	9.74661	130544	155477	2968	160656
COG0636: FoF1-type ATP synthase, membrane subunit c/Archaeal/vacuolar-type H+-ATPase, subunit K	116205	784951	110687	924319	907396	701074	103576	103545	104543	783257	925826	132082	409019	464878	413609	824574	702519	721016	470687	290574	632295	475534	593011	405182	611972	105144	974313	137908	615138	124492	103113	789696	127882	888101	769988	11495	590579	644341	427292	674493	802178	965836	497352	550684	556078	310042	353158	472347	459434
COG0637: Beta-phosphoglucomutase, HAD superfamily	0	0	0	0	0	0	0	0	0	2.06091	0	0	0	0	0.36244	0	0	0	0	1.68157	0	1.22507	0	2.46891	0	0	0	0	0	0	0	0	1.34291	0	0	0	0	0	103747	1.38417	0	0	1.33983	0	1.28334	4.91911	2.16487	1.65556	1.41228
COG0644: Dehydrogenase (flavoprotein)	0	0	0	0.24191	0	0	0	0	0	0	0	0	0.03125	2.88653	0	0	0	1.84858	0	0	0	1.93331	1.91501	0	1.53623	0	0	0	0	0	0	0	3.93766	0	0	0	0	0	0	3.94634	2.23822	0	0	0	0	0	0.680018	2.84283	0
COG0649: NADH:ubiquinone oxidoreductase 49 kD subunit (chain D)	0	0	0	3.32964	0	0	0	0	1.90835	0	0	0	0	0	4.01584	0	2.38132	2.10028	1.83526	1.49422	0	0	1.38004	0.902759	1.33064	0	0	0	0	0	2.65605	0	2.83721	0	0	0	0	0	0	6.22462	1.59504	2.85787	0	0	1.82134	0.558824	1.30017	2.27883	4.41858
COG0650: Formate hydrogenlyase subunit HyfC	4.14571	0	3.24683	6.61049	0	2.45256	5.36584	4.61368	0	3.47352	0	1.96565	7.52504	174566	0.586414	2.25701	2.42814	1.65858	5.96283	3.48602	4.36392	1.15747	1.18996	1.48254	111632	2.14839	3.40576	0	0	0	2.85202	1.82512	4.42091	0	0	7.53547	1.08667	1.91544	2.40329	4.76205	4.83177	0	0	2.11066	3.73961	1.05988	1.54734	2.08245	1.06118
COG0651: Formate hydrogenlyase subunit 3/Multisubunit Na+/H+ antiporter, MnhD subunit	0	0	0	0	0	0	0	0	1.91159	2.97584	0	0	1.79472	7.71849	0	0	0	0	0	0	0	1.22316	0	0	4.07148	0	0	0	0	0	0	0	2.73938	0	0	0	1.04296	0	0.056132	1.46519	0	0	0	2.16464	1.42242	0.951395	0	0	0
COG0655: Multimeric flavodoxin WrbA, includes NAD(P)H:quinone oxidoreductase	138086	6.97974	133301	16497	7.66914	170403	242845	163092	193423	194893	6.54521	164806	425502	274233	11148	266082	197725	207673	193239	14981	226514	216219	183041	31235	264484	246486	167356	186572	191016	109039	10209	151266	12807	146772	121391	147637	293906	218421	212168	122798	119573	9.81774	304678	201806	244147	263123	307287	211214	223203
COG0656: Aldo/keto reductase, related to diketogulonate reductase	3.26946	109801	142669	6.33704	0	3.96026	192566	0	3.04289	0	17135	0	120573	3.54875	1.42434	6.70037	4.20327	2.55742	6.43581	2.92523	1.53199	0.008716	6.62039	4.42777	2.75154	0	117645	6.96883	0.54045	6.04491	0	3.51036	2.57374	8.32426	0	9.28297	2.62164	0	0	5.08212	4.59025	0	3.67183	2.93207	0	0.26779	4.98449	1.98246	1.19221
COG0657: Acetyl esterase/lipase	3.03766	0	1.98897	0	0	0	0	0	2.37853	0	0	0	0.30026	1.38014	113571	0	2.42696	1.40694	3.40815	6.05863	5.15231	4.50505	1.35039	0.62179	4.27657	0	4.01012	3.88272	0	0	0	1.35006	4.49971	0	0	1.71227	1.60815	2.87649	3.83123	3.73385	1.56576	4.63335	0.653147	3.97452	0.18795	4.55931	3.25368	3.58345	2.23911
COG0659: Sulfate permease or related transporter, MFS superfamily	0	0	0	0	0	0	0	0	0	0	0	0	1.01255	0	1.83191	0	1.35865	0	1.46824	1.30525	0	0.775896	0	1.24989	0.583672	0	0	0	0	0	0	0	1.08429	0	0	0	0	0	1.02938	1.81595	0	0	1.58735	0	0.826342	1.29481	1.01632	1.24059	2.18326
COG0661: Predicted protein kinase regulating ubiquinone biosynthesis, AarF/ABC1/UbiB family	0	0	0	0	0	0	0	0	0	0	0	0	0	5.43327	0	0	0	0	0	0.21316	0	1.58483	0	0.425572	2.64435	0	0	0	0	0	0	1.31219	1.10311	0	0	0	0	1.44328	0	1.47915	0	0	0	1.52974	0	2.20685	0	0	0
COG0662: Mannose-6-phosphate isomerase, cupin superfamily	0	0.18534	0	0	3.51885	3.12497	0	1.75307	0	2.41748	4.08999	0	4.16764	3.99345	2.30117	0	2.56448	0	5.05722	3.92426	1.61134	4.53718	1.82433	4.02935	0.864712	0	0	0	7.35912	0	5.16172	3.58768	186537	0	0	0	2.80246	5.88153	2.31976	2.93804	0.15585	5.95068	0	1.06731	0.06492	1.36989	0.23589	6.24185	0.10423
COG0667: Pyridoxal reductase PdxI or related oxidoreductase, aldo/keto reductase family	3.93248	2.55436	3.96405	2.84469	3.03771	3.33968	0	2.67553	8.92361	2.81671	1.64936	0	0.52347	1.67665	5.61333	2.32013	2.11716	0	4.21801	8.50703	3.47768	5.15645	1.37693	6.38771	2.68066	0	5.55862	0.11495	2.44265	3.40314	0	4.37888	4.31456	0	0	2.92373	0.05974	2.24617	5.01329	1.26818	1.42483	0	4.12994	4.39368	4.34241	7.48067	6.19959	4.04395	3.58951
COG0669: Phosphopantetheine adenylyltransferase	0	1.45678	0	0	0	1.53755	0	0	0.888328	1.89863	1.40391	2.09158	1.87422	0	2.40669	1.06244	1.00323	0	0.984425	2.61305	1.97553	1.78712	0.35115	0.14289	2.53859	0	0	0	0	0	2.17138	1.27759	3.10364	0	0	0	1.96073	0.634649	2.66592	0.13033	1.18021	1.87292	2.96671	1.25127	0	3.26048	2.85969	1.31336	1.96677
COG0670: Integral membrane protein YbhL, putative Ca2+ regulator, Bax inhibitor (BI-1)/TMBIM family	0	0	0	0	0	2.82088	0	0	0	0	0	0	0	0	6.83986	0	0	0.24605	4.72739	0	3.82881	0	0	4.39795	1.86973	0	0	0	0	0	0	0	2.59547	0	0	0	6.62002	0	1.63699	0	0	0	0	4.23941	0	0	3.19725	3.87081	5.07237
COG0674: Pyruvate:ferredoxin oxidoreductase or related 2-oxoacid:ferredoxin oxidoreductase, alpha subunit	997364	129412	188255	146838	101804	123354	128835	148948	202012	188022	127731	165329	167097	193115	109579	112328	110453	101437	978785	199783	158369	200338	113535	177183	178711	178505	167876	189213	155927	122385	888073	125477	17958	109008	12363	149372	181807	110388	218702	220306	135964	791786	124001	976182	193194	183769	199289	244614	11594
COG0680: Ni,Fe-hydrogenase maturation factor	251054	8.63236	180495	497586	8.15268	16549	408733	298373	130175	157202	119198	313311	608337	141506	126577	15547	316103	325073	312664	184369	243281	9.09889	115011	2534	105744	112073	0	444486	13698	3.96571	9.93181	142833	471411	0	6.20172	824128	117677	338836	212164	326626	551599	3.49396	4.55117	355225	188937	6.72325	105189	7.44325	226733
COG0683: ABC-type branched-chain amino acid transport system, periplasmic component	4.46879	6.20072	0.49279	7.24652	4.65241	6.42417	0	3.49735	0	3.85458	1.78311	0.29798	4.98539	7.32576	1.40732	5.97701	0	0	1.23956	3.92593	2.07094	5.98179	3.85408	3.27182	1.48666	0	3.60989	3.37259	4.19933	7.86389	4.90199	9.66426	4.64678	0	3.00611	4.45599	8.13237	0.71563	5.68724	8.72127	3.42422	0	2.17093	3.25661	9.02682	2.31837	3.24902	5.94409	0.18919
COG0685: 5,10-methylenetetrahydrofolate reductase	0	7.51033	2.68872	4.32354	5.93381	2.35142	0	0	3.01688	5.30945	5.07304	0	4.69302	4.10568	8.83424	6.46961	3.40263	3.14768	0	7.99547	2.15093	4.08806	2.11758	3.69987	5.53618	4.30043	0	1.99803	0	0	0	5.06318	9.87077	0	0	0	7.83779	0.44526	3.46668	5.60761	2.46995	4.91444	6.19111	1.59115	2.80307	7.05685	8.47731	6.91005	0.28069
COG0686: Alanine dehydrogenase (includes sporulation protein SpoVN)	9.12105	157314	267177	6.43735	383116	173036	3.90239	262131	150783	188064	191361	454685	185873	110515	8.41259	122407	163058	135118	156034	112006	145656	227457	105775	192126	165379	0.60953	191734	361178	251823	113591	119624	138861	146172	0	7.79774	0.76024	181489	5.91723	13166	132779	3.80319	133113	148455	137138	5.33435	6.75912	10323	9.81329	287929
COG0688: Phosphatidylserine decarboxylase	2.40985	5.69721	1.26418	0	4.18142	1.22835	0	3.23402	2.10307	2.51331	0.29686	0	2.66764	2.16533	125527	1.93202	6.82468	5.12434	1.76312	6.82216	4.19588	9.04375	6.32108	113488	2.83644	1.21686	1.61887	0	2.62559	0	4.41904	3.78268	8.92861	0	0	0	3.63789	7.06428	6.90558	3.53916	4.13556	185978	100351	4.88201	0.72418	8.84341	110002	101352	107817
COG0696: Phosphoglycerate mutase (BPG-independent), AlkP superfamily	137531	272603	308949	258846	297803	313746	300607	382777	335119	334629	307335	168678	372701	294119	729295	5025	375575	364524	523079	539617	448587	481227	340382	580502	373446	344324	428391	309669	309169	111373	241915	335157	470117	245057	357593	281269	478247	379788	504715	532792	378927	31796	39287	304598	329116	53528	549323	492854	520969
COG0697: Permease of the drug/metabolite transporter (DMT) superfamily	6.46869	0	18982	0	159248	330917	108451	339851	300843	136643	111596	430199	8.55916	1.19102	0.373655	0	2.47608	2.00762	0	2.66357	2.71626	4.39994	5.64846	0	5.35214	143964	8.62878	5.17604	7.28722	3.21984	2.46763	155383	11764	8.74306	0	140043	0	2.53244	7.30998	6.28602	0	0	138858	0	2.37493	0.721777	3.94216	1.37086	0
COG0698: Ribose 5-phosphate isomerase RpiB	698546	297715	288895	395923	319159	235325	664621	206686	278681	164088	343653	279916	704915	162273	734527	169749	141651	152958	115679	898301	244494	116489	138618	108698	106153	100282	454304	481783	554017	587565	284236	305897	523334	700912	322075	315506	194083	215412	537812	328095	149039	263382	184128	337646	138076	794434	145911	849931	96803
COG0703: Shikimate kinase	0	0	0	0	0	0	0	0	0	0	2.14681	0	0.908694	0	4.51114	0	0	0	1.77306	0.078965	0	0.715323	0	2.91333	0.27135	0	0	2.82377	0	0	0	0	1.95473	0	0	0	0	0	0.756964	2.49135	0	0	1.90777	0	0.854536	5.88512	0.60073	4.81562	5.28875
COG0711: FoF1-type ATP synthase, membrane subunit b or b	0	2.39513	4.43408	0	0	3.22996	0	1.53943	0	3.04649	6.36033	3.79327	5.28816	3.14756	246331	1.48355	2.76844	2.58507	2.87526	10571	8.26156	114091	5.53569	125372	4.13003	0	3.76497	8.31205	0	0	0	4.93393	112772	8.28818	2.27487	3.29974	5.84984	2.07644	9.20842	5.96574	1.17057	113793	7.29244	0.40046	6.51855	112257	179387	0.07682	117652
COG0712: FoF1-type ATP synthase, delta subunit	0	5.53082	0.18385	0	114968	2.81727	0	3.36827	4.19034	4.89645	0.57924	2.39978	2.73793	0.23647	136739	3.16508	2.58932	3.08872	4.54064	106281	117012	104455	2.95552	8.19443	6.25176	0	4.85558	2.57636	8.30851	2.88943	0	2.49228	5.65215	0	0	0	3.59396	4.72995	5.57076	0.04485	0.25575	0.32729	3.37089	2.78773	4.86486	9.65553	12926	4.95229	3.57943
COG0713: NADH:ubiquinone oxidoreductase subunit 11 or 4L (chain K)	0	0	0	0	0	4.41932	0	0	0	1.25867	0	0	0	0.731751	6.83796	3.65442	1.69373	2.23029	1.08154	2.09862	0	2.26267	6.10547	4.33152	2.27809	0	2.20168	0	0	0	0	3.58076	6.26895	0	0	0	1.33656	1.92279	0.377408	4.30646	5.64162	1.56085	0	0	2.44265	4.91267	2.90208	3.84485	3.75214
COG0715: ABC-type nitrate/sulfonate/bicarbonate transport system, periplasmic component	8.93263	201804	4.07068	162717	0	0	8.56735	8.37747	0	0.76139	0.21289	5.11237	8.25419	373898	7.92727	0	143617	101157	244214	3.83016	8.13716	0.83209	0.48509	15884	124406	0	5.31224	3.55139	5.02664	0	9.53966	9.27796	7.58892	0	0	111713	4.00351	0	3.48819	5.74617	2.83288	2.60213	6.99951	7.20086	140186	4.96429	3.62405	3.39192	3.76239
COG0716: Flavodoxin	0	2.25234	0	4.29493	0	0	2.72022	0	0	0	7.29409	0	3.61424	3.25214	5.49426	0	0	0.933699	2.60046	4.85096	0	2.36665	0	4.51823	9.90067	2.24641	2.74974	0	0	0	0	0.41212	6.89958	0	7.98228	0	2.70836	5.68441	0	6.31465	1.42363	4.54977	0.16675	0	2.78728	2.73663	6.61773	105568	0.965783
COG0717: dCTP deaminase	0	1.55614	2.42857	0	0	0	5.50645	1.99241	1.96249	0	2.74945	0	0.890039	4.47582	0	0	0	1.21017	0	1.51547	1.32861	0.008139	0	1.79435	0	3.70877	1.63358	3.82868	0	0	0	0.978152	0.069776	0	0	0	2.43063	0	1.83134	0.957438	3.62909	0	1.43276	0	7.04601	0.18374	1.25932	0.927545	0
COG0720: 6-pyruvoyl-tetrahydropterin synthase	1.61643	0	0	0	0	0	0.15979	0	0	2.49687	0	0	0.551737	3.73119	0	0	0	0	0	1.06737	1.73194	0	0	0.606784	0.23358	0	0	0	0	0	0	2.53743	1.11256	0	0	2.58822	0	2.15314	1.40021	0.831546	1.51162	0	0	0	0	0	0	0	0
COG0726: Peptidoglycan/xylan/chitin deacetylase, PgdA/NodB/CDA1 family	0	1.49103	2.91398	4.02196	2.23554	7.61761	3.06094	0	0	2.31901	2.74191	0	0.75095	7.05276	8.33379	7.05157	0	0	0.02634	180184	5.92227	205651	0.18817	133269	6.59505	0	0	0	4.72459	4.10417	0	106515	5.31805	0	0	3.72384	111836	0	138212	3.22277	34001	4.06831	7.60993	0	198222	129215	145295	9.43875	5.23335
COG0730: Sulfite exporter TauE/SafE/YfcA and related permeases, UPF0721 family	1.45249	2.95889	0	1.65994	3.06974	3.00165	0.18165	0	2.94116	0	0	0	7.02332	3.34953	1.33421	0	0	0	0	0.791241	0	0.19621	0.12773	0	1.91832	2.00861	0	0	2.36058	0	0.03132	1.98998	3.03543	0	0	0	1.97573	0	0.924317	1.92418	1.24215	0	0	1.39729	1.70507	0.068403	1.00094	2.27871	0
COG0735: Fe2+ or Zn2+ uptake regulation protein Fur/Zur	0	0	0	10454	0	0	0	0.15337	0	1.96333	0	0	0	0	3.70054	0	1.26941	0	0.26969	0	0	0.13311	1.15317	0.625165	0	0	9.22548	0	0	0	0	0	1.82891	0	0	0	0.611815	0	0.065519	0.379804	0	3.73379	1.07542	0	0	0.949154	2.07363	0	7.10473
COG0737: 2,3-cyclic-nucleotide 2-phosphodiesterase/5- or 3-nucleotidase, 5-nucleotidase family	0	0	0	0	0	0	0	0	0	0	0	0	0	0	4.20541	0	0.093933	0	0	0	1.34665	3.05372	1.43176	1.63853	0	0	0	0	0	0	0	0	0	0	0	0	0	0	0.774825	1.41716	2.32324	4.79217	1.78639	2.89431	0	2.57685	0.44924	1.20894	2.00149
COG0738: Fucose permease	2.75535	275965	105474	5.19155	112338	9.61889	3.52363	6.44938	212762	125258	214509	7.66681	386723	223075	495488	5.64308	124979	10963	402707	436964	424023	277203	297308	504172	237909	119763	165904	216601	16861	9.81401	9.78726	21672	199723	6.76476	8.03792	103212	196425	137858	350597	9.39409	165922	14123	293496	302642	17132	711784	573509	446265	765114
COG0743: 1-deoxy-D-xylulose 5-phosphate reductoisomerase	0	4.47619	0.30331	0	5.07845	0.64896	0	0	9.86993	0.60426	6.23173	0	7.25898	1.62299	110169	5.81846	1.67736	6.38897	3.44634	101549	4.57937	5.53392	2.20028	7.91796	6.42919	5.60776	0.88708	0.21373	6.12928	4.91973	0.03549	8.32253	9.23682	0	4.38868	0	4.74134	2.58062	5.44912	8.33366	4.88769	2.94448	4.76033	0.37622	0.31325	102427	112936	9.48681	8.67764
COG0747: ABC-type transport system, periplasmic component	180182	159966	254818	8.97699	7.92546	271725	340849	177109	251001	680149	186613	142467	183831	234581	2.79693	117455	109657	124115	3.46652	23003	282821	37992	184043	205644	147287	597177	184045	164052	557112	17874	180005	198752	4.55391	6.85031	309486	0.08281	478977	14692	386149	392213	115025	3.27054	295257	266751	119565	328143	193681	7.00299	3.24105
COG0756: dUTP pyrophosphatase (dUTPase)	1.60935	2.80959	3.55737	3.34989	7.89477	7.66901	3.20818	0	7.53121	6.89337	6.50685	0	102059	4.44171	198551	5.36682	143064	170967	9.52165	102196	115849	9.52931	7.84055	131936	6.51391	4.39897	4.17438	3.23436	7.67075	6.06014	2.24676	9.52129	9.40226	0	2.79335	5.83938	3.96524	105921	13341	5.13355	4.36522	13123	160169	0.90954	3.96229	154539	137633	9.82025	173851
COG0757: 3-dehydroquinate dehydratase	0	0	0	0	0	0	4.86393	3.94471	0	3.78433	0	0	3.59515	0	174068	0.26459	3.11454	1.89497	3.47139	4.11206	2.86974	4.32256	1.92732	6.48505	0.40064	0	0	3.38739	0	0	0	0	4.58176	0	0	0	3.67164	3.66271	5.72546	2.71285	1.70921	6.82898	0.39075	0	2.52496	9.97956	0.82338	2.29237	4.18046
COG0761: 4-Hydroxy-3-methylbut-2-enyl diphosphate reductase IspH	0	0	0	3.58406	0	1.19954	0	0	4.15181	3.32609	0	0	1.48803	2.67504	0.39251	4.85115	0.16051	1.44555	0	276571	5.49699	7.69781	2.87372	149968	6.77767	0	0	0	0	0	0	0	6.56817	0	0	0	4.65408	0	7.29404	3.08762	8.82292	0	3.77453	1.60859	8.17904	191895	0.86213	117261	3.84063
COG0764: 3-hydroxymyristoyl/3-hydroxydecanoyl-(acyl carrier protein) dehydratase	4.19216	9.71973	7.66287	8.20894	2.74593	8.58592	9.63506	4.72923	1041	152184	146999	3.01097	198229	144297	215764	0.71896	115032	155687	114278	22188	145486	124872	0.68695	293685	16853	8.83486	7.89639	192074	7.02575	0.49586	7.12406	8.39112	374934	6.23736	9.14959	7.96113	5.83957	163522	154753	200836	190672	9.69586	6.40226	114187	129975	259488	312716	279901	329807
COG0765: ABC-type amino acid transport system, permease component	0	6.80822	0	5.66557	0	7.16352	0	0	0	4.35623	0	3.63212	5.27642	0.63815	0.295064	0	0	0	1.44416	6.96405	3.46109	4.58978	0	3.46972	2.33364	0	0	0	0	0	4.97688	5.04375	3.57809	0	0	0	6.85098	0	5.81979	4.52455	0	0	0	1.13667	0.51221	2.19941	4.42667	4.41873	0
COG0775: Nucleoside phosphorylase/nucleosidase, includes 5-methylthioadenosine/S-adenosylhomocysteine nucleosidase MtnN and futalosine hydrolase MqnB	0	0	0	0	0	0	0	0	1.39779	0.20518	0	0	4.68053	0.729845	6.16793	1.17721	1.93139	0	4.33904	3.31833	2.37044	2.97375	1.66631	1.77817	3.45364	0	2.72331	0	0	0	0	0	0.30635	0	0	0	0.29163	2.65553	3.91447	2.04868	2.06659	2.29326	2.88636	2.49393	1.86158	0.68006	6.09474	1.72851	6.94953
COG0778: Nitroreductase	8.01585	7.89315	138521	159882	0.57094	1366	2.10643	4.10399	5.15912	5.78748	1.63965	4.88211	9.03351	130286	143472	8.29384	9.29651	0.68894	8.38e-05	141828	9.65425	124812	13354	108506	136312	0.37055	5.00607	8.57356	0	4.33863	6.10371	6.24889	118224	0	0	0	7.10483	7.22572	8.70658	7.67785	5.47424	9.01835	110805	135284	9.29608	162813	139131	110191	128953
COG0786: Na+/glutamate symporter	0	0	0	0	0	2.80485	0	0	0	0	0	0	2.41679	1.90727	0.479181	0	0	0	0	1.52032	0	1.60261	0	1.93967	0	0	0	0	0	0	0	1.91404	0.590683	0	0	0	3.29983	0	1.21821	0	0	0	0	0	3.52808	0	1.26272	1.35243	0
COG0788: Formyltetrahydrofolate hydrolase	9.37042	9.60477	0.74716	101581	102287	119838	163473	6.12691	129991	125084	114015	2.57042	174796	139511	213382	163116	343662	314697	155123	284481	23277	177018	154212	206336	202205	9.01745	9.63133	9.18489	117503	101639	8.94929	116968	242968	160132	4.12445	124385	10812	237659	115543	162498	268703	227823	200963	119618	151608	202541	267843	223076	278775
COG0794: D-arabinose 5-phosphate isomerase GutQ	0	3.40194	0	0	0	1.43527	157012	0	0	0.26314	0	0	3.90522	3.03077	4.37321	0	0.693256	1.60377	4.54294	2.09295	2.15526	3.04247	0	3.72009	2.26422	2.12539	0	0	0	0	0	0.01556	2.33625	0	0	0	2.17254	1.26301	3.18412	1.21579	2.63057	3.09557	2.20412	0	3.34843	4.12671	6.95334	3.41372	2.88007
COG0800: 2-keto-3-deoxy-6-phosphogluconate aldolase	0	1.42502	0	0	0	0	0	0	0	0	2.83573	0	0	0.635507	8.09438	4.36327	0	0	4.59498	0.25847	1.21221	1.18047	1.42238	0	2.59184	0	2.28718	0	5.16202	0	0	0	3.17687	0	0	0	0	0.60648	4.47849	108837	1.41896	0	0	0	2.15592	4.05932	2.65956	131807	0.66879
COG0807: GTP cyclohydrolase II	0	4.01198	0.30529	3.54552	0	1.33638	0	0	2.99753	1.23071	4.37468	0	5.05891	0.933728	107884	1.63961	4.73689	0.22616	1.91633	0.18997	3.44843	1.58365	0	5.73372	7.53964	0	5.95283	0	0	0	0	3.57742	101693	4.38012	4.95045	0	2.72021	2.67965	3.11326	7.99036	1.52416	3.27755	2.26124	2.68196	2.58587	0.59428	0.65414	6.25067	7.28948
COG0813: Purine-nucleoside phosphorylase	0	2.07468	0	0	0	0	0	0.34068	0	1.39072	2.46115	1.51869	107013	3.00401	5.85461	0	0.15033	0	2.62043	103761	3.80537	3.05591	4.38113	8.85368	3.07001	3.46704	0	0	0	0	0	0	1.93797	0	0	0.40958	4.52333	3.27606	7.12011	0.70279	4.53952	0	0	0	0	5.03761	4.68255	3.42578	1.09092
COG0821: 4-hydroxy-3-methylbut-2-en-1-yl diphosphate synthase IspG/GcpE	0	2.56562	0	2.54703	1.91189	0	0	0.24694	2.22908	2.04248	3.60051	0	1.82064	0.967061	8.42482	4.88086	2.02934	4.13797	2.67631	5.95404	2.32349	2.45196	1.50284	4.24896	3.92701	0	5.83199	5.10936	0	0	0	1.61453	4.64045	0	3.83916	0	2.45675	3.46509	0.30911	3.81911	1.12553	4.41235	3.05387	4.38429	3.10315	6.02294	3.72662	0.52028	4.69885
COG0824: Acyl-CoA thioesterase FadM	0	2.17249	4.01191	0	0	0	0	0	0	0	3.06284	0	2.52713	0	4.54802	0.40222	0.18931	0	3.91229	0.13899	0	0	1.54586	0.502549	0	0	0	0	0	0	0	0	0.787982	0	0	0	0	9.98542	0.092467	1.76799	0	0	0	0	2.13517	0	0.638119	3.43675	2.42487
COG0834: ABC-type amino acid transport/signal transduction system, periplasmic component/domain	232045	125998	313113	494693	196278	237158	128524	208204	316086	380965	9.56996	285773	249032	734239	4.58276	100755	5.44632	0.73052	268286	170918	165805	158603	116351	131111	23564	7.60894	0.35638	238742	31269	103147	195946	30139	11509	176611	3.80601	270601	269174	160509	119436	9.86544	116553	0	132852	232952	225615	9.70589	122179	4.29465	1.71673
COG0838: NADH:ubiquinone oxidoreductase subunit 3 (chain A)	4.15434	161345	123805	2.36087	174361	206621	8.52436	179028	286409	176858	191274	6.05785	35253	9.94305	466989	199263	288939	4056	346056	482143	365904	31462	246045	241694	258318	8.06228	195873	3.40409	167601	9.16569	237716	183794	390044	295026	182514	148141	50472	277168	224161	241477	259561	267185	293797	233263	214734	302535	316779	361369	520596
COG0852: NADH:ubiquinone oxidoreductase 27 kD subunit (chain C)	0	0	0	2.96146	2.09326	0	0	0	2.58946	0	3.18929	0	0	0	2.33255	0	0	1.80407	1.10152	1.49422	0	0	1.93882	0.779727	1.65162	0	0	0	0	0	0	0	3.94439	0	0	0	0	0	0	6.47729	1.45328	0	0	0	0	1.24386	1.96595	6.07613	3.55425
COG0853: Aspartate 1-decarboxylase	0	0	3.78594	4.09731	0	5.46462	2.41653	3.92378	0	3.35655	9.86006	0	2.81262	0.772001	252994	180877	7.88605	113322	8.82742	5.15879	5.14047	6.27379	197482	128876	2.61943	3.66758	3.57157	8.02612	0	0	203397	2.72031	17063	5.04728	1.30207	0	0.292635	123931	4.86931	13871	108904	4.09167	0	3.95127	4.72534	0.75656	1.61304	115898	9.51514
COG0856: Orotate phosphoribosyltransferase homolog	0	0	0	7.75876	0	2.43747	0	0	0	0.37909	0	3.13501	3.40444	9.97015	0.297982	0	3.45642	2.62209	3.65815	0	2.32744	2.14559	0	0	5.71877	0	0	2.23465	0	0	0	4.04235	2.04462	0	0	3.63728	2.11042	4.86636	0.857363	3.42388	4.76515	0	0	1.61742	0.20005	2.58311	0	2.12827	1.74096
COG0861: Tellurite resistance membrane protein TerC	0	0	1.92914	0	0.24199	0	0	0	0	0	0	0	2.29519	0.722048	2.03487	0	0.997927	2.37497	0.39202	2.55889	2.56324	2.02521	3.13724	2.12001	0.966331	0	0	0	0	0	0	1.85457	3.11018	0	0	0	0	3.92336	2.55026	0.462701	1.85786	0	4.55342	2.60029	1.10129	4.38028	3.50968	1.98266	3.39616
COG1003: Glycine cleavage system protein P (pyridoxal-binding), C-terminal domain	3.04451	2.82104	1.68567	0	4.10255	0	0	0.59729	2.42708	2.99201	3.41745	2.84855	4.50047	1.53551	3.88794	1.64739	2.25206	2.43791	1.96687	2.94097	2.44346	4.73316	2.74512	7.53593	2.60461	0	4.22475	4.74668	1.90771	2.96218	0.32565	2.81434	5.12218	0	0	3.54797	3.18222	4.11696	3.48033	5.01097	2.60672	4.03291	4.82308	4.49026	8.60166	4.39131	7.81373	4.13207	5.28776
COG1005: NADH:ubiquinone oxidoreductase subunit 1 (chain H)	0	2.57827	0	0	0	2.20219	0	0	0	0	2.08452	0	0.01026	0	160916	0	0.64546	3.70023	2.44576	3.91535	1.73348	3.50486	1.52283	6.20869	6.66262	0	0	0	0	0	0	0	3.08385	0	0	0	0	1.59163	0.903314	5.98256	0.44374	3.68789	0	0	2.33685	0.52878	7.64879	116823	5.94663
COG1006: Multisubunit Na+/H+ antiporter, MnhC subunit	1.97631	5.26515	9.23381	7.80456	1.88497	7.85229	0.54405	146571	0.16455	9.10269	0	0	126812	229162	2.02346	1.85866	0.28071	0	4.66805	4.97701	5.04172	6.16384	0	3.43267	0.79754	3.52765	0	4.48832	136934	0	4.85847	2.08919	6.19757	0	7.65312	122951	7.72682	4.19254	2.24433	4.58457	2.92828	0	1.12092	6.06888	3.88152	3.50947	2.81079	2.34142	0.605339
COG1007: NADH:ubiquinone oxidoreductase subunit 2 (chain N)	0	1.00592	1.33622	0	1.30527	0	0	0	0.080226	0	0	0	0.585096	0.741255	2.60549	0.628568	1.58175	2.29855	1.23665	0	2.50523	2.49633	0	3.92709	1.59471	0	1.39608	0	2.17447	0	0	1.00642	2.23397	0	0	0	1.33459	1.71578	1.72908	4.60651	0	3.25359	0.15613	1.95756	0.931476	1.88294	3.05246	0.68509	1.85153
COG1008: NADH:ubiquinone oxidoreductase subunit 4 (chain M)	0.31031	120907	4.70226	5.50235	5.67532	5.25133	3.47846	3.80476	8.60361	5.92371	9.17983	5.05496	140184	5.27205	150927	6.85809	0.77945	6.45545	5.77051	148032	125844	144791	108514	138827	9.76169	105022	211961	114233	0.93742	0.78335	0.58224	7.00561	142037	6.40777	5.51084	7.43046	106997	9.06698	120891	8.33999	8.45829	8.10308	8.74188	7.10651	109875	161143	199554	162145	184771
COG1009: Membrane H+-translocase/NADH:ubiquinone oxidoreductase subunit 5 (chain L)/Multisubunit Na+/H+ antiporter, MnhA subunit	4.98868	8.86696	5.72273	2.53338	3.42384	3.31947	0.42804	0.27499	7.12853	5.99639	8.67748	0.34364	4.98055	3.12477	100934	5.85666	4.94773	4.86524	5.21486	8.13611	100003	0.99354	2.78712	0.77815	7.44414	0.34882	160209	7.63218	8.45581	5.00389	3.69257	5.25326	7.79558	5.91581	7.76081	4.14104	7.36988	9.16464	7.15806	5.72231	0.68892	4.81384	8.11676	6.97753	6.46505	101524	150497	107495	7.66241
COG1010: Precorrin-3B methylase	0	0	0	0	0	0	0	0	0	0	0	0	2.31866	1.36797	0.728299	0	0	0	0	0.661398	0	0	0	0.569389	1.54641	0	0	0	0	0	0	1.92292	0.221754	0	0	0	0	0	1.33624	0	0	0	0	0	0	1.51796	1.84583	0	0
COG1011: FMN and 5-amino-6-(5-phospho-D-ribitylamino)uracil phosphatase YigB, HAD superfamily (riboflavin biosynthesis)	0	0	0	2.99229	0	0	6.45244	1.96536	0	3.98745	0	0	6.09587	7.88497	1.38558	0	3.72806	0	0	0	1.57137	4.52131	0	1.44511	7.79797	3.05258	0	0	0	0	0	0	2.07059	0	0	0	0	0	1.22024	3.46655	0	2.47912	1.14379	0	4.24377	0	0	2.06257	2.04738
COG1012: Acyl-CoA reductase or other NAD-dependent aldehyde dehydrogenase	0	307586	672824	119657	347197	245778	169941	31612	438881	431469	582967	558107	576354	454198	2.02859	598982	366677	0	186179	341691	639214	481307	8.87302	339483	285898	3.32375	419663	66907	114736	677828	241622	2.99148	132816	0	0	622409	539501	44083	408326	181504	392814	396723	526029	648021	775146	339854	198334	278351	22909
COG1013: Pyruvate:ferredoxin oxidoreductase or related 2-oxoacid:ferredoxin oxidoreductase, beta subunit	10473	136067	18401	145688	112199	136094	131544	153382	202737	195808	135577	167384	177126	197227	116604	119333	119976	113888	979713	201111	168868	206048	114996	181773	181536	186108	179981	183024	151528	12662	981799	128618	18177	109008	131611	154632	190116	119697	224996	220888	141956	843025	133115	101943	202879	184605	205883	246626	119047
COG1014: Pyruvate:ferredoxin oxidoreductase or related 2-oxoacid:ferredoxin oxidoreductase, gamma subunit	959341	125607	197698	135948	109651	124554	121752	16506	215387	19589	136741	165019	191817	196785	133388	126944	121926	108338	113281	219684	175043	218411	122017	208415	176125	188849	180363	178827	148783	122896	977636	135544	186373	115925	134485	138854	196836	112796	239857	230371	150697	895332	133776	104686	207707	211485	224778	26914	136613
COG1015: Phosphopentomutase	106317	7.07214	203325	0	105177	9.16574	152204	9.62602	145114	5.20844	150511	171203	6.76438	6.00628	3.87809	5.66166	4.82889	8.82722	5.95525	0.44176	0.74753	3.88165	6.43772	6.52194	3.78893	122999	119898	124055	203552	140862	0	6.74674	0.20248	0	0	211521	0.74207	125196	3.45976	0	5.11846	133667	4.99799	103631	0.60328	2.16858	0.35876	1.50397	7.90935
COG1022: Long-chain acyl-CoA synthetase (AMP-forming)	0	7.48572	7.02512	2.91432	5.53152	4.73882	0	5.34985	104476	128642	5.77863	0	150411	8.99244	251944	7.34283	182776	127262	14412	256706	17725	205485	149089	343175	135505	5.47772	153836	5.76756	2.67332	2.50424	2.47863	8.67112	158623	0	6.83487	3.02994	106169	145977	126393	9.61699	102025	236769	237751	104885	127384	299211	612523	257719	364416
COG1024: Enoyl-CoA hydratase/carnithine racemase	366641	152612	219843	247707	194089	129558	225935	158006	159281	138122	207307	300384	145662	183804	4.83119	227606	103705	171157	113892	38485	144766	14174	157253	141534	122868	191946	211347	255954	200007	349805	202457	168686	5.20788	448051	167488	237736	339094	148926	206741	19209	182308	508496	170497	135216	271635	1268	145994	189285	130074
COG1027: Aspartate ammonia-lyase	4.37369	5.59874	5.96004	7.70303	0	4.83041	9.42516	152351	3.96142	8.44358	0	8.97984	2.73723	0.56558	219362	2.58988	1.80491	0	0	5.23485	4.16248	120923	2.89287	2.92178	2.66655	8.62258	9.50468	3.51493	5.59945	0	1.81278	2.42853	1.45272	0	0	125292	1.77144	0	2.92963	2.63004	0.34509	0	7.24161	4.59878	5.99481	3.03637	6.21611	7.63704	188175
COG1028: NAD(P)-dependent dehydrogenase, short-chain alcohol dehydrogenase family	232943	285469	268571	125098	199063	16886	188251	211344	382661	210478	127965	340831	278428	266148	286068	302998	266303	294653	291113	267717	375856	610162	307854	321476	242514	173527	189948	261363	370372	28136	218099	240899	236979	142447	209061	111103	440449	269529	299723	195887	294958	470278	278057	402917	259693	365888	520287	304253	472269
COG1029: Formylmethanofuran dehydrogenase subunit B	229358	9.46377	284484	308857	9.15763	333022	407537	238758	10476	382127	151335	414749	360105	676189	7.34404	104277	139209	238618	154561	195069	31866	160567	128027	124209	746745	355113	7.17837	395166	319586	8.46482	6.99416	147887	208535	113302	158935	508739	156887	167164	186758	274071	306431	0.34171	9.89307	239368	505824	108961	101536	8.03541	6.54489
COG1034: NADH dehydrogenase/NADH:ubiquinone oxidoreductase 75 kD subunit (chain G)	0	0	0	0	0	0	0	0	1.47123	0	0	0	1.96899	1.89613	0	7.57808	0.29409	0	0	0	0	3.86328	0	2.60787	8.25459	0	0	0	0	0	0	0	4.52818	0	0	0	0	3.62552	0.16273	0.57681	5.69375	0	8.61335	0	0	3.25404	1.30092	2.97477	0
COG1035: Coenzyme F420-reducing hydrogenase, beta subunit	116924	417868	96183	137652	295874	111772	209637	129474	510579	10101	733966	101479	170116	387635	345019	474471	987895	143918	120291	9013	164762	545866	798988	646452	383391	137645	340478	139837	128456	305037	454511	811742	144592	237462	572656	269518	803687	138023	948861	162924	160959	130606	495221	137294	162927	533086	44838	331808	674592
COG1042: Acyl-CoA synthetase (NDP forming)	9.47575	0.27194	130387	14526	0.29579	135851	211504	290073	200784	213431	163532	232077	137097	189496	3.13564	8.23729	109824	8.61853	105472	8.99262	133413	109351	122939	7.93973	156632	29815	180239	137528	9.34752	0.75412	5.27848	112862	0.77969	0	114453	150213	113956	9.98256	162319	112557	3.27281	2.54344	128706	10179	162368	8.99975	115356	5.52053	5.96176
COG1045: Serine acetyltransferase	0	0	0	0	0	0	0	0	0	4.25536	0	0	3.29023	4.28979	7.96693	1.03311	0	1.73787	0	5.22623	2.84144	4.43484	1.73851	6.24463	3.05376	0	0	0	0	0	0	1.65924	0.03353	0	0	0	4.10037	2.74375	2.14247	7.24664	0.942573	2.14057	2.44751	1.12891	1.07539	5.46963	6.53164	4.95927	3.50035
COG1048: Aconitase A	0	0	0	2.66772	0	0.09841	344433	2.43608	2.38914	1.93149	3.30686	0	3.14155	1.05561	5.64921	3.50912	1.61482	1.63362	1.28448	5.53255	1.44453	0.17492	4.50321	3.66005	4.13367	0.22692	100976	3.08208	0	0	4.01602	1.84273	7.82424	0	6.95161	0	0	0	0.24922	7.83996	8.81998	2.53529	1.47012	7.69937	5.57343	2.19638	5.83573	5.42749	2.97888
COG1051: ADP-ribose pyrophosphatase YjhB, NUDIX family	0	0	4.31358	0	0	0	0	2.64823	0	1.70688	0	0	0	2.92527	5.28734	0	0	0	0	0	1.85507	0.076172	0	2.19688	2.64543	0	0	0	0	0	0	0	1.88656	0	0	0	0	0	1.44609	1.03809	0	0	0	0	1.64733	3.80796	1.31023	2.36171	4.69033
COG1053: Succinate dehydrogenase/fumarate reductase, flavoprotein subunit	535152	92061	844376	904622	798203	793553	804742	705716	102946	983216	107141	432397	159407	107729	169184	937501	109652	101544	131011	142661	121376	171828	867425	1773	130851	767484	159494	125622	86813	677336	857529	759485	13068	943792	109321	709742	106684	127254	883936	110716	12538	121775	929913	972091	119997	14149	208534	147796	1552
COG1055: Na+/H+ antiporter NhaD or related arsenite permease	0	2.05429	1.86532	0.16951	2.18014	2.87487	0	0	0.32611	4.10459	5.41949	0	0.49471	1.58687	156685	3.73442	3.00584	0.41601	3.01459	4.50228	4.36223	0.62901	2.61958	7.03839	0.01822	0	0	2.19262	0	0	0	5.70141	6.00307	0	0	0	1.36445	1.94635	5.13112	0.26059	4.07284	2.73727	4.37024	3.87075	0.31601	122362	103358	4.88006	124889
COG1057: Nicotinate-nucleotide adenylyltransferase NadD	0	0	2.39179	0	0	0	0	0	0	0	0	0	1.18904	1.86551	1.01029	0	0	0	0	0.515353	0.933045	0	0	0.875969	0.19011	0	0	0	0	0	0	0	0.513697	0	0	2.44002	1.86561	0	1.23804	0.835395	1.03554	0	0	0	0	0.546813	1.44905	1.85239	0
COG1060: 2-iminoacetate synthase ThiH/Menaquinone biosynthesis enzymes MqnC and MqnE	0	0	0	0	0	0	0	0	0	0	1.76982	0	1.55713	3.14201	3.39511	0	1.62142	0	0	2.57608	1.07771	0	3.24895	0.723405	5.65078	0	0	0	0	0	0	0	9.86659	0	0	0	0	2.24001	0.898382	5.34603	0	0	0	0	0	0.953638	1.10636	5.33177	1.77861
COG1063: Threonine dehydrogenase or related Zn-dependent dehydrogenase	374417	294483	413007	112979	285211	558575	211735	415591	461284	444481	176805	246517	145377	222212	210463	104479	689365	844863	883924	214503	193719	220875	150827	788966	976488	115387	128463	744076	499199	476536	410881	325676	373855	363394	260688	215865	259464	112312	579541	737328	293824	396132	177814	169371	249476	126506	142307	107323	751077
COG1070: Sugar (pentulose or hexulose) kinase	3.78026	2.77349	8.50728	6.16527	2.27737	4.80391	4.58767	2.04958	0.55121	8.36111	0.27605	2.68989	116638	0.08774	169287	122779	7.17702	6.81041	6.16403	240479	7.68403	259234	4.61677	242445	118041	5.81614	5.87793	3.66171	167901	0.41353	6.86371	3.59976	117171	4.26642	7.22299	5.18237	177207	8.68336	303802	302483	109639	4.13241	106375	5.44852	128804	36962	17167	579647	126005
COG1079: ABC-type guanosine uptake system NupNOPQ, permease subunit NupQ	0	0.20014	4.89723	0	0	0.26057	0	2.10228	0	2.24187	0	2.56693	3.38211	3.03647	0.420429	0	0	0	0	0.419375	0.01931	1.58056	0	0.061771	1.35759	0	0	0	0	0	3.14785	3.53518	1.48079	0	0	2.56582	0	0	2.03495	2.48245	1.69858	0	0	0	3.46363	2.73833	1.80128	2.21447	0
COG1080: Phosphoenolpyruvate-protein kinase (PTS system EI component in bacteria)	6.23075	0	0	0	4.55851	0	0	0	0	3.90425	0	4.89963	5.75606	6.48207	0.809465	4.41622	1.80498	0	0	135737	2.96172	6.03876	1.83647	5.25755	8.18046	0	3.63424	3.43986	8.15197	0	0	109174	4.30254	3.92847	0	0	4.87996	4.29064	147552	7.86081	2.98671	174788	3.66705	0.25267	8.46365	9.54472	5.62074	9.67452	0.834098
COG1102: Cytidylate kinase	0	0	2.34075	1.98553	0	4.37951	0.32151	4.78709	0	5.71632	0	0	3.04097	5.18107	0	0	0	1.71895	0	2.61648	2.90432	0	0	1.24504	3.26446	6.10407	0	0	0.35482	0	0	2.58871	2.48547	0	2.25396	6.91791	0.383812	0	1.40564	2.84209	0	0	0	2.09765	3.58599	1.74915	0	0	1.45345
COG1109: Phosphomannomutase	311072	820542	475876	304212	539942	44214	395921	416499	809763	608152	632738	353365	902566	580635	1192	5463	675733	68987	568833	107191	121014	123322	106654	141612	891795	385282	893939	117305	604396	259005	487336	4038	756983	569345	359043	451387	117164	639177	93025	703234	463457	847187	989315	798555	838497	161894	204416	115814	147066
COG1115: Na+/alanine symporter	0	2.89764	0	0	0	0	0	2.08089	0	4.20241	0	0	4.88169	3.41982	4.86914	0	0.29216	0	0.076109	2.60804	0	5.99453	1.39273	7.43368	0.767084	0	4.37657	0	0	0	0	5.82818	2.67069	0	0	0	7.10453	0	2.55565	3.86207	0	0	0	0	7.38265	1.91468	3.88114	5.55457	2.46505
COG1120: ABC-type cobalamin/Fe3+-siderophores transport system, ATPase component	0	0	0	0	0	0	0	0	0	1.73202	0	0	0.16277	0	2.58919	3.36235	2.20283	0	4.85831	0	0	0.16571	0	1.87477	0.688417	0	0	0	0	0	0	0	1.08408	0	0	0	0	1.25433	1.56798	2.48766	0	8.39588	4.29102	2.15545	1.67491	1.15857	1.05528	2.12116	1.21145
COG1122: Energy-coupling factor transporter ATP-binding protein EcfA2	0	0	0	0	0	0	0	0	0	0	0	0	0	2.26496	0	0	1.57063	0	0	1.02679	0	0	0	1.30903	2.84583	0	0	0	0	0	0	0	0.10301	0	0	0	0	0	0.085002	0	0	0	0	0	0	2.12905	0.434632	0.878795	0
COG1124: ABC-type dipeptide/oligopeptide/nickel transport system, ATPase component	0	0	0	0	0	1.75217	4.05463	0	2.05827	7.27901	0	0	0.622514	0	0	0	2.38759	3.42696	0	0.668094	2.55374	0.02574	0	0	3.15246	8.88392	0	0	0	0	0	0	0	0	0	0	1.02452	0	5.99323	9.68267	0	0	0	0	112265	3.70942	1.45028	0	0
COG1126: ABC-type polar amino acid transport system, ATPase component	0	0	0	0	0	4.22709	0.20059	0	0	3.18604	0	0	4.00628	3.74023	1.94295	1.92266	0	0	0	4.29648	2.10952	5.94232	0	3.75928	2.83537	0	0	1.81718	0	0	0	5.39565	2.25166	0	0	0	7.60138	1.11741	2.70685	1.97516	0	0	0	0	4.82449	2.67147	0.36247	3.67562	0
COG1129: ABC-type sugar transport system, ATPase component	0	0	0	0	0.01807	0	0	0	0	1.88821	0	0	5.45357	1.69741	4.62249	4.43885	0	0	0	176368	0.27544	4.90483	5.82752	8.58222	107416	0	0	0	0	0	0	0	5.50918	0	0	0	0.94332	0	153532	145541	5.40557	0	1.31752	2.05477	3.29637	123013	6.30165	7.38572	5.78108
COG1139: L-lactate utilization protein LutB, contains a ferredoxin-type domain	5.28798	156394	178214	6.82227	127005	9.13041	6.29256	165345	181002	111016	102949	7.49003	314317	159346	131526	100935	6.12382	6.92295	192004	29732	153329	289882	112184	221234	20179	4.61049	216477	579994	157398	0.66139	109359	118642	136727	11599	5.41975	123524	207682	170127	133108	8.32735	9.66972	146899	222509	210057	9.64693	237429	281553	28085	14777
COG1142: Fe-S-cluster-containing hydrogenase component 2	21535	7.75248	422509	77293	123899	675893	510613	303679	120782	298883	143565	434466	414305	19725	4.54987	125907	259438	32273	324507	179267	354447	158268	111032	8.72225	698727	229824	0	233395	545994	224963	246488	259267	293638	0	171043	765468	22402	250543	18819	227935	146178	0	177631	568377	215957	9.31547	6.79732	0.37549	5.95456
COG1143: Formate hydrogenlyase subunit 6/NADH:ubiquinone oxidoreductase 23 kD subunit (chain I)	0	0	0	5.10232	0	0	0	0	0	0	1.52822	0	0	6.00621	5.86714	0	2.39281	0	0.949331	2.58859	0	0	1.56538	1.40332	2.56929	0	0	6.81173	0	0	1.71079	0	4.63406	0	0	2.51882	0	0	1.52222	6.53783	1.58884	0	0	0.56625	1.16403	0.753144	3.44722	6.09616	2.38387
COG1144: Pyruvate:ferredoxin oxidoreductase or related 2-oxoacid:ferredoxin oxidoreductase, delta subunit	3.52399	8.54281	149084	7.08458	2.85434	122137	120231	5.04232	128784	112001	0	105318	108299	472147	0.507751	4.98619	2.51174	102447	7.56793	0.49629	0.05105	4.33352	4.87119	2.29833	25203	0	0	8.86295	0.57817	0	3.67237	169226	0.20827	0	0	321577	1.35133	1.97334	1.71788	1.72907	3.32979	0	1.70345	196723	6.78115	3.15062	1.77986	0	0.649952
COG1145: Ferredoxin	164692	18038	19636	232166	192234	115432	181511	9255	150128	173022	100404	121337	234908	311447	125947	352891	270173	233618	934452	322994	216326	25657	118229	182716	263878	241533	102081	36441	262803	929679	160927	147986	174198	16038	981398	2214	313325	218758	789694	582719	33047	123514	164407	212281	13195	514004	10686	832599	192701
COG1146: NAD-dependent dihydropyrimidine dehydrogenase, PreA subunit	146862	104415	300341	393036	159328	392119	26126	235384	130107	270089	19618	121521	652034	690024	191655	102001	158906	229049	379093	214526	197767	206657	103218	143454	462543	193115	186561	171347	485641	109451	208668	420542	2008	100092	160755	312827	132815	136436	127181	191751	150722	108312	9.26637	210047	207439	9.50353	117564	7.65967	190738
COG1148: Heterodisulfide reductase, subunit A (polyferredoxin)	104567	487025	194087	353583	216243	395944	315829	388603	360638	737429	682045	125654	284149	160042	418318	33825	234241	263221	207484	268811	150349	277459	283036	279057	328187	477831	350737	325616	211685	156863	42531	124933	745855	186989	210933	161303	205213	333467	324704	437235	283036	155652	213752	212517	270521	298911	184187	308042	358407
COG1150: Heterodisulfide reductase, subunit C	238877	8.46933	199915	315608	7.32869	245431	34063	296874	133378	365052	185557	161253	303137	679665	6.34454	100042	24554	223808	260382	163943	320368	110802	161808	118881	43414	268382	0	169893	283672	0	9.59229	193279	158303	0	104763	510727	142389	243255	19511	280034	276577	0	102356	239557	231452	110032	0.48096	5.00132	101023
COG1151: Hydroxylamine reductase (hybrid-cluster protein)	4.79311	3.08339	136947	362693	2.27973	172753	294431	116359	6.25836	163011	9.08408	130141	206745	558528	0	0	0	0	0	1.19008	2.85224	0	1.07344	0	3.17152	133813	2.47369	143917	276118	107019	4.50426	0.64407	147545	0	7.09729	156541	1.41681	2.15887	1.23383	2.07191	1.80506	0	1.64589	1.30124	2.20363	1.15014	0	0	0
COG1154: Deoxyxylulose-5-phosphate synthase	0	1.95357	0	0	0.20802	0	0	0	0	3.44545	3.17875	0	3.77052	0	6.35938	2.92695	1.50573	0	3.29163	7.06721	1.87251	4.54943	0.16507	5.56645	3.47922	0	2.57071	0	0	0	0	1.93489	6.59065	0	0	0	2.13459	5.45119	3.19256	6.45808	1.90154	5.27404	4.05183	1.54914	1.03902	0.58406	5.91982	8.59772	0.46586
COG1155: Archaeal/vacuolar-type H+-ATPase catalytic subunit A/Vma1	212124	460635	4799	500543	251787	328724	479128	47003	578177	485567	408434	50617	679188	57029	18855	451269	29436	332805	205973	274266	352029	337917	190542	264314	793877	469862	662498	584351	410498	318808	441979	272154	533601	215646	314729	605538	620879	25464	568597	582154	32676	27286	269558	339805	773458	35564	377146	364389	187068
COG1156: Archaeal/vacuolar-type H+-ATPase subunit B/Vma2	248472	168149	229831	162588	182724	16785	199116	146536	218229	175934	161747	181165	189903	163348	617673	163894	102139	134064	991496	117573	119269	146053	113237	106833	157009	183789	230233	182358	252977	226299	159209	197332	104222	259627	166896	213786	189359	123292	117015	104415	136846	101896	13065	150683	198585	973465	138298	997733	774283
COG1164: Oligoendopeptidase F	0	0	1.68054	0	0	2.80787	2.98657	0	0	0	3.28486	0	0	0	0	0	1.66388	2.47983	1.96128	0	0	0	2.54321	1.39572	0.842415	0	0	0	0	0	0	0	0.11072	0	0	0	0	8.89706	0	4.51965	1.93121	2.26047	0	0	0	1.35665	0.853066	0.90188	0
COG1166: Arginine decarboxylase (spermidine biosynthesis)	0.38307	4.66711	5.78401	7.50875	0.40976	5.88998	0	9.20309	8.08453	5.97561	8.62576	3.38989	154477	102945	167477	6.08886	7.21386	5.64731	223879	6.30989	0.72158	6.32966	6.84479	17071	9.94504	3.06859	0	8.93984	0	3.91447	3.80482	0.86708	132031	6.19796	2.78904	3.41348	108673	0.57732	6.78375	128762	7.52287	4.04207	7.30391	7.78822	4.38097	0.96101	173093	7.76215	125007
COG1167: DNA-binding transcriptional regulator, MocR family, contains an aminotransferase domain	0	0	0	0	0	0	0	0	0	1.52222	0	0	1.05062	3.63026	0.328549	0	0	0	0	0.98618	0	2.40357	0	4.50059	0	0	1.93488	0	0	0	0	0	2.52888	0	0	0	2.99092	0	3.47457	3.11251	0.24437	0	0	0	1.85268	5.12773	1.85846	3.04696	0
COG1168: Bifunctional PLP-dependent enzyme with beta-cystathionase and maltose regulon repressor activities	0	0	0	0	0	0	0	0	0	0	0	0	1.68817	1.18549	3.48876	0	0	0	0	0	0.16402	0.777946	0	2.27906	0	0	0	0	0	0	0	0	0.12257	0	0	0	2.29234	0	0.729287	0.521333	0	0	0	0	1.89182	1.51335	1.78047	0.866181	2.50165
COG1171: Threonine deaminase	0	0	255156	0	186591	0	0	3.91002	0	0	346003	0	1.04176	0	0.951102	1.37522	0	0	0	7.28276	0	3.20149	1.18633	2.51451	0.828403	0	0	0	0	0	0	0	6.22031	0	0	0	0	0	8.93317	101357	0	0	234044	0	4.21708	7.38598	0	128253	0.090575
COG1172: Ribose/xylose/arabinose/galactoside ABC-type transport system, permease component	0	0	4.19739	0	0	0	0	2.09032	0	1.27194	0	0	2.27364	5.49939	0.01054	0	0	0	0	100779	0	3.24864	0	2.19915	3.37066	0	0	0	0	0	0	0.967327	2.46133	0	0	0	3.19016	0	6.96912	4.03194	2.74024	0	0	0.835332	3.83185	6.24776	4.58332	3.29521	0
COG1173: ABC-type dipeptide/oligopeptide/nickel transport system, permease component	2.89074	5.62421	6.94713	0	3.85602	4.91838	9.17721	1.67544	6.38284	1205	3.67454	5.62413	3.81784	5.23134	2.50731	3.80101	3.96391	3.24933	0	5.88121	9.08453	181937	5.17396	6.12057	104255	161846	3.00877	2.36632	146281	4.40918	4.69959	1.62511	2.09006	8.79983	5.48346	3.34616	152515	4.18213	143852	143439	3.76101	0.19919	6.65745	7.16448	323656	112509	9.01281	3.47796	2.04122
COG1175: ABC-type sugar transport system, permease component	0	1.80836	0	1.85353	2.15348	0	0	0	116019	9.68209	178722	0	0.41505	0.51591	0.61465	9.60595	2.34151	3.70947	6.37605	609934	123172	163201	0.67866	228671	141106	1.90866	0	0	8.20033	0	0	2.87057	108449	0	0	0	128908	4.69943	300913	142902	115928	0	8.90807	0	211887	258604	154206	138347	108888
COG1178: ABC-type Fe3+ transport system, permease component	0	2.34211	3.53839	0	0	0	0	0	1.18903	0	0	0	5.36379	3.24738	1.69829	0	0	0	0	3.68658	0	4.74658	0	4.43329	2.46832	0	0	2.65588	0	0	0.18316	1.70919	2.58819	0	0	0	3.36352	0	3.13296	2.24871	3.33216	0	0	0	7.04851	0.691837	2.80604	0	2.60293
COG1211: 2-C-methyl-D-erythritol 4-phosphate cytidylyltransferase	0	2.34278	0	0	0	0	0	0	0	3.77128	0	0	0	0	4.26768	0	0.932605	0	2.13063	5.22762	1.18318	1.95047	0	3.94448	2.83904	0	0	0	5.21634	0	1.15356	0	4.19507	0	2.09769	0	2.17896	1.55971	2.68425	2.72895	0.888941	0.67697	1.31919	0	0.856835	2.02869	2.29545	2.92835	3.71082
COG1213: Choline kinase	0	0	0	0	0	0	0	0	0	0	0	0	0.30175	3.98711	4.88458	1.59344	0	0	2.51547	0.494821	0.082674	3.50685	0	0.34097	4.62599	0	0	0	0	0	2.99737	0	3.36651	0	0	0	0.965001	1.72928	3.29298	0	1.62419	0	3.05881	0	2.55545	3.37375	0.31459	2.99837	0.768406
COG1227: Inorganic pyrophosphatase/exopolyphosphatase	0	0	0	0	0	0	0	0	0	1.38396	0	0	4.27308	7.15901	0.931477	0	0	0	1.34907	0	0	0.42096	0	2.30314	1.19884	0	0	0	2.92605	0	0	4.64765	2.05224	0	0	0	1.84169	0	1.93894	0	0	3.47955	0	0	0	0	0.663307	0.981014	0
COG1229: Formylmethanofuran dehydrogenase subunit A	109566	9.63019	117564	338606	4.65305	195912	497856	27017	6.38832	252808	176728	22257	332151	553458	0.66703	7.13513	151653	181288	215767	178809	271373	102501	136375	11743	773277	280303	4.20031	261887	240685	4.49474	7.44995	116624	260381	0	126525	571507	172571	240231	205398	294183	306492	0	9.01184	27865	267452	9.93212	7.88468	7.28582	8.02195
COG1235: Phosphoribosyl 1,2-cyclic phosphate phosphodiesterase	0	0	0	0	0	0	0	0	0	2.96769	0	0	0	0	3.40005	0	0	2.31439	1.23344	0	0.25843	2.41596	2.52815	0.918152	0	0	0	0	0	0	0	0	0.921533	0	0	0	0	0	1.61313	1.32535	0	0	0	0	0	3.49463	5.24235	1.59009	4.85454
COG1249: Dihydrolipoamide dehydrogenase (E3) component of pyruvate/2-oxoglutarate dehydrogenase complex or glutathione oxidoreductase	0	1.52346	0	0	0	0	0	0	0	0	0	0	0	0	0.983898	0	1.76746	0	0	0.524525	0.959093	0.904353	0	0.734212	0	0	0	0	0	0	0	1.51887	0.399824	0	0	0	1.17401	0	0.423137	0.566122	0	0	0	0	0	0.803999	1.23175	0.802265	1.09698
COG1250: 3-hydroxyacyl-CoA dehydrogenase	186257	9.12228	336848	149442	194948	49494	211328	18589	40265	252861	9.19532	10065	557256	560249	158102	586549	231517	252182	245141	876391	347766	635907	20873	498361	449735	253017	234705	348285	370424	24533	195957	307818	19426	196908	4.20148	313243	681933	215392	988493	970201	333663	101939	404671	26238	841709	645658	283329	119671	152717
COG1260: Myo-inositol-1-phosphate synthase	255083	253505	199858	23949	355614	113055	321675	148654	137931	105018	233004	161446	669904	743053	227282	936756	103239	116674	100348	513137	106456	57463	107454	41883	507495	176805	244436	263866	252977	410101	190228	104068	126825	457468	232077	180601	990527	116291	395971	178237	130664	242141	109223	133803	837181	195975	627381	336176	754205
COG1269: Archaeal/vacuolar-type H+-ATPase subunit I/STV1	117868	4.53518	9.23993	153473	0	9.18469	152883	101962	4.22635	136067	9.94653	5.31458	186857	331873	3.38708	6.30004	0.77505	0.97475	4.27284	114251	133666	8.42289	8.10382	7.64252	316076	7.63435	0	9.68497	1498	6.63685	0.45785	7.03423	100231	0	5.58794	1989	9.10923	142718	7.31896	150945	127082	0	4.25569	9.33231	133141	6.25052	6.53289	9.25257	3.98711
COG1274: Phosphoenolpyruvate carboxykinase, GTP-dependent	522573	137697	108829	159563	90668	132281	112309	136754	106145	171797	242348	657764	799722	392327	1653	113123	113308	108596	647726	592873	534164	456814	955653	987102	100979	170495	111095	129801	764596	577304	127789	528099	293209	10295	121354	933162	465154	121364	606119	168233	105783	788941	571233	58814	721755	777958	509648	100622	102911
COG1282: NAD/NADP transhydrogenase beta subunit	0	0	0	0	0	0	2.84185	2.91916	0	2.82384	0	0	1.59122	0	0	0.839731	0.675586	2.13609	0	1.55636	0	0	0	0	0	4.96093	0	0	0	0	0	0	0	0	0	0	0	0	2.25209	1.23857	0	0	3.52004	0	0	0.841778	1.58548	0.030355	0
COG1283: Na+/phosphate symporter	8.35574	135044	4.59548	5.43532	6.91283	5.15657	4.68787	6.72525	8.16035	5.72104	8.59197	158747	9.00701	110842	19256	7.32851	133658	118559	178312	167244	152069	134052	10226	239088	7.24909	7.94846	142734	5.84299	7.92848	11457	205676	122373	122341	5.98539	8.48303	6.50207	9.75037	117042	137842	6.47777	5.58716	178867	146178	9.78698	115638	206564	192959	12199	236372
COG1285: Magnesium uptake protein YhiD/SapB, involved in acid resistance	0	4.14781	0	0	0	1.94864	0	0	0	0	0	0	0	0	3.20025	0	0.854774	1.81516	0.22907	0.071097	1.66569	2.13566	0	0.078439	0.796805	0	0	0	0	0	0	0	1.60965	0	0	0	0.756414	4.34662	2.35933	0.814299	0	0	0.16606	0	1.15711	0.16198	1.69353	2.95585	2.18348
COG1294: Cytochrome bd-type quinol oxidase, subunit 2	0	5.27168	2.32666	2.31521	2.47868	0	0.48641	0	5.00019	3.52455	2.78945	3.45563	4.58257	1.48476	11779	4.11775	4.99564	4.39469	5.08891	7.12137	5.08174	6.14951	3.91255	0.87171	2.24124	2.04219	13202	7.67953	4.26509	0	0.02823	4.25084	4.46128	5.56059	4.70424	2.40565	5.11601	5.90915	4.46581	4.08727	2.58365	9.96175	7.29963	4.99293	7.11062	0.48758	6.18873	4.74095	9.47347
COG1301: Na+/H+-dicarboxylate symporter	0	0	0.23057	0	1.45215	2.60677	0	0	0	0	0	0	2.76293	4.31134	0.445572	0	1.25678	2.79907	0	0.10241	0	7.36012	0	1.98736	2.86371	0	3.18265	0	3.20308	0	3.88672	4.03304	1.38302	0	0	0	3.23659	0	0.784519	0	3.08531	0	0	1.34414	5.90283	1.60096	0.926522	0	0
COG1312: D-mannonate dehydratase	6.47854	125848	141024	132257	119663	179379	10696	7.64057	179005	158401	143128	5.40394	184746	114384	210783	135501	192269	157624	107357	250923	20867	244875	15244	267235	147663	148746	160974	10158	142256	135924	155641	182824	167813	9.44241	109694	103111	168329	16408	171589	156195	13826	144892	121859	132847	170276	289158	231419	27169	185979
COG1328: Anaerobic ribonucleoside-triphosphate reductase	199706	543862	441422	421554	382509	551593	25494	469752	474729	462592	242581	255121	687624	696041	541419	431306	387871	405475	305779	50282	422336	519479	308723	544541	690417	314364	604588	366473	27865	229717	365184	527157	505032	334598	246792	289201	593519	192276	67361	500002	488882	218192	342059	412841	568059	6685	720588	676079	504655
COG1347: Na+-transporting NADH:ubiquinone oxidoreductase, subunit NqrD	7.20742	9.06145	122561	9.23164	5.27351	6.15096	3.61503	194392	175281	9.62637	110003	3.88693	15924	7.45895	240598	8.97954	112517	157038	180384	226276	137924	198311	11817	287106	133527	14724	203575	132718	115524	0.60901	128617	0.72785	190313	112951	107949	8.01031	22461	114431	131663	1535	153908	231966	166164	122739	16181	233211	25235	212532	361634
COG1348: Nitrogenase ATPase subunit NifH/coenzyme F430 biosynthesis subunit CfbC	0	0	0	0	0	0	0	0	0	0	0	0	0	0	0	3.50709	0	0	2.21832	0.993394	0	3.79796	0	1.90284	0.01114	0	0	0	0	0	0	0	0	0	0	0	1.03204	6.14777	0.046362	3.40323	0	0	0.846029	0	0	1.75461	0.613264	1.58021	0
COG1350: Predicted alternative tryptophan synthase beta-subunit (paralog of TrpB)	140949	172589	320959	9.31179	159819	132878	125851	15343	214481	240363	124118	127826	294853	184174	366104	212058	196645	189755	222885	246501	179984	324111	213852	365522	18569	155159	187794	18592	153465	105847	202684	192442	344451	144588	156425	122499	172605	150236	345295	267331	185893	189086	177499	173737	202727	246308	313951	329356	207923
COG1359: Quinol monooxygenase YgiN	8.97887	144408	184245	0	127807	384564	5.95645	112294	199717	4.90241	4.42779	124403	124312	19408	0	4.71783	0	0	1.70054	12141	1.12144	7.83805	0.02568	3.50501	1.08687	0	0	0	190424	226618	199384	19388	0.252179	167044	4.11011	0	110624	2.66652	1.81754	2.58884	9.11808	0	5.74885	8.32697	8.78279	3.50092	8.67478	3.79248	2.64061
COG1362: Aspartyl aminopeptidase	0	2.49331	0	0	0	0	0	0	0	2.16557	0	0	1.86679	1.38636	1.41573	0	2.40559	3.89681	0	2.67336	2.97756	2.98281	0	2.55044	1.21638	0	0	0	0	0	0	0	1.80263	0	0	0	1.91966	2.66915	1.57799	1.26423	2.55943	0	0.18075	3.10905	2.02553	1.28714	2.63107	1.76908	1.45402
COG1363: Putative aminopeptidase FrvX	0	0	0	2.21239	0	0	6.83385	0	0	0	5.09126	0	4.14991	6.75603	5.41517	0	2.46551	2.13782	2.72179	3.74808	3.43594	0	0	6.09001	2.01917	0	0	0	0	0	0	8.82778	3.55566	0	0	0	0	0	0.31369	2.49478	1.21062	6.98007	1.73709	2.32129	2.99012	0.538008	6.59432	2.35592	5.79812
COG1364: Glutamate N-acetyltransferase (ornithine transacetylase)	0	0	4.19168	6.54404	0	2.90864	0	3.02701	3.27153	3.09441	3.11448	1.88867	1.04239	0	145715	4.44485	7.87791	6.59663	4.23836	0.33141	0	0.008407	2.96562	3.16958	5.51193	2.11625	0	0.04755	0	0	3.51761	0	164444	5.61338	10384	2.49922	0	8.44606	0	102125	6.77383	4.42427	0	0	1.17026	3.08918	2.28505	6.55277	3.13522
COG1387: Histidinol phosphatase or related hydrolase of the PHP family	0	0	0	2.46366	0	0	0	0	0	0	0	0	0	5.24681	0	0	1.64365	0	0	0	0	0	0	1.65176	1.14298	0	0	0	0	0	0	2.19802	0.485555	0	0	0	0	0	1.15543	1.11027	0	0	0	0	1.72995	0	0	0	0
COG1390: Archaeal/vacuolar-type H+-ATPase subunit E/Vma4	7.54574	0.56255	103749	17853	0	136084	178953	104849	0.50337	138748	5.56285	7.69186	172228	357835	3.05444	7.41882	5.32796	4.94041	6.77068	0.88366	106911	3.71024	110591	5.10595	363759	137312	0	102581	241596	7.64129	2.80388	9.62106	109564	0	4.77955	264973	8.88505	142683	8.32582	155737	9.43124	4.43399	6.73819	9.01317	123831	0.50527	3.55499	4.87415	3.54149
COG1393: Arsenate reductase or related protein, glutaredoxin family	0	0	0	0	0	0	0	0	0	0	0	0	0	0.16387	0.087261	0	0	0	0	0.247211	0	0	0	0.858601	0.24226	0	0	0	0	0	0	0	0.438555	0	0	3.28727	0.850749	0	2.26444	0.770025	0	0	0	0	0	1.27521	0	0.523965	0
COG1394: Archaeal/vacuolar-type H+-ATPase subunit D/Vma8	381892	462551	549201	388055	499582	610814	536276	361197	385873	410012	571772	150509	864955	590062	122999	564564	205067	267946	174173	518699	49836	495127	271342	456661	690833	221526	775064	450556	485157	454952	514942	491267	325345	52481	335648	436006	905531	234411	483682	480436	536661	112788	380894	410386	855843	445292	452458	492148	23289
COG1410: Methionine synthase I, cobalamin-binding domain	0	142457	9.50953	0	5.68097	7.24613	0	4.20305	8.10814	11252	0	0.46732	152137	5.43407	2.02593	5.27018	0	2.93165	0	4.13301	0	8.02974	0	0.17913	7.65567	8.42904	5.63929	8.72625	8.08673	6.69206	0	7.15543	8.09499	0	7.68663	0	5.60629	0	0.45161	7.65856	0.44937	0	0	0	7.75711	4.24624	3.56981	4.71385	0
COG1428: Deoxyadenosine/deoxycytidine kinase	0	1.87417	0	0	5.25761	0	0	0	0	2.87948	5.22243	0	1.23834	3.20817	113029	1.87639	4.41517	2.23075	5.65419	5.53908	3.26841	5.51996	2.65484	5.10091	1.76373	3.73863	0.27742	0	0	0	4.83013	0.47698	5.62009	0	0	0	0.069598	4.40622	0.52709	4.19974	3.23599	5.09792	5.21221	1.93321	3.10278	5.06756	7.97063	3.57822	3.88601
COG1429: Cobalamin biosynthesis protein CobN, Mg-chelatase	0	0	3.71709	0	0	0	0.44355	6.45073	3.46939	3.09713	0	0	0	6.06094	0	0	0	3.27347	0	1.37969	0	2.13954	1.67536	1.95434	6.58733	6.18802	0	3.79561	7.69688	0	0	0	1.08641	0	0	4.95377	2.87192	0	2.84048	0.42428	0	0	2.30701	0.38831	7.81587	1.60919	1.12855	0	0
COG1435: Thymidine kinase	0	3.04285	3.28663	100213	0	124495	0	0	2.26833	3.02155	0	0	5.49864	2.33737	2.98816	0	3.86412	3.13281	5.17585	4.54722	4.42163	1.71282	2.16246	4.82863	2.15654	0	5.69903	3.04092	2.52283	6.64526	1.27015	1.65694	4.01523	0	0	0	3.34577	2.76324	2.93496	0.006506	0	5.81734	4.41062	6.63403	0.711299	2.61945	4.61809	4.22758	2.16791
COG1436: Archaeal/vacuolar-type H+-ATPase subunit F/Vma7	166353	200508	221252	372377	111537	149114	15405	147364	123064	272063	4.74817	28981	462103	558344	4.45127	129494	9.52519	137787	124286	197708	303731	188886	107599	136712	6333	147957	249877	132579	253472	3.83065	162169	245404	238479	9.95358	9.44804	425743	239448	129689	230755	260311	131868	1.55217	159415	169413	265373	135983	114289	7.49898	7.51367
COG1449: Alpha-amylase/alpha-mannosidase, GH57 family	4.37448	114567	138646	6.09655	108366	5.29258	126887	140265	192802	9.58245	153148	4.36701	232691	117149	397082	168001	146339	244934	248909	286991	161828	242674	133897	240714	111786	0.69099	260372	126226	22203	5.54709	141709	155661	211963	146783	8.77062	6.68509	253698	226962	233031	165807	125252	25622	381835	311674	272503	22476	352638	225036	353544
COG1454: Alcohol dehydrogenase, class IV	17323	183484	317463	314647	305224	35655	392149	285593	396942	353296	159313	26676	597263	241682	9.71215	433974	182844	180305	129795	525573	339509	666152	170917	498327	395145	160893	323066	476263	326402	242039	146534	353467	223784	164296	165701	231744	344578	2.33417	515616	418611	287949	9.35694	324445	253622	637164	419273	401971	386674	18831
COG1469: GTP cyclohydrolase FolE2	8.41408	1.91027	6.13847	127929	2.09798	8.03247	11066	8.64072	1.96555	119006	2.78334	6.03841	116473	196795	0.801099	2.40415	4.97285	6.71605	6.53321	0.37841	6.91922	3.56728	3.39116	2.80605	113145	100037	1.78715	3.81321	8.85108	0	7.76861	4.44168	5.66908	0	4.81122	5.35274	5.94233	8.70844	6.33857	6.83168	3.52796	0	2.67716	0.48334	8.96238	2.62985	2.07328	2.17976	3.04869
COG1472: Periplasmic beta-glucosidase and related glycosidases	3.78658	154061	115458	6.51788	8.93174	0.05092	141443	126046	279881	186009	163488	180295	170855	124367	337844	8.00005	8.39951	9.54234	205131	402526	197709	290988	5.94965	267363	128131	6.33857	265844	272015	5.55164	156857	9.36982	127528	192022	18481	139214	114085	218636	139285	159101	151882	140318	150706	226994	150973	165898	316048	336808	230211	216916
COG1478: F420-0:Gamma-glutamyl ligase (F420 biosynthesis)	0	0	3.40916	0	0	1.86209	3.17291	0	0	0	0	0	2.50862	1.68614	0.453936	1.17134	0	0	0	0.098357	2.19737	2.07177	0	0.13309	2.93684	0	0	0	0	0	0	0	1.07525	0	0	0	1.43408	0	2.02475	1.73233	0	0	0	1.08557	4.06255	1.49688	0	0.731242	0.691212
COG1488: Nicotinic acid phosphoribosyltransferase	0	0	2.05538	0	0	0	0	0	0	1.78802	0	0	0.986012	3.39125	0	0	0	0	0	7.09726	0	1.72678	0	2.16633	0.15108	0	0	0	0	0	0	3.51107	3.43201	0	3.00862	0	3.17047	0	2.07024	2.07051	0	0	0	0	0	4.47041	3.76639	3.27276	0
COG1494: Fructose-1,6-bisphosphatase/sedoheptulose 1,7-bisphosphatase or related protein	2.96822	1.77421	2.32595	5.06352	3.03172	3.31773	0	1.95402	0	2.77905	0	0	5.06309	4.08789	0.10281	0	0	0	0	3.55692	2.77547	0.25805	0	0.36581	0.844217	0	0.40348	0	0	0	0	4.98189	1.62093	0	0	0	0.41519	0	2.89323	0	1.51493	2.48534	0	1.76476	7.25006	1.72736	1.38138	1.70084	0.552927
COG1501: Alpha-glucosidase/xylosidase, GH31 family	0	0	0	0	1.10549	0.30254	0	0	3.89678	0.984832	2.15773	0	6.40726	2.70521	9.02064	5.92177	5.58857	6.17982	9.81611	9.83363	4.40483	9.98781	9.20642	101606	107233	3.96301	0	0	0	0	0	6.78451	8.29533	0	0	2.55256	2.85156	6.60538	3.11495	5.82924	0.34201	5.97427	3.11207	4.97845	1.01737	110473	11439	7.68718	9.16126
COG1506: Dipeptidyl aminopeptidase/acylaminoacyl peptidase	0	0	0	0	0	0	0	0	2.33548	0	0	0	1.45146	1.12735	7.80983	0	2.61977	1.93648	1.36543	1.63411	0.29511	4.26311	0	5.09934	3.21552	0	0	0	0	0	0	0	2.42504	0	0	0	1.09087	3.62703	3.52146	2.57101	1.50178	0	2.11393	0	0.11308	8.50145	120428	6.56394	7.72135
COG1521: Pantothenate kinase type III	0	0	0	1.83063	0	2.98819	0	0	0	0	0	0	0.821556	1.51253	0	0.01423	0	0	2.04376	3.75586	0.12367	0	3.05258	1.20798	0.537452	0	0	0	0	0	0	0	1.21821	0	0	0	1.89605	0	1.43671	2.33387	1.28706	0	0	0	0	0	0	4.23002	0
COG1523: Pullulanase/glycogen debranching enzyme	0	0	0	0	0	0	0	0	0.17793	0	0	0	4.62079	0.10676	3.91009	5.31074	0.48943	1.90355	4.28153	4.61918	2.90087	6.24923	1.99336	5.87762	4.22444	0	0	3.06715	0	0	0	3.22407	1.21902	0	0	0	1.55916	1.98452	3.11132	3.65678	2.95588	0.34172	8.24809	3.29091	4.41418	7.78808	4.07932	1.84739	2.18329
COG1527: Archaeal/vacuolar-type H+-ATPase subunit C/Vma6	9.44554	2.94002	9.95398	202042	2.45316	179353	317938	139998	4.53638	228134	146692	9.42132	235318	362212	3.12318	5.07564	4.25269	6.12276	7.59151	7.22947	163805	5.16807	4.60394	5.71449	374302	189616	3.41209	12618	183848	3.37615	4.52586	8.91183	16494	0	9.74607	231296	125711	9.73429	114914	164609	131722	0	4.15256	10096	247432	0.44215	3.84427	4.20242	4.87939
COG1528: Ferritin	258077	5.43575	189661	15419	6.22208	224355	289224	173177	4.57184	137928	6.43922	240611	184393	709707	3.30891	115683	6.55495	181775	185471	4.95878	148477	101594	9.81864	4.72076	220844	7.36119	4.16217	186431	340901	0.76857	7.42515	193277	6.09897	0	0	363984	119687	9.09328	8.37464	101965	18174	2.38132	0.72827	151505	101484	3.96837	7.22392	4.51588	4.65382
COG1529: Aldehyde, CO or xanthine dehydrogenase, Mo-binding subunit	16576	133351	217399	102711	8.79917	116183	7.22286	110882	250775	139917	109561	9.25195	227353	140306	0.65836	9.33189	10226	103428	4.43509	173946	8.56707	153502	3.96886	20769	102078	136788	125202	195929	195153	150312	124207	182469	6.36994	8.19986	126796	160798	124979	3.96604	8.28919	8.86192	148723	0	5.92169	4.39968	210651	8.01976	105715	6.26292	6.77507
COG1541: Phenylacetate-coenzyme A ligase PaaK, adenylate-forming domain family	5.41919	112641	146901	9.28209	9.83255	7.20879	3.30251	4.27617	187702	107989	7.81275	3.45147	241089	173513	272998	155537	173369	148987	186888	274698	180486	186789	13372	417788	234263	6.49186	130114	15716	10112	165101	6.75303	0.85391	167745	0	6.04319	4.34497	232303	123229	258814	188434	126041	232403	185106	177207	118963	269316	268577	253326	314086
COG1546: Nicotinamide mononucleotide (NMN) deamidase PncC	0	0	0	0	2.19015	0	0	0	0	0	0.28225	0	2.79495	0	3.50606	0	4.24295	0	0	1.91175	2.34315	0.747798	0	1.40329	1.31654	0	0	0	0	0	0	0	0.798492	0	0	0	2.02415	2.55065	1.24775	0.563545	3.07257	0	1.86127	0	1.75467	2.00805	3.37835	1.25037	5.34718
COG1592: Rubrerythrin	206068	285068	378005	381098	247154	439823	252018	234818	321399	284661	274505	226706	534891	395228	443943	250331	328772	318435	368532	307495	354512	40954	245392	434014	325993	195838	293266	283359	324801	176166	414781	363777	215428	21917	272356	322827	400189	4112	293371	203556	243022	282747	389504	444912	327068	358917	459748	372362	436704
COG1593: TRAP-type C4-dicarboxylate transport system, large permease component	0	1.39424	1.49229	0	0	3.35131	0	0	1.28084	1.20088	0	0	6.37823	6.97314	1.61769	0	0	0	0	4.81651	1.18044	6.55339	0	3.93626	0.873402	4.32428	8.56808	0	0	0	2.85141	3.22586	2.19271	0	0	0	7.89716	0	3.59271	1.36002	0	0	0	0	0.83628	0.067171	3.00845	1.54122	0
COG1597: Phosphatidylglycerol kinase, diacylglycerol kinase family	0	3.47087	0	0	0	0	0	0	0	0	0	0	3.05341	1.58954	6.59308	0	3.55618	0	2.60328	2.90727	2.10359	0.67699	1.04313	4.55048	1.47157	0	3.46604	0	0	0	0.27993	0	2.33042	0	0	3.78907	4.15429	0	4.02637	2.21781	0	0.32832	4.38813	1.79536	1.32263	3.59447	0.70693	4.76571	4.56408
COG1605: Chorismate mutase	8.03998	0	1.80796	0	0	0	0	0	0	1.39666	0	3.55796	1.23228	105094	0	0	0	2.87133	0	2.02091	4.43132	0	0.10565	0	5.37611	0	0	5.60106	0	0	0	0	1.35881	0	0	0	0	0	0.710313	2.25764	0	0	0	5.44175	0	1.56367	0	0	0
COG1611: Nucleotide monophosphate nucleosidase PpnN/YdgH, Lonely Guy (LOG) family	0	0	0	0	0	0	0	0	0	0	0	0	0	0.792256	1.55273	0	0	0	0	0.470653	0	1.07946	0	1.76339	0	0	0	0	0	0	0	0	1.33149	0	0	0	0	2.40503	0.696421	0	0	2.00976	0	0	0	0.467082	3.61964	0.969226	1.42278
COG1620: L-lactate permease	109555	229303	147956	101203	16642	10037	107193	167302	191617	208943	131584	110346	206407	220608	148747	108731	173773	172004	394364	318372	319928	400256	161423	345222	143149	9.72736	446681	210828	23527	113357	193795	141381	166543	8.24584	165499	109505	460551	261052	230603	130472	169314	242895	416776	39785	202352	284318	356366	39342	283177
COG1626: Neutral trehalase	0	0	0	0	5.60077	0	0	0	0	0	0	0	0.16542	0	0	0	0	0	0	1.23813	0	0	1.15819	0.685528	1.22075	0	0	0	0	0	0	0	0.765286	0	0	0	0	0	0.615658	1.80706	0	0	0.13375	0	1.87752	2.57267	0.078311	1.18884	0
COG1638: TRAP-type C4-dicarboxylate transport system, periplasmic component	0	6.59314	0	0	2.67557	4.46259	0	130687	2.33644	8.27612	0	2.14517	9.00964	120166	6.06062	2.79915	0	0	0	150744	2.98226	11932	0	192217	1.27483	0	8.32056	3.42346	0	0	5.74093	8.97942	6.11472	0	0	0	137217	0	115719	1.59036	2.73471	6.29092	0	2.60666	210718	0.67212	9.65071	3.40476	4.55995
COG1640: 4-alpha-glucanotransferase	0	0	0	0	0	0	6.56957	0.38249	0	4.69446	0	0	1.14958	0	0.522061	0	0	0	0	3.90152	2.08224	0	2.96239	0	0	5.56922	0	0	0	0	0	0	0.511632	0	0	0	0	0	2.65621	1.17366	0	0	3.40274	0	2.38345	2.31723	2.02848	0	0.971526
COG1646: Glycerol-1-phosphate heptaprenyltransferase	0	0	0	3.90457	0	0.67893	5.46492	0	0	3.79106	0	2.83424	3.26353	6.18095	0.058037	0	0	2.34281	1.87657	0	0	0	0.15466	0.739828	2.43766	3.30767	0	0	0	0	0	0	1.19712	0	0.22876	5.01245	0	2.94506	1.10291	2.39848	0	0	0	0	1.92092	0.605864	0	0.792059	0
COG1652: Cytoplasmic potassium-binding protein Kbp/XkdP/YgaU, contains LysM domain	0	0	0	0	0	0	0	0	0	0	3.98143	0	0	0	0	0	0	0	2.59106	0.395382	0	0	4.16517	1.53058	0.565538	0	0	0	0	0	0	0	1.11491	0	0	0	0	9.08063	0	4.16539	2.68974	0	0	0	0	1.45291	1.20011	3.51028	0
COG1653: ABC-type glycerol-3-phosphate transport system, periplasmic component	5.06479	122227	0	4.22095	0	0	4.41824	0	0	187887	4.88907	0	7.05766	2.97612	214456	105478	5.25919	105733	9.01947	233502	9.27089	115224	117531	247718	184916	9.16207	0	0	0	0	0	4.07356	126981	0	6.10784	0.28323	8.35971	224312	355293	273964	15106	4.25115	104891	0	192105	270338	118044	109081	117734
COG1726: Na+-transporting NADH:ubiquinone oxidoreductase, subunit NqrA	2.02723	4.51238	2.22794	2.89568	2.16011	0	0	0	3.97863	4.23254	0	0	3.98368	2.01722	135144	2.41064	4.05864	0.02971	5.52123	131834	0.47417	6.82485	2.97106	7.53001	2.81866	0.21535	6.14918	0.29213	4.19649	0	5.71136	3.45593	0.87914	0	0	2.38351	2.56921	3.01448	4.19049	3.17875	3.70811	4.46762	5.88058	2.33615	2.95803	4.42069	8.59168	3.99656	7.28388
COG1748: Saccharopine dehydrogenase, NADP-dependent	6.36029	0.94707	8.47533	11898	8.00585	103519	6.93156	113554	275266	211859	149421	0.44696	336447	222034	244561	194019	22762	130369	252414	254206	258294	292416	205271	350802	235618	2.82265	8.70761	156705	169289	13613	123889	327984	164595	125012	8.15708	135877	195913	27146	296381	211968	211436	175447	159644	210139	124878	257475	407103	284274	266996
COG1757: Na+/H+ antiporter NhaC/MleN	121815	7.77755	1278	9.30006	3.41404	133092	9.80706	127264	5.73364	109986	3.95538	5.10302	16233	225016	9.94982	4.52656	0.53483	4.62624	9.40208	108081	9.44383	110424	2.56773	108408	0.94829	7.10814	130334	6.73728	112985	0.04873	9.53566	138904	7.91484	0	9.47136	5.60266	140138	6.42192	8.00443	4.39882	0.53767	0	0	7.09124	148921	5.57182	9.42936	0.75508	6.45116
COG1759: 5-formaminoimidazole-4-carboxamide-1-beta-D-ribofuranosyl 5-monophosphate synthetase (purine biosynthesis)	126941	9.72767	22807	158688	4.88113	175941	268342	177586	132569	161183	116359	167493	180347	362526	1.59149	114595	101846	156936	154383	8.11738	134703	7.96477	0.84189	6.96317	256716	158916	135318	117421	154759	2.57779	7.36181	156413	0.69187	10702	8.90037	294486	141066	9.99883	123573	121231	182614	1.88006	9.41914	118165	164595	7.23504	7.02169	9.48576	0.60901
COG1762: Phosphotransferase system mannitol/fructose-specific IIA domain (Ntr-type)	132877	131634	8.02541	173561	153167	121585	135709	269944	0.09776	131452	126053	8.88762	6.24396	8.49961	119025	274016	264836	233845	120144	142845	9.18227	196724	284214	278642	161732	225472	0.70134	129342	156326	0.77727	181213	7.10763	167943	102192	145747	181605	114206	250893	378995	301621	166431	3.63498	296877	170342	139994	217324	8.49839	176652	125641
COG1773: Flavorubredoxin	658844	953576	102204	115063	580716	182693	134915	942038	102334	782784	285205	903939	528603	809586	133245	924235	143657	102244	113081	796334	703859	500874	106072	585084	650905	44854	103355	914182	892874	679841	818637	141965	103703	505806	12044	793321	934067	129098	449613	522388	899265	595362	114613	116111	648781	990057	575639	903995	121981
COG1775: Benzoyl-CoA reductase/2-hydroxyglutaryl-CoA dehydratase subunit, BcrC/BadD/HgdB	0	0	2.51969	0	0	0	0	0	1.68765	0	0	0	6.33132	0.18312	0.780221	1.06615	0	0	0	5.98536	0.877641	3.50402	0	5.39849	2.41651	0	0	0	0	0	1.74849	0	1.18258	0	0	0	6.91764	0	2.66187	2.42704	2.04232	0	2.83439	0	119149	0.981575	3.77482	4.22146	0.810749
COG1781: Aspartate carbamoyltransferase, regulatory subunit	0	0	0	1.54834	0	0	0	0	0	0	3.07054	0	2.79719	1.47731	0.79325	0	2.29522	4.98137	3.20402	4.97935	1.80134	2.04784	0	3.84083	1.68488	0	1.68985	0	0	0	2.79839	2.24413	0.57199	2.31976	1.53762	0	2.50517	1.42078	7.31105	4.18733	2.10401	0	6.26843	2.19677	2.59806	3.89506	3.77025	1.95069	0
COG1788: Acyl CoA:acetate/3-ketoacid CoA transferase, alpha subunit	0	0	0.55632	0	2.87975	0	0	0	0.37012	2.65181	0	0	0.34444	4.16777	2.14285	0	0	0	0	5.35785	0	0	0	2.68832	4.28201	0	0	5.42717	0	2.46708	0	0	0	0	0	0	4.14428	0	0	0	2.84043	0	0	0	0.42249	0	5.83467	3.17524	1.91504
COG1795: Formaldehyde-activating enzyme (5,6,7,8-tetrahydromethanopterin hydrolyase)	5.75812	0	7.00174	0.06883	0.23091	7.61471	8.84266	4.10557	0	6.24263	0	3.37272	7.25855	142439	0.941236	3.48977	2.60745	3.66959	4.08906	2.45168	4.66648	0.19745	2.96425	2.69559	158618	6.15902	0	4.58455	9.67484	0	3.54273	4.20065	3.83197	0	0	104431	0.31969	4.01323	4.38872	4.93024	6.46008	0	0.837075	2.60474	4.80205	2.96679	3.18745	1.56983	1.65612
COG1803: Methylglyoxal synthase	0	1.14692	0	0	0	0	0	0	4.88111	6.37563	0	0	0.20922	1.26145	1.61888	141588	0	0	2.46515	229061	127413	169644	434294	265844	9.04195	0	0	4.78737	9.48044	0	0	1.80577	5.78686	0	2.25773	0	4.77411	435476	213265	5.54955	7.54919	0	104462	253959	3.26306	166591	7.43556	117509	0.637149
COG1804: Crotonobetainyl-CoA:carnitine CoA-transferase CaiB and related acyl-CoA transferases	0	0	0	0	0	0	0	0	0	0	0	0	1.16069	1.71722	0.327754	0	0	0	0	1.38336	0	0	0	1.42327	0	0	2.19383	0	0	0	0	0	0.567353	0	0	0	0.972964	0	0.751242	0	0	0	0	0	0	0.792538	0.643452	0.696606	0
COG1805: Na+-transporting NADH:ubiquinone oxidoreductase, subunit NqrB	2.58588	1.62739	2.99545	2.09232	4.83353	1.70575	3.70706	0	0.30137	0.11783	2.18211	2.34348	6.42371	2.16712	109636	1.76046	1.90287	1.71905	5.18103	7.50833	5.49325	5.36503	0	134782	5.33108	0	3.15594	4.40003	0	0	2.13626	2.20567	6.03361	0	0	2.69059	3.69585	1.62236	2.95488	2.82758	5.70112	3.01793	0.34429	4.09915	3.67127	6.30204	8.28858	5.34143	145902
COG1828: Phosphoribosylformylglycinamidine (FGAM) synthase, PurS subunit	0	0	0	0	0	0	0	1.88737	0	1.20298	0	1.79588	0	0.11575	0	0	0	0	1.49058	1.38234	0	1.75608	0	0.587805	0	0	0	0	0	0	0	2.99097	0.856756	0	0	0	4.61124	0	0.738345	0	0	0	0	0	1.89037	0.454597	3.00534	0	0
COG1830: Fructose-bisphosphate aldolase class Ia, DhnA family	0	0	1.64999	0	0	2.51018	0	0	0	3.44584	0.26532	0	3.13795	2.52507	0	0	0	0	0	0.844161	0	1.02405	0	0	2.72043	3.34581	0	0	0	0	0	0	2.22215	0	0	0	1.40743	0	1.82907	1.26743	2.73187	0	0	1.22046	3.16287	1.10854	0	0.304031	0
COG1838: Tartrate dehydratase beta subunit/Fumarate hydratase class I, C-terminal domain	103849	318849	23961	322904	262783	168007	188229	33093	547561	664395	268482	234581	53737	317464	501789	408992	407519	318991	3739	430705	394063	538366	290006	572098	371031	361604	304689	266598	305067	214015	229513	335977	508544	278165	21862	260724	590112	450222	343378	356861	362712	229577	38402	361836	417623	418681	608031	414155	280814
COG1840: ABC-type Fe3+ transport system, periplasmic component	0	4.45209	0	6.40332	0	0.35354	0	3.04882	0	3.62557	0	0	4.89551	4.63666	1.20972	2.55873	0	0	1.15118	3.44843	0.12752	5.03961	0.13925	5.51424	1.30396	0	3.81278	0	4.71227	2.98747	0	5.17115	1.32265	0	0	0	5.61679	0	3.71794	0.516991	0	0	0	0	5.10432	1.77402	1.83431	1.81331	0
COG1853: FMN reductase RutF, DIM6/NTAB family	0	0	7.69074	3.69648	0	0	0	0	0	3.03667	0	0	4.31928	5.83884	2.29031	6.43966	1.43719	4.85201	3.24492	4.64988	4.05891	3.11168	4.27539	4.28911	0.34925	2.05058	0	0	0	0	0	4.59312	5.49675	0	0	0	1.70925	0	3.99763	5.94479	5.96614	0	1.34136	3.15329	1.06536	0.45972	6.48215	3.58291	0.510156
COG1866: Phosphoenolpyruvate carboxykinase, ATP-dependent	152219	211684	198914	192672	186672	26424	172584	159582	232199	212701	149308	136808	467396	249496	480625	368291	412982	358826	439153	428628	414294	440863	347454	406149	287196	22375	241152	199945	183975	15601	222411	300433	193724	171178	236514	157193	35601	414046	41996	340644	339265	352419	369925	319568	273609	356506	406234	346742	439289
COG1874: Beta-galactosidase GanA	0	0	0	0	0	0	0	0	0	0	0	0	0	1.58499	0.800669	0	0	0	0	0.479334	0	1.95491	0	0.17625	0	0	0	0	0	0	0	0	0.598933	0	0	0	0	0	0	0	0	0	0	0	0	1.46571	2.25961	0.22593	0.777215
COG1878: Kynurenine formamidase	8.93902	2.35512	137829	0	14833	5.72702	3.64077	8.39278	0	7.33273	0	5.50955	2.74561	8.09368	0.470395	5.37194	0	0	0	3.66276	0	0.99346	0	7.06791	7.00878	2.00488	4.98218	3.18065	5.84454	4.93807	4.30139	9.87634	1.75435	0	3.26268	5.79005	6.41229	0	4.06747	3.46155	6.25797	0	5.02191	4.60676	7.89206	5.23499	3.40638	0.29298	2.68328
COG1879: ABC-type sugar transport system, periplasmic component, contains N-terminal xre family HTH domain	0	112957	113018	7.94579	0	8.62657	5.80578	6.00541	8.65621	128729	8.40382	0	169576	6.53161	8.99735	9.96189	8.39544	7.01254	7.04283	153658	4.98329	170901	143892	135522	9.26964	10472	0	8.32057	5.22593	6.27993	12538	4.62616	165533	0	9.33969	5.81284	150404	9.61787	15022	132376	0.51834	3.01922	4.99638	9.20732	154372	103349	112031	7.32271	128492
COG1882: Pyruvate-formate lyase	2.67665	127257	103432	7.89824	183847	137783	121117	169601	0.92309	239294	2.79292	2.46807	199139	134496	17778	171772	23026	244911	141556	501491	180343	425657	234217	724188	263824	9.43433	105965	126775	119971	0	8.08756	0	221574	0	136636	7.85961	225117	277543	922082	56846	408941	133244	137329	8.74491	59129	63016	302184	517497	371418
COG1883: Na+-transporting oxaloacetate/methylmalonyl-CoA decarboxylase, beta subunit	7.74619	125364	198018	104596	9.09537	7.96029	9.24712	7.27005	124672	166992	16633	7.93954	282648	235333	345604	284501	216465	229495	226829	462384	177686	335063	261705	370925	305638	8.10033	129352	4.99506	178842	8.53624	4.19838	138615	234832	156239	125765	5.09918	231218	19857	489698	540994	294471	152776	180923	196175	251225	467401	337923	760653	250397
COG1884: Methylmalonyl-CoA mutase, N-terminal domain/subunit	521975	710804	900939	59968	638429	72696	498206	617535	782309	709865	574872	487413	122114	98914	950991	60401	651776	590372	816317	108713	93259	125252	541059	127796	10212	594917	929829	887712	703952	620582	588491	811414	806221	652856	854818	728163	933173	681667	840638	70832	116488	803135	868167	103459	82704	115895	170026	111817	134
COG1891: 4-(hydroxymethyl)-2-furancarboxaldehyde phosphate synthase MfnB	0	0	0	0	0	6.20219	3.42191	0	0	0	0	0	4.30985	100294	0	0	0	0	0	2.01508	2.80013	1.67257	1.07595	0.11562	3.97989	4.60876	0	0	6.27307	0	0	4.15408	2.11603	0	0	0	2.82314	0	0.758156	0.19705	0	0	1.09887	3.65454	2.38626	0.01818	1.00277	0	0
COG1894: NADH:ubiquinone oxidoreductase, NADH-binding 51 kD subunit (chain F)	2.19989	4.57684	132443	8.09718	0.80346	6.25342	3.48409	113687	128353	118896	3.85334	0	164002	122478	9.25682	240974	6.70273	6.38756	8.87153	368838	105825	154509	9.97812	240875	228254	167035	6.64005	104293	106947	0	9.85573	0	207051	0	6.43501	7.24553	16396	5.00703	18417	15668	130191	6.81655	126705	5.20191	197577	196336	108423	232546	5.48926
COG1897: Homoserine O-succinyltransferase	0	0	0	0	2.15115	0	0	0	2.28699	0	2.12636	0	2.98203	0	106318	2.64674	3.40397	0.02753	0	107333	3.71435	1.81221	0.27124	3.97555	3.67285	0	0	4.40852	0	0	0	0	7.94616	0	0	0	0.13333	0.17909	6.03414	4.38151	4.54372	3.07311	2.77699	2.30117	3.08597	6.82733	0.49685	4.38055	7.97004
COG1904: Glucuronate isomerase	2.73832	0.39253	3.19754	3.67844	3.50633	3.00566	1.90238	3.69274	7.44701	3.40046	0.33917	0	8.69211	4.87554	359099	113935	208959	164176	115143	15947	16986	197039	100364	767419	141349	2.49612	1.69916	4.72452	4.12829	3.79921	3.70521	3.56303	7.46804	0	6.06629	3.42037	6.87531	7.89448	0.97069	6.84684	127178	150568	112921	103594	9.08367	421928	513218	376197	47321
COG1905: NADH:ubiquinone oxidoreductase 24 kD subunit (chain E)	4.10352	6.27379	127552	5.72391	8.47473	0	0	2.04617	147651	5.80834	1.70089	2.27336	109082	108544	2.34975	201722	1.78567	6.27029	9.06064	320168	145046	14409	8.85809	190086	151823	2.40262	0	0	149876	7.03655	9.28344	0.21999	9.92334	0	0	9.49576	116516	2.91048	7.14461	116	135669	0	13641	103766	161925	18984	0.73336	171339	3.16303
COG1907: Beta-ribofuranosylaminobenzene 5-phosphate synthase (methanopterin biosynthesis)	1.94788	0	5.22919	6.13439	0	3.53004	6.89088	4.03149	0	4.08835	0	4.49837	3.03344	127316	0.293998	0	2.12258	4.02354	4.74332	1.39994	0.03818	1.33112	2.53861	1.99778	4.62721	0	0	0	0	0	0	4.96243	2.78855	0	0	4.01851	1.09594	3.53101	3.54235	2.94647	1.75493	0	2.25889	2.31866	3.29686	1.13173	0	0	0.782908
COG1908: Coenzyme F420-reducing hydrogenase, delta subunit	229501	213391	596532	308693	362158	426977	302925	316967	278015	340326	260577	197042	4762	522814	807092	331943	1881	168446	117701	29242	288978	34785	141623	220228	428727	210676	392186	376342	527036	318274	345657	465985	133562	309655	174539	344744	460666	129054	263654	235997	404627	922864	223281	286416	567034	256709	28354	253493	124968
COG1918: Fe2+ transport protein FeoA	0	0	0	0	0	0	1.09324	0	0	0	4.10286	0	1.57408	0	0.400406	0	4.38461	0	0	0.511824	1.08069	0	1.34071	118093	0.236554	0	0	0	2.86098	0	0	0	0.090854	0	0	0	0	5.25869	0.041587	0.901939	0	3.26323	0	0	0	4.58807	5.19552	6.54236	2.13777
COG1924: Activator of 2-hydroxyglutaryl-CoA dehydratase (HSP70-class ATPase domain)	3.10693	0	5.63089	0	5.06969	0	0	3.05995	0	0.15449	3.34911	2.08545	4.25897	2.97731	1.42473	0.21075	2.62159	2.77358	1.09074	9.21906	2.64801	4.09863	0	6.98019	3.25416	1.07018	1.80777	0	7.41191	0	0	4.43731	3.56871	0	0	0	0.38031	1.62018	2.99468	5.10093	2.20888	0.12301	1.64907	0	6.16272	3.67506	4.87332	6.31684	1.14959
COG1925: HPr or related phosphotransfer protein	247244	7.72027	431657	455581	278977	300177	270072	102632	325629	176367	138172	4629	286606	436592	25518	514235	330257	251675	132682	755295	159034	73872	359852	566467	276223	24938	413834	260983	804926	4.80392	213861	710119	44164	6.04987	8.12642	270357	395397	339376	464717	322267	350138	18299	351459	441131	400932	482795	232789	396332	174743
COG1927: F420-dependent methylenetetrahydromethanopterin dehydrogenase	206569	171233	316359	169915	234917	248212	172915	166371	239282	197394	157591	112567	390929	360662	601462	285457	122589	134128	122607	222247	196998	251337	991064	183052	208539	134296	17315	186729	218198	196455	218108	27573	608498	282357	118044	185009	287971	661309	118359	122178	307084	879667	139768	235369	337052	157377	15847	188998	831672
COG1929: Glycerate kinase	0	0	0	0	0	0	0	0	1.69935	3.35892	0	0	0	0	0.067172	0	1.58102	0	1.46554	0	0.092981	0	0	0.739419	0	0	0	0	0	0	0	0	1.59335	0	0	0	0	0	0	1.49172	0	0	0	1.82487	0.11285	0.595901	1.85299	0.888136	0
COG1930: ABC-type cobalt transport system, periplasmic component	0	3.60577	2.69538	0	0	0	0	0	0	0	0	0	0	2.66369	0	6.84462	6.21283	6.96711	0	110808	3.46059	9.60506	198779	150307	212119	0	0	0	4.88439	0	2.83684	2.59132	0.064628	0	1.08286	0.68106	9.35066	0	4.06224	1.40971	7.59353	0	7.60386	4.51359	2.13579	3.92625	6.20875	0	0
COG1932: Phosphoserine aminotransferase	151151	112753	110762	701742	108283	116736	136801	143895	108072	859305	131763	161471	101005	119477	175223	104764	112609	106518	105743	125893	872039	824824	120696	129634	799291	97964	125397	893819	116023	857058	12356	8346	15085	128357	11251	786604	95948	10272	918153	119863	895653	683254	945425	902084	123588	100645	892551	958364	124878
COG1940: Sugar kinase of the NBD/HSP70 family, may contain an N-terminal HTH domain	0.08878	187356	222966	9.30911	6.68632	209309	6.72396	103743	216072	246826	219852	0.97891	375476	276287	540076	197979	192949	234104	34398	296118	467559	570287	263125	646099	260902	6.42835	237994	212472	254916	134819	5.75257	350146	261256	109562	138122	8.98273	282777	220056	383661	258614	242228	44296	41492	403271	318719	66931	702942	402335	515163
COG1941: Coenzyme F420-reducing hydrogenase, gamma subunit	758824	29432	127067	142564	381982	130784	167924	131354	538655	141603	867457	888968	156807	315246	340754	504972	658245	772154	784411	810147	994862	611783	496356	58125	283206	124686	378717	11582	107885	357585	453109	756766	100264	543532	619047	259581	666957	840191	708105	121481	143997	20665	303742	99574	168976	356336	295231	346699	439602
COG1945: Pyruvoyl-dependent arginine decarboxylase	0	0	153447	0	6.25053	0	0	0	0	0	0	6.96419	0.632311	0.23132	0.548302	0	0	0	0	0	1.88784	0	6.97153	0	0	0	0	0	0	5.41437	0	5.93564	4.10709	0	0	0	0	0	1.03798	0	0	0	0	0.74457	0	0.478194	0	0	0
COG1951: Tartrate dehydratase alpha subunit/Fumarate hydratase class I, N-terminal domain	103849	318849	223935	354703	262783	168007	163471	288308	505626	625909	268482	234581	530166	329962	49195	370519	407519	306378	3877	372653	372656	47237	290006	511351	39022	327965	304689	266598	266931	214015	229513	335977	507143	278165	21862	260724	561418	403488	314465	346536	339339	245914	38402	340097	382731	349696	574776	393317	259128
COG1960: Acyl-CoA dehydrogenase related to the alkylation response protein AidB	218123	268451	432672	221838	326955	441912	366473	158086	402438	412448	269299	155477	745776	557925	285141	581677	263748	224075	205753	904794	414722	667306	319316	694864	622795	206255	516661	342986	557606	248781	571535	338233	304376	242153	205292	252758	845968	422821	106293	996764	368037	263503	377054	443929	774411	781877	870831	136329	512537
COG1964: C-terminal domain of the GTP 3,8-cyclase MoaA, radical SAM superfamily (molybdenum cofactor biosynthesis)	0	0	0	5.32368	0	0	0	0	0	1.63282	0	0	3.91448	0.38916	0.847159	0	2.51767	2.34509	2.84568	1.28348	0	0	0	0.885488	3.38504	3.03896	0	0	0	0	0	0	1.79914	0	0	0	0	0	1.32347	2.95084	1.81501	0	0	0	2.12091	0	0	0	0.14445
COG1966: Carbon starvation protein CstA (peptide/pyruvate transporter)	5.51772	5.01858	3.69025	3.97456	7.79444	5.23918	0	6.39665	5.56317	4.42922	2.63383	4.75165	0.92496	8.87279	5.71195	0.28796	1.46863	0	1.86197	6.24979	2.99303	9.94599	1.44057	8.25096	3.00381	3.04117	105614	4.79846	5.83313	7.16572	6.47245	0.61994	3.40486	0	0.52127	0	10278	0	6.68646	2.73052	5.20244	0.38069	4.33643	5.01714	108964	1.57543	4.73597	2.36092	4.28978
COG1968: Undecaprenyl pyrophosphate phosphatase	0	2.25021	0	3.26499	0	0	0	0	0	2.11778	2.56675	0	1.19439	2.30534	1.59788	1.87337	0	2.77382	3.53151	3.59293	1.76012	0.01889	3.23668	2.65906	3.21107	2.24721	0	0	0	0	0	0	4.90164	0	0	0	2.28566	1.52228	2.60883	6.26392	1.40237	2.29457	0	0	3.17567	2.02677	4.77962	4.62355	0.65036
COG1979: Alcohol dehydrogenase YqhD, Fe-dependent ADH family	0	0	4.15365	0	0	0	6.08472	5.66303	4.02611	2.49323	0	0	0	0.815671	1.97099	2.15596	0	0	0	4.69683	2.27038	1.09136	1.36506	1.49246	2.15667	0	0	0	0	0	0	0	4.73693	0	0	0	1.19513	1.38283	3.21643	1.70181	0	0	0	0	1.45641	3.92219	4.18631	2.91205	0.591333
COG1980: Archaeal fructose 1,6-bisphosphatase	4.45769	5.16401	163892	349105	0	236289	232385	18886	2.01626	199647	153963	103017	167471	438846	4.93979	4.03168	215634	211184	270327	121844	212069	7.56313	8.20737	6.64652	252334	1388	4.99902	9.47055	210796	5.18351	3.96492	5.68289	8.48918	0	127972	29236	8.35228	234137	9.50578	168007	146379	0	105234	226881	179188	5.11514	5.03714	4.41919	8.60197
COG2011: ABC-type methionine transport system, permease component	0	0	0	0	0	0	0	0	0	0	0	0	0	1.17564	0.766618	0	0	0	0	1.24678	1.01877	0	0	0	0.669047	0	0	0	0	0	0	0	0	0	0	0	1.45221	0	2.76712	2.53703	0	0	0	0	0	1.08263	0	2.32457	0
COG2013: AIM24 protein, required for mitochondrial respiration	0	0	0	0	2.62677	0	0	0	0	0.955425	0	0	0	0.944365	0.10683	2.66445	0	0	0	153774	3.50429	0.775201	0.15243	8.41619	3.78935	0	0	0	0	0	0	0	4.12708	0	0	0	5.43583	0	0.40949	3.45933	1.91203	0	4.44223	0	7.35978	105352	3.36022	7.12741	0
COG2017: Galactose mutarotase or related enzyme	115841	157781	102432	147425	184019	139833	190874	111883	219426	238397	242602	8.47154	345794	197533	118897	252627	582016	512558	498942	490441	519746	643869	41111	760441	207683	106394	325891	244036	212034	116718	154726	250768	342077	319633	137473	182364	627756	391044	486524	233938	26493	736807	676842	348354	291361	778798	76771	541454	747403
COG2019: Archaeal adenylate kinase	0	0	0	0	0	0	0	2.42953	2.40189	2.05034	0	0	0	0	0	0	0	0	0	0	0	0	0	1.00022	5.22415	0	0	0	0	2.77495	0	1.44878	1.91799	0	0	5.93637	0	0	0.830633	1.49009	0	0	0	0	0	0	0	0	0
COG2021: Homoserine O-acetyltransferase	0	0	0	2.69035	0	0	0	0	0	0	1.96636	0	1.22866	1.54505	0	0	0	0	1.43065	0	0	0	0	0.828466	1.89069	0	0	0	0	0	0	0	1.68205	0	0	0	0	2.24687	0	3.89149	0	0	0	0	0	0	0	2.34724	0
COG2022: Thiazole synthase ThiGH, ThiG subunit (thiamin biosynthesis)	0	0	0	0	1.51066	0	0	0	0	2.39836	0	0	1.54451	1.11529	5.51607	2.66688	0	0	0	3.32305	1.83479	0.804624	2.07842	2.35423	2.08919	2.31005	0	0	0	0	0	0	0.34276	0	0	0	2.16594	3.28637	0.811948	2.63551	2.48858	0	0	0	0	3.65004	0.683095	3.59229	2.48668
COG2025: Electron transfer flavoprotein, alpha subunit FixB	8.72658	9.69279	209206	203878	246887	381652	157852	15703	280422	333882	262974	9.95187	510805	327323	276328	504932	296147	244459	211667	100948	37138	705779	249031	5203	532039	242006	184622	323348	298696	4.84072	179383	250589	380653	251284	238561	9.04873	51733	295373	958741	973427	319443	230845	288945	180709	535242	843923	428358	1667	370568
COG2030: Acyl-CoA dehydratase PaaZ	6.10555	0.48304	110297	5.48992	5.39618	136229	5.45111	3.44144	3.42166	3.77902	5.86694	5.17993	113822	112559	295675	2.52886	125032	186506	176295	12858	150061	135115	0.99896	130131	6.70305	0.77636	8.04993	125304	0	0.40484	4.62293	7.39727	148576	122835	0	0.53909	153007	0.57113	112061	9.91985	126834	107635	119547	108728	7.47982	12106	183925	112	180567
COG2033: Desulfoferrodoxin, superoxide reductase-like (SORL) domain	213741	215653	293671	232784	282717	52886	153729	19459	9.47144	234095	7.83495	9.33799	597724	295934	7.99755	102881	159425	116837	163808	119141	10336	8.44388	128868	100281	130276	166103	276373	0.30874	493716	397592	113899	281078	14599	242342	166652	153512	13783	7.40656	142396	19289	120307	0	114513	153653	133069	3.48161	139349	9.19356	8.33365
COG2037: Formylmethanofuran:tetrahydromethanopterin formyltransferase	132854	3.65265	16715	15292	3.73294	109183	161733	113647	135084	188789	104753	110962	14346	432115	4.33413	5.69432	9.32555	149769	153593	8.03273	147547	141242	9.93023	6.54967	194067	0.34722	0	15867	160612	144836	127459	211113	4.37623	8.38926	0	183878	6.38498	6.03828	4.55083	5.14041	0.78333	0	6.58198	181427	8.12209	8.39082	9.10336	0.47393	2.59748
COG2046: ATP sulfurylase (sulfate adenylyltransferase)	5.10441	0	7.09831	3.82498	0	0	105432	0	328647	2.79884	0	273358	2.90778	114388	0	3.08438	0	0	0	1.06865	2.48131	4.39234	5.93939	0.12298	2.33501	192086	2.90297	2.27422	0	119843	0	5.08441	3.84999	0	0	106708	5.95707	0	1.68006	1.94938	3.48673	0	9.39681	0	1.45049	2.03229	3.21683	0.413242	0
COG2048: Heterodisulfide reductase, subunit B	470231	208793	615265	110113	18332	605367	106189	549828	268288	863829	388372	450758	931932	23338	170368	231734	573129	847871	817831	480402	877154	276507	400945	337549	13707	672867	196804	604963	712191	164159	31424	405636	444758	112357	315363	105421	32838	502305	440614	70838	757376	110246	23708	69533	798489	247885	168808	167736	29808
COG2050: Acyl-CoA thioesterase PaaI, contains HGG motif	0	0.39551	0	2.26386	0.18477	3.20124	0	0	0	3.10119	0	0	1.89594	0	5.75036	2.59574	1.57047	0	0	0.54396	1.02225	0.409835	0	1.27854	1.89103	0	1.93364	0	0	3.57912	0	2.36009	0.587127	0	0	0	2.81553	0	0.081037	0.056839	0.849825	106828	3.09288	0	1.42253	2.32171	2.24319	0.860039	2.80235
COG2054: 5-(aminomethyl)-3-furanmethanol-phosphate kinase MfnE (methanofuran biosynthesis)	0	0	0	0	0	0	0	0	0	0	0	0	3.45691	3.67891	0	0	0	0	2.67163	0.710302	0	0	0	0.605923	3.06248	0	0	0	0	0	0	0	0.909152	0	0	0	0	0	0	0.722629	0	0	2.01101	0	1.20676	0	0	0	0
COG2055: Malate/lactate/ureidoglycolate dehydrogenase, LDH2 family	0	2.82425	3.63432	7.98756	5.76698	108803	0.39906	121116	200419	111859	0	9.54187	5.14187	5.65915	0.078889	4.55797	0	0	0	1.37316	6.70478	4.85882	4.69506	1.53699	6.34357	127878	8.18459	0	0	0	0	190707	2.24613	0	0	5.10853	5.55999	0	4.53088	3.20433	4.40223	0	0.31537	0.31314	9.01964	1.72762	2.74791	0.553038	0.062675
COG2057: Acyl-CoA:acetate/3-ketoacid CoA transferase, beta subunit	7.59503	0.96809	170988	6.09841	9.55409	9.49897	121609	7.44376	6.61199	8.32138	4.83481	8.86665	151965	217441	3.12353	8.72142	1.64395	4.19078	2.41985	6.19e-05	0.05381	9.27471	0	122713	8.64042	2.18668	100595	163206	6.32956	128883	7.13877	15083	3.82388	7.62495	5.72545	156115	151513	3.41286	5.48426	5.49454	5.41968	2.56391	2.93127	5.70763	147714	3.32174	9.75411	0.71132	4.34596
COG2059: Chromate transport protein ChrA	0	0	0	0	0	0	0	0	0	0	0	0	1.98191	0	3.47348	0	0	0	0	2.54315	0	0	0	1.45742	0.874937	0	0	0	0	0	0	0	2.08836	0	0	0	0	0	1.87322	0.834827	0	0	1.39044	0	0	1.41453	3.02458	0.26297	1.71958
COG2066: Glutaminase	0	169124	0.42846	3.93543	10049	0.61746	0	111182	108007	0.03977	109097	5.69489	9.31276	0.05078	9.83838	0.92888	8.55987	128161	5.87725	194304	168155	167379	4.95622	230804	5.10182	108452	254061	145116	6.30822	0	185402	7.78625	140831	9.70566	136528	8.75045	114939	9.42694	100856	2.87178	8.87507	118448	108912	124292	122387	147928	219112	177234	143336
COG2071: Gamma-glutamyl-gamma-aminobutyrate hydrolase PuuD (putrescine degradation), contains GATase1-like domain	0	0	0	0	0	0	0	0	0	0	0	0	1.12354	0	9.81556	0	0	0	1.13229	1.24818	1.68095	0.14276	0	2.22133	1.51153	0	0	0	0	0	0	0	2.35123	0	0	0	1.65545	0	2.12655	1.29479	0	0	0	0	0	4.59077	3.98838	2.53104	6.31885
COG2080: Aldehyde, CO, or xanthine dehydrogenase, Fe-S subunit, CoxS/CutS family	16576	133351	217399	102711	8.79917	116183	7.22286	110882	262277	139917	109561	9.25195	234428	145695	0.65836	9.33189	10226	103428	4.43509	173946	8.56707	164285	3.96886	20769	103933	136788	125202	195929	195153	150312	124207	182469	6.69347	8.19986	126796	160798	124979	3.96604	8.28919	9.10164	148723	0	5.92169	4.39968	238493	8.35474	105715	6.70757	6.77507
COG2082: Precorrin-8X methylmutase CbiC/CobH	0	0	0	4.62056	0	2.00947	0	0	0	1.79345	0	0	0	1.86246	0.728299	0	0	3.52532	2.95857	1.43266	4.66649	0	0	0.569389	1.47036	0.35804	0	0	0	0	0	0	1.09408	0	0	0	0	0	1.49609	0.822241	0	0	0	0.25885	1.92233	1.00488	0.975724	0.281758	0
COG2086: Electron transfer flavoprotein, alpha and beta subunits	217359	297804	392991	267777	275704	516852	401181	250091	445326	549698	453285	161306	774512	589303	627415	726305	614187	626189	456817	130762	569147	96504	376663	71345	840967	3058	406509	524911	372964	223128	386098	496939	632797	442526	39781	346757	7221	483963	111958	133979	696581	462217	495296	271203	655262	1125	802606	18548	819554
COG2115: Xylose isomerase	152953	266544	214821	176531	6.40992	200131	101639	327681	106255	203405	107974	9.75695	332311	219723	0.66446	23249	206037	208632	159812	283386	334373	253049	152493	196587	166649	159121	191025	17161	8.87346	196448	210859	252828	103402	0	6.76451	9.31567	250243	159911	9.32461	153762	184172	103311	106315	156676	1547	171435	15527	117251	106619
COG2131: Deoxycytidylate deaminase	0	4.12757	0.945331	0	0	0	0	5.58365	7.24198	2.61118	0	0.79788	4.39418	1.11065	2.53766	0.23931	0	1.13108	0.01036	9.16279	3.73109	5.17123	0.661112	8.40205	5.18385	3.23112	6.03578	0	0	4.31841	9.86311	6.20541	3.42599	0	2.36302	148618	7.86662	1.04969	7.57172	124988	0	1.90669	3.26426	0.964897	7.94428	122142	3.09579	180783	0.19597
COG2152: Predicted glycosyl hydrolase, GH43/DUF377 family	0	0	0	0	4.43356	0	0	2.12892	4.26879	3.80383	0	0	1.18427	1.54363	127706	0.17683	2.43296	3.17266	2.16559	156188	3.82496	3.74613	2.74799	101357	3.09708	0.24167	3.64577	0.63652	0	0	4.11448	0	4.56702	0	2.26593	0	0.48972	3.45883	4.03118	3.04372	5.12263	0	0	2.05633	5.62906	100473	6.89433	7.46051	0.71092
COG2160: L-arabinose isomerase	134334	122984	158377	106815	9.99702	225902	9.29639	116851	210993	167464	118216	7.49422	212454	155187	24536	100397	141835	181969	195314	282234	261235	302072	143864	255373	205647	171199	177474	208738	198946	151833	146808	203809	206544	135688	9.24772	185767	189684	236149	201247	22959	187839	100933	131175	272417	270551	244619	242971	206323	171359
COG2185: Methylmalonyl-CoA mutase, C-terminal domain/subunit (cobalamin-binding)	561867	102057	965878	685988	839365	854105	58085	620047	100864	79717	619135	644764	139614	101978	742144	612547	642727	575794	885782	106949	762536	118159	455022	12075	100205	776706	114562	101428	74334	820355	742198	846538	843125	710827	864815	849912	990698	594931	826126	719144	124738	736006	729429	848786	115502	103589	158567	101794	111594
COG2190: Phosphotransferase system IIA component	0	0	0	0	0	0	0	0	0	1.67427	0	0	0	0	0	0	0	0	0	4.86018	1.61784	0	0	0.985917	0.657967	0	0	0	0	0	0	0	0	0	0	0	2.18604	0	3.23504	2.00089	0	0	0	3.34948	0	1.66565	1.15451	0	0
COG2195: Di- or tripeptidase	0	9.77491	230624	2.76536	7.81973	169249	8.60292	243787	189337	114739	124509	185824	171604	124549	23269	125792	7.06213	102083	107057	17878	111628	168206	134151	166205	100102	120543	140735	136799	2.48256	2.44963	7.47254	185539	165169	7.05462	117159	0	14195	11892	165912	110394	8.98455	6.19461	208994	112636	144938	173577	253322	132473	19713
COG2209: Na+-transporting NADH:ubiquinone oxidoreductase, subunit NqrE	106603	216714	234357	162341	1847	198619	6.96641	119936	177051	162723	101106	7.37321	347601	147896	349019	103811	238218	223025	240694	335767	23837	328084	148593	35308	260902	114176	171276	406242	119115	175021	160653	164686	220385	21391	125222	134189	222974	234151	178341	175366	236026	171088	186978	253047	208951	238126	405479	248289	352236
COG2211: Na+/melibiose symporter or related transporter	4.52367	9.14599	6.12242	5.27652	8.97845	3.26256	2.40097	3.30524	4.34742	3.62289	2.02214	2.48136	7.19662	4.73004	253282	9.66613	17907	8.95609	116932	200099	7.71478	116263	162858	135842	137747	5.18211	2.23599	0	2.12685	0	4.63093	5.97742	8.98133	0	3.73425	2.52108	3.85317	137509	8.59695	0.97042	7.42861	108193	112302	8.70645	7.43721	163349	151356	1386	142148
COG2217: Cation-transporting P-type ATPase	0	0	0	0	0	0	0	0	0	0	0	0	0.993575	1.49167	0.374134	0	0	0	0	0.513527	0	0	0	0.873001	0.908812	0	0	0	0	0	0	0	1.15918	0	0	0	0	0	0.359142	0.740294	0	0	0	0	0	2.64272	0	1.14808	0
COG2218: Formylmethanofuran dehydrogenase subunit C	3.03363	0	4.27327	228745	2.74607	7.87039	190956	9.15973	2.86643	107338	0	107495	223646	306934	0.37717	6.66329	152856	200868	166828	9.86891	165375	5.50975	105335	4.45244	481086	139897	0	154324	0	0	0	0	9.45911	0	0.88474	407576	6.21712	0.92767	0.87777	124903	217236	0	5.35612	9.53082	7.78925	4.37294	4.37018	0.28618	0
COG2220: L-ascorbate lactonase UlaG, metallo-beta-lactamase superfamily	141763	526704	508415	207113	155124	40965	258702	26643	130072	200457	7.84235	156708	229314	222033	5.96092	253107	4.13905	9.67923	0.02721	7.72856	105653	170731	7.14213	121415	209084	192289	16468	403612	321693	248209	173483	25913	9.38176	238725	6.25832	264759	26122	3.51046	7.66904	9.00398	8.46901	4.83417	182095	7.56042	235577	159634	141708	4.79858	2.74605
COG2226: Ubiquinone/menaquinone biosynthesis C-methylase UbiE/MenG	0	0	0	0	0	0	0	2.56984	1.45279	0	0	0	1.39366	0	3.83963	0	1.79746	0	0.15018	0.21444	1.61907	4.01381	1.49722	4.00726	2.81722	0	0	0	0	0	0	0	0.23177	0	0	0	1.80102	0	1.27963	3.13719	0	0	2.16354	0.21261	0	2.93341	5.83021	4.44799	2.11065
COG2233: Xanthine/uracil permease	4.45388	1.39513	5.94834	7.63879	0	4.04012	173721	0	0	8.50079	3.87279	0	8.20063	0.75628	3.17658	0	0.57561	4.08589	0.78951	0.53312	3.82361	4.44205	3.14998	3.05817	2.46724	3.59482	3.54236	2.78472	2.98723	3.74335	0	3.28347	3.12826	0	0	3.20179	1.70516	2.12205	3.94288	7.80589	3.58063	4.43953	1.85343	7.36337	8.53644	2.92006	3.46764	4.71073	0.12775
COG2236: Hypoxanthine phosphoribosyltransferase	0	0	1.81631	0	0	0	0	0	0	0.954371	0	0	0.43188	0	0.525945	3.55832	0	0	2.95033	0	0	0.075954	0	1.43376	1.56114	0	0	0	0	0	4.77417	2.06321	0.24293	0	0	0	0	0	0.438014	1.72166	2.26789	0	2.20667	0	0	0.554446	1.06794	0.332839	0
COG2240: Pyridoxal/pyridoxine/pyridoxamine kinase	0	0	0	0	5.83699	0	0	0	2.48065	3.74926	2.99299	0	0.70458	3.48696	7.96445	2.29939	4.86479	4.19236	5.24903	0.53251	4.49841	6.89918	2.29358	5.72838	0.50285	0	0	0	0	0.31766	0	3.01869	3.75446	0	0	0	3.81461	4.06601	5.78663	1.30513	0.076202	4.25119	5.96234	3.31905	0.56259	0.52793	4.58704	2.33877	3.94423
COG2252: Xanthine/guanine/uracil/vitamin C permease GhxP/GhxQ, nucleobase:cation symporter 2 ( NCS2) family	0.96407	1.26244	124796	195651	2.24998	8.58993	9.06265	9.64885	0	14632	7.82309	4.18675	192657	268423	8.97843	5.56817	163759	212691	23251	193877	116681	11545	6.33806	6.97698	268146	0	0	10306	143544	0	0	9.99812	100058	0	0	111462	8.54136	6.29659	107675	124256	107303	2.42912	7.02217	4.98091	5.65589	138027	6.85621	6.61631	109406
COG2272: Carboxylesterase type B	3.56679	2.11332	6.29095	4.48955	3.66409	2.60077	0	5.34913	2.88002	6.48382	0	0	5.65843	2.34308	5.07907	2.33764	0.28854	2.25953	3.03788	7.85045	4.39099	7.09555	2.93756	0.03889	3.86947	2.34411	4.49977	9.64141	3.19167	0	0	0.17634	3.70826	0	0	3.58222	5.78867	5.44503	3.53673	4.82928	0.31082	5.13853	4.16697	4.18983	0.19537	3.76224	6.63421	3.04531	3.22499
COG2273: Beta-glucanase, GH16 family	0	0	1.87092	3.14316	0	0	0	1.67175	3.62932	0	124352	0	5.19639	0	3.24384	0.18417	1.17651	1.40237	1.75932	0	0	0	2.18383	1.23761	4.54204	0	0	2.46655	0	0	0	0	0.51006	6.04403	0	0	0	0	0	5.32241	2.12224	0	0	0	0	0.535712	1.62691	1.26962	0
COG2301: Citrate lyase beta subunit	430121	322059	602238	8.92863	319514	440104	787054	201135	223909	387897	326993	174551	532683	429631	7.59762	122116	161358	261145	111267	522877	227819	470198	133507	285738	238161	133351	477949	167066	632022	240253	322683	449268	179882	285651	513432	436682	450666	18346	18388	8.80926	227857	100643	130219	35153	758994	131478	367795	9.85281	106048
COG2313: Pseudouridine-5-phosphate glycosidase (pseudoU degradation)	2.46475	6.10513	0	0	0	3.34003	0	0	2.89756	0	0	0	4.88217	0.988047	0	0	1.77348	0.33848	0	1.28828	0	0	0	0.921951	0.15702	0	0	0	0	0	0	1.72894	0	0	0	0	1.17604	0	0.909786	0.550347	0	0	0	0	1.56055	1.36951	2.14532	0.619528	1.28387
COG2326: Polyphosphate kinase 2, PPK2 family	0	0	0	0	0	0	0	0	0	0	1.92002	0	0	0.877894	0.065321	0	0	0	0	6.89026	1.60075	1.48703	0	2.32064	0.066983	0	0	0	0	0	0	0	2.32702	0	0	0	1.79618	0	2.10207	0.396336	0	0	0	0	3.07517	3.79087	1.43008	2.88194	0
COG2355: Zn-dependent dipeptidase, microsomal dipeptidase homolog	0	0	0	0	0	0	0	0	0	0	0	0	1.12354	0	9.81556	0	0	0	1.13229	1.24818	1.68095	0.14276	0	2.22133	1.51153	0	0	0	0	0	0	0	2.35123	0	0	0	1.65545	0	2.12655	1.29479	0	0	0	0	0	4.59077	3.98838	2.53104	6.31885
COG2357: ppGpp synthetase catalytic domain (RelA/SpoT-type nucleotidyltranferase)	0	0	0	0	0	0	0	0	0	0	0	0	1.49059	0	9.99925	3.36134	0	0	0	7.37051	4.35304	3.49211	1.45481	0.54719	2.42115	0	0	0	0	0	0	0	0.02309	0	0	0	2.18611	4.90532	4.35961	3.84757	0	0	2.35184	0	0	117001	4.78995	102613	1.35996
COG2376: Dihydroxyacetone kinase	0	0	0.15815	0	0	0	0	0	0	1.86181	0	0	1.37527	0	0.581384	0	0	0	1.31433	1.95115	0	1.20198	0	2.36161	0.961255	0	0	0	0	0	0	0.19629	0	0	0	0	0	0	1.52617	0	1.37983	0	0	0	2.43574	0	0	1.78239	0.966047
COG2382: Enterochelin esterase or related enzyme	109799	135932	142973	8.48895	11529	1.52459	5.63474	3.01195	225793	189428	9.59095	4.05412	172432	100802	390023	101027	15823	122954	222472	231222	212547	206425	7.49309	269138	119038	6.35956	274882	30174	149206	6.59395	129551	7.18562	178845	6.43827	2.68494	9.54371	259434	144286	196088	123505	143145	256259	240048	125088	136349	180426	217193	165034	180019
COG2407: L-fucose isomerase or related protein	265214	438912	579881	348471	411344	495637	210053	334376	634506	639484	394634	287398	941007	354432	19215	547576	567362	458024	317338	815128	45876	109884	448363	112046	694129	22325	420819	659894	410989	259712	330502	473022	465369	348523	364095	368353	52376	412818	62615	555054	403044	443632	436143	38956	535432	876146	972266	594514	605843
COG2414: Aldehyde:ferredoxin oxidoreductase	0	0	0	0	0	0	0	0	0	0	0	0	5.24145	1.66556	0	0	0	0	0	0.963598	0	0.952987	0	0.614613	0.786332	0	0	0	0	0	0	0	0.613485	0	0	0	0.928892	0	0	0.394737	0	0	0	0	0	0.633691	0.683156	1.10322	0
COG2421: Acetamidase/formamidase	0	1.61864	0	0	0	0	0	0	0	0	0	0	0	1.41835	0	0	0	0	0	0	1.58348	1.19418	0	2.39392	0	0	4.05821	0	0	0	2.74441	2.93262	0.538997	0	0	0	1.87039	0	0	0	0	0	0	0	0	0	0	0	0
COG2429: Archaeal GTP cyclohydrolase III	2.17209	0	2.27164	6.78688	0	5.28497	6.80408	4.66462	0	6.52369	0	3.61212	6.47706	14481	0.761331	0	0.35348	0.54465	0.19998	0.961849	3.72528	0.811812	2.69844	1.00309	7.19155	6.64238	0	5.05049	0	0	0	4.94731	3.98853	0	4.12483	2.89799	0.27178	2.16684	2.30175	3.75937	3.38759	0	0	0	3.40987	1.30088	0	1.32727	1.71545
COG2502: Asparagine synthetase A	0	0	1.85367	0	0	0	3.11911	4.64201	2.18686	1.35328	0	0	3.83371	2.46747	13697	2.49198	0.05181	0.33578	4.06188	5.19987	3.04179	5.17825	2.17507	9.32125	5.10258	0	0	0	0	0	4.23839	1.62159	7.94525	0	0	0	1.67186	3.66249	4.94731	7.22697	4.27786	0.18139	2.95634	3.06769	3.16966	7.60859	4.22418	5.05493	9.66529
COG2510: Riboflavin transporter RibN, EamA domain	0	0	0	0	0	0	0	1.95114	1.93752	0	0	0	0.518061	0	0.723843	0	0	0	0	0.12347	0	0.410516	0	0	0.503519	0	0	0	2.65607	0	0	0	0.060955	0	0	0	0	0	0.935291	0.830862	0.379379	0	0.827079	2.51983	2.35716	0.629539	0.890665	0	0
COG2513: 2-Methylisocitrate lyase and related enzymes, PEP mutase family	508583	245667	306141	2.87594	0	273803	361587	0	0	6.46948	255676	0	0	0	0.045101	0	0	0	129473	0.54563	167625	0.802659	0	0	8.99499	171383	0	0	0	0	0	0	2.73451	0	277631	0	172691	0	1.19519	0	122341	167271	244351	229186	0	0.734578	9.15385	0.790452	0
COG2608: Copper chaperone CopZ	0	0	0	0	0	0	0	0	0	2.42245	0	0	0	6.66528	0	3.29996	2.71096	0	0	1.48383	1.21412	0	0	6.98006	1.05304	0	0	0	0	0	0	4.95341	0.873112	0	0	0	0	0	1.33712	0.561598	1.34214	0	0	0	0	7.55808	5.93497	1.58642	2.74274
COG2704: Anaerobic C4-dicarboxylate transporter	0.82244	9.45348	143787	0.61619	183592	5.64656	4.05463	173572	192403	135961	10884	7.87468	376748	277016	399064	8.27612	136875	15026	413542	409207	243903	268776	173405	301116	165092	6.00366	328438	210104	128421	151679	187044	170216	215822	6.01676	9.05176	5.43635	156467	163089	235147	114304	129831	185355	260273	210077	154316	274446	39312	272315	265653
COG2721: Altronate dehydratase	0	3.46713	1.68283	1.98619	1.41666	1.57928	0	2.01271	2.50891	1.89915	2.61861	0	4.24253	1.17233	102575	5.09208	4.08875	6.75053	4.41182	5.62543	3.47914	3.93522	1.53848	6.71079	2.07721	4.43213	3.85403	2.82374	0	0	0.12383	1.74095	3.17286	0	3.25227	1.74789	3.18858	5.41387	2.83495	2.55619	3.31313	8.46455	0.40355	2.78467	2.55724	6.15598	8.66904	5.17036	0.61429
COG2730: Aryl-phospho-beta-D-glucosidase BglC, GH1 family	0	5.83935	7.79939	6.93958	0.22654	7.34982	4.55383	0	2.84545	4.62395	126189	0	0.98999	3.65764	4.07221	114456	9.91361	9.30672	4.87642	375488	3.98935	194774	8.36731	24106	148884	0	117799	6.71783	6.31934	0	0	0	171095	122159	0	0.56641	1.19968	224749	3.33976	164747	8.27442	0	4.16958	0	0	120348	10237	263981	6.59431
COG2731: Beta-galactosidase, beta subunit	0	2.08902	1.74388	0	2.04336	0	0	0	3.56297	2.44863	0	0	0.59482	0	105842	2.43775	1.79008	5.63666	0	0	4.99803	3.22587	1.63546	6.63351	4.92313	0	0	0	0	0	0	3.24337	2.72952	0	0	0	2.50139	0	3.27783	1.10941	0.28029	1.87646	4.25707	3.37493	3.19193	100888	114625	7.00076	1158
COG2755: Lysophospholipase L1 or related esterase. Includes spore coat protein LipC/YcsK	0	1.70593	0	0	0	0	0	0	0	0.847852	3.04045	0	0	0.470046	2.13139	0	1.19657	0	1.68478	1.84452	0	4.06477	0	4.22441	0.17111	0	0	3.24558	0	0	0	0	2.34721	0	0	0	0.529378	0	1.51362	4.12684	0	2.17277	1.39274	0	0.11462	0.03363	2.60607	2.72057	0.39776
COG2759: Formyltetrahydrofolate synthetase	0	0	0	0	0	0	0	0	0	0	0	0	1.58223	2.28595	0.425131	0	0	0	0	5.38305	0	1.91327	0	2.88968	0.700592	0	0	0	0	0	0	3.07887	0.12935	0	0	0	1.25578	0	2.37497	1.35293	1.48533	0	0	0	2.97856	4.89586	1.46042	2.61642	0
COG2811: Archaeal/vacuolar-type H+-ATPase subunit H	3.56722	3.18378	146721	133303	3.89559	4.29982	0	0	1.71776	7.47477	2.08414	9.28749	122058	31938	2.00317	2.17175	8.20277	0	5.62705	104119	7.14576	4.68619	1.11948	0.52076	218747	4.22186	6.52256	3.98211	7.82745	2.06653	6.62311	2.71606	1.64264	6.31266	0	19397	0	0	1.62732	0	9.20953	0	4.57109	7.01549	0.64188	4.38322	1.43492	0	0
COG2816: NADH pyrophosphatase NudC, Nudix superfamily	0	1.64018	0	1.74566	0	0	0	0	0	3.11868	2.62717	0	4.97962	0	6.37253	3.57922	0	0	2.26953	4.64687	2.84742	3.24617	2.08062	0.42878	2.31634	0	0	2.63197	0	0	0	0	3.83267	0	0	0	3.63204	0	2.47065	1.49686	1.49973	0	3.55921	3.17731	2.28453	5.59181	5.20598	2.32429	4.67476
COG2820: Uridine phosphorylase	0	1.64095	4.06677	0	9.20292	8.08996	0	8.37755	7.64858	4.10175	100162	6.31075	0.52251	3.46397	145388	2.68866	6.16086	0.87053	4.14824	8.69006	6.47601	6.70491	7.17491	5.42686	5.65788	0.35689	2.48456	3.43245	3.68591	0.21848	3.98808	8.06449	109036	0	0.05827	3.60336	3.47e-05	0.02066	6.23571	6.92744	0.03793	6.71519	6.80331	2.68936	0.43957	8.49621	7.28235	4.53273	137492
COG2828: 2-Methylaconitate cis-trans-isomerase PrpF (2-methyl citrate pathway)	0	0	0	0	0	0	0	0	0	0	0	0	1.69942	2.10931	0.529781	0	0	0	0	0	0	1.06306	0	0	1.14286	0	0	0	0	0	0	0	0	0	0	0	0.848518	0	0	0	1.22065	0	0	0	2.85179	0.069086	0.667239	0.460039	0
COG2838: Monomeric isocitrate dehydrogenase	120721	4.10835	185362	5.79e-05	123707	4.34174	9.63913	4.79203	260332	6.77854	6.56383	8.93851	6.97733	3.94063	0.765176	4.98136	1.66215	0	7.28451	2.07929	0	1.92176	3.06241	1.16036	2.92847	4.31894	3.54727	131727	6.48123	132702	4.33005	8.91529	1.32961	0	0	144523	3.80432	3.04811	0	2.93449	2.92648	0	2.35186	6.34497	1.25396	1.24833	0.661154	1.99226	0
COG2869: Na+-transporting NADH:ubiquinone oxidoreductase, subunit NqrC	0	0	0	0	0	0	0	0	0	0	2.14254	0	0	2.00589	0.22354	0	0	1.03559	1.92777	0.577102	1.83198	1.75353	1.42002	3.59568	2.40669	0	0	0	0	0	0	1.45177	1.16563	0	2.14625	0	2.51914	0	0.21446	2.13845	0.16011	1.53402	0.578204	0	1.20435	2.04015	2.99438	1.38155	3.77817
COG2871: Na+-transporting NADH:ubiquinone oxidoreductase, subunit NqrF	103073	19142	180786	139537	225429	15514	129826	188202	238272	157847	124582	6.74474	215225	146696	275307	132756	158396	149448	19248	219464	238336	257087	132557	323248	185147	141055	229665	193054	138193	7.78113	19711	183019	185851	139868	173167	118303	176814	203719	218639	191903	290475	139937	155368	172103	28795	211348	419378	165368	26828
COG2873: O-acetylhomoserine/O-acetylserine sulfhydrylase, pyridoxal phosphate-dependent	0.69762	6.72681	9.15939	4.18734	5.46477	8.45003	1.98455	5.16204	199627	150851	6.05052	5.82476	218511	125055	193855	211039	163933	150788	154652	195654	105933	151565	9.07097	474878	259138	118997	9.35451	145819	6.41953	5.12137	106051	7.77405	267828	3.74768	0.55388	3.73916	9.26414	236905	214152	285856	192902	9.00374	9.72055	0.79398	117864	301393	239628	279279	103774
COG2875: Precorrin-4 methylase	0	0	0	0.47641	0	0	0	0	0	0	0	0	0.996111	3.36811	0.786986	0	0	0	0	0.539302	1.41017	0	0	0	2.55155	0	0	0	0	0	0	0	1.00593	0	0	0	0	0	1.48387	0.10654	0	0	0	0	0	2.90443	0.075633	0.773224	2.09196
COG2876: 3-deoxy-D-arabino-heptulosonate 7-phosphate (DAHP) synthase	0	3.19463	3.60915	3.13084	0	2.94893	0	0	2.32614	0	4.52837	0	4.81e-05	3.40863	130852	0	3.76994	2.07e-05	4.97352	6.27347	3.99397	4.05539	1.85511	8.16831	0.66131	4.98594	0	0	0	0	0	2.44032	5.65806	0	0	0	3.20073	5.96992	3.80267	3.76754	0.56817	3.85687	3.41216	4.70773	0.27175	8.38395	7.64552	6.24952	8.12279
COG2878: Na+-translocating ferredoxin:NAD+ oxidoreductase RNF, RnfB subunit	0	0	0	0	0	0	0	0	0	1.55112	0	0	2.83019	0	5.26677	0	0	0	1.65015	7.08715	3.07555	0.24481	0	6.26031	0.19784	0	0	2.29745	0	0	0	1.58533	2.27454	0	0	0	3.08887	0	6.78853	2.86954	3.80394	0	0	0	1.18419	5.07287	7.34177	8.52109	3.40185
COG2957: Agmatine/peptidylarginine deiminase	0	0	0	0	0	0.15235	0	0	0	0	1.76532	0	0	0	2.71609	0	0	0	0	0	0	2.06827	0	1.98503	0	0	0	0	0	0	0	0	0.13746	0	0	0	0	0	0.804983	1.85377	0	0	0	0	0	1.38666	1.19733	3.78171	1.14622
COG2978: p-Aminobenzoyl-glutamate transporter AbgT	6.16255	7.20436	7.64515	5.30887	6.17026	9.60234	0	6.05767	5.62747	4.84757	4.29306	4.74893	125544	1023	1.61834	0.02025	0	0	0	3.03083	4.40357	6.29107	0.15192	6.05843	0.14438	3.97651	100854	7.44426	7.08556	4.72275	0.75309	150392	1.89589	0	4.60718	0	116613	0	2.90332	0.881255	0	0	0.17139	1.72924	8.37405	0.20933	3.24204	2.51757	1.62168
COG2998: ABC-type tungstate transport system, permease component TupA	0	0.03257	4.10609	0	0	0	0	0	0	1.20016	0	0	4.27045	0.17255	0	1.72264	0	0	0	0.10327	0	0	0	1.46337	1.05361	0	0	4.06662	0	3.53758	2.00396	0	1.09438	0	0	0	0.21871	0	0	1.25022	0	0	0	0	1.51876	0	1.56555	0.941861	0
COG3007: Trans-2-enoyl-CoA reductase	0	0	0	0	0	0	0	0	0	0	0	0	1.66956	0.11772	0.538089	0	0	0	0	1.53803	0	0	0	3.06364	0.858619	0	0	0	0	0	0	0	1.00345	0	0	0	1.35405	0	1.14623	1.92007	0	0	0	0	1.74087	2.25372	1.61272	0.10445	0
COG3033: Tryptophanase	148593	19294	142048	16557	0	0	344619	220345	0	173632	243439	114642	9.33784	233167	0	0.77596	7.29479	8.04352	0	5.52189	7.75083	8.26641	5.91613	4.00029	7.18214	161426	0	254973	129089	0	142304	102835	0.17205	347845	0	159244	5.82959	15287	4.20134	1.72861	119376	203762	9.19703	9.75045	110241	6.33023	9.12103	3.38697	0.74551
COG3037: Ascorbate-specific PTS system IIC component UlaA	0	0	0	0	0	0	0	0	0	0	0	0	1.45731	0.914463	1.71162	0	1.62563	1.72932	3.17316	1.04993	1.73926	0	0	1.82337	0.771557	0	0	0	0	0	0	0	0.560959	0	0	0	0	2.85042	1.81841	1.42914	0	3.57714	1.93463	2.66485	0	0	1.09244	0.897419	5.46768
COG3051: Citrate lyase, alpha subunit	366421	258306	350071	134022	248131	202615	396874	211675	142204	358472	244709	145461	396068	307124	5.13802	132995	18279	191882	8.46945	408424	205327	406776	120661	25831	14408	169213	285931	19599	643964	278454	267015	326305	124093	162489	342748	29265	326955	111607	148036	5.44499	9.39539	2.52743	9.29486	181899	479638	9.42551	329715	7.81574	5.68028
COG3052: Acyl-carrier protein (citrate lyase gamma subunit)	111328	5.09557	3.82614	3.20374	146303	102984	7.07521	8.63192	114515	157918	2.88261	3.38437	173774	147127	3.28875	1.26423	4.41453	2.72209	5.62248	126366	5.23797	121923	1.35239	0.71555	4.50626	7.96014	5.55007	3.14178	133189	4.27722	8.61732	102074	2.60594	133851	197431	9.77919	153385	3.56377	1.84701	3.43897	4.28667	0	3.56254	7.90232	135525	0.947058	9.52313	4.85848	3.64903
COG3104: Dipeptide/tripeptide permease	2.78451	3.02307	1.49528	0	0	7.04669	0	0	3.58533	3.25104	2.63465	0	7.49571	4.13588	8.41491	1.51062	2.30298	2.81646	3.91582	4.96445	7.03975	6.51853	8.89297	8.69526	2.49916	2.63415	3.62739	5.10941	4.21539	4.27157	0	105084	6.10288	0	0	0	5.53889	1.83241	4.54443	3.41472	2.07183	6.70527	4.76555	6.07825	2.92912	4.66676	0.69665	4.00966	9.66889
COG3181: Tripartite-type tricarboxylate transporter, extracytoplasmic receptor component TctC	0	0	0	0	0	3.61807	0	0	0	0.20541	0	0	4.45038	2.90644	0.935857	0	0	0	0	1.39947	0	1.53027	0	2.50242	0	0	3.50466	0	0	3.71431	0	4.89296	0	0	0	0	1.93429	0	0.853169	0	0	0	0	0	2.05556	0	0	0	0.874941
COG3250: Beta-galactosidase/beta-glucuronidase	0	5.77076	5.20028	6.01581	6.96646	3.00417	11022	0	100604	3.84029	4.25245	0	6.21555	3.58105	0.59486	2.54877	6.29053	2.06366	10287	6.68248	4.18174	7.76079	2.63441	7.81966	6.12592	0	5.62912	0.93736	7.10621	8.25117	0	4.44319	9.73448	0	3.19951	2.07613	3.28406	7.88944	0.38527	0.87756	2.20929	116919	4.98688	5.18573	2.39466	0.44385	133686	7.90226	2.99194
COG3252: Methenyltetrahydromethanopterin cyclohydrolase	113354	196296	307136	242211	292853	229237	305711	173412	190849	207963	161826	153722	331415	443037	5.89002	305305	224243	197482	189915	172442	200888	211633	9.69341	18955	238379	107926	225608	183029	326645	220406	203655	292349	8.73258	273202	15775	183632	299898	114913	17792	145183	159249	7.87437	115417	248063	292351	163053	175417	120992	8.28202
COG3259: Coenzyme F420-reducing hydrogenase, alpha subunit	104998	391275	144311	1798	394624	140839	182361	124011	628775	146453	686136	125017	182382	388366	383203	527864	731789	940865	9088	838629	136897	671628	565666	638013	311051	111748	293551	128849	135494	433634	699829	91335	108203	560587	610562	29794	675104	822582	798801	118489	168332	217924	384683	124861	182552	504195	459221	282194	417897
COG3260: Ni,Fe-hydrogenase III small subunit	6.31307	0.08594	8.26537	6.98321	0	7.12307	7.46279	7.50194	0.58046	9.46101	1.88169	12559	16055	220721	1.26363	1.88102	5.92258	100334	1.35221	164229	8.75049	6.62974	0.065982	7.46724	190857	3.34396	5.30027	5.12717	100722	2.66245	9.41117	7.42915	9.59948	0	0.39676	190707	14561	0	106498	9.01098	6.25574	1.51261	2.43312	6.51547	17028	5.74401	5.12935	112241	2.69477
COG3261: Ni,Fe-hydrogenase III large subunit	0	0	4.67449	4.33592	0	5.49989	0	2.59405	0.20958	7.30482	0.23863	0	9.10637	171609	2.03921	0	0	0	1.17682	4.04096	2.88759	3.44472	1.72616	0.26394	10335	3.80562	3.07368	0	0.40186	4.33658	2.21958	3.23408	7.07805	0	0	6.84581	3.70152	0	2.64334	4.56914	0.89045	0	0	0.36364	4.68123	1.66422	0.19314	2.84993	3.33344
COG3288: NAD/NADP transhydrogenase alpha subunit	4.86866	0	8.34651	2.29879	0	7.52511	7.03508	1945	1.63968	4.89139	0.13715	2.16846	0.980342	4.58978	3.46395	4.93426	0	4.19585	0	1148	8.64403	8.52966	3.22272	4.41839	2.89338	115491	0	0	0	5.68983	0	3.13843	3.07294	0	0	0	4.02376	0	5.85129	4.83943	4.52267	2.36129	6.26207	1.25448	3.63578	5.31604	8.28704	2.98401	4.76404
COG3303: Formate-dependent nitrite reductase, periplasmic cytochrome c552 subunit	0	5.93318	5.15415	0	0	0	0	0	0	1.67047	2.45398	0	3.40169	2.46163	0	0	0	0	0	0	2.12901	2.94051	0	1.85957	0.826182	0	0	0	4.03745	0	0	2.24284	0.609597	0	0	0	0	0	1.13832	0	0	0	0	0	0	0	1.05922	0.684938	1.08839
COG3345: Alpha-galactosidase	0	0	0	0	0	0	0	0	0	0	0	0	0	0	2.13145	0	0	0	0	1.94473	0	0.732233	0	0.853919	0.042752	0	0	0	0	0	0	0	0.597586	0	0	0	0.962862	0	0.617565	0.520432	1.07696	1.85106	1.61683	0	1.10714	0	1.01918	1.17577	0.649146
COG3363: Archaeal IMP cyclohydrolase	0	0	0	3.31141	0	0	4.01844	0	0	0	0	0	0.18468	4.89599	0	0	0	1.82547	1.34233	0.710286	2.12916	0	0	0.904957	2.53986	0	0	0	0	0	0	0	1.32461	0	0	2.17007	0	0	3.27795	0.580541	0	0	0	2.67326	1.41461	0.438986	0	0	1.38697
COG3405: Endo-1,4-beta-D-glucanase Y	0	2.95395	0	0	0	0	0	2.54462	0	2.50269	0	0	0.25187	0.03738	1.26951	0	0	0	2.93702	2.22658	1.80469	2.44384	0	2.14754	0	2.14032	0	2.43447	0	0	0	1.95461	0.11381	0	0	0	0.62849	0	2.31293	1.60627	1.24394	2.22252	3.16116	4.97224	1.57658	2.00121	2.76195	2.74947	1.40944
COG3408: Glycogen debranching enzyme (alpha-1,6-glucosidase)	3.35007	133558	5.69581	4.48025	0.55172	5.06541	2.39716	4.74806	102231	7.88977	9.26952	4.76233	10036	6.82526	174035	4.32774	7.34171	9.51516	135889	240058	118916	172377	7.23839	151398	8.09296	4.47169	150991	8.28886	6.29232	6.62693	5.93203	4.65856	6.99382	8.36865	2.76865	0.04474	6.08911	7.37425	0.95355	0.52803	4.32017	104172	133328	8.37734	0.84538	8.93051	200973	0.99091	176659
COG3411: 2Fe-2S ferredoxin	0	5.58454	7.27263	0	0	2.37139	0	0	0	1.17639	0	0	0.56503	0.19853	0	0	0	0	9.80713	0	7.44672	3.57898	0	0	3.88902	3.46591	0	0	4.97716	3.40793	0	2.45977	0.675341	0	0	0	1.92806	1.54973	0	2.05143	1.80216	0	0	0	3.71612	0	4.33501	1.62054	0
COG3425: 3-hydroxy-3-methylglutaryl CoA synthase	3.40396	4.15331	7.02369	140104	6.04785	20546	101083	8.84637	4.13264	109208	4.24863	3.25693	163071	224708	1.62064	142666	4.62029	9.70002	6.67321	7.80508	7.07828	6.98704	3.68571	7.51176	154312	7.45527	4.39e-05	0	102687	2.45826	6.26013	7.29443	5.33055	0	2.44028	120729	118155	4.19247	8.52774	7.41035	7.04965	1.97503	4.13947	6.67865	132105	4.04174	0.59165	0.75631	3.03411
COG3426: Butyrate kinase	0	3.34263	2.78786	0	0	0	0	0	4.62183	0.13176	0	0	5.73678	1.16399	5.73216	2.56934	5.59141	2.51849	3.31555	103774	105777	112931	2.25321	3.81431	3.93088	0	0	3.34043	4.15356	0	0	0	0.36311	0	3.94579	0	0.36623	1.81433	221544	200811	5.99957	0	8.46257	8.76037	0.31779	143489	7.97617	241599	4.46696
COG3458: Cephalosporin-C deacetylase or related acetyl esterase	105782	5.73661	6.58802	0	5.67605	2.99786	0	0	4.87687	1.64657	6.64868	0	1.84511	2.34039	0.34058	3.63574	4.68609	3.08271	2.17586	1.49559	0.51781	7.24612	0	3.34162	1.87637	0	6.49399	0	0	0	4.64997	6.13481	0.762779	0	0	8.21454	2.27316	0	1.98832	1.09147	0	0.75123	4.20744	6.77292	1.91085	2.18552	3.01607	2.79643	2.70933
COG3459: Cellobiose phosphorylase	775751	494045	416032	375232	449733	342551	58874	364304	611184	375735	496994	367692	597123	229999	43813	206545	166565	172209	248363	187097	304682	175874	277348	130493	108067	1571	640508	742023	41515	858365	549924	374341	377743	785808	666792	586288	313599	498453	684688	260605	189631	314813	21888	315884	172306	116059	163024	108718	128281
COG3493: Na+/citrate or Na+/malate symporter	0	2.19495	0	4.66642	0	0	0	3.42873	0	3.14133	0	0	5.82591	3.62466	0.776628	2.46456	0	0	0	2.95163	0	6.75715	0	1.46561	2.94557	0	2.63923	0	0	0	0.43366	1.72506	0.29139	0	0	0	7.03219	0	2.92216	1.21538	0	0	0	2.76382	6.15085	2.87371	0.25667	0.15898	1.19161
COG3507: Beta-xylosidase	1.85914	111431	0.99174	7.05997	6.86213	0.01767	0	7.36542	5.96063	5.35348	116448	2.65113	6.59075	2.58728	191531	4.03913	6.79689	2.68664	124727	8.05586	3.74832	3.79012	0.77119	103927	6.28427	0.34852	6.67745	9.43285	109102	8.82709	0.02603	4.01679	201164	6.71761	0	7.13029	9.53825	5.37227	0.42454	114002	4.50231	2.28185	3.64369	2.81444	3.94637	7.05904	117632	8.11566	6.96818
COG3509: Acetyl xylan esterase AxeA and related esterases, LpqC family	0	6.51519	5.02183	3.26943	0	0	0.68536	2.57667	1.88946	0	201623	0	11647	0	0.33355	3.80748	4.70287	6.32588	6.42794	0	0	0	6.32811	2.62632	3.93787	0	2.52663	4.38319	3.60617	0	4.58725	0	6.64854	8.83185	0	0	0	0	0	149907	0	0	0	0	0	0.794952	2.48181	2.41836	0
COG3525: N-acetyl-beta-hexosaminidase	0	4.25849	0	0	0	0	0	0	0	2.05124	0	0	1.47258	0	0	0	0	0	0	210282	0.23494	9.38568	0	117903	0	0	0	2.26966	0	0	0	0	3.33781	0	0	0	1.48451	0	0.719552	0.770544	0	0	0	0	0	1.37136	2.20922	0.834324	0.892686
COG3533: Beta-L-arabinofuranosidase, GH127 family	0	0	1.50267	0	0	0	0	0	0	0	0	0	2.63748	0.092122	3.24625	0	0	0	0.28246	1.74534	1.07462	2.59003	0	5.62184	3.71428	0	0	0	0	0	0	0	2.58157	0	0	0	3.01328	0	0.14894	2.34137	1.57668	2.08215	1.15619	1.55388	2.78935	3.03183	3.15234	4.01083	2.22218
COG3534: Alpha-L-arabinofuranosidase	0	7.94572	9.89305	9.90135	1.69656	8.77002	8.93698	5.24186	118002	0	128863	0	8.44698	5.00107	5.44627	9.06446	144086	133336	0.62561	8.84546	4.96414	0.37716	5.98116	9.70768	110885	1.30047	7.62425	0.50266	8.83787	2.85341	7.67043	1.56482	183787	7.66199	0	3.10297	3.98138	111523	4.71605	272621	141767	3.21404	1.38674	1.65712	9.28508	0.86922	103285	207325	1.83504
COG3537: Putative alpha-1,2-mannosidase	0	0	0	0	0	0	0	0	0	0	0	0	0	0.972402	1.93663	0	2.10856	0	1.09782	2.39559	0	2.46127	0	2.02385	0.096136	0	0	0	0	0	0	0	0.947983	0	0	0	0	0	1.72496	1.14943	0	0	0	0	0	0.21443	8.45301	2.36568	1.36128
COG3579: Aminopeptidase C	0	0.33798	0	0	0	0	0	0	2.37201	0	0	0	0.20039	2.71684	6.08448	0	0	0	1.35236	2.87565	3.37959	4.69825	1.44163	3.13823	1.15932	0	0	0	0	0	0	0	2.45475	0	0	0	0.19159	0	3.00522	0.051775	0.15839	0	2.86397	0	2.39042	0.51214	5.25171	3.61482	3.98443
COG3585: Molybdopterin-binding protein MopI	0	0	7.13578	0	0	0	0	4.86711	0	2.37124	0	3.63909	0	105663	0	0.090177	0	0	0	0.925771	6.50219	1.81611	4.99528	0.759721	0	0	0	0	4.97654	0	0	0	1.31664	0	0	0	3.07577	0	2.87504	0.520965	0	0	0.29073	6.79918	0	0	0	0.490507	0
COG3635: 2,3-bisphosphoglycerate-independent phosphoglycerate mutase, archeal type	0	0	8.23393	0	0	5.63637	4.11421	0	0	3.82737	0	0	3.01782	5.25777	0.15635	3.54545	0	0	0	0.36259	1.64136	2.50931	0	1.73668	4.34125	0	0	4.31164	0	0	4.41076	0.04034	2.08383	0	0	0.54381	5.20781	0	1.68946	2.80592	2.66051	0	0	0	0.36889	0.02873	1.47286	3.68874	1.15153
COG3643: Glutamate formiminotransferase	0.23894	5.70607	2.81488	0.36618	3.36206	3.45068	0	2.64625	0	3.85521	0	0	3.47149	4.74234	0.353841	1.59309	0	0	0	3.14436	1.79691	3.03928	0	2.85156	0	1.56963	0	0	0	1.98134	2.26214	0.36211	0.336547	0	3.10013	0	0.59947	0	1.93492	0.513579	0	0	0	0	4.31953	0	2.92786	2.48359	0
COG3669: Alpha-L-fucosidase	0	0	0	0	0	0	0	0	0	1.71692	0	0	0	0	0.518519	0	0	0	0	0.621962	0	3.49398	0	0.054495	1.10557	0	0	0	0	0	0	0	0.590763	0	0	0	0	0	0.551649	1.94187	0	0	0	0	0	0.739612	3.54222	1.45454	0
COG3681: L-cysteine desulfidase YhaM	0	0	0	2.94041	0	3.25812	0	0	0	1.63422	0	0	5.90382	0.19523	2.25968	0	2.62517	1.10291	0	0	2.81731	5.16902	0	0.12259	0	0	0	0	5.31143	0	0	3.48895	0	0	0	2.37839	1.63115	0	0.906899	1.77845	2.87554	0	1.11279	2.14305	0	1.37275	4.20878	1.51077	1.57512
COG3693: Endo-1,4-beta-xylanase, GH35 family	3.00866	2.59956	5.64985	118815	3.65125	0	0	7.56908	100179	10251	9.47933	0	173969	2.97997	32382	111882	8.62452	5.41364	7.09863	162735	150237	120776	8.82046	283304	118553	0.48866	8.24829	122468	2.78122	2.98294	5.31794	2.97755	267384	0	0	3.82541	151514	6.27595	150072	254403	107484	104315	9.97143	4.49802	8.55575	272995	141601	210874	9.07643
COG3696: Cu/Ag efflux pump CusA	8.95581	167256	6.32237	0	0	0	0	0	0	0	0	197216	0	351794	0	0	0	0	3.26221	7.99351	291424	307025	8.27418	352373	0	0	0	0	0	305543	150383	503061	0	0	0	0	54122	0	8.98128	0	0	0	8.37736	204672	367876	0.17561	4.72848	0.744949	0
COG3715: Phosphotransferase system, mannose/fructose/N-acetylgalactosamine-specific IIC component	0	0	0	0	0	0	0	0	0	0	0	0	0	0	0.293473	0	2.28358	0	0	0.943853	2.34985	0.20932	0	0.36951	0	0	0	0	0	0	0	0	0	0	0	0	0	0	2.44525	0	1.76169	0	0	1.01823	0	0	1.31831	1.19028	1.03638
COG3717: 5-keto 4-deoxyuronate isomerase	0	0	0	0	0	0	0	0	0	0	0	0	4.81406	2.95738	131271	2.46021	5.57389	4.17474	0	1.86349	0.40793	0.54091	1.76221	129127	3.53448	0	0	0	0	0	0	3.02699	1.55282	0	3.75229	0	1.91464	3.17121	4.85219	7.69392	2.40238	0	2.17674	4.06256	4.17209	8.21263	6.83053	182203	0.54368
COG3775: Phosphotransferase system, galactitol-specific IIC component	0	3.54086	0	0	2.55658	0	0	0	0	0	0	0	0.12988	0	2.79517	0	0	2.14208	0	1.48863	2.83185	0.985871	0	5.49742	0.932714	0	0	0	0	0	0	0	0	0	0	0	2.19941	0	1.72708	0.15937	0	1.78869	0.15041	2.89746	1.52533	0.38373	4.40223	3.54999	1.69507
COG3808: Na+ or H+-translocating membrane pyrophosphatase	113118	205399	264243	267092	150762	247404	605329	176613	199138	1625	9.80854	235453	307305	3722	171041	0.56869	6.48033	6.99419	176394	124226	175568	193073	104307	237528	9.54971	7.58388	317252	16055	8.55924	117578	192096	274568	156898	5.25396	134061	198735	178813	100079	185033	116888	157547	7.74177	7.64344	305343	263634	128105	242996	107253	218842
COG3839: ABC-type sugar transport system, ATPase component MalK	755382	76653	800743	110665	671489	87132	503483	112384	615469	745131	6731	75512	117627	756552	478312	155633	996703	930491	791502	170253	107229	168089	941671	11139	155826	714481	525847	758929	120896	757386	866324	745055	737503	7583	525271	39571	152118	141506	269647	210225	10155	37173	16161	126468	122488	224291	934863	351477	84434
COG3842: ABC-type Fe3+/spermidine/putrescine transport systems, ATPase component	0	0	0	0	0	0	0	0	0	0	0	0	0	0	0	2.93167	0	0	0.830384	0	0	0.683115	0	0.841273	1.55058	0	0	3.99196	0	0	5.96021	0	0.26574	0	0	0	1.40776	0	0.11082	1.39172	0	0	2.92149	2.75254	0.13225	0	0	0	0.935915
COG3845: ABC-type guanosine uptake system NupNOPQ, ATPase component NupO	0	0	0	0	0	0	0	0	0	0	2.16028	0	0.798595	0	0	0	0	0	0	0.832263	0.006058	0.622016	0	0.568857	0.718516	0	0	0	0	0	0	0	0.305252	0	0	0	0.092349	0	0.469025	1.36319	0	0	0	0	0.751283	0.084134	0.529809	1.16452	0
COG3867: Arabinogalactan endo-1,4-beta-galactosidase	0	0	0	0	0	0	0	0	0	0	0	0	0	0	1.51973	1.26112	1.76154	0	0	0.891282	0	0	0	2.63237	0	0	0	3.06485	0	0	0	0	0.988272	0	0	0	0	0	0.426118	1.30279	1.62142	0	0	0	0	1.87539	1.96413	1.55433	0.750782
COG3884: Acyl-ACP thioesterase	0	1.86499	0	0	0	0	0	0	0	0	0	0	0	0	5.03851	0	0	1.61504	2.57577	0.891609	0	0.005187	1.13252	2.54729	0.712237	0	0	0	0	0	0	0	1.39848	0	0	0	0	0.39422	0.559081	1.75519	0	0	1.06741	0	0.547115	2.10799	3.48361	3.81028	1.35958
COG3957: Phosphoketolase	0	5.50341	0.27323	0	3.01969	0	0	0	2.95531	1.37475	0	0	2.89225	3.28475	1.26635	5.01266	4.92071	0.02819	1.43095	158115	6.25037	125353	0	5.52704	4.61374	2.43684	3.49053	0	5.18207	2.46921	0	0	2.42969	0	0	0	9.49993	6.11929	35484	276215	7.52909	0	0.40441	0	7.63569	195024	5.98276	436658	0.738785
COG3958: Transketolase, C-terminal subunit	0	0	0	0	0	2.37962	0	0	3.19554	1.87356	0	0	4.80231	4.06147	4.87639	3.36578	1.52326	0	0	231354	1.76782	2.17487	0	5.78386	5.30798	0	0	0	0	0	0	0	0.19015	0	0	0	5.22864	0	7.43892	7.75712	1.90267	0	3.21111	2.05661	6.15197	8.03907	9.49702	8.98662	2.80838
COG3959: Transketolase, N-terminal subunit	115564	0	0	0	0	0	0	0	0	0	0	185451	3.45176	7.82218	2.49249	0	0	0	0	244959	3.37092	0.48447	0	5.81881	7.04043	0	7.03762	0	103887	0	0	130853	3.19211	0	0	0	5.54508	0	6.48864	109865	3.23239	0	5.79471	6.50429	105871	100778	6.58076	8.23271	1.93615
COG3968: Glutamine synthetase type III	0	0.02438	2.18168	0	2.18797	3.02144	0	0	3.21763	8.84509	4.90935	0	7.66204	3.17299	7.54428	0	2.54119	1.67756	4.66418	156545	6.14919	8.55608	5.09896	101821	7.51231	0	0	3.06402	5.72221	0	1.55324	3.42103	7.70705	0	0	0	5.42718	6.15895	193196	375268	5.68156	0	0.31047	0.19627	5.32497	135681	8.16896	165156	8.95781
COG4018: Iron-guanylylpyridinol (FeGP) cofactor biosynthesis protein, fibrillarin family	0	0	0	0	0	0	0	0	0	2.85449	0	0	0	0.824823	0	0	0	0	0	0.879892	0	0	0	1.03279	1.67928	0	0	0	0.38958	0	0	0	0	0	0	0	0	0	2.59448	1.77982	0	0	0	0	3.86916	1.24909	0	0	0
COG4019: Iron-guanylylpyridinol (FeGP) cofactor biosynthesis protein HcgB, guanylyltransferase	0	0	0	0	0	0	0	0	0	4.16698	0	0	0.612261	0	0	0	0.12828	0	0	1.17789	4.61333	0.717494	1.68009	0	4.60086	0	0	0	5.21699	0	0	0	0	0	0	0	0.10697	2.79332	2.03045	2.72433	0	0	0	0	3.24187	1.74434	0	0	0
COG4036: Energy-converting hydrogenase Eha subunit G	0	0	0	0	0	3.93364	0	4.27918	1.71732	2.20496	0	2.83988	3.22238	7.41323	0	0	0	0	0	1.20728	0	0	0	1.23218	6.75843	0	0	0	0	0	2.80303	4.16777	1.63899	0	0	0	1.46406	1.63818	1.02449	1.11135	0	0	0	0	2.38314	0.071386	0	0.497263	0.449926
COG4037: Energy-converting hydrogenase Eha subunit F	2.79319	0	0	2.27582	0	0	4.79763	2.99628	0	0	0	0	1.04481	8.02498	0	0	0	0	1.37826	0.082542	0	0	0	0	5.79769	0	0	0	2.03183	0	0	0	0.987065	0	0	3.14805	1.41712	0	4.74e-06	1.90669	0	0	0	2.21263	1.68189	0.813126	0	0	0
COG4041: Energy-converting hydrogenase Eha subunit B	0	0	4.64773	0	0	0	5.57867	0	0	2.75758	0	0	1.05582	8.93705	0	0	1.61057	0	1.67344	0.511273	4.10596	0	0	0.070714	4.61858	0	0	2.31024	0	0	0	3.59095	2.91568	0	0	5.41459	2.31367	0	1.90618	2.41133	1.71216	0	0	1.99731	1.24403	0.711431	0	0.455474	0
COG4054: Methyl coenzyme M reductase, beta subunit	115648	605464	190433	183687	781916	194677	315103	193935	75922	188959	127173	17493	204013	577142	468096	586252	917033	112763	848951	121083	175124	729864	645354	807631	359211	244044	5004	151945	175151	578083	967086	124069	131816	829451	107944	418165	112171	14249	114418	190201	233588	360896	448707	166006	285444	467786	468221	530237	59054
COG4055: Methyl coenzyme M reductase, subunit D	146912	435124	209037	13968	479616	116957	2344	165536	67782	117879	799171	146839	156491	662161	335311	782989	73423	771806	819769	106221	17567	855185	489991	647726	462599	100321	217864	176968	188282	265304	948811	117043	123464	287332	381055	380588	121042	13255	847941	142186	155034	228105	399817	165622	148455	5539	362597	290972	562538
COG4056: Methyl coenzyme M reductase, subunit C	129601	35934	188257	179668	536341	168095	266171	179908	675478	169134	101272	129619	189589	539087	370006	549463	827761	11788	976077	103288	187682	623615	770082	736882	401924	170539	376909	156917	17374	410664	101459	121537	124264	473747	800341	39376	109085	116991	105128	166403	201405	296171	447561	180087	219796	531339	590624	442616	544574
COG4057: Methyl coenzyme M reductase, gamma subunit	160034	642385	243655	243454	103304	197661	264557	212961	106303	219005	110473	224971	237971	722295	564353	762217	112222	150445	130833	161727	235447	975116	102674	10526	531095	129161	295129	227552	294983	483571	124705	185287	134913	101795	529678	529507	11361	119138	124608	167234	257914	208533	631479	231372	303739	730953	611369	349887	655967
COG4058: Methyl coenzyme M reductase, alpha subunit	137836	679573	229432	229828	708539	197783	175886	137282	963842	202793	875971	286374	200817	616418	635828	865414	11155	150449	134355	150133	214718	980535	840332	104843	406546	164859	542526	188933	246697	318048	120575	179558	824882	102948	678359	47379	661641	851604	931568	117768	246512	232616	539878	218688	314053	622698	540757	351414	412847
COG4059: Tetrahydromethanopterin S-methyltransferase, subunit E	104922	294536	108453	135437	31975	101784	179573	959927	500428	131014	714392	111311	12114	312631	210401	327072	334121	467181	578638	486723	717909	465601	423773	377783	173742	116957	298583	114197	159327	263533	783463	726412	836852	403509	436253	190663	594355	526281	584449	777472	977469	13299	33537	102866	162271	35527	266229	247178	290708
COG4060: Tetrahydromethanopterin S-methyltransferase, subunit D	893769	219033	104185	865534	184497	957901	118954	774151	49698	102533	47892	915997	859341	292957	189082	346476	320405	375523	439071	374848	570001	387677	375909	355595	194214	519186	118815	10507	116252	213052	458123	743884	862127	0.78665	9.47969	197286	482612	415679	310945	526255	729513	7.60245	286073	916806	781377	318082	209019	7.75011	242624
COG4061: Tetrahydromethanopterin S-methyltransferase, subunit C	373989	170751	605132	588096	154965	424556	477545	57703	318281	464991	319523	427679	496682	166137	7.27161	166541	142805	195055	245756	266031	335098	243781	20071	161218	105364	354135	9.44905	635848	752192	133776	297	382962	568015	0	111068	118094	357833	315434	25361	331274	337278	4.62466	162364	500324	502034	178188	116605	6.96267	199092
COG4062: Tetrahydromethanopterin S-methyltransferase, subunit B	109605	338041	10944	978539	234436	118052	782725	555046	455805	120572	373006	682029	101596	319241	171786	220506	413848	476554	706758	438175	607156	420356	310359	383301	21586	622922	8.56581	105738	133274	137185	5169	681755	647905	187049	143643	205271	297049	337179	375823	581204	869793	4.24144	324852	942445	130593	326069	265465	1091	1529
COG4063: Tetrahydromethanopterin S-methyltransferase, subunit A	922323	366494	110917	149926	238597	101277	166824	110016	515968	129686	564821	836165	136651	308454	154267	300305	27562	362016	393546	392483	57937	449402	399795	355674	188839	995203	247124	8938	135227	337533	533375	631483	965149	186357	122599	18384	674739	44557	43541	618011	648277	7.05961	229739	883595	106803	356513	228013	154608	219091
COG4064: Tetrahydromethanopterin S-methyltransferase, subunit G	971128	352655	883647	121702	347283	866206	659252	462723	456834	104735	145758	593288	102664	234882	14863	179116	374332	232497	520353	402596	640342	482418	300141	278876	153	281396	5.61608	909438	156881	243944	42894	634659	45276	0	4.95371	110735	271243	180839	227524	270599	755882	0	207133	137989	124193	277179	249478	7.38897	143319
COG4074: 5,10-methenyltetrahydromethanopterin hydrogenase	405034	25139	389731	243715	112402	246076	901663	214587	364506	17204	471903	491042	128514	262319	2.70641	243754	658257	80573	1.13948	598337	185341	90876	714035	351126	925091	150306	2.63291	20205	25032	280189	167216	12858	0.16437	252277	545585	145968	678564	115394	149905	122567	205159	0	696827	460054	269808	110224	344296	7.22165	2.71106
COG4078: Energy-converting hydrogenase Eha subunit H	0	0	0	0.20309	0	4.46587	6.16151	0	0	3.84932	0	0	1.84239	6.14712	0	0	0	1.44181	1.76381	0	1.42442	0	0	0.728439	4.24991	3.73084	0	0	0	0	0	1.17113	2.07777	0	0	0.23261	0	0	1.96396	2.38632	2.71472	0	0	0	3.33343	0	0.850439	1.17836	0
COG4124: Beta-mannanase	0	0	4.26955	0	0	129124	0	0	0	0	4.98302	0	4.86321	0	2.28791	2.02464	2.07329	0	3.32074	3.72327	0	4.22592	5.24721	3.36285	1.83442	0	0	0	0	0	0	0	0.87835	0	0	0	0	9.91953	0.840171	0.35875	0	0	0	0	1.91085	1.38913	0.62436	4.62616	2.09491
COG4209: ABC-type polysaccharide transport system, permease component	3.44585	1.18966	0	0	0	0	2.02407	0	0	0	0	0	0	0.806416	1.52006	0	0.32217	0	0	113731	0	1.21988	0	3.87366	5.01751	0	0	0	0	0	0	0	3.79913	0	0	0	0.17565	0	3.42134	2.95595	0	0	0	0	0.25853	0.19846	1.84486	4.48268	0.069677
COG4213: ABC-type xylose transport system, periplasmic component	2.52184	0	194409	316145	8.51089	271976	4.21323	171872	135807	373788	1.31018	101017	156749	142437	7.75587	282457	0.54738	4.31907	0.35643	192707	112644	185654	132531	153864	194097	174928	3.64202	6.50694	138031	153753	103295	129518	241167	0	129109	6.89392	143637	139195	307713	246074	8.68523	0	303235	226844	116831	181321	257725	113247	150268
COG4218: Tetrahydromethanopterin S-methyltransferase, subunit F	92061	25709	107425	104922	142518	811848	489311	407858	511252	556102	315971	638088	102244	265483	102276	499432	233055	325683	59686	35447	481367	608521	146998	290269	194112	124767	0	831555	124481	6.69908	254934	899306	529628	0	0	165982	219286	186984	0.89665	187655	622238	0	287908	845147	383566	391578	179683	3.31943	6.18737
COG4221: NADP-dependent 3-hydroxy acid dehydrogenase YdfG	0	1.46075	4.19734	0	0	4.33505	0	0	0	0	0	0	2.74091	3.38156	3.09861	0.947067	1.45562	2.95408	0	0.921311	0	1.41622	0	4.00265	0.731351	0	5.66189	0	0	0	0	4.78245	2.52213	0	0	0	1.66726	0	1.61024	1.67687	1.12463	0	0	1.21161	0	1.94425	3.59339	1.28437	2.26053
COG4225: Rhamnogalacturonyl hydrolase YesR	0	0	0	0	0	0	0	0	0	0	2.85235	0	0	0	3.69132	0	0	0	2.31979	0.30369	0.12543	0.513916	0	3.55308	0.361057	0	0	0	0	0	0	0	2.94163	0	0	0	0	0	0.992808	0.11522	1.08566	0	0	0	0	2.71286	3.36756	4.74439	1.65253
COG4231: TPP-dependent indolepyruvate ferredoxin oxidoreductase, alpha subunit	4.00633	5.17169	0.59573	3.35522	6.19174	6.95551	2.24943	7.91873	7.87144	4.39531	3.33482	3.17498	119138	0.57976	111497	3.32199	5.36371	4.58876	4.75132	181994	107988	9.27736	2.99461	109	7.58134	4.53952	4.21965	5.22382	8.52022	3.15694	2.60184	5.29776	8.38105	0	2.36378	4.60958	7.15794	4.14655	109156	5.19224	8.16132	6.15896	7.87976	5.54328	6.58238	11305	120518	107819	8.07517
COG4577: Carboxysome shell and ethanolamine utilization microcompartment protein CcmL/EutN	235322	237867	524188	6.95238	164772	498742	280519	307879	22987	168141	11381	268492	343593	258016	7.19156	167172	5.53824	130934	1.11978	123125	182423	211794	0.47521	153133	224894	121856	31859	269629	362028	194471	154179	304002	104427	249532	4.52197	187384	219595	7.52307	8.96914	164374	220757	5.14513	5.66209	0.60573	376349	111042	181781	12735	5.15684
COG4608: ABC-type oligopeptide transport system, ATPase component	2.44313	4.74568	0.28271	1.81188	1.78215	5.93428	3.02438	0.01841	0	0	0	1.26676	3.47456	5.81435	0.400889	1.31299	0	0	0	4.43075	1.90484	1.41012	0	3.39904	1.03339	0	2.44237	0	0	0	2.86141	5.03392	1.25763	0	0	1.51412	8.41015	0	2.53381	0.26673	0	0	1.85401	1.48301	6.53618	0.576781	4.40825	0.15018	0
COG4624: Iron only hydrogenase large subunit, C-terminal domain	0	343548	0	0	418347	4.71399	164937	270324	2.75382	321948	0	0	1.96899	0.29241	1.33491	154347	0	2.05745	198642	356495	5.28177	115761	6.71934	153767	210533	3.06929	0	0	0	0	0	0	8.78523	0	379225	0	7.33093	0	0.98693	7.78226	124838	0	280753	0	122242	170173	0.71553	101798	2.07825
COG4630: Xanthine dehydrogenase, Fe-S cluster and FAD-binding subunit XdhA	0	5.30311	6.67417	0	9.46883	0.68425	0	166246	4.91842	2.69069	121346	9.04488	3.65362	1.29595	2.65317	0	2.39599	4.28906	0	0.837859	3.70637	2.46707	8.69555	0	2.31566	0	0.34601	4.66001	8.07868	0	0	5.83134	136655	107272	0	5.32492	1.93829	0	2.80227	4.36696	0	0	5.38398	2.99039	0	1.29012	0	0	0
COG4631: Xanthine dehydrogenase, molybdopterin-binding subunit XdhB	0	5.30311	6.67417	0	9.46883	0.68425	0	166246	4.91842	2.69069	121346	9.04488	3.65362	1.29595	2.65317	0	2.39599	4.28906	0	0.837859	3.70637	2.46707	8.69555	0	2.31566	0	0.34601	4.66001	8.07868	0	0	5.83134	136655	107272	0	5.32492	1.93829	0	2.80227	4.36696	0	0	5.38398	2.99039	0	1.29012	0	0	0
COG4656: Na+-translocating ferredoxin:NAD+ oxidoreductase RNF, RnfC subunit	0	0	1.98333	0	0	0	0	0	0.22129	1.11537	0	0	2.13656	1.54812	6.15492	2.80672	3.62137	5.33464	4.57194	4.90951	3.75298	7.67959	2.57944	7.97299	4.51115	0	0	0	0	0	3.11799	0	2.24761	0	0	0	3.66301	0	195565	149341	0.74907	0	2.35455	2.62012	4.69928	12578	8.71353	292702	6.65864
COG4657: Na+-translocating ferredoxin:NAD+ oxidoreductase RNF, RnfA subunit	5.46118	5.62995	7.44104	8.13239	0	7.83204	128039	3.72611	7.09478	5.71628	0	4.02755	122235	107228	12877	8.62997	7.91949	8.81994	8.09621	164692	144746	197277	7.61475	147845	0.86584	5.27258	6.93552	473784	7.80491	9.69987	105178	0.38432	6.60416	7.00064	5.75565	7.23194	202967	5.71325	130451	130417	102984	8.80911	107744	8.33894	6.52089	150563	169777	136064	185946
COG4660: Na+-translocating ferredoxin:NAD+ oxidoreductase RNF, RnfE subunit	0	0	0	3.09589	0.30494	0	1.88627	0.16442	1.49784	1.94831	0	0	2.64349	2.16419	5.18079	2.90808	0.920381	0	3.75629	113961	0.31415	5.13869	0	6.46013	6.03744	0	0.03334	0	0	0	1.50221	0	0.17129	0	0	1.90614	6.75829	3.42765	4.20809	0.49859	5.05577	2.46545	0	2.72921	1.05115	7.60766	7.43634	7.14001	3.88091
COG4667: Predicted phospholipase, patatin/cPLA2 family	0	0	0	2.28484	0	2.10096	2.07804	0	2.94106	0	2.57128	0	0	0	0.597442	0	0	0	0	0	0	0	1.79999	2.31589	0.914748	0	0	0	0	0	0	0	1.69794	0	0	0	0	0	1.02056	3.14924	0	0	0	0	2.10502	0.543401	0.875007	3.68209	1.16452
COG4677: Pectin methylesterase and related acyl-CoA thioesterases	670711	196446	0	0	284152	0	0	0	0	0	0	0	0	102169	0.660246	147341	0	0	0	4.44456	0	102795	0	4.06378	0	0	0	0	0	0	159922	0	1.29724	279988	0	0	0	0	0	0	6.49237	0	0	0	104925	0	8.06689	0.504648	0.093269
COG4690: Dipeptidase	0	0	0	0	0	0	0	0	0	0	0	0	1.40393	0.666924	3.43635	0	1.41119	0	1.75403	1.34743	1.10467	2.23856	0	3.81396	0.798599	0	0	1.40599	0	0	0	0	1.89281	0	0	0	1.35125	1.83347	2.40952	1.50053	0	2.38609	0	0	0	2.52047	0.27001	3.02238	3.24558
COG4771: Outer membrane receptor for ferrienterochelin and colicins	0	0	0	0	0	0	0	0	0	0	0	0	0	0	0.25495	0	1.38901	0	0	2.29302	1.47085	1.21243	0	1.62496	0	0	0	0	0	0	0	0	0	0	0	0	0	0	1.20978	0.740064	0	0	0.36933	0	0	1.53898	2.48671	1.32331	0
COG4799: Acetyl-CoA carboxylase, carboxyltransferase component	21477	427768	377192	210584	313503	364668	162405	218989	461047	451693	338912	17009	657487	432383	747005	404924	508647	491262	441235	932835	742277	785909	378757	121072	533009	149933	564988	398385	270084	290199	45338	338207	495906	258606	283647	260422	870584	380554	494664	425497	484588	520209	522287	387256	501545	884146	112254	916583	900642
COG4806: L-rhamnose isomerase	2.60031	0.55574	3.31764	0	5.38885	6.15178	0	0	6.82153	6.85086	3.51703	2.17048	10575	4.27459	4.19597	6.08607	8.68872	6.16783	8.84947	7.60847	111951	112984	8.58286	15953	5.51795	4.22165	5.14273	3.38048	0.56627	0	2.97977	110789	4.97517	0	4.03864	0	5.79442	0.94452	8.49955	5.29709	6.42217	3.26992	7.53139	1092	6.24698	144212	144488	4.88768	136712
COG4822: Cobalamin biosynthesis protein CbiK, Co2+ chelatase	0	0	0	0	0	5.72909	1.98375	0	0	0	0	0	4.16674	3.30306	205106	6.08077	8.18314	8.58314	0	167849	6.67139	0.09086	2.17484	9.17636	8.42815	0	0	0	0	0	2.16574	4.19558	1.63089	0	2.37379	0	151969	5.50195	14124	7.81762	3.74148	0.38684	136952	0	4.18373	7.00721	11559	5.10379	1.61892
COG4909: Propanediol dehydratase, large subunit	277164	222404	437097	228862	137566	253734	214143	287435	371015	204675	128893	188892	522175	210076	7.62316	167759	109123	14545	5.30947	300239	126437	182449	5.16734	253885	303506	130914	493304	582814	387416	242359	316106	168355	7.80195	471225	9.45907	237661	162238	7.48427	136462	147203	209156	201383	7.10761	7.33396	525687	11046	210402	181315	147315
COG4992: Acetylornithine/succinyldiaminopimelate/putrescine aminotransferase	0	1.56522	3.74178	2.39834	3.72329	5.05094	0	0	4.44423	2.29414	0	0	1.73259	5.53177	7.96138	3.40517	2.29343	0.13773	3.05063	5.88268	2.60601	3.65611	0.21424	0.58585	4.44628	0	4.82311	0	0	0	2.62028	2.93814	4.96733	0	5.68104	0	1.63728	2.56332	3.26284	0.02509	0.18273	0	2.54992	2.64527	2.36406	4.43014	4.84369	1.79385	2.12964
COG5012: Methanogenic corrinoid protein MtbC1	5.47887	6.62264	205525	5.05278	8.94715	149798	3.59035	118271	0.96197	8.08594	0	5.74356	225144	221633	0.354163	0.66473	0	0	206774	1.33678	0	7.08157	2.78297	1.91302	100466	5.68734	9.94397	5.09954	7.70725	198657	9.07748	116961	3.60336	0	0	2.24551	114212	4.52714	2.89096	2.92575	0.32088	0	2.37515	6.00535	4.95713	2.28658	2.70009	1.61037	0
COG5016: Pyruvate/oxaloacetate carboxyltransferase	1.91215	4.90652	4.77666	1.94494	3.68744	118373	1.98009	0	3.14534	8.83163	4.22387	3.30052	161364	168455	7.96956	152638	8.32691	4.62788	7.98066	475428	9.71227	261103	7.91886	226772	209984	3.77276	2.77598	2.52438	4.56615	0	0	4.35235	116101	4.82135	0	0	214764	12117	469552	480353	129224	0.04363	137009	6.38168	209387	391397	169683	611535	109126
COG5434: Polygalacturonase	267046	281642	105925	363087	526831	115587	478312	127576	13102	9.15759	186018	0	5.13754	5.28956	9.52571	0	3.31104	0.05858	103506	7.25609	9.55992	8.30279	6.90835	139231	2.41835	0	373753	284864	0	380847	229002	11537	3.44554	418077	15619	0	8.58847	8.49419	5.73873	0.14211	108637	250065	0.95326	141551	4.66006	8.69476	17295	145153	123819
1.1.1.100: 3-oxoacyl-[acyl-carrier-protein] reductase	112212	406485	537817	353968	23378	518152	184114	273368	810756	350834	467466	105541	759221	113078	199049	60264	924372	669529	631737	114272	837316	131828	82767	972325	734023	283824	684527	370417	739715	450199	56636	745534	962023	0	512473	186485	749258	870548	523105	665127	795993	671668	150819	117597	599156	106666	113699	837893	10029
1.1.1.103: L-threonine 3-dehydrogenase	0	0	4.22639	0	0	0	0	0	0	0	0	0	6.13579	0	2.27502	0	0	0	0	0.20821	0	152907	0	1.12698	1.67229	0	0	0	0	0	0	0	0	0	4.82467	0	6.19413	0	0.12213	0	0	0	0	0	1.78667	1.72613	0	0.692582	0
1.1.1.132: GDP-mannose 6-dehydrogenase	0	118811	3.21247	0	125917	0	0	113859	0	0	0	0	0	7.40713	184149	0	0	8.40953	3.85604	2.82852	2.67876	3.50322	7.29824	4.46153	6.33509	0	4.40892	0	0	0	0	1.86611	0.858907	0	112574	0	1.89229	9.48109	1.44694	1.92795	125305	0	6.17958	3.30524	3.19278	7.44532	5.21297	4.47141	0
1.1.1.133: dTDP-4-dehydrorhamnose reductase	170664	346983	231971	5.00246	519137	344755	111827	21233	244986	365047	384404	594717	646397	327612	147367	577719	670736	682057	522216	983381	705579	699796	78272	130862	849117	9.97053	237287	9.04282	0	127572	189758	154694	141745	0	911469	0.83295	673889	47618	950572	135329	445856	508158	970354	524552	87299	11033	840911	123874	165809
1.1.1.136: UDP-N-acetylglucosamine 6-dehydrogenase	0	3.12364	0	0	7.09608	0	0	0	115607	2.89144	0	4.67181	168453	7.88815	2.50816	3.30576	0	5.45766	0	3.98718	7.80076	3.94074	125337	7.41775	0.59621	0	0	2.58919	5.14157	0	3.14059	7.67162	7.46172	0	0	4.76939	7.72502	0	8.86029	2.65375	0	0	0.02132	0.22948	6.75954	0.42721	5.16359	5.27867	0
1.1.1.14: L-iditol 2-dehydrogenase	0	0	0	0	0	4.12625	7.62712	0	242524	0	0	0	118569	0	0	0	0	0	0	2.36851	3.86187	8.52525	0	2.20035	6.71215	0	0	8.72566	0	0	0	0	0	0	0	107972	7.78842	0	0.977244	1.88881	0	0	0	0	0	0	0.68617	1.78295	0
1.1.1.157: 3-hydroxybutyryl-CoA dehydrogenase	116246	211616	224481	160748	110029	194085	228097	125331	371968	163375	185662	173816	404315	244812	242727	317154	210822	239273	198867	463732	247192	270588	105908	611248	332273	253201	420455	38383	252446	184797	126517	138728	23636	263504	126449	341254	385746	164261	454825	386763	234539	749651	253215	162462	60429	323752	386957	506228	246243
1.1.1.169: 2-dehydropantoate 2-reductase	0	111657	3.57104	0	6.77993	0	0	0	4.39548	5.62842	8.58985	0	235835	155587	260734	0	131492	0	8.16327	149765	3.81706	19536	0.59512	116289	6.92808	0	127529	7.04244	4.59047	0	0	4.14206	263343	8.92335	0	0	132954	7.81506	7.39227	14044	7.18274	116233	8.96337	9.10246	0	9.16266	153737	126162	362214
1.1.1.18: Inositol 2-dehydrogenase	0	206847	166837	0	4.87105	126628	0	190035	5.30291	0	5.69218	5.96352	0.68186	7.15748	631506	308709	555542	615503	194531	327566	123376	888986	358583	248164	126068	3.92504	0	5.97672	431819	123912	295151	0.58261	149587	0	0	0	837498	106623	100127	7.66972	7.93062	133256	566576	261137	150553	482577	295455	281043	396649
1.1.1.193: 5-amino-6-(5-phosphoribosylamino)uracil reductase	0	0	0	0	0	0	0	0	0	0	0	0	0	0	231258	0	0	0	0	6.94818	0.40663	9.73979	212552	8.34616	3.42173	0	0	0	0	0	0	0	6.60935	0	0	0	2.89523	0	6.55487	102705	0	0	0	0	1.60748	129522	5.34643	119746	0
1.1.1.1: Alcohol dehydrogenase	180331	18385	15631	251303	331124	30363	214613	21657	230257	186829	186764	2151	45159	183499	8.06118	130415	119241	157068	102444	230845	8.19419	224895	103604	287053	242425	315406	365518	352014	224814	151361	133446	271997	247142	213718	211091	164598	102951	0	249664	240809	144884	173259	0.76978	154264	224217	177099	299462	316698	311269
1.1.1.205: IMP dehydrogenase	115191	185122	211125	188386	208613	386221	102234	950764	135465	226069	153005	160111	399716	296955	415096	268428	266335	302618	338917	33227	329547	326471	274503	411933	358697	167128	190821	143059	103404	892304	191561	305517	318365	124025	139041	137785	348966	244967	45221	312766	237452	198706	312297	230286	288878	387179	369878	376405	423148
1.1.1.218: Morphine 6-dehydrogenase	0	7.78086	2.78235	0	0	0	141475	0	0	0	0	0	164196	6.28719	4.38255	0	0	0	0	4.08815	3.22372	1.65032	0	3.60087	2.11149	0	156942	3.39272	0	0	0	5.47713	0.12493	0	0	0	4.59421	0	0	0	0	0	3.52576	0	0	2.56795	6.74188	4.79463	3.12315
1.1.1.22: UDP-glucose 6-dehydrogenase	101114	187612	100775	582168	168187	100061	172641	696571	972659	116816	163054	156993	18847	196989	295884	185371	160921	136253	346663	185239	147139	174108	212012	22893	191449	837719	959534	710086	643259	359024	152436	201736	296669	480486	133816	952964	209296	124686	197799	195778	95851	141861	170279	178681	178153	222461	188786	196628	212873
1.1.1.23: Histidinol dehydrogenase	8.17916	33523	7.50815	324534	197698	398392	232705	505317	324574	575153	531535	196835	681945	458993	964948	333166	333051	188859	531912	813064	430338	43635	461549	758863	965373	293039	300999	449577	145566	125401	247435	358521	125919	188503	407034	2351	420901	323643	816143	989472	265292	141725	391385	3.86979	357007	903418	646695	934644	573486
1.1.1.25: Shikimate dehydrogenase	0	9.48949	5.04562	8.49831	111118	7.50418	0	6.96566	10516	231759	233761	0	173094	9.77193	47674	3.53743	5.64516	0	0	278778	8.20405	143017	112421	311846	216384	136725	0	0	6.64935	0	141573	0	669716	0	0.96244	7.22118	162138	7.11012	211286	536845	10495	6.21005	0.94693	0	168885	263236	204072	420032	390044
1.1.1.261: sn-glycerol-1-phosphate dehydrogenase	141787	4.20835	105466	6.59923	0.68234	104913	106254	138995	5.30547	4.99357	121967	3.97555	110533	150486	4.29321	6.78501	0	0	4.29847	182436	3.29288	186054	0	111905	126713	0	7.34461	0	5.28406	8.26897	158109	162129	4.26879	8.38217	7.37352	0	15253	0	162798	7.06334	118636	0	5.03527	9.18901	159705	109222	101276	164667	8.17999
1.1.1.267: 1-deoxy-D-xylulose-5-phosphate reductoisomerase	0	167674	7.99247	102695	8.63755	110534	119934	111106	353777	353867	361831	0	40255	127726	815273	135912	144261	279394	174962	562554	225167	415735	116776	567169	526285	343774	29482	105504	0.94917	7.45389	122812	19587	748502	0	159794	0	19977	111732	409751	66715	202475	8.50527	164938	119807	172248	57355	657694	622095	586655
1.1.1.271: GDP-L-fucose synthase	368231	122925	635521	689929	597367	666373	380654	825827	462235	593005	469075	236477	111742	119995	187614	136596	14358	162879	235539	116195	144278	134782	165907	161645	14709	108353	114429	463098	538113	581716	325097	106677	161111	192168	1084	404913	118474	202945	106828	142205	101037	102001	122155	988095	774908	161831	123015	148225	18978
1.1.1.27: L-lactate dehydrogenase	433274	25344	771031	34277	253654	157893	246027	235387	123565	287226	511029	912252	101112	86791	193066	370834	211273	207218	155233	174848	101925	2794	238238	288508	138745	217315	28767	227428	18093	246119	196325	873013	352735	336045	26138	121854	105225	23285	194398	191351	33205	276169	310087	166383	130134	166683	167997	154032	212758
1.1.1.281: GDP-4-dehydro-6-deoxy-D-mannose reductase	0	0	0	0	0	0	0	0	0	0	0	0	0	0	0	0	6.40195	0	101643	2.24929	0	0	7.88091	1.76059	0	0	0.44093	0	0	0	0	0	2.71254	0	0	0	0	0	0	0	0	0	3.17053	0	0	4.30925	0	0	8.17094
1.1.1.290: 4-phosphoerythronate dehydrogenase	0	0	0	0	0	6.01761	0	0	0	0	0	0	235579	5.62613	123341	3.52245	0	0	0	1885	0.53754	5.78074	0	107057	119649	0	0	0	0	0	0	1.64709	9.28049	0	0	0	6.09232	0	7.58028	6.37143	5.09963	0	0	0	4.67007	13495	0.19893	0.90556	1.83919
1.1.1.29: Glycerate dehydrogenase	0	0	0	0	0	0	0	0	0	0	0	0	0.01575	0	3.61212	0	0	0	0	2.22672	0	0	0	2.99327	1.17722	0	0	0	0	0	0	2.53421	0	0	0	0	0	0	1.97944	0.32455	0	0	0	0	2.11827	0	2.46314	0	2.87479
1.1.1.2: Alcohol dehydrogenase (NADP(+))	43448	225855	337082	270696	213002	404211	391754	54212	416749	420537	337777	355154	191758	260597	8.44697	143511	173021	194197	246133	7.08654	384567	299638	516927	4.64696	127649	334921	287054	395128	35239	359382	263416	502695	112252	433779	691927	445105	184409	322276	123308	278964	295213	111869	456313	679651	316524	31531	151944	137316	0
1.1.1.34: Hydroxymethylglutaryl-CoA reductase (NADPH)	0	0	110525	0	0.51339	5.95123	0	0	3.39213	4.21831	0	5.12909	0.90363	9.22e-05	2.73717	104669	0	0	0	5.24205	5.49473	7.65531	0	5.00972	163943	0	0	0	3.42541	5.50971	8.56812	161073	3.11012	160583	0	0	7.63581	0	9.17464	3.18995	5.69258	0	0	102144	9.47083	5.46382	6.92499	110159	2.11846
1.1.1.35: 3-hydroxyacyl-CoA dehydrogenase	134873	0	15882	121767	3.98911	350571	159708	3.63616	155161	9.38161	0	3.64309	334098	218252	101114	175082	6.96947	9.62882	4.23946	129999	130894	174806	0	9.49134	231461	166506	113474	5.50271	9.78919	5.61645	6.95467	18486	7.86751	0	0	100823	177382	0	121756	155503	195835	0	139708	123673	240926	9.95845	101126	220438	8.65686
1.1.1.37: Malate dehydrogenase	916511	819984	644216	946146	997281	605641	688676	87318	674062	840298	103264	670507	671216	510771	4276	755631	854543	851492	526079	59517	754876	679414	780474	340756	461485	789813	110921	813901	778341	108743	636558	677066	366113	873543	842598	758337	694818	895824	405819	669651	909923	13048	778333	806261	503588	544425	586775	507113	550917
1.1.1.38: Malate dehydrogenase (oxaloacetate-decarboxylating)	72879	7.95941	5.59148	0	0	120603	0	6.71933	5.32609	7.21499	0	0	111802	166304	6.30172	0.42663	4.48379	0	0	254888	6.43335	109721	0	122706	21459	5.87482	116153	3.59924	0	7.32135	9.02066	133391	6.21563	100902	6.18535	0	164342	0	16526	115127	101637	0	3.24335	532125	9.94408	244575	126247	253739	6.94446
1.1.1.3: Homoserine dehydrogenase	7.07086	275589	190723	303479	21317	355931	196031	149981	11029	410261	250501	7.61114	487182	415568	579432	460386	4503	564322	258739	576111	202144	483015	45256	509625	440514	222062	9.83943	182623	119591	122494	7.80913	202199	675238	0	111052	128287	375385	481239	667725	864076	414895	377705	225155	17385	509684	613214	464731	689989	255187
1.1.1.40: Malate dehydrogenase (oxaloacetate-decarboxylating) (NADP(+))	348452	95448	957496	103398	996309	112025	810801	929459	797948	196178	925392	519463	193312	190348	129713	112992	195726	162919	625808	253803	117294	138487	678732	937044	126763	139009	83009	735921	912209	989098	668696	611475	106106	88124	75686	74406	111939	112087	129347	21995	166031	100821	123916	956337	841382	210978	206839	184449	157713
1.1.1.41: Isocitrate dehydrogenase (NAD(+))	4.81931	133455	141361	159648	158812	107815	128582	123502	6.45774	219592	102431	7.90207	298935	196064	3.83741	202741	136359	151209	3.87329	235141	160886	21295	8.88403	0.63947	174512	131756	121416	5.45717	8.95356	147244	108882	108226	6.50638	105786	9.32186	6.20294	225235	4.23799	184574	261961	196157	7.20703	136435	5.63746	9.37204	266056	146317	193228	7.39694
1.1.1.42: Isocitrate dehydrogenase (NADP(+))	117394	188191	279345	179876	21857	320963	379599	156932	285952	279335	258147	148351	331954	195616	182791	187038	154526	151176	161262	272523	178715	235261	210612	221561	243501	207695	167543	145726	129727	171922	134102	180589	314491	132832	230004	206348	242283	135708	414722	296043	272525	482992	181789	279649	277406	269515	285855	230741	172907
1.1.1.44: Phosphogluconate dehydrogenase (NADP(+)-dependent, decarboxylating)	7.33648	13292	329467	0	7.91829	0.78118	6.76144	0	166878	5.46617	0	191177	11912	114316	0	4.75066	111576	8.55534	4.70807	3.62985	2.85541	8.41952	0	8.60997	100179	0	11569	0	6.27783	8.39751	6.78969	316732	0.89601	0	0	150777	132395	0	5.01077	6.95108	101208	0	3.57538	160212	4.62112	0.58072	104108	2.18268	2.16606
1.1.1.58: Tagaturonate reductase	183415	323247	172751	138881	227742	29531	6.67355	160379	313401	308359	250974	186971	390625	203386	215736	35783	129484	112908	430147	782097	830417	951527	416083	304109	543615	379203	256258	30489	143453	196782	145431	338894	459978	323623	824839	310381	557005	56011	537869	287203	324276	948233	580833	388736	653339	116106	211413	127771	184658
1.1.1.60: 2-hydroxy-3-oxopropionate reductase	4.07549	0	8.84662	5.63229	0	7.77871	168479	3.30166	7.89949	125499	7.58326	3.24294	202617	2.94871	3.60521	6.90373	0	0	0	6.23779	0	4.70938	0	8.01606	5.29558	7.05607	0	8.90356	8.52392	0	3.36682	0	4.22805	146149	0	6.90628	2.23254	0	6.11676	3.94983	3.90518	0	0	0	6.86034	8.40738	9.04644	4.44831	4.78093
1.1.1.6: Glycerol dehydrogenase	845162	376256	704168	9.44142	679269	496111	253792	881237	272133	196956	185275	377523	227088	293784	320172	100268	283784	274121	127176	7.91961	146523	194462	118585	9.17645	4.05695	9.69324	654155	39767	271162	212871	786271	442173	672901	223833	733661	379399	2.36056	0.38993	3.81952	5.30481	9.51996	0	215653	109132	215059	5.63039	194036	2.70158	358244
1.1.1.77: Lactaldehyde reductase	4.40513	21121	212572	5.55757	113028	258189	192368	24101	183148	178301	8.68353	191982	336743	122334	219908	169546	199969	170837	2.73376	221505	7.72443	238371	5.16801	191564	165286	136024	4.85277	349196	201676	124924	163026	282841	200356	5.40674	141474	14459	145698	9.98149	182552	136851	9.42188	0	235404	160196	291791	136748	187121	113627	155531
1.1.1.80: Isopropanol dehydrogenase (NADP(+))	219376	888285	112639	462553	885056	305488	15763	224892	121021	16489	100479	109563	424983	197952	23127	606771	610124	653812	706944	407932	758266	755377	117125	245474	311279	927274	584718	229535	205307	251619	906659	108519	12017	112733	227558	139181	12243	116132	310395	419068	12734	529351	109361	93928	868669	556548	538478	765127	980499
1.1.1.85: 3-isopropylmalate dehydrogenase	300516	534182	589282	879399	422928	747457	730808	380874	514439	766909	761306	366883	127912	730451	217008	146084	173834	117495	121338	16208	120629	137283	132145	133435	132771	821321	431154	385158	405098	236366	397393	557261	15912	207051	654365	446058	933182	230268	159272	227568	133685	764505	128105	11235	95275	153194	11505	146205	175276
1.1.1.86: Ketol-acid reductoisomerase (NADP(+))	234219	377764	386376	417269	362662	40257	320589	345301	375106	554733	463118	228562	581078	407304	103363	658143	718615	612785	488834	851352	628422	661747	819227	822073	662674	560923	381916	300198	289896	21957	28403	317282	709032	219831	470258	357425	516184	949921	11354	852292	682253	555042	538045	57282	629196	788691	645185	748257	106523
1.1.1.87: Homoisocitrate dehydrogenase	0	0	0	0	2.41392	0	0	0	0	0	0	0	4.79988	0.15327	0	4.45039	0	0	0	6.24017	0	4.92709	0	114201	0	0	0	0	0	3.37013	0	5.48236	0	0	0	0	6.54913	0	6.10517	0	0	0	0	0	5.21652	5.13297	7.16229	0.14895	0
1.1.1.8: Glycerol-3-phosphate dehydrogenase (NAD(+))	338779	369493	318899	264893	701902	402515	357959	554344	8.47331	493731	495506	403842	767781	240973	8.79436	194694	352251	573349	8.87441	15229	360693	334157	221699	118279	202307	279621	264215	148836	360012	508042	283446	214938	22655	276519	332306	284138	688801	160368	258828	269252	374697	0	484952	427825	262732	319099	177392	173507	0.72007
1.1.1.94: Glycerol-3-phosphate dehydrogenase (NAD(P)(+))	210832	646397	345908	535023	331152	599993	246064	72254	415338	105332	151782	215367	785589	521128	268806	833664	12188	117273	884878	136635	848675	691027	129819	129718	127218	993768	541179	617303	123682	130103	31069	544607	242921	282401	774923	406417	550542	126451	114985	156513	124583	92474	917591	469739	866297	134606	117641	171287	190426
1.1.1.95: Phosphoglycerate dehydrogenase	402429	392939	299959	299957	312438	429771	191517	309877	554697	356911	412228	450391	10823	835166	27588	867162	918879	918774	580618	793378	799303	79734	993127	121844	732931	520319	322392	327745	316582	240541	30759	48472	711107	420604	503869	42838	65396	670261	744833	863244	830017	920697	583456	671375	592345	102696	12454	938358	13243
1.1.3.15: (S)-2-hydroxy-acid oxidase	0	0	0	0	0	5.39023	0	0	0	4.15971	0	0	0	3.00337	0	9.67136	0	3.87584	0	4.31289	5.90882	5.56141	0	2.88789	125127	0	0	0	0	0	0	0	1.20988	0	0	0	0	7.74731	3.74529	0.81637	102518	0	0	0	3.92238	4.69458	105627	5.87347	0
1.1.99.2: L-2-hydroxyglutarate dehydrogenase	0	0	4.05626	0	0	0	3.91316	2.88796	280798	7.80336	0	8.26075	0	0	0	0	1.64467	0	0	1.23291	0	1.87101	111821	1.38921	4.02782	255802	0	0.79203	0	0	0	0	0.513113	0	0	3.05702	2.28869	0	8.34771	6.14294	0	0	113673	0	1.63052	0.987196	2.73097	1.25017	0
1.12.1.3: Hydrogen dehydrogenase (NADP(+))	758025	126546	567685	329609	0	13634	0	200592	317452	164151	0.83644	402401	322821	362174	121278	167794	464925	360498	167729	128695	123578	326707	274492	277982	998526	133495	179173	129812	192056	129862	0	837535	280659	0	17434	4.37458	162444	170728	139278	123866	4.89104	7.50689	4.71137	114464	158635	270306	16068	144043	406098
1.12.98.1: Coenzyme F420 hydrogenase	114545	189034	113101	235411	274506	16258	174803	104247	265885	106845	125269	966354	318691	495632	124852	570167	19509	221644	184838	105876	12539	47704	716859	11108	515453	199981	619447	129795	14376	297111	429342	870006	285813	661401	148345	390535	630624	171799	109054	263123	337396	573756	327143	158648	225392	485427	419846	825347	162925
1.12.98.2: 5,10-methenyltetrahydromethanopterin hydrogenase	690412	524696	705856	550678	297938	573989	18996	559345	932115	332061	139936	119195	895545	581208	124949	131946	277871	301967	2.62595	160065	428527	253877	175964	104245	227373	423267	14992	402465	469829	54896	424394	331387	5.41802	566553	15266	282212	161827	334535	494966	360879	578667	0	214601	115403	610848	336252	123059	426206	9.87668
1.12.99.6: Hydrogenase (acceptor)	0	3.49888	5.47882	3.86661	5.14869	3.38449	0	0.30099	0	8.09786	3.29907	0	5.26529	7.00883	2.76644	3.21878	7.21226	0.04713	0	136004	2.63956	4.68331	3.80617	2.44619	3.68549	4.28353	0	4.99913	5.32979	0	2.53634	0	2.67679	0	0	4.64338	4.62623	0	5.78885	147508	7.12409	6.12068	7.68371	2.29114	4.34042	138301	7.84296	101532	6.65084
1.14.13.81: Magnesium-protoporphyrin IX monomethyl ester (oxidative) cyclase	254195	7.87393	8.42301	1.24001	3.09494	3.74553	2.66258	102657	2.65535	3.06177	0	2.69666	3.97091	9.32976	2.49407	4.75801	2.67355	11614	1.34503	1.16967	8.62786	2.18812	0	3.14441	3.94462	0.716831	4.84302	2.82424	3.60404	0.25562	7.82334	120987	6.43956	7.29517	0	140213	4.85141	166694	1.74565	0.113053	2.73083	107376	7.09396	0.04272	3.46761	3.08592	0.34441	2.55384	0.853471
1.16.3.1: Ferroxidase	7.79489	0	134394	0	211895	11897	0	13458	2.93298	150288	241204	3.98797	9.80252	6.68575	0	188147	0	4.65247	196561	151504	234559	214263	2.43491	257532	0.66596	4.61577	5.91722	139724	226491	4.10135	3.74515	126897	9.76681	8.87646	0	0	184731	7.26369	191332	3.36104	10683	0	152784	204993	135604	142768	10391	168367	0.34045
1.17.1.4: Xanthine dehydrogenase	0	0	0	0	0	0	0	130566	7.42728	1.70257	0	0	1.68414	0	8.07002	0	227492	319538	7.75403	0	0	1.52736	0	103398	4.72171	0	0	0	0	0	0	0	0	0	0	0	0	0	0	0	0	0	0	0	8.49342	0.38619	1.09786	5.65777	244409
1.17.1.8: 4-hydroxy-tetrahydrodipicolinate reductase	136152	645492	557761	518383	429023	708976	260322	463571	497635	941346	115631	557411	936291	601563	155679	372568	83066	886176	616789	955813	569153	76742	744661	106143	991609	552139	362162	417846	413442	219514	528098	714259	180189	394113	549529	249875	578314	678461	967817	952204	105129	66629	740478	340304	550673	130691	978568	131244	117858
1.17.4.1: Ribonucleoside-diphosphate reductase	0	9.57607	8.59108	0	114004	177985	0.48345	4.91674	8.07629	104769	0	152435	8.89917	103581	215527	0	0	0	6.68839	2.07294	2.68288	118406	0	3.68749	7.68942	0	0	0	0	0	6.91971	185791	163694	8.68301	7.35746	5.51863	7.20009	0	7.14257	1.62501	0	0	0.40484	131905	2.35687	0	9.85567	165769	220715
1.17.4.2: Ribonucleoside-triphosphate reductase	672741	954438	89783	966509	857962	116847	570957	974934	948116	109823	518216	811746	138716	172091	209891	102233	12919	117084	168082	141298	144694	120416	112782	152206	174978	135616	870201	482414	683032	491918	668884	141009	18549	220973	608482	715965	123	102352	207208	140617	149211	813011	115459	136606	133869	162093	170573	184905	182635
1.17.7.3: (E)-4-hydroxy-3-methylbut-2-enyl-diphosphate synthase (flavodoxin)	0	335629	129793	244085	290754	175821	145331	379679	282226	594575	610898	5.44956	29685	186584	906611	168495	308529	381065	370784	692719	243593	402196	399747	502636	473753	272594	300794	267015	109675	0	118405	239136	837583	0	21573	120031	220796	347973	554861	705125	320315	25375	214529	171139	408999	592576	460439	752575	517558
1.18.1.2: Ferredoxin--NADP(+) reductase	8.89476	7.77087	5.18343	24568	3.58938	241957	8.87746	4.77861	4.04365	220107	6.88874	149929	142927	153114	3.05207	0	7.27709	0	0	114262	0	4.22768	0	0	1.04992	0	0	5.68751	0	0	101298	9.00283	2.51741	8.52929	7.09056	112838	128809	0	4.66259	9.99486	0	0	0	6.07334	6.14961	5.03716	2.24418	0.04499	1.77012
1.18.6.1: Nitrogenase	0	0	0	0	0	0	0	0	0	0	0	0	0	0	0	209438	0	0	50485	0.44329	0	29766	0	527428	0	0	0	0	0	0	0	0	0	0	0	0	3.07262	17354	166432	470434	0	0	182647	575334	0	25116	108026	153517	239276
1.2.1.10: Acetaldehyde dehydrogenase (acetylating)	0	0	8.33578	7.08016	5.77779	2.95663	117752	0.04689	4.44001	102005	112791	5.95329	1.02258	3.57327	2.81171	5.70332	0.02696	0	4.11905	2.83589	1.68979	2.99362	107136	2.00282	3.48933	112563	6.87242	0	0	0	0	5.66787	0.915293	0	6.06166	0	2.18153	0	7.22204	0.79586	3.05244	0	0.66235	0	4.70185	5.75848	3.67584	4.75167	2.93562
1.2.1.11: Aspartate-semialdehyde dehydrogenase	345287	119893	719716	954526	796647	828912	518638	696001	132469	128105	936279	481096	143337	97515	323528	177649	209505	161073	181042	224643	158906	181131	240971	189193	164853	12467	842644	807947	270352	243915	740891	714435	273547	585662	905502	816819	114979	26803	196008	268153	215024	119048	164642	129297	142251	182145	144896	203329	207608
1.2.1.12: Glyceraldehyde-3-phosphate dehydrogenase (phosphorylating)	149721	191286	220212	226159	20822	210482	334063	207039	109339	355404	351587	217258	286746	159029	149902	276582	248582	25048	129342	234567	306096	301934	19003	249075	263605	521652	344364	721231	247572	189131	157297	154622	131732	327658	229685	312663	229723	22858	307646	321445	278663	157271	280044	174886	209204	286207	27266	210144	191088
1.2.1.21: Glycolaldehyde dehydrogenase	0	0	0	0	0	0	0	0	0	0	0	0	0	2.36472	6.93496	0	0	0	9.58882	0	4.89649	3.70792	0.31009	6.86733	0	0	0	0	0	0	0	0	2.18264	0	0	6.58914	2.31574	4.49118	0.31631	2.35122	7.12008	0	4.42568	6.63794	2.14409	0	4.46636	4.20363	9.28911
1.2.1.22: Lactaldehyde dehydrogenase	0	0	0	0	0	0	0	0	0	0	0	0	0	2.36472	6.93496	0	0	0	9.58882	0	4.89649	3.70792	0.31009	6.86733	0	0	0	0	0	0	0	0	2.18264	0	0	6.58914	2.31574	4.49118	0.31631	2.35122	7.12008	0	4.42568	6.63794	2.14409	0	4.46636	4.20363	9.28911
1.2.1.38: N-acetyl-gamma-glutamyl-phosphate reductase	3.44302	221249	33689	461175	294681	304295	201355	126788	520548	499552	550988	426332	52306	459794	161037	640434	745247	737272	500269	852937	548764	531652	645085	886482	559246	469277	376889	376672	6.90261	130931	324705	496691	133313	0	23364	241763	402536	880267	7745	995081	528428	578117	442709	364778	662526	681322	502546	69191	59719
1.2.1.41: Glutamate-5-semialdehyde dehydrogenase	0	8.79248	8.20857	0	167545	4.61956	0	140024	167353	355405	161502	4.39776	29652	206664	648792	266816	296729	9.85679	182057	474586	214641	325979	4185	549308	45437	145768	127382	8.99119	0	0	7.09235	147888	608728	0	6.50652	0.49521	251024	112763	520932	950915	173964	0	3.42217	3.84297	3955	543568	368114	641483	347451
1.2.1.58: Phenylglyoxylate dehydrogenase (acylating)	0.98083	143288	22993	14329	115433	100066	9.38267	0	115015	8.48427	0	181401	208461	139093	1.84606	134989	115955	0	2.88964	7.98145	186979	298162	5.78373	5.26921	157661	6.36905	17634	103906	130926	175323	142432	243185	0.31825	357583	5.71306	4.00152	143472	0	251937	2.91185	0	3.50107	277994	0	155878	186229	196228	102181	0
1.2.1.59: Glyceraldehyde-3-phosphate dehydrogenase (NAD(P)(+)) (phosphorylating)	433093	331355	663652	499852	468162	867582	392958	640312	565125	416468	470146	697666	623609	857928	145243	544223	30571	468658	340682	445169	503443	47021	199667	317008	39509	177426	288638	345457	487039	530746	508265	795408	194174	555676	294501	695604	651691	328709	448274	237181	327957	9.71174	53147	501089	553446	36701	385223	372569	222415
1.2.1.70: Glutamyl-tRNA reductase	0	4.74511	0	0	0	0	0	0	0	5.21611	0	0	2.92804	0	162099	6.16178	0	0	1.91108	5.28073	0.23479	5.68457	0	3.46763	7.48041	0	0	0	0	4.14346	0	3.48839	9.06779	0	0	0	2.07169	0	5.75464	8.65377	5.47933	0	0	0	0	7.19168	137886	106431	0
1.2.1.76: Succinate-semialdehyde dehydrogenase (acetylating)	163821	112886	277611	124448	112719	110685	120082	165356	25983	8.89333	174615	101718	40941	184915	9.47391	8.70375	118525	7.33857	0	258431	133489	175721	3.72872	245788	22429	107469	238094	242636	255968	112418	112797	110673	10321	347179	0	163694	108155	4.44922	123443	141543	155252	1256	8.34037	9.16188	385079	8.54757	240158	194207	128861
1.2.1.88: L-glutamate gamma-semialdehyde dehydrogenase	0	0	3.57682	6.41941	0.40635	135026	0	0	0	0	0	0	6.53536	4.16349	6.01988	0	6.97565	0	6.23572	3.17e-05	3.10833	4.50614	0	6.70771	3.92135	5.18848	4.33938	0	0	0	0	4.09984	4.52743	0	0	4.09795	3.11278	4.66195	6.01264	2.99874	9.12186	0	4.29275	2.40929	3.92614	4.99594	8.84927	2.62075	6.44201
1.2.1.9: Glyceraldehyde-3-phosphate dehydrogenase (NADP(+))	0	0	197527	0	0	0	0	0	0	0	0	32625	0	233042	0	32863	0	0	9.42777	2.20098	0	22613	0	0	203075	0	0	0	305731	235455	0	0	5.67962	0	0	0	4.07749	0	0.20333	333965	0	0	26102	0	0	389272	0.12148	1.13763	0
1.2.4.4: 3-methyl-2-oxobutanoate dehydrogenase (2-methylpropanoyl-transferring)	0	0	0	0	0	0	0	0	6.72016	3.51905	0	0	1.30116	0	1.64233	0	131223	178364	3.68313	0.16585	0	0	0	1.14789	1.07885	0	0	0	0	0	0	0	9.38186	0	0	0	0	5.57931	0	1.53304	0	0	3.64459	0	3.14211	3.82862	0	0	0
1.2.7.1: Pyruvate synthase	42947	287646	914192	79736	522141	103512	769936	37313	372155	556557	450362	53186	164456	172884	362152	94427	308244	407429	243872	760946	498629	794284	370272	631676	966933	414917	366305	612493	879008	549358	172219	957703	467634	120032	9.68535	862835	943078	393104	729903	478186	471226	9.91303	587664	573376	959273	336206	859966	632829	195173
1.2.7.3: 2-oxoglutarate synthase	118124	238607	402693	355855	183527	35652	138064	171597	31427	293875	4.69223	3953	392832	894892	182692	223806	9.56053	123796	240989	314024	332756	36231	0.68624	267597	23548	13307	413015	113776	275124	27621	39423	736236	198558	7.02851	105044	292723	619793	7.23686	254299	17378	351961	0	277734	536368	485186	23798	368307	147959	132986
1.2.7.4: Carbon-monoxide dehydrogenase (ferredoxin)	0	0.71581	0	0	0	5.17833	0	0	0	8.19023	0	0	216592	123729	0	5.57315	0	0	0	5.13424	1.79516	8.90071	0	1.86243	135191	0.45498	8.13769	0.68027	0	0	3.93035	3.08422	6.61697	0	0	4.15779	3.27622	0	4.07837	7.62577	0	0	0	0	2.81338	5.55012	5.00463	7.93632	0
1.2.7.5: Aldehyde ferredoxin oxidoreductase	0	0	0	0	0	0	0	0	0	0	0	0	9.03551	2.95081	0	0	0	0	0	1.99601	0	1.80442	0	1.18052	1.57091	0	0	0	0	0	0	0	1.57148	0	0	0	1.62781	0	0	0.957157	0	0	0	0	0	1.43762	1.41263	2.66817	0
1.2.7.7: 3-methyl-2-oxobutanoate dehydrogenase (ferredoxin)	0	134268	171256	7.13359	0	127864	7.76525	0	9.87906	0.82347	6.57565	1.46853	148466	154315	165179	141562	100063	123589	2.01477	369609	171096	161249	9.86212	307029	251544	0	6.10658	4.36051	7.38683	8.68265	3.31576	159234	238376	8.26253	0	2.82304	242598	56837	176405	140748	8.98771	0	6.04477	12978	40213	139706	15783	21587	172484
1.21.4.1: D-proline reductase (dithiol)	106075	111806	19621	108006	746175	168474	122761	124916	110906	110678	841855	862316	190697	17111	299954	145559	113725	127037	275302	108324	109026	144191	531478	825483	180785	137425	179146	155451	17532	10357	845888	748526	567649	211978	528634	108792	171929	466745	870406	749982	126756	100915	117069	588788	197524	970855	122138	132854	656334
1.3.1.12: Prephenate dehydrogenase	0	5.97868	5.52265	6.57089	5.67328	0	0	0	0	4.00418	0	0	137253	121714	427175	0.64398	154587	183135	9.49128	1135	9.68445	100513	100665	219328	115152	0	0	4.05831	6.42629	5.78727	0	7.22635	113516	0	0	0	106753	254928	130974	13428	5.07399	9.21171	287053	8.46997	7.38993	156484	217431	203226	177749
1.3.1.1: Dihydrouracil dehydrogenase (NAD(+))	106481	0	260978	0	0	0	0	0	0	0	0	0	4.84403	0	2.10587	3.76092	0	0	0	0.54192	0	0.02202	0	3.04685	2.38844	0	0	0	0	0	0	193581	3.00271	268655	0	0	0	0	1.25426	1.18254	0	0	4.37296	115482	0	0.17014	5.86619	1.74701	3.73354
1.3.1.44: Trans-2-enoyl-CoA reductase (NAD(+))	5.92295	224735	121958	332676	138144	292908	116272	198828	204619	772305	808173	144246	208651	127801	525959	274896	182466	200957	153009	379687	124983	235399	465621	897432	412219	398202	159967	151396	0	5.33058	165812	7.51464	103804	302942	352837	136965	152388	412556	489984	47398	274138	271786	153848	178514	225017	791679	344679	568682	103357
1.3.1.6: Fumarate reductase (NADH)	0	267006	442894	775468	180717	530241	335849	38303	364893	568231	110186	198451	275717	120359	119643	591964	104521	853949	246169	8.90558	4.10894	1.80609	489074	373225	994384	930378	324299	603788	216118	211954	393833	0	2829	239193	911981	644821	0	698536	0.785959	165963	677738	858832	0	0	293904	239592	223742	733244	345962
1.3.1.74: 2-alkenal reductase (NAD(P)(+))	103723	9.20929	320685	195936	0	185304	742111	469126	505897	551433	0	234068	7.67912	2.67224	1.11026	159745	8.36721	7.77033	2.43887	0.78437	7.98633	8.53064	105693	2.34881	9.22422	108592	9.21727	184593	5.45963	605826	0	403018	1.60294	0	8.00381	191277	9.50275	3.57684	132204	156213	3.05365	0	194594	0	577566	113592	126807	2.69641	1.71971
1.3.1.76: Precorrin-2 dehydrogenase	0	5.55853	0	0	0	3.44565	0	0	0	4.29802	0	0	3.35917	3.12791	0.33429	0	7.39427	0	0	100638	0	1.46946	0	7.72118	8.95842	0	0	3.43107	0	0	0	0	109868	0	0	7.40486	0	8.60153	8.29317	5.53037	6.17947	0	0	0	3.70139	5.09979	8.09424	8.23016	1.47472
1.3.1.98: UDP-N-acetylmuramate dehydrogenase	0	2.42884	0	0.38994	2.69496	9.22531	6.15745	3.43324	3.16085	8.13327	0	0	165641	1.51291	300625	0	0	0	2.65728	372848	1.64272	172259	7.87096	177171	178461	0	5.63315	0	8.75546	0	0	0	27372	0	0.46616	3.72566	138994	0	268565	314761	0.42869	0	0	0	137724	219601	174615	28847	6.49715
1.3.1.9: Enoyl-[acyl-carrier-protein] reductase (NADH)	0	115232	0	6.53187	3.26971	0	0	9.11815	106924	110541	6.59395	0	16685	0	459673	490299	388889	328137	240152	4451	344857	219262	101151	410008	268385	489905	0	0	0	0	0	9.15761	426536	107879	0	4.25996	2.36751	5529	175164	574884	262358	320487	220135	250116	181186	25119	151442	207148	551468
1.3.5.1: Succinate dehydrogenase (quinone)	12558	418469	48374	3.42241	447111	147395	2.34665	213899	194248	131003	3.75774	299992	707605	110887	283561	851956	538473	429237	582726	619873	738884	76241	299621	427486	565695	2.32519	86007	23592	328802	2.75348	811704	53379	28643	4.19518	165152	0	428856	470406	803042	258977	464166	102989	298385	842562	884405	408298	631015	122922	751842
1.3.5.2: Dihydroorotate dehydrogenase (quinone)	0	0	7.47114	0	140512	0	8.96673	3.17962	4.40383	135003	0	0	17025	8.09887	1.99372	0.59026	7.68435	109341	0	102638	101898	0.79802	0	4.20976	7.04711	6.54169	137099	0	7.29452	110633	4.98014	2.83621	0.38634	0	6.30732	0	112187	0	7.26839	151201	119269	0	5.32232	9.43992	6.39349	136604	7.36432	107739	0
1.3.7.11: 2,3-bis-O-geranylgeranyl-sn-glycero-phospholipid reductase	0.70112	179153	253326	213884	257302	291724	100477	4.48207	151278	167723	8.07861	299731	352734	272026	1.86284	192369	9.37822	8.00341	154575	135651	136909	192795	3.97615	156306	275039	0	106255	7.49584	182511	199689	215825	355862	181783	0	5.23472	6.42417	22649	0	129922	119367	211252	0	127785	257831	152357	162153	185531	219825	0.97149
1.3.8.1: Short-chain acyl-CoA dehydrogenase	285855	292646	542419	8.08159	239979	436352	150731	236254	360283	252564	136114	9.31183	136017	120109	558499	1008	594042	759695	894612	882729	439047	973558	470192	672462	108833	266692	184302	11194	333442	166178	402555	501778	356207	0.91075	7.93779	181656	104737	420671	16636	163025	575307	320836	946155	16139	953857	113282	741847	239178	194665
1.4.1.13: Glutamate synthase (NADPH)	161923	453531	414817	386731	245946	469012	222113	558287	466183	489781	77706	258054	767498	568453	155376	545545	929041	78332	46116	630673	443592	526721	709605	906613	654551	582181	434099	601768	228462	206734	341505	303144	128738	136591	650943	383479	846265	710646	742896	115979	569517	457951	279369	338014	617023	889966	800809	140577	137734
1.4.1.16: Diaminopimelate dehydrogenase	0	547734	373482	240585	278992	508171	131138	299256	502495	53885	454874	154882	73159	456633	289845	669804	956777	592493	617814	124269	933807	797435	951249	113841	872151	748059	330789	427099	267045	17854	246592	214463	196064	8.38759	40278	270527	512275	664916	134598	150528	754179	819049	41262	613508	763571	110812	896709	132021	121268
1.4.1.1: Alanine dehydrogenase	331205	376564	787984	401756	463244	542663	232028	426908	651173	699107	386197	420347	8619	53795	759929	470596	608434	490496	691337	581112	503813	816422	405338	846416	555678	508464	783164	107187	478242	593614	390627	535306	577472	293202	222769	432762	933194	563032	620922	53313	496723	655666	741732	585341	553347	46967	781506	706425	120957
1.4.1.21: Aspartate dehydrogenase	7.78608	3.93046	4.59662	134703	0	119495	7.92496	4.11178	0	0.45434	0	138004	149072	0.56949	1.24096	0	3.13492	0	7.00172	0	2.46356	0	0	0	2.08771	0	7.86805	6.21777	0	0	8.08387	101592	0.24361	201882	119799	9.50027	9.02833	0	2.42768	1.70441	0	0	0	0	5.19369	3.49361	6.29951	5.21733	0
1.4.1.24: 3-dehydroquinate synthase II	0	3.87664	173639	5.31656	4.25886	7.86201	0	3.33854	0.72237	3.21099	5.36954	0	145544	188942	2.52703	139557	6.94082	0	0	8.67938	5.20194	146824	0	9.87131	136141	0	4.15583	6.25718	0	0	8.91751	112262	0.07152	0	0	0	177783	0	131415	7.45766	7.28817	0	4.64023	0	124815	103763	7.25261	128043	0.43505
1.4.1.2: Glutamate dehydrogenase	5.97096	9.58364	110254	10033	211424	118443	4.52124	125701	133748	8.79725	4.16038	0	221393	131706	140566	0.69445	106541	9.31108	155159	0.65851	195905	112454	8.40543	407667	9.63116	3.51587	0	120541	106168	0	7.40007	203435	9.90875	0	3.76762	247255	121498	152097	7.11556	5.92321	154641	237433	130773	2008	126868	181784	10267	108173	122735
1.4.1.3: Glutamate dehydrogenase (NAD(P)(+))	0	0	0	0	0	0	0	0	0	0	0	0	0	0	261381	0	0	0	0	1.09627	0.47799	1.52865	0	5.39131	0	5.37902	0	0	0	0	0	0	0.55807	0	0	0	0	0	0.28526	7.17194	0.18904	0	0	0	0	1.43488	0	0	185336
1.4.1.4: Glutamate dehydrogenase (NADP(+))	869209	117763	25333	118639	168292	190835	376728	153463	133048	145609	568074	714716	424856	477971	241961	135971	188953	230947	175347	15777	116871	769646	905763	168479	19163	218956	819418	72207	416312	470837	797132	224709	118536	27718	138186	949449	906714	310191	740488	169944	157402	70296	136601	190605	880444	246173	153277	688162	120915
1.4.3.16: L-aspartate oxidase	151033	515527	204074	229769	421641	360668	6.89546	778068	280148	533782	373909	115454	821134	385191	148759	390672	102066	123146	829543	733727	749636	723896	624891	933715	603207	598377	343726	33267	31783	121998	185217	444166	8741	0	611492	348684	649587	693104	670885	69634	649807	77874	590465	487371	462859	786357	858746	763805	9441
1.4.4.2: Glycine dehydrogenase (aminomethyl-transferring)	126511	240512	170159	135842	904825	172947	693268	108225	782566	791044	97428	516094	237838	301707	170117	989716	745129	946199	4522	106251	137586	144885	115303	253412	125306	101021	14449	919799	423216	283974	101405	35837	242411	379721	818045	39868	280853	812477	118063	84392	765572	733766	130881	12838	241644	142045	21829	143802	149173
1.5.1.20: Methylenetetrahydrofolate reductase (NAD(P)H)	191483	413795	354241	16865	36483	23715	4.08621	40376	287524	704512	413505	5.83538	830755	561672	823012	393136	356832	329361	21142	748201	328982	716981	459853	841501	771564	383604	115107	191103	12107	2.83808	111663	35943	108269	0	7.43305	17933	70477	44513	648668	100442	463256	314294	530176	206925	622989	895691	697606	949781	325705
1.5.1.2: Pyrroline-5-carboxylate reductase	108385	442745	224084	351675	345633	357286	208136	291415	207803	514949	628507	148162	47991	261741	101108	694079	396279	319951	373067	903689	416154	549254	548476	682744	536408	46846	272466	153598	127258	129002	294259	329396	125895	0	259481	148034	414671	358151	902822	114071	728652	307615	332966	0.99353	468946	975135	741984	121178	564021
1.5.1.39: FMN reductase (NAD(P)H)	0	0	0	3.50119	0	0.79742	0	0	0	0	0	0	2.60409	0	0	4.44757	0	0	0	4.95172	0	5.99321	0	8.49728	2.89698	0	0	0	0.56042	0	0	0	0	0	0	0	3.83535	0	5.80871	0	0	0	8.67663	0	4.33319	3.64769	3.07122	1.74327	2.23204
1.5.1.3: Dihydrofolate reductase	181414	0	46864	7.39622	0	0	0	2.42631	9.84866	6.75833	10233	335409	9.64021	235112	511297	277976	295619	110392	188714	197536	199812	35152	206497	237567	444004	232297	5.92167	4.58769	133461	443912	5.51155	2.07991	377593	0	132574	0	22568	193496	311624	294821	202434	5.76864	3.41597	150311	9.44961	259949	236094	21026	330787
1.5.1.43: Carboxynorspermidine synthase	172243	3.45371	0	9.94382	0	0	0	0	0	0	109906	155542	390085	174384	0	0	9.01941	130875	2.82828	0	7.12889	0	7.89062	0	1.82432	255301	0	5.35585	0	0	8.06294	128117	124328	0	6.03625	6.75697	2.91985	18057	5.06e-05	0	6.16163	0	0	0	0	5.65954	3.41058	0	0
1.5.1.5: Methylenetetrahydrofolate dehydrogenase (NADP(+))	556396	963717	509943	686281	694794	174208	160874	960797	433162	748769	41749	947904	141522	110292	188113	920098	103248	816087	170482	100285	106568	112116	124665	160856	130653	890205	874336	282169	168524	627113	147682	105889	198771	112341	506472	245752	978857	861271	121044	146132	793886	561034	951034	72161	903662	149782	135356	163363	163638
1.5.1.7: Saccharopine dehydrogenase (NAD(+), L-lysine-forming)	9.68621	279915	25184	339638	292426	287928	211666	287471	393823	589925	353057	147327	692722	440434	816218	335479	720017	516919	520732	57933	604135	571594	506527	715385	527958	23326	255114	236486	373098	210889	2744	488871	490903	203756	29847	109497	450301	573791	557646	473438	568767	506788	527627	559761	25459	691905	886239	585335	724817
1.5.3.1: Sarcosine oxidase	0	0	0	0	2.48897	0	0	0	2.30598	4.87357	0	0	1.40255	5.88086	0.092649	2.45466	0	0	0.17652	1.88469	0	1.82746	3.36429	3.64095	2.66085	3.63778	0	0	0	0	1.91667	8.92746	0.708454	0	0	0	0	0	3.00095	2.22848	4.01049	0	0	0	7.52947	1.01288	5.91015	1.74313	1.28338
1.5.98.1: Methylenetetrahydromethanopterin dehydrogenase	320137	324799	54617	35243	419839	457926	378119	352354	415059	380726	414766	377454	743184	774955	198376	591922	386436	395533	353048	500837	46031	524621	243103	39356	533648	405448	34777	31666	380757	326705	363869	502705	266594	48109	302218	377472	581065	292338	469841	411337	693677	281358	373774	572063	698048	380432	353629	504998	261832
1.5.98.2: 5,10-methylenetetrahydromethanopterin reductase	700544	923265	123282	90547	107611	102075	939871	934949	102853	117016	106736	961718	156109	188855	500341	171365	100735	11781	635375	129148	121757	12229	630569	110252	126788	11102	107807	111108	110562	802733	837027	108935	625854	125404	816122	133636	140283	795165	145006	10407	175312	738112	105643	11447	21616	112083	978143	118281	564413
1.6.1.1: NAD(P)(+) transhydrogenase (Si-specific)	0	0	0	4.45256	0	128171	0	12601	2.71011	0	0	4.38408	1.68997	4.99307	10298	4.63685	0	7.65601	0	5.23318	6.76601	2.32596	0	5.03137	1.97249	101063	0	0	0	8.62067	0	4.89682	4.94869	0	0	0	1.91206	0	5.06432	0.20553	5.33919	0.68207	0	2.58121	2.16308	1.75262	5.21435	0.28862	108943
1.6.1.2: NAD(P)(+) transhydrogenase (Re/Si-specific)	7.41458	0	130421	0	3.36422	162504	8.03983	34688	4.01789	108874	0	0	2.46982	3.83063	244383	2.15177	2.23776	0	127896	134826	171048	189693	4.34575	138111	1.35495	108541	0	0	0	0	0	0	5.72269	0	0	0	2.89629	119872	377312	7.79138	415604	146005	234019	124877	250969	1.35488	15661	0.697262	5009
1.6.5.2: NAD(P)H dehydrogenase (quinone)	0	0	3.18078	0	5.48289	0	0	0	4.03362	0	0	0	0	2.85898	0	3.89725	0	0	0	3.06841	0	0	0	1.29172	0	0	0	0	5.85608	0	0	0	0	0	0	0	0.02538	0	1.75074	0	0	0	0	0	2.88915	2.79948	0.04089	1.25908	0
1.7.1.13: PreQ(1) synthase	151143	264846	487133	246745	220631	434772	8.00468	802355	37164	434895	6.68242	12341	884147	406546	875594	325259	832017	936975	902059	689922	645932	723747	650816	463999	80254	508264	9.71548	170299	409361	152772	276528	452493	673907	0	41056	249043	532357	637976	619742	691029	313407	222259	395148	833345	427464	656034	603048	519058	800768
1.7.1.7: GMP reductase	0	7.06282	0.57152	0	5.36683	3.21872	0	0	0	9.77186	1.48703	0	6.16078	0.932806	1.58631	6.29679	8.08421	3.55532	0.19964	3.44826	0.52038	3.53711	8.39422	2.41806	0.41338	0	0	0	0	0.30302	3.33176	4.51937	0.686065	0	4.62285	1.62213	5.76475	0.18045	2.37662	0.57696	1.09047	6.24928	4.68273	5.77144	3.63539	5.11458	4.42175	6.10841	6.60992
1.7.2.2: Nitrite reductase (cytochrome; ammonia-forming)	844402	258611	227377	121922	150184	232694	868481	165178	18201	220261	230058	183107	341312	187974	167174	113409	109984	116116	245304	240613	193193	264606	749986	229124	124244	15213	336934	775917	376446	168556	21157	147949	210211	179215	169781	261881	184905	141625	140415	114562	78785	321267	262887	194037	133383	16907	302889	220429	183443
1.7.99.1: Hydroxylamine reductase	800355	255338	169452	268951	624773	117104	168951	131271	212172	844293	895071	118778	258754	151471	106569	320786	104239	0	351745	101698	266527	150017	8.09746	191032	208862	860255	149961	107988	198808	795697	820426	124307	386441	272104	773283	158537	337133	131152	365945	107453	171962	105043	210794	109664	340379	101347	170141	0.64127	0
1.8.1.4: Dihydrolipoyl dehydrogenase	428595	191237	22595	0.82886	195026	403309	0	436824	7.63623	0	0	259434	188688	149896	4.79082	344965	163538	191683	327855	8.09092	408133	279275	373436	362137	25549	5.92813	861785	0	160496	13961	33457	109485	607351	0	9.22541	9.32782	818251	4.50182	225295	145966	6.87783	0	169582	239685	570027	6.75443	2.54701	14088	2.87367
1.8.1.9: Thioredoxin-disulfide reductase	561077	239038	746757	343699	349267	844883	401901	854693	583625	754844	928011	306984	94071	199864	165154	566615	12839	119678	43439	10773	1596	116342	119412	21066	147836	648081	121252	4966	815034	171042	439956	176879	212188	354386	691908	298211	192447	813883	838369	911126	669581	647992	113004	943239	115833	113138	144309	128784	16329
1.8.4.2: Protein-disulfide reductase (glutathione)	0	0	0	0	0	0	0	0	0	0	0	4.25951	0	1.59161	0	0	0	0	0	0	0	8.19089	0	104071	115991	0	0	0	0	0	0	0	2.58176	0	0	0	7.23252	0	1.79752	0	0	0	4.32804	3.27202	0	414508	897572	9.12224	212448
1.8.98.1: CoB--CoM heterodisulfide reductase	125907	884328	188656	290198	715137	254462	217184	18164	780211	248596	124065	248117	227621	570478	78216	813829	231088	295117	274288	138963	258429	102395	129905	948883	37411	233518	661565	151717	202796	555464	9242	209885	177565	18313	121914	349515	945385	198965	138872	243856	232506	318451	134862	27431	192263	869468	521553	632644	107425
1.8.99.2: Adenylyl-sulfate reductase	0	204099	0	386719	348834	346755	160458	170335	148776	100364	135888	179336	527194	382304	0	6.75121	8.77431	6.37898	2.03795	9.12257	0	134423	0	7.67075	127807	144617	372029	5.43883	33168	203778	5.94844	153506	224448	8.19912	105618	9.44571	160127	0	5.23975	9.64824	8.89355	0	0	113202	187244	8.31686	10482	101007	0
1.8.99.5: Dissimilatory sulfite reductase	0	281038	8.77178	5.39008	49265	402839	256559	150771	165578	137379	0	126939	865295	412755	7.51061	9.46586	1.38593	9.53967	378835	156251	0.80287	379688	120877	179955	253409	250706	306332	0	2678	228239	9.51446	399354	259756	284605	1.64501	19357	251032	414528	133049	266877	227908	0	245483	447311	0	12482	309185	202101	9.27258
2.1.1.107: Uroporphyrinogen-III C-methyltransferase	0	0	5.67851	0	0	5.80811	0.83097	5.89782	7.36927	2.80168	4.91671	0	3.92981	0.06432	7.82775	0	0	0	0	3.69493	5.57438	5.32581	0	7.03314	7.31578	0	0	0	0	0.58152	3.18014	101451	110659	0	0	3.29817	4.53106	0	6.75871	7.53452	2.14444	0	0	0	4.93595	6.13077	102597	6.72871	0
2.1.1.131: Precorrin-3B C(17)-methyltransferase	0	0	0	0	0	2.15992	0	0	0	0	0	0	3.99704	2.42358	2.24089	0	0	0	0	1.37003	0	0.933451	0	1.09366	0.46678	0	0	0	0	0	0	3.00029	0.568036	0	0	0	0	0	2.84835	0	0	0	0	2.01756	0	0.34437	3.81681	0	0
2.1.1.133: Precorrin-4 C(11)-methyltransferase	0	0	0	9.22766	0	0	0	0	0	0	0	0	1.71715	5.96716	2.42147	0	0	0	0	2.46267	5.28454	0	3.56188	0	6.68613	0	0	0	0	0	0	0	2.57675	0	0	0	0	0	3.16306	2.58338	0	0	3.52513	0	0	6.58911	1.56394	1.87006	5.48016
2.1.1.13: Methionine synthase	356234	443796	662764	0.97868	375871	542856	5.27464	294896	313285	424228	10717	464515	106605	510492	198919	302479	8.86986	0.35061	5.10133	224843	0	270885	0	173566	474661	574741	302921	319518	366415	124759	374245	105918	53829	193198	0	250009	385484	0.86144	148865	295457	102017	0	0	298442	348654	351218	406605	256582	215761
2.1.1.148: Thymidylate synthase (FAD)	9.77056	154178	315648	238592	587002	279386	378183	10611	534808	712658	760748	157179	383076	112286	510607	135815	296274	39533	204671	316763	235228	295115	109758	217877	228229	536885	959629	530652	186799	639522	277554	451759	103571	274952	572543	334797	104216	28345	152583	369451	285178	0.71506	461576	382776	235943	269674	203785	340382	375614
2.1.1.14: 5-methyltetrahydropteroyltriglutamate--homocysteine S-methyltransferase	17083	0	9.31205	0	286815	7.83042	0	205007	300003	6.31566	0	24972	0	9.39357	6.83626	138029	0	0	28008	457653	17037	308484	454558	253599	194328	0	0.54057	102871	0	314213	322361	112725	6.31354	0	271966	190658	164254	6.97911	459618	376455	154754	0	278272	206971	103418	484305	13873	236274	5.83468
2.1.1.151: Cobalt-factor II C(20)-methyltransferase	0	0	0	0	4.70756	5.16808	0	0	0	0	0	0	3.32123	8.26926	0	6.41332	0	0	0	5.24784	0	4.79356	0	2.84875	3.26651	0	0	0	0	5.28784	0	6.66391	1.03613	0	0	0	5.87107	0	2.78158	1.85059	0	0	0	0	5.05445	2.86403	0	0.689452	0
2.1.1.163: Demethylmenaquinone methyltransferase	6.71411	0	0	0	0.35751	2.37943	0	0	152337	0	4.60684	5.87016	19296	104886	652408	7.66902	286935	23359	176632	501343	313289	335922	404041	430744	27885	0	5.98989	8.80317	5.73791	0	0	4.38824	326938	0	0.54586	0	177243	118517	252249	448169	7.84708	0	298247	168875	142216	470623	486365	468684	384085
2.1.1.195: Cobalt-precorrin-5B (C(1))-methyltransferase	0	4.12967	0	0	0	0	0	5.98274	0	6.39859	0	0	5.61128	1.80943	8.48131	0	0	0	0	131093	0	7.72476	0	0.41399	6.31476	0	0	0	0	0	0	0	7.77326	0	0	5.54918	8.13892	0	195667	9.91889	6.28184	0	3.75336	0	4.65253	9.89836	110545	261299	0.25662
2.1.1.196: Cobalt-precorrin-6B (C(15))-methyltransferase (decarboxylating)	0	0	121767	0	9.47084	8.46693	0	0	4.03005	0	0	4.62484	2.04629	3.72032	1.80963	8.61669	0	0	0	6.02747	6.28185	0	0	3.11823	3.25162	0	0	0	0	0	3.58993	9.85201	2.93685	0	0	0.03849	4.95248	0	4.01336	1.42727	0	0	0	7.29866	6.37327	7.22593	5.00246	118248	0
2.1.1.37: DNA (cytosine-5-)-methyltransferase	0	292174	3.63279	0	0	808753	0	0	170888	212314	0	0	140096	9.78456	351924	253214	427626	446542	370221	199583	8.75608	353417	140632	282288	112481	0	0	0	6.42432	0	8.33875	199767	512416	0	9.85062	20661	156939	371546	417884	348657	156725	224935	402494	117819	0.82411	213621	201469	269066	336321
2.1.1.45: Thymidylate synthase	482822	104693	420677	192968	7.34704	569025	0	438613	186179	446632	243068	181807	638603	137425	962136	385646	322797	496225	212201	561775	422984	574093	480822	767767	63261	366776	830589	10274	192054	788055	15166	117779	120974	0	0	184921	667985	466352	661148	820878	409574	132503	254221	554583	591774	516412	636954	981451	372505
2.1.1.71: Phosphatidyl-N-methylethanolamine N-methyltransferase	0	0	0	0	0.96911	0	0	3.56153	0	8.00684	0	0	102337	5.99443	0.02765	3.79762	0	3.39622	0	8.63078	2.53177	6.01039	0	0	3.80156	9.71582	0	2.78028	0	5.72558	0	0	3.03397	0	0	0	2.93258	0	1.51384	119479	0	0	3.59776	0	7.09419	7.58359	7.34607	0.05438	2.29363
2.1.1.86: Tetrahydromethanopterin S-methyltransferase	345922	412614	647716	405594	579147	506617	389262	361334	481416	381955	436973	387307	563075	802629	163359	633694	325407	364373	20181	515896	404213	547294	201555	392723	604755	367168	505283	463078	625422	388636	439417	520055	287573	564714	159346	526818	750224	186275	467497	281579	581409	288686	385873	468714	778759	421801	537423	497034	22383
2.1.1.90: Methanol--corrinoid protein Co-methyltransferase	117382	22318	161837	0	156506	141218	0	0	8.82236	5.01453	0	957418	4.91964	27378	0	0.56524	0	0	793995	0	0	7.88203	0	0	7.02682	228864	11271	0	202221	240438	55461	885459	417025	0	209851	443576	2.99216	8.20906	0	0	0	0	396868	570352	0	9.88193	0	0	0
2.1.2.10: Aminomethyltransferase	120889	196066	136493	555139	149078	385182	348198	158009	595225	128154	843611	220453	142227	181028	121633	65128	887901	801078	258171	93651	134325	115297	844761	119646	119116	972817	15763	784506	89619	132128	250221	274187	157826	117317	134304	209623	150459	11717	846994	619828	105982	720609	164937	165739	197844	873931	134555	870537	817391
2.1.2.11: 3-methyl-2-oxobutanoate hydroxymethyltransferase	0	198304	2.58277	9.67911	9.27271	119752	100163	121291	5.42896	138734	0	0	371235	116169	72954	161451	161238	232968	158236	339215	152012	212041	271606	301094	12359	9.44025	4.93971	114826	0	8.95953	8.45548	155038	307005	0	0.75418	160995	125524	200358	298124	334037	142988	170204	111589	8.06218	201311	448885	29658	234523	218326
2.1.2.1: Glycine hydroxymethyltransferase	262048	597505	455507	389104	421495	694211	40278	463614	352472	569178	366825	431712	643057	953446	59244	412676	429667	420481	105665	524511	464746	461796	549929	529957	492432	510864	53157	260418	292508	283011	445737	603404	799546	321323	49012	397346	387411	418827	606222	570002	474456	269102	450221	428941	581198	547361	531406	485475	451317
2.1.2.2: Phosphoribosylglycinamide formyltransferase	3.96252	553148	149993	3249	9.54598	408715	151528	38725	315936	462456	691408	14058	422439	232535	896784	301991	731172	456528	353512	628183	548788	462748	301095	57064	707722	518946	34773	147965	164862	4.50591	19503	155004	750345	204737	363587	3.04708	193513	406982	928293	765375	247956	8.39246	110334	404077	523241	583457	491552	70179	352456
2.1.2.3: Phosphoribosylaminoimidazolecarboxamide formyltransferase	270675	586804	396997	283507	474302	107388	2.88572	311123	30359	632806	326938	748685	706593	105492	990658	480383	605909	478082	525233	105395	111556	885059	56439	113577	108463	436584	568205	226631	470895	657395	473188	767074	123637	463442	20163	143627	109434	629558	12183	105367	841127	521582	8445	682834	139657	973632	888284	105975	697101
2.1.2.5: Glutamate formimidoyltransferase	3.63886	9.99534	4.39849	7.09258	5.71828	5.87735	0	4.56976	0	0.45288	0	0	5.98435	8.40183	1.08873	3.12852	0	0	0	0.52934	3.78118	5.75468	0	5.47714	0	3.55059	0	0	0	3.00194	3.39249	5.64991	2.83864	0	6.18129	0	105052	0	4.12453	1.24532	0	0	0	0	7.66313	0	6.05425	5.71775	0
2.1.2.9: Methionyl-tRNA formyltransferase	0	7.97069	118858	0	3.70672	127466	0	0	7.41684	3.77759	120237	0	191067	105717	535196	2.29256	6.75468	0	143126	528098	162162	15134	26795	371175	238928	8.00594	0	5.09149	7.19902	0	0	7.67529	542348	0	7.31935	0	131503	5.39835	259573	770143	135131	6.71579	118244	5.95417	199942	334153	279387	457586	366213
2.1.3.1: Methylmalonyl-CoA carboxytransferase	6.98102	569791	292588	16837	15334	316484	0	126513	150854	176483	6.12543	719911	58871	491737	162122	421621	483936	658272	868493	279414	476605	281769	20484	396986	387591	548741	9.56849	9.06809	303653	118851	7.06736	255118	387198	122724	292785	231079	431298	269814	310795	209656	235616	129569	241432	118416	2427	370417	469688	204897	218243
2.1.3.2: Aspartate carbamoyltransferase	633029	248442	515927	552063	100289	188122	270371	120233	688617	10134	688682	377215	140642	290957	206798	142723	12642	134533	591148	148007	173586	146374	227526	30084	935731	707935	143698	58968	662697	113895	557452	276752	273838	379028	555515	592	201474	159774	179036	15025	966481	89875	162216	967963	200964	102263	1189	123495	120577
2.1.3.3: Ornithine carbamoyltransferase	315138	479811	26352	225248	244081	518916	870086	296578	404123	286054	372621	581943	299277	43451	190973	175676	253815	281554	646918	21525	267785	231476	336727	314525	301967	37432	655493	525403	187391	341904	587884	342905	452549	568771	430988	424399	379967	249217	252004	185175	30675	207858	314262	543008	392903	183233	345971	252593	380039
2.1.3.9: N-acetylornithine carbamoyltransferase	3.92416	111708	3.11381	0	8.58714	0	0	238267	7.90354	179142	0	0	106802	181248	326952	107801	444544	344517	136789	115579	4.62757	9.05439	5.40453	187898	171456	117435	0	0	0	0	0	0	7.24659	0	112624	0	0	323579	6.83119	4.74636	206911	0	5.80869	118334	108714	159051	6.91273	129674	490181
2.1.4.1: Glycine amidinotransferase	2444	125331	192351	13041	7.08153	211711	113204	0	118732	6.72101	0	0	179234	315418	2.10384	115046	105222	8.62907	228556	100797	0.34064	221218	129752	1.82529	115885	187991	202396	138192	201406	213162	244594	288053	5.41383	0	384039	8.03816	148762	8.57983	5.44272	3.78473	0	0	17077	263777	100915	6.45539	116889	1.65997	0
2.10.1.1: Molybdopterin molybdotransferase	0	0	0	0	4.55611	0	0	0	2.18574	0	0	0	4.05002	3.69311	0	4.14054	0	0	0	6.96498	0	4.39256	0	4.95187	2.73758	0	0	0	0	0	3.42619	2.66096	0	0	0	0	5.71505	0	0.73773	1.57605	0	0	0	0	5.06623	3.28072	6.85464	3.10748	0
2.2.1.10: 2-amino-3,7-dideoxy-D-threo-hept-6-ulosonate synthase	174608	9.61758	22949	6.58533	114071	154159	0	114396	9.62625	119991	165374	155232	170819	147506	3.92613	187458	0	0	0	128328	4.70496	127487	5.96636	7.50427	158213	7.56843	3.00935	0	0	0	282748	258758	171947	10439	0	107681	260747	6.89889	134467	7.48419	192287	0	0.25145	165368	229181	10834	125705	123087	5.12896
2.2.1.1: Transketolase	385105	18679	104105	137677	132003	137532	990334	164478	116159	204599	226308	60221	137689	990533	19968	10603	137061	128033	936499	172883	98177	12058	11853	135094	143816	188011	115027	126441	863613	541846	107075	563608	269999	730295	124393	907618	906905	161078	14886	236193	145751	600598	871518	963797	126835	157826	11968	156359	171897
2.2.1.2: Transaldolase	249724	884673	105889	747146	106519	422945	382191	85483	315246	935904	438236	548081	962378	723672	519361	869288	88898	897571	182808	115423	86147	961459	548625	660076	117077	575918	665036	289667	534707	42158	637398	629269	645849	889933	393958	375495	908324	661539	102912	147714	855943	380552	116683	652239	104546	163281	10376	198338	491938
2.2.1.6: Acetolactate synthase	37701	962127	674352	952493	166935	11725	648913	9766	709582	157569	128656	775561	175254	102471	203009	127773	117256	125199	588661	16961	101848	147697	121553	173743	156576	124928	752856	8707	511511	335743	938668	594465	288381	62279	798079	10915	119338	111085	319177	261359	13736	378914	120388	734096	140842	191845	150493	227887	118092
2.2.1.7: 1-deoxy-D-xylulose-5-phosphate synthase	4.79884	16035	423003	405186	231991	349128	8.16065	510438	361352	638134	632269	205991	671523	345203	136954	232511	555799	709174	27449	983968	41271	579891	368209	955003	732881	755438	384602	267665	0	0	382175	21502	144521	0	32779	251615	453907	517142	746176	106473	486531	680539	52694	209199	509581	87874	908515	112729	727165
2.2.1.9: synthase	0	0	0	0	0	0	0	0	0	0	0	0	1.79354	1.57036	9.61969	0	0	0	0	5.82815	0	4.99267	0	5.14371	6.99195	0	0	0	0	0	0	0	3.92213	0	0	0	0	0	0.43556	4.10596	0	0	0	0	0	205598	171008	0.93198	4.99998
2.3.1.101: Formylmethanofuran--tetrahydromethanopterin N-formyltransferase	567148	485291	769762	10041	694126	859346	796024	581499	510784	815316	883577	630644	14442	171388	244185	125513	864453	108919	102105	860188	879303	710679	438623	673871	113246	788681	672425	731383	904195	575172	522186	972863	511028	551651	337701	721493	111215	736505	10286	835623	940642	305968	725163	905117	11196	695185	699743	703336	451998
2.3.1.129: Acyl-[acyl-carrier-protein]--UDP-N-acetylglucosamine O-acyltransferase	0	303952	207393	186193	8.76369	359469	134887	133087	162284	154125	182112	125141	583717	31602	136124	154932	384574	316015	515079	674805	855113	610448	101622	113488	850328	31275	20043	259718	8.40684	0	121333	490991	707801	185189	31443	20707	460865	307297	660855	679988	386363	465903	498844	494048	470969	996298	116907	93661	12935
2.3.1.157: Glucosamine-1-phosphate N-acetyltransferase	0	8.37545	4.44235	4.21861	0	0	0	0	0	0	0	0	4.68955	9.68398	0	0	0	0	2.98964	8.06333	0	0.59476	3.08713	0.81465	7.81619	5.82572	6.87058	0	0	4.47988	0	0	4.45051	0	0	0	2.95489	0	1.62129	3.57567	0.34721	0	0	0	2.03661	5.82094	3.34765	118838	0
2.3.1.16: Acetyl-CoA C-acyltransferase	109485	7.72923	6.35706	8.23651	8.52899	173893	5.76914	9.39233	5.70721	0	3.30812	110553	145729	103521	1.53087	4.68057	4.86181	0	0.03757	0	0	1.89207	0.03184	0	1.60626	5.98556	100599	5.92986	158274	9.80698	0.89692	317279	119984	0	113285	7.79662	0	0	0	0	0	0	5.07595	123843	2.28439	0	0	0.985602	0
2.3.1.174: 3-oxoadipyl-CoA thiolase	127775	16214	186491	138534	202835	291323	105357	6.17478	140042	9.91934	9.71584	147609	259663	236963	3.50965	326526	135407	12874	4.81073	226095	127651	247405	6.04984	156017	163206	8.53771	250246	130991	144475	10567	117958	141803	5.56728	147383	115955	7.79562	25592	0	175955	103044	175074	6.59098	120826	127653	236788	19091	219615	211582	7.50837
2.3.1.179: Beta-ketoacyl-[acyl-carrier-protein] synthase II	112314	183996	15105	210767	113939	324593	114561	116554	198519	326909	333197	896229	277021	168057	767246	254587	413138	426251	305997	417049	396008	375051	532858	527009	393233	238296	143573	17163	98391	739746	120109	180034	599389	100252	288482	142509	175153	366479	33179	433757	283906	459645	345861	222029	221714	490689	34957	438661	829406
2.3.1.180: Beta-ketoacyl-[acyl-carrier-protein] synthase III	708374	134164	767389	109696	795057	159149	85619	537756	106886	127784	130373	573427	234441	154511	890017	182111	408976	346817	339091	419794	377318	290124	357652	337605	296261	132391	832269	109635	522245	63067	95797	115501	307232	933719	107707	73359	276782	356313	225511	275884	287945	301437	28608	251447	156096	376753	470564	356389	9549
2.3.1.199: Very-long-chain 3-oxoacyl-CoA synthase	597181	423272	515708	470137	754324	691808	520511	12381	192754	849538	447478	655685	12902	393718	101998	631357	387765	640229	312946	276516	546217	420643	245692	153276	259989	331727	378413	6.59529	468928	777728	459227	342508	120766	190726	464068	416902	103581	125693	403022	333959	673897	114787	650913	625649	318687	621092	223743	189454	8.87838
2.3.1.19: Phosphate butyryltransferase	0	0.13478	2.78635	0	3.09059	0.38269	0	0	1.35199	0	0	0	7.96328	121012	7.00378	151049	117732	7.04906	8.36773	1132	9.82452	301714	7.71056	3.91201	4.35708	3.85196	0	0	0	0	0	0	4.72192	0	0	0	110354	101662	590946	680729	7.19526	121305	108056	137298	113857	259503	0.03594	846059	2.81591
2.3.1.1: Amino-acid N-acetyltransferase	0	153113	141954	260621	9.06578	4.95413	5.53584	110996	5.40729	249193	252008	8.68841	14979	140291	645143	227788	272823	275826	203771	29902	2.09932	200148	170329	282624	302113	214112	0.83809	155238	4.99358	0	198541	7.12345	835259	9.14921	338065	0.97494	9.29978	598885	364287	582891	206142	127797	8.06487	8.54853	9.08578	289258	106118	428281	175762
2.3.1.222: Phosphate propanoyltransferase	521248	0	805877	5.39522	193334	134082	127922	237953	328172	341606	9.34526	357669	735884	323664	25039	110701	244041	20631	0	365839	259647	362686	152995	431138	480278	540111	227496	243377	950042	579153	17145	327651	417065	266742	0	370566	518018	298309	694398	50242	6.63123	0	228862	361227	648601	553791	278366	171816	163084
2.3.1.29: Glycine C-acetyltransferase	974833	208764	535328	399656	100212	249571	159773	882437	545311	667088	422976	24595	202579	224204	572515	528813	723049	800986	346072	583336	918862	103574	753739	142511	822947	835677	145748	498212	488901	149463	307333	287699	167245	777454	113698	648588	173517	107757	737921	60714	850974	256739	961516	991495	212766	579419	846621	552054	54664
2.3.1.30: Serine O-acetyltransferase	4.16926	165278	124521	100751	245624	170725	0	4.51248	7.91052	187192	8.74414	169582	220018	189687	262852	148833	6.39453	9.39208	0	310046	197184	176459	100929	519821	19701	0	3.27786	125473	7.58873	8.14553	117925	121615	22833	5.33183	0	7.57533	267743	145834	208574	340621	6.70948	6.18314	224319	7.75364	214893	231563	268955	236928	13234
2.3.1.31: Homoserine O-acetyltransferase	2.72246	33227	131176	212406	349242	18957	179601	323573	281798	302591	560678	0.69683	599296	368187	118882	34518	332884	322857	222129	840251	401169	415829	611151	699756	634484	388375	120271	135948	15943	0	278827	181683	122743	114238	261693	18306	304138	322894	777424	782401	418887	360845	219502	147647	412941	710895	506948	836244	621585
2.3.1.35: Glutamate N-acetyltransferase	0	153113	141954	207007	9.06578	4.95413	5.53584	110996	5.40729	249193	182001	8.68841	135708	140291	645143	227788	272823	275826	203771	29902	2.09932	200148	170329	282624	286107	214112	0.83809	155238	4.99358	0	198541	7.12345	81531	9.14921	338065	0.97494	9.29978	552631	364287	525348	206142	127797	8.06487	8.54853	9.08578	289258	106118	374074	175762
2.3.1.39: [Acyl-carrier-protein] S-malonyltransferase	243591	656094	38229	545936	506108	78844	36611	339405	521328	208477	130233	132118	892991	565166	23897	763353	120935	951921	104822	159983	121606	12996	13112	265246	12437	703725	677712	458309	213103	340427	537563	653755	306727	431	103936	363652	986469	121212	146216	162929	978703	104607	128464	807033	110756	214702	161487	232951	257535
2.3.1.41: Beta-ketoacyl-[acyl-carrier-protein] synthase I	0	0	0	0	0	8.79167	0	9.74093	3.53116	133861	0	0	9.64461	6.91185	0	6.25505	0.60166	7.02288	0	0	7.04354	0	5.74523	2.74404	8.31207	133938	133631	3.67746	0	0	0	4.45615	5.77428	0	0	0	5.92819	7.89162	0.03505	2.96647	0	0	0	4.13575	3.18531	0.24564	3.79859	3.30192	3.81235
2.3.1.47: 8-amino-7-oxononanoate synthase	119324	184788	0	233867	0	10059	4.68517	0	118341	193468	2.76663	122131	338817	32574	466175	4.53352	300273	278745	271418	341461	34019	133813	450316	228938	9.16195	397307	128433	0	0	0	0	5.99235	257721	0	115703	129017	5.92624	365422	14246	101539	320194	25728	164222	348414	118485	268431	136236	210974	466443
2.3.1.50: Serine C-palmitoyltransferase	0	5.91031	509737	553511	0	0	0	0	118341	0	0	0	1.72733	1.80271	8.70815	0	6.21196	7.99904	9.70777	4.32582	8.06961	0	21619	106013	2.27584	1.81545	0	0	0	0	0	0	6.95926	0	0	0	0	0	2.93997	0.960824	9.66961	0	5.12207	4.63719	0	7.45815	7.09601	5.29439	12868
2.3.1.51: 1-acylglycerol-3-phosphate O-acyltransferase	0	5.19777	0	0	134777	6.80553	0	0	5.09752	5.62304	124352	0	119862	2.31875	945118	146973	12705	9.89461	5.66201	148375	9.77016	140522	17458	9.90488	174918	125929	0	4.35403	0	4.81389	0	0	347804	0	0	0	117371	0	262176	250274	8.01976	0	155425	3.55715	8.67144	258838	177344	431303	135762
2.3.1.54: Formate C-acetyltransferase	340573	567387	609215	816677	861819	629799	465251	754531	560486	176643	517564	514847	100483	813855	105673	181002	212119	223393	97663	197309	137469	198979	257721	396769	13048	12568	473026	639125	636385	488084	459026	223032	82634	30928	76628	549073	871145	231754	395294	295999	208299	910419	163982	170313	235734	410657	200475	222944	24381
2.3.1.8: Phosphate acetyltransferase	358063	401181	777062	451757	303652	562129	24289	46221	547448	927188	672888	273899	880237	699568	178861	892105	117779	11322	627813	198876	128	121672	99221	206605	845358	422523	443133	565501	56031	236598	527957	435999	108375	16229	475593	367588	939248	113538	148795	149746	910098	885336	123183	673929	121985	210071	183744	169768	17891
2.3.1.9: Acetyl-CoA C-acetyltransferase	622979	138866	158075	140695	104073	214475	6065	142753	138841	108378	704838	11652	28233	178058	725685	198748	141731	930616	394011	288218	135493	171546	675704	171048	249005	17046	137555	172503	137	117336	110172	112571	838891	80509	952925	111425	211938	670352	307067	329479	131865	153001	16331	962678	241579	255447	212924	394653	849767
2.3.2.2: Gamma-glutamyltransferase	0	6.48358	3.82819	0	0	4.29755	0	4.12146	2.89043	0	0	0	8.73218	0.55596	3.79044	4.90093	0	0	0	2.80267	3.66662	0.50388	0	8.36367	0	0	9.00736	0	0	0	6.28037	8.69385	2.05398	0	0	0	5.97633	0	3.67692	0	0	5.67427	0	0	8.00758	0	2.72916	2.56508	0
2.3.3.10: Hydroxymethylglutaryl-CoA synthase	0	5.59651	6.45017	8.00055	179712	0.04757	123683	0.56078	0	7.75206	0	0	7.03169	6.73114	2.78179	0	5.84508	9.66551	0	6.19549	6.58243	7.10007	0	2.05031	6.14044	0.58156	0	0	7.50968	0	5.00792	0	5.71329	0	0	7.84454	8.75803	0	4.42128	7.75566	5.73197	0	4.13755	7.42909	7.20013	105208	4.92896	5.62309	3.11317
2.3.3.13: 2-isopropylmalate synthase	123023	165437	131118	252885	121484	281983	7.84551	9.38937	271663	605597	237556	9.36735	785082	317367	118348	417484	534721	614152	546204	964158	404555	743258	849226	114699	811004	250182	0	198816	0	6.30481	115168	242079	95015	0	17404	306274	610472	898885	851881	968208	406821	36941	533246	38546	3234	102536	105612	104266	103143
2.3.3.14: Homocitrate synthase	0	0.69307	105616	9.91892	5.24737	0	7.41995	0	6.82431	252729	9.15887	0	109923	135419	3.96311	5.14997	142881	177582	3.11682	169531	9.69817	101914	4.53683	4.63421	9.08011	100203	3.75048	4.14466	0	5.46967	9.48328	4.94881	7.50549	4.98205	8.87377	0.45801	121589	0	0.08258	261761	209623	0	151416	4.99816	105309	215066	124136	149375	100262
2.3.3.1: Citrate (Si)-synthase	0.41931	0	0	0	104657	0	0	0	5.08427	1.85085	0	6.84791	4.36901	2.56246	0.88877	8.28478	0	0	7.23717	27103	0.47211	7.05793	0	21226	5.40222	0	0	3.57781	0	3.67879	6.02933	6.70066	141663	0	0	6.81606	5.04591	0	100711	8.88771	0.48721	0	0	2.02179	9.73214	206564	138279	113798	101885
2.4.1.11: Glycogen(starch) synthase	0	229865	278301	337906	267706	28633	190859	174511	155501	58179	215413	130879	461562	347852	115302	335266	437087	50547	0.57109	430503	401756	432808	19424	164543	362126	200403	196967	203013	193347	188288	23537	145071	187015	17002	164961	10123	40075	30229	280321	743009	595081	164237	306487	237908	28285	620617	346337	65593	185598
2.4.1.129: Peptidoglycan glycosyltransferase	0	4.98717	0	5.21136	0	6.20346	3.89376	7.72773	0	128447	183985	0	13649	0.40004	649655	0	0.32471	4.92141	0	13007	4.12305	2.41391	0	163458	7.85226	122235	0	4.02312	0	0	2.54795	0	370889	0	7.65774	0	0.22673	0	112937	183138	9.68149	237001	0.78445	0	0	251704	8.75208	130438	187345
2.4.1.182: Lipid-A-disaccharide synthase	4.39429	0	0	0	0	12405	0	2.38809	0	2.27409	0	0	121851	5.54578	132526	0	2.34254	0	0	2.44458	0	4.29046	8.03644	7.77749	5.96081	0	0	0	0	0	0	3.25036	6.65676	0	0	0	0	0	4.50704	0.94137	2.34633	5.65819	0	8.52409	4.59932	9.82431	0.67602	8.25874	3.83586
2.4.1.18: 1,4-alpha-glucan branching enzyme	123295	982744	153322	756305	601678	484387	309955	798896	126941	103317	760948	143295	209243	117053	316473	162587	213531	205175	14399	288758	259163	338493	179087	349237	254045	117022	115771	114427	115522	61493	106196	148818	203272	63206	703735	117599	205351	164347	363233	238806	14576	188855	251505	171549	262387	348646	426807	33841	364296
2.4.1.1: Glycogen phosphorylase	169223	200303	218339	261087	218074	188607	257859	242164	223898	463422	252953	16597	390839	149233	291083	374287	332485	370101	183001	37804	357739	494514	483011	387596	336309	484629	193121	198281	190647	233264	178215	184732	318265	176023	198872	168425	387901	498921	862725	640888	408192	30505	398018	317173	453104	516201	333499	528698	326972
2.4.1.20: Cellobiose phosphorylase	260887	223205	202995	190485	264401	147097	267884	169422	335169	161689	352706	164146	546536	106812	566161	829882	104852	120555	156062	147873	13776	101351	109551	893509	647402	795179	316944	350218	159144	418426	197853	10949	555455	459236	348845	26567	14553	224234	53538	291118	125575	278873	204616	158948	915693	769774	133361	934424	127416
2.4.1.21: Starch synthase	12291	267016	245168	875493	126092	120542	295977	124371	431311	14232	161162	133618	271351	136521	360412	109892	159254	134766	464985	934811	202271	257698	925099	428068	379733	423441	222294	146517	519293	74211	127022	12851	197471	186543	627025	169809	243432	833524	492882	327183	126797	296355	115078	291239	514206	257759	362726	213453	387712
2.4.1.227: acetylglucosaminyltransferase	0.75881	3.74771	5.31117	8.03961	0	0	3.57824	0	9.89452	125406	149534	0	425454	164171	115633	368541	253975	300328	247222	524749	305218	445022	532805	618604	271938	232521	0	0	6.00339	0	3.68033	107623	64613	0	0	0	26923	292838	691841	758976	263103	229953	427648	7.81207	304663	630877	629334	781891	852226
2.4.1.25: 4-alpha-glucanotransferase	398592	636529	788638	10479	191762	195843	322408	271421	401909	463492	478556	201258	517102	275636	703064	308492	190101	344012	223401	123082	53409	693383	129735	112873	664995	114432	184423	18346	850149	190265	275047	331002	579495	24144	166845	625067	379699	817243	247371	9541	150907	6.50436	60643	86105	117298	504924	705854	843086	75472
2.4.1.280: N,N-diacetylchitobiose phosphorylase	177949	836386	3.60704	0	111057	590311	965365	700656	122662	568633	13277	0	0	1.73459	2.53887	5.11794	484057	0	655553	341189	680897	34847	699667	8.07715	222323	0	12334	105236	0	189237	75826	2.77552	2.78315	0	123514	0	0	0	130797	119006	460544	0	0	0	320619	4.47156	310469	232222	376761
2.4.1.301: 2-deamino-2-hydroxyneamine 1-alpha-D-kanosaminyltransferase	0	0	0	0	0	0	0	0	0	0	0	0	0.28093	2.34652	0	2.79324	0	0	0	5.12291	0	3.41405	0	4.22014	0	0	0	0	0	0	6.20763	0	0	0	0	0	3.55424	0	3.71632	0	0	0	0	0	4.56272	3.48821	3.85568	1.37729	0
2.4.2.10: Orotate phosphoribosyltransferase	28127	864472	894577	545824	60752	181391	11171	305672	451038	773077	670705	409065	16714	874485	235519	976122	183322	190025	117702	184039	158147	144989	180045	168425	131145	33971	839219	327858	498207	483307	423885	120652	173393	5.93035	427354	7.48551	12713	147429	207147	160759	120591	55369	140382	120707	111188	170353	171853	148513	193777
2.4.2.14: Amidophosphoribosyltransferase	338432	614872	28235	576907	298719	958939	173122	383253	39743	717982	652493	61278	111643	122835	197156	100118	992819	719713	763133	133706	99346	988644	122293	145962	135306	619786	45584	226976	106016	672378	951755	938048	181521	236454	423058	452841	131749	889358	228853	159424	728112	76088	591032	705216	125021	112991	105845	1104	993849
2.4.2.15: Guanosine phosphorylase	0	0	0	0	0	0	0	0	0	0	0	5.63297	8.52093	164036	1.83502	0	0	0	3.55492	0	2.45289	5.15568	0.68494	4.36996	0	0	0	0	0	7.59046	0	0	7.13717	0	0	0	125206	0	1.82735	0	109745	0	4.36872	166173	4.50003	0	0	0.823913	10662
2.4.2.17: ATP phosphoribosyltransferase	355697	932667	338109	105024	761608	754042	448673	732417	746174	142429	139584	401564	109301	593099	216433	903893	975067	113161	916576	117363	103174	812952	136957	146275	124174	10205	637854	693882	270539	272854	601254	838655	228095	278107	966596	924165	714451	133101	118918	164646	103059	127391	118113	70039	756331	153342	112996	152944	167279
2.4.2.18: Anthranilate phosphoribosyltransferase	0	3.14778	5.67822	0	4.47025	0	4.76813	0	0	5.11805	0	0	5.62214	6.22264	375399	0.25433	0	0	104243	199272	4.68525	8.49614	16472	223342	159877	0	8.27189	0	0	0	0	100265	525392	0	0	0	6.09047	0	407834	348399	0.99275	0	0.72488	5.67681	4.12293	230129	204441	21898	155015
2.4.2.19: Nicotinate-nucleotide diphosphorylase (carboxylating)	124242	574715	279754	323811	405243	323746	127078	234736	389155	389535	393897	246287	727258	486768	170215	74655	101403	103905	527468	993787	702606	801117	739954	882896	634083	313185	338543	236467	294511	27163	339516	236083	947345	452753	363067	338301	662426	639627	928325	723729	84562	119722	846599	623168	716926	117115	906692	781193	112359
2.4.2.1: Purine-nucleoside phosphorylase	820859	194278	18736	591308	118019	160878	111474	130761	794531	1981	202319	76564	225846	225326	296076	969913	133245	129644	150136	231457	161476	273742	145653	329859	171712	926933	139986	904954	771878	840198	132515	198349	264277	939839	144302	106909	23948	131819	252265	240754	164029	21221	257439	268738	20098	213896	239325	252535	310165
2.4.2.21: Nicotinate-nucleotide--dimethylbenzimidazole phosphoribosyltransferase	0	0	0	0	0	7.51589	0	0	6.83855	0	0	0	107629	2.42745	188956	0	0	0	7.39047	7.52317	2.14495	5.67245	0	114877	4.07307	0	0	0	0	0	0	0	6.73754	0	0	0	137187	0	6.67625	6.25435	0	0	6.14453	5.44063	1.33593	9.80611	130993	8.86062	103424
2.4.2.22: Xanthine phosphoribosyltransferase	0	114012	114622	3.84676	7.82317	145386	0	4.17777	3.35219	105168	0	5.30641	408042	246675	52672	131472	205105	269656	345362	264339	161422	395254	256509	317531	310758	131463	2.80245	0	0.40255	0	8.91762	18785	258369	0	111716	0	27092	146117	267961	346576	400204	0	209144	115482	369062	24782	269184	350099	121319
2.4.2.28: S-methyl-5-thioadenosine phosphorylase	9.09686	8.11631	106107	9.88637	0.43261	145949	3.86419	8.89316	3.62336	169182	3.61729	207137	4.93556	147572	0.084384	0.38364	0	5.60192	7.17545	7.58931	0.53961	6.79417	2.59287	2.89608	7.08342	0	8.35405	4.53023	0	0	7.96251	150753	2.84082	0	0	155858	6.77425	0	5.85468	10998	7.14511	0	8.68271	12767	2.77714	9.91995	7.46959	6.80917	2.82099
2.4.2.2: Pyrimidine-nucleoside phosphorylase	0	0	0	0	0	0	0	104232	0	0	0	5.63297	8.52093	164036	132074	0	164236	175959	7.63697	6.00566	2.45289	7.68154	0.68494	144385	1.90641	0	0	0	0	7.59046	0	0	8.80593	0	8.17538	0	125206	8.97252	0.34704	1.94633	191353	0	4.36872	166173	7.06452	4.62979	0	3.02482	351344
2.4.2.3: Uridine phosphorylase	7.51804	379743	241622	187477	495737	18828	277526	642179	274167	489761	407008	121449	296614	307625	515264	405642	276737	428601	423853	347537	232995	523886	456248	334977	309474	513327	222407	140969	272587	25253	312484	191261	821194	415511	374538	387608	282717	262826	628204	566984	494707	101431	464588	606366	306066	622133	162256	953469	621966
2.4.2.4: Thymidine phosphorylase	0	0	0	0	0	0	0	0	0	0	0	5.63297	8.52093	164036	1.83502	0	0	0	3.55492	8.56301	2.45289	5.15568	0.68494	9.54203	0	0	0	0	0	7.59046	0	4.76409	0.81387	0	0	0	152655	0	4.52811	2.30929	109745	0	4.36872	166173	8.05905	8.07252	3.02705	2.95216	10662
2.4.2.53: Undecaprenyl-phosphate 4-deoxy-4-formamido-L-arabinose transferase	0	4.60781	0	0	0	0	0	0	0	3.01839	0	0	3.53219	1.28562	5.80758	2.25907	6.72763	5.43897	2.11428	1.61711	3.86259	0.13728	0	4.65881	2.21486	0	0	0	0	0	0	2.25541	6.23846	0	0	0	3.64403	5.11298	3.59886	0.548879	1.59203	0	5.81361	3.66708	3.89487	2.73151	2.43906	1.86867	2.77212
2.4.2.54: Beta-ribofuranosylhydroxybenzene 5-phosphate synthase	7.61296	4.15719	248166	118818	0	116491	101235	0.69619	7.38259	173168	0	9.09459	153427	335903	4.71543	6.44614	5.85373	110799	141627	111227	132955	131994	9.59804	12682	161846	0	0	5.41859	0.79582	120541	5.14897	240331	117635	9.88278	0	7.76934	142771	8.75987	214821	114609	120665	0	137449	139291	21734	133302	0.93994	6.40111	6.33166
2.4.2.7: Adenine phosphoribosyltransferase	276105	777634	426469	469842	907573	725249	537434	732207	665701	761013	785009	206018	110818	756909	201717	816254	686925	819071	903559	148578	69959	727514	528262	111124	817438	556191	395762	698755	367185	0	562311	549387	206702	232605	561274	304792	881547	835217	126768	165602	919589	526839	718009	48313	840264	139884	70953	144008	183831
2.4.2.8: Hypoxanthine phosphoribosyltransferase	688611	636084	66509	421727	426626	808307	360882	112226	607908	467906	439986	18819	100136	552573	16094	584402	119776	120021	679702	13038	148387	132813	113518	150986	146239	354962	573956	150368	370462	415977	32618	687994	147566	255227	0.65336	318405	791346	599147	124311	138716	631407	907875	143213	621683	852471	136035	149584	170487	152626
2.4.2.9: Uracil phosphoribosyltransferase	458948	420593	126623	277903	786819	918765	533505	403028	501108	788919	462372	527209	229348	14514	860136	689537	636836	544831	522188	161876	608431	109842	496837	123355	127984	789253	63244	342644	807762	325042	363181	427894	143804	414297	555127	517258	120918	608907	121034	166788	927695	192736	733411	426538	137403	144312	120231	147898	577621
2.5.1.10: (2E,6E)-farnesyl diphosphate synthase	0	3.22967	0	0	0	0	0	0	0.29181	0	0	0	1.94349	0	7.34768	0	0	3.32102	0.35167	0	0	5.45073	0	5.50512	0	0	0	0	0	0	0	0	3.32196	0	0	0	0	0	2.16449	4.35658	0	0.58023	4.39178	0	0	6.37715	3.96779	4.90001	6.12647
2.5.1.15: Dihydropteroate synthase	0	0	0	7.24752	0	0.29646	0	4.56141	0	8.32786	0	0	9.43135	1.86068	259799	123601	12623	5.78011	5.45294	16774	6.78536	180682	6.79975	109292	172209	5.69461	0	4.37695	0	0	0	0	309293	0	0	0	0	216345	165611	332725	166135	474796	133534	4.74384	0.75337	245968	237026	419487	180901
2.5.1.16: Spermidine synthase	0	6.33052	0	0	0	0	0	0	0	5.37405	0	0	120656	4.71227	2.65983	5.80428	4.23524	0	2.48867	223766	0.98549	125159	4.54363	7.77012	8.67771	4.09054	0	0	0	0	0	4.79748	13803	0	0	0	161525	5.75633	46875	18746	0	0	8.48869	0	9.42848	158643	3.78581	131818	1.94693
2.5.1.17: Cob(I)yrinic acid a,c-diamide adenosyltransferase	8.14396	8.93432	35285	228989	6.93194	235176	7.77871	237979	173098	114604	183874	5.41589	467836	184464	16181	8.37928	140867	127707	0	285262	135366	137948	0	139543	261619	9.50933	154108	199027	312074	125216	195942	103569	100459	374284	5.52092	157376	7.20771	0	115341	17062	186335	187773	4.51513	4.90428	525553	8.61183	24109	192708	7.34433
2.5.1.19: 3-phosphoshikimate 1-carboxyvinyltransferase	0	0	6.26298	0	0	3.39951	0	7.56264	0	139796	5.49431	0	302436	136602	663003	9.22667	121213	8.88138	4.23722	4791	146697	306493	9.00789	331029	341627	5.34003	9.28538	3.21933	0	0	9.21079	8.56192	575171	0	0	0	280659	151705	506886	414294	9.39939	0	291606	0.42539	123652	438913	467782	522139	328145
2.5.1.1: Dimethylallyltranstransferase	0	3.22967	0	0	0	0	0	0	0.29181	0	0	0	3.22977	0	7.34768	0	0	3.32102	0.35167	0	0	5.45073	0	4.46962	0	0	0	0	0	0	0	0	3.32196	0	0	0	0	0	2.85332	4.35658	0	0.58023	4.39178	0	0	6.37715	3.96779	4.90001	6.12647
2.5.1.3: Thiamine-phosphate diphosphorylase	0	6.53826	0	0	3.67694	7.46309	3.21336	0	0	7.39523	0	0	122313	6.86216	142857	0	0	0	3.87521	107801	0	0	0	130834	9.95467	0	7.53475	0	0	0	0	2.22731	113789	119616	0	4.04612	0	5.83031	122693	116154	5.73257	0	5.40244	0	9.34134	0	0.86253	8.11655	2.01596
2.5.1.41: Phosphoglycerol geranylgeranyltransferase	0	4.22357	160392	7.56281	157049	270669	122938	3.05604	140039	137391	8.76819	171874	220455	231908	1.78573	0	0	6.45158	8.35526	0.81613	2.02912	128598	9.11042	0.84995	114917	7.48215	0	0.71675	161496	3.75529	183203	188194	7.21798	6.02185	10621	165613	14036	7.30623	9.12897	0.74955	0	0	1422	7.32688	140977	13568	103164	112999	2.95158
2.5.1.47: Cysteine synthase	0.08338	42788	288921	444616	301117	34312	278472	405483	314286	605528	346981	272028	627599	52515	100097	997823	785421	520319	789498	655291	35808	76651	403386	427824	624936	507458	470422	423607	252571	4.41398	292542	390979	102267	104358	505644	418879	308908	327833	122774	298817	530357	596435	599708	896134	463327	337213	126088	125926	130024
2.5.1.49: O-acetylhomoserine aminocarboxypropyltransferase	206133	344434	316742	215532	118028	204396	140739	242323	548508	54394	34366	223053	498305	453254	825542	725536	537596	576223	769153	85013	431636	62629	3833	223975	70991	307723	348833	311088	245404	5.29148	237572	275634	101872	228519	185899	296893	54823	963159	112359	106092	467912	140975	522078	854636	551914	173569	109966	951105	596163
2.5.1.54: 3-deoxy-7-phosphoheptulonate synthase	3.96355	139463	124645	13821	7.45018	6.59359	3.34788	8.09807	0.04903	387219	170669	0	263349	100365	135291	7.62048	0.84835	8.81179	2.57287	313986	2.41934	243363	134326	21532	23586	7.63929	0	2.76419	0	0	6.28509	8.62604	335788	0	12033	0	169075	157908	442267	470701	146629	6.41375	138904	4.14204	6.78568	374211	146539	404941	101017
2.5.1.55: 3-deoxy-8-phosphooctulonate synthase	0.47652	477752	30743	283094	305583	373801	150722	3.38138	212811	413456	281836	39767	509329	491262	131108	407201	866442	854253	603136	569431	699974	66422	374918	10594	454253	155275	29203	22173	0	247788	8.83111	288051	59082	149783	150019	26493	491767	553965	752318	4666	477452	113074	453532	564847	408319	878028	105289	757352	74683
2.5.1.61: Hydroxymethylbilane synthase	4.32457	106	4.62666	0	8.67056	9.10626	0	0	3.47225	6.44588	0	0	126657	9.53525	8.83801	13502	0	0	0	0.90215	0	3.71282	0	0.59501	129946	0	0	0	0	8.95374	101524	122412	8.07029	9.50212	0	7.32227	7.51233	0	9.73886	6.98877	5.73123	0	0.79908	0	104233	3.45049	102993	4.55602	2.75722
2.5.1.6: Methionine adenosyltransferase	117591	272363	163132	114614	127865	135428	8754	224053	104546	168448	133042	485747	195309	387374	243078	22711	234758	194506	132463	321386	268923	300308	171396	226155	259723	115989	227855	110008	953266	33443	8719	247789	318668	876586	131151	111162	291327	131636	319726	31939	192824	102818	172982	14391	230848	251709	187742	232618	216998
2.5.1.72: Quinolinate synthase	174572	223861	191146	309973	398463	409576	379979	4.83614	340468	332369	457499	113832	253938	316498	15242	9.13102	492645	658116	222403	595773	443804	332753	531277	647198	352546	207563	137158	0	105636	9.04573	182801	276588	125233	103282	450699	392728	323735	518976	548837	478723	48892	580643	51015	303838	435486	382022	607047	563846	137592
2.5.1.74: 1,4-dihydroxy-2-naphthoate polyprenyltransferase	0	0	0	0	0	6.14165	0	0	0	0	0	0	3.18194	0	376368	0	0	0	2.85077	2.24048	3.15288	126492	7.75872	8.41831	5.63762	0	0	0	0	0	0	0	107401	0	0	0	0	0	8.01377	105677	0	0	0	0	0.91118	134458	5.11111	3.65335	109781
2.5.1.75: tRNA dimethylallyltransferase	9.60287	145978	3.66369	163865	189941	14127	6.94172	9.71509	5.11509	17355	106322	0	497947	192655	103615	4.47726	130741	352731	161187	504266	386453	437209	14946	632033	449901	0	135881	194557	5.76129	9.97576	146715	147075	555388	0	0	135783	151182	102739	435558	5045	8.40261	296997	275758	4.09693	237229	635309	703889	737188	677667
2.5.1.78: 6,7-dimethyl-8-ribityllumazine synthase	613699	989284	82874	760038	699061	138471	463443	896495	793237	854204	734053	118946	126497	206835	305805	89364	196969	148136	19787	149121	132402	144458	970519	176888	113897	505708	945421	547654	55212	668643	160872	14395	202808	386245	689544	780861	1873	146625	143888	162485	13167	14469	143973	182594	123298	11144	154942	131614	2227
2.5.1.7: UDP-N-acetylglucosamine 1-carboxyvinyltransferase	150968	331414	464555	355604	503861	964239	138988	292379	479513	751579	743438	102581	110505	746034	120276	457426	537078	415394	355082	125505	667791	916311	489048	128797	12461	452442	388521	280681	228604	0	27035	899545	131652	205078	382884	352429	875529	46277	144472	127405	631033	228646	492358	34047	100194	148681	142608	1502	886385
2.5.1.89: diphosphate specific)	0	2.49351	0	7.97954	0	0	0	4.50786	0	5.78016	0	0	7.42166	172481	1.31077	2.93307	0	0	4.94005	5.70428	0	8.35796	0	2.95368	144044	0	0	0	7.91105	0	0	9.67025	2.54096	0	0	0	112886	0	7.51301	7.20472	3.28049	0	0	0.30858	14614	8.73678	6.29586	109977	0
2.5.1.9: Riboflavin synthase	5.28622	104648	14472	272322	152551	1828	0	218123	275575	9.13747	252935	6.89971	489102	236662	759494	201761	462613	378332	383912	247295	223477	254469	232845	359887	24658	118476	8.06274	120297	212052	0	3.83545	455859	37561	202897	7.21834	160799	118467	222322	378473	193894	201427	682597	325574	159533	268526	316931	321668	41917	37146
2.6.1.100: L-glutamine:2-deoxy-scyllo-inosose aminotransferase	195009	8.06012	283155	7.36985	9.54618	0	0	114841	376608	0	0	194766	5.72445	6.73182	2.60027	6.64607	173864	141664	172865	2.59027	4.01667	145155	5.48803	0	3.77531	0.64667	0	121474	121534	264354	5.45948	346178	263877	0	0	0	118349	7.56138	0	0	0	0	132956	185501	6.33303	2.89497	3.40509	1.65649	0
2.6.1.11: Acetylornithine transaminase	0	7.86469	687105	599965	120775	213101	6.12028	5.20112	249337	129116	115681	6.19864	209107	396078	336993	254133	161213	3.79279	9.30284	467078	140149	308978	624084	485256	222544	5.55608	237561	7.30316	0	0	14054	211701	354916	0	176122	0	282036	323882	566352	34862	110322	0	109619	137403	275093	416121	253089	409806	9.25659
2.6.1.13: Ornithine aminotransferase	0	0	8.15355	0.55413	0.42584	6.82921	4.25433	0	0	2.79321	0	3.60693	7.69907	371222	1.43735	0	1.53203	4.94421	3.75891	1.45419	1.54672	2.60155	2.10066	7.32054	3.37826	192697	0	0	5.20733	0	2.86999	1.77159	2.11352	0	0	5.97024	0	310069	1.99117	10584	4.85722	2.95477	0	5.76446	2.73768	4.95439	2.76416	2.71659	0
2.6.1.16: Glutamine--fructose-6-phosphate transaminase (isomerizing)	228366	909708	453765	267588	525197	114475	195748	30744	323361	690641	877229	632753	599904	681746	201334	630739	813357	754163	112398	876627	806337	761365	877497	142611	839532	562867	532692	35533	180334	266279	11467	887659	193112	334729	304113	147781	942074	578857	936298	107805	265702	556627	505634	379049	81667	956325	623773	934017	16382
2.6.1.19: 4-aminobutyrate--2-oxoglutarate transaminase	15489	133313	266358	186055	7.62044	350036	234908	205011	21444	211326	200279	198911	427048	265343	4.35594	428578	136287	177909	9.56925	169967	192638	208815	127004	192415	365834	28417	198424	166286	185072	183436	129559	194185	7.99325	289507	185426	182376	367589	145209	138129	237857	350696	164098	283841	129299	347723	170444	30513	258906	9.76881
2.6.1.1: Aspartate transaminase	323605	422044	142343	52993	251415	300304	159937	297073	490042	481672	261274	452456	78561	484071	569151	358376	536837	560065	274331	411604	387615	440923	697901	415435	538923	338645	390493	6.73703	131389	9.63416	190023	689026	508753	111537	291216	212781	224791	651987	310375	390601	466348	404325	344433	351737	227018	49224	50517	363448	622567
2.6.1.2: Alanine transaminase	0	0.44002	0	0	0	0	0	0	0	6.43872	0	0	7.96086	1.68908	1.06325	0	0	4.79468	3.53786	2.48615	0	0	0	1.74403	2.32071	0	0	0	0	0	0	2.60249	6.02913	0	0	5.60387	0	4.98881	2.24895	2.11204	0	0	3.02663	0	0	2.59502	0	1.80636	0
2.6.1.37: 2-aminoethylphosphonate--pyruvate transaminase	0	16436	0	0	5.90057	0	0	8.33367	2.90849	8.83273	0	0	6.21293	8.79844	160433	7.90185	0	259575	0.23346	205751	211049	237617	8.03657	3.93996	9.64539	154548	0	0	0	469019	2.55092	3.22177	128698	0	0	0	4.87237	477274	242665	108005	0	0	5.77482	0.49937	301228	156581	191833	139619	269585
2.6.1.39: 2-aminoadipate transaminase	0	0	0	0	0	0	0	0	0	0	0	0	0	0	3.05454	3.31636	3.21739	0	0	5.35786	0	2.77265	0	4.67297	1.84253	0	0	0	0	0	0	0	1.99375	0	0	0	0	0	2.26342	0.24234	5.56882	0	0	0	2.46503	3.50717	3.02524	0	0
2.6.1.42: Branched-chain-amino-acid transaminase	589146	743343	981715	101691	829772	957545	532727	595959	800755	971262	994748	107666	138131	164446	334676	140026	143076	162783	185613	169861	12482	117156	134718	1964	111086	930548	905301	779962	697416	431861	958436	115336	277181	393228	595501	521507	14363	122484	166402	170023	132681	141312	125492	119672	144338	1273	120894	135702	178224
2.6.1.52: Phosphoserine transaminase	416669	85283	376767	312158	446247	790824	525574	342169	474605	388537	257267	107317	737647	111842	971867	499215	506734	474465	152354	498338	687177	549938	842012	102297	545426	313311	702129	291323	376884	571926	117022	96998	111203	272334	27183	416793	902213	49249	724835	644957	535004	436952	611296	553313	106651	530795	501149	523862	707841
2.6.1.59: dTDP-4-amino-4,6-dideoxygalactose transaminase	0	0	0	0	0	0	0	0	0	0	0	0	0	0	0	0.23531	0	0	0	4.22866	0	3.72023	0	1.70913	2.52345	0	0	0	0	0	2.04586	0	0	0	0	0	0	0	118106	103651	0	0	0	0	0	100247	0	206511	0
2.6.1.82: Putrescine aminotransferase	341504	200483	774505	0	197854	169553	21371	161128	277188	289223	169586	216808	679848	300036	12854	356997	170108	237089	172272	261258	303636	296437	118898	340292	346226	23274	353879	211465	238107	21653	137475	228534	176278	0	123786	206725	435111	134438	272948	260008	283363	107615	324093	283729	620248	235905	304139	278155	114103
2.6.1.83: LL-diaminopimelate aminotransferase	0	124433	8.31415	202076	4.73509	4.30932	0	2.82916	7.35755	283847	0	8.18985	18672	128137	243259	316953	6.05349	4.91301	9.36647	398057	170918	312905	350577	358786	322266	0	0	3.99974	0	5.13864	3.84236	115529	352553	9.61713	0	6.47743	191943	3.79182	61067	111574	117535	7.43493	14569	141613	190984	557898	273801	421191	242846
2.6.1.87: UDP-4-amino-4-deoxy-L-arabinose aminotransferase	153119	148508	155226	5.61243	391902	4.53599	237664	6.33994	124101	131488	0	6.96535	12292	183116	292587	4.83771	214581	150007	160239	7.17523	165677	7.13482	114872	212276	9.30663	4.20348	0	8.71152	116586	8.14996	383997	229881	257875	0	212927	5.19206	338335	100001	0.99794	2.04437	0	9.28741	182745	26899	6.27746	185009	116676	5.94078	135622
2.6.1.90: dTDP-3-amino-3,6-dideoxy-alpha-D-galactopyranose transaminase	0.67784	227395	5.97787	123898	4.65675	135734	4.72276	0	0	4.79282	0	585119	8.81984	0.36018	22779	4.93108	140541	0	5.90001	6.19399	225126	4.99656	209639	252167	4.12588	6.47828	0	8.62042	8.03043	0	0	7.01726	351116	140701	7.97288	0.78833	146273	0	3.05473	0	0	181974	188854	7.74473	257017	4.49556	3.22311	0	161634
2.6.1.98: UDP-2-acetamido-2-deoxy-ribo-hexuluronate aminotransferase	0	0	3.89138	0	0	6.37969	0	0	3.38246	3.58999	0	7.31781	143894	9.18288	0	5.09802	0	9.20535	0	7.99814	8.92908	2.82649	2.86462	0.79193	8.92297	0	0	0	0	0	0	0.58159	2.99435	0	0	0	8.14365	4.78539	9.42737	2.17823	3.19814	0	0	0	120007	5.45022	5.78796	0.22818	0
2.6.1.9: Histidinol-phosphate transaminase	0	123992	7.93317	120097	7.97315	186959	5.10749	120271	8.92573	267042	331266	4.84824	255223	104422	656071	255457	20426	0	6.59381	350886	17773	308516	189223	455641	396179	8.74564	5.90422	102881	0	4.95587	187508	213463	642442	7.04188	177524	5.80042	234839	305596	426924	956904	228247	111761	4.74979	5.14311	22822	571444	301199	616935	39488
2.6.99.2: Pyridoxine 5-phosphate synthase	2.77147	6.65172	0	8.46972	109001	16035	9.55494	3.20209	3.06404	6.19563	9.76283	0	18803	7.67393	908872	100079	46493	350794	189371	173927	169978	207395	13531	476727	114477	9.00279	0	0	0	0	2.38628	0.76673	38868	6.17476	182349	5.98401	289998	145228	141072	328519	7.71636	569537	204922	155436	128743	14395	256689	29668	332988
2.7.1.11: 6-phosphofructokinase	156454	263931	178737	212979	220809	267201	107	249766	219025	338872	346838	153544	324123	264021	482656	277189	285615	265676	343312	537648	335049	43653	366392	553951	358818	310755	184154	189237	196092	168448	193185	279558	552202	141967	178821	145562	349224	315127	535674	521533	323657	304485	345942	309174	411379	479865	40469	498844	470081
2.7.1.121: Phosphoenolpyruvate--glycerone phosphotransferase	0	0	0	0	0	0	0	0	15709	3.86177	0	4.68328	3.01598	4.15823	6.24314	6.36928	5.56512	0	0	8.83814	0	8.79452	0	2.17666	3.92716	0	0	8.04156	0	0	4.08883	3.68932	3.46181	0	0	3.61246	0.53005	4.53741	4.69631	9.34388	0	152667	8.37429	100933	4.73513	2.11449	2.24838	6.96559	7.71503
2.7.1.130: Tetraacyldisaccharide 4-kinase	0	0	0	0	0	0	0	0	0	2.40757	5.18303	0	222192	5.76671	50202	9.07321	0	0	102655	275113	200432	274382	260849	421063	230149	0	0	0	0	0	0	0	329865	0	0	0	0.85215	3.65995	245153	369903	0.86019	0	3.00953	7.22229	5.28524	364271	412313	269935	12904
2.7.1.144: Tagatose-6-phosphate kinase	0	7.26676	146107	0.57735	0	0	7.42118	7.55392	18115	9.24901	0	9.58255	416665	113635	165357	125374	5.11833	8.12353	2.07291	489466	157085	311835	7.12732	511637	403813	20094	14962	3.71342	148486	6.05842	2.80552	22391	142494	124153	0	25469	319931	6.94722	965023	482201	204631	210348	176406	200022	707792	381314	629666	439845	10862
2.7.1.148: 4-(cytidine 5-diphospho)-2-C-methyl-D-erythritol kinase	560136	600904	257924	277551	375378	335138	32023	576642	205782	703165	16827	151679	169583	616471	496014	214309	25613	289817	106697	162601	121197	969349	138614	248214	227693	720645	327419	326786	232035	189918	540875	114799	131762	153429	546232	147747	105899	263758	130246	203215	314112	32298	121031	142627	144917	301906	109291	383226	439744
2.7.1.156: Adenosylcobinamide kinase	0	0	0	0	0	0	0	3.49316	0	0	0	0	0	0	4.43101	0	0	0	5.32338	0	0	1.22735	0	2.42881	0.14535	0	0	7.17676	0	0	0	0	1.03797	0	0	0	0	6.29428	1.67883	0	0	0	0	0	0.17899	0	1.95809	0	1.51816
2.7.1.15: Ribokinase	0	0	0	0	0	2.64833	0	7.38867	3.07519	2.35648	0	0	3.35623	0	0	0	0	0	0	7.28099	0	2.09222	0	1.64751	1.78169	0	3.79484	0.48231	0	0	2.74855	7.94553	1.13072	0	0	0	0.47837	0	2.11856	8.24511	0	4.89585	0	114367	2.00182	0	1.50549	1.77947	0
2.7.1.17: Xylulokinase	38307	991302	797029	109706	101854	858571	893386	103628	731264	16101	196629	550435	152162	852144	119817	108587	975296	106629	446164	15613	820957	130392	685605	117379	151236	132602	975294	674673	634719	711303	800511	487862	202185	679997	870169	514367	100346	796129	119618	20768	136218	281509	764942	524214	107879	208146	906824	247857	955468
2.7.1.20: Adenosine kinase	0	0	0	0	4.38562	0	0	0	0	0	0	0	5.57722	0.754803	0	4.85761	0	3.78237	0	5.13181	2.92183	0	0	4.51063	0	0	0	0	0	0	0	4.60629	1.11913	0	0	0	4.30234	0	5.96983	0	0	0	0	0	1.04506	1.43541	5.28591	1.85725	0
2.7.1.21: Thymidine kinase	342757	871442	584926	441416	365931	822253	188095	407304	121971	589958	414687	176893	979651	735251	652291	213039	750466	53251	135404	598133	442397	768795	243621	758868	419247	143324	166011	201799	473962	85365	260941	977554	834362	235749	624863	172011	921993	314633	522905	467181	243988	597579	556215	876962	538872	466565	634901	475223	608027
2.7.1.23: NAD(+) kinase	6.11806	6.05892	111532	6.85699	119103	422084	5.33058	154858	186258	344013	28893	6.22888	509421	323936	924444	130265	259613	240871	139654	661749	24762	50991	345779	616486	425654	4.69792	175266	9.90291	5.08415	0	111592	320687	687369	5.35509	560889	0	409909	169016	562437	569668	220142	246554	475868	260024	34512	46704	322507	541213	368943
2.7.1.24: Dephospho-CoA kinase	0	0	0	0	0	0	0	0	0	2.23695	0	0	11998	3.52616	336412	0	0	3.55858	0.97503	217302	0.93674	9.73393	7.42519	107647	6.17332	0	0	0	0	0	0	0	138852	0	0	0	4.98135	0	149876	267004	0	304084	0	8.54103	5.93218	202801	162273	311809	0
2.7.1.26: Riboflavin kinase	0	0	0.38869	0	0	6.79558	0	0	0	0	0	0	7.50713	1.34705	136836	0	0	0	0	114933	0	3.36445	5.47782	0	15044	0	0	0	0	0	0	0	168131	0	0	0	0	0	5.11647	103026	2.47762	0.77035	0	0	0	6.02015	1.52317	145808	6.22969
2.7.1.2: Glucokinase	194704	26231	273934	180309	113722	345206	9.87827	179151	325293	289268	404281	285707	743128	697678	12258	245463	543021	49617	68858	294805	831245	794428	676333	739245	361583	315115	31196	422194	340658	204265	8.62703	405598	416494	178575	2754	315167	384915	605926	630296	445607	522112	714257	819847	766624	375582	905514	961169	643266	111784
2.7.1.30: Glycerol kinase	11666	893126	131167	85617	707635	659253	735729	705002	173494	108971	60276	873202	28392	162155	118591	168059	113075	930712	618101	285684	131762	256593	621249	214104	193917	135172	124007	165506	110843	618171	591495	712838	131226	727422	866129	11028	180433	612797	232029	254825	168341	313496	14974	886856	254577	169678	237254	23121	159691
2.7.1.33: Pantothenate kinase	0	205629	196036	153615	8.87717	171827	7.79962	133674	3.62071	27998	107207	2.36403	234922	6.76439	41194	418252	170529	180845	20112	583243	150773	373226	835124	451645	270869	242531	8.14877	7.37626	0	5.11832	3.58594	19077	811706	0	242038	0	322005	0.71801	656253	785043	23812	334409	15055	258076	206176	482794	16491	589859	195614
2.7.1.35: Pyridoxal kinase	64215	851171	167181	999411	775706	575263	103633	726114	646328	452145	769996	501875	9.27879	218266	112401	3013	156602	232766	43727	274215	303002	192475	154964	457043	258639	185659	727569	880998	116738	127057	590624	285471	293443	116463	772136	676301	317695	781977	240253	277296	414798	90382	449337	442809	112615	23466	232013	221266	283624
2.7.1.36: Mevalonate kinase	0	0	0	0	7.02756	0	0	0	3.93786	0	0	0	142875	140385	0	6.59096	0	0	0	111784	0	0.57795	0	7.80402	140564	4.70085	0	0	0	0	0	2.82114	6.68889	0	0	0	6.05035	0	103565	7.22654	8.60162	0	0	0	6.66431	8.97314	7.35479	10396	0
2.7.1.39: Homoserine kinase	0	0	0	150601	0	174936	9.58108	0	0	6.98414	8.02424	0	121771	5.96548	111282	4.09065	4.14751	127756	3.95188	113444	0	3.98458	8.62233	6.12974	101184	0	2.99349	5.24479	0	0	0	5.19917	230056	0	0	188365	2.57175	7.66889	8.88074	17815	5.80799	122619	0.44765	0	2.70655	7.85251	6.68719	9.54416	1.14241
2.7.1.40: Pyruvate kinase	274231	7.66342	174438	14855	8.64994	4.98593	160256	0	225944	17344	148385	283524	500847	171094	919638	345519	425544	173034	43743	827163	588572	860522	118753	104826	475061	187524	16266	0	7.06281	4.74633	7.41141	281797	448405	221029	7.76235	6.99235	408689	128058	193152	101419	563156	110024	771436	728302	101147	696227	849241	785914	980415
2.7.1.45: 2-dehydro-3-deoxygluconokinase	0	0	7.10047	0	4.81752	2.44696	6.46847	4.89951	8.97501	3.14223	0	0.62804	7.24554	5.33488	123245	7.72629	16576	235574	139959	128372	3.18416	12863	2.86795	9.27889	5.75178	0	0	5.90885	6.09323	6.74615	3.89853	8.26051	126793	0	0	7.26955	4.68945	4.69296	109765	121776	2.00308	0	3.75723	0.03022	0	136421	8.48418	214013	200918
2.7.1.48: Uridine kinase	668429	129562	545719	607088	555983	502499	321849	396863	705682	740376	744317	226423	982441	172692	223578	10137	174378	165634	206992	132082	23444	14884	20823	237828	120187	5184	615466	596417	37002	141978	229286	140717	159623	728071	125642	111879	196875	118741	133769	914431	63788	245593	180536	279251	106431	133869	145445	159007	222316
2.7.1.50: Hydroxyethylthiazole kinase	0	0	0	0	0	0	0	0	0	0	0	0	1.86261	0	0	5.51518	0	0	0	1.49907	0	0	4.49278	4.74536	0	0	0	0	0	0	0	0	0.22036	0	0	0	0	0	0.94366	7.53645	0	0	0	2.55186	2.38166	1.60129	0	1.04566	0
2.7.1.6: Galactokinase	554111	168975	411449	621035	5.20446	3.76084	308728	0	4.26567	291087	6.59225	102841	334941	9.64515	358721	571454	103228	104427	13248	225242	133049	7.91852	941711	354327	274721	117492	0	0.88778	0	0	4.26638	233932	17832	0	64161	743747	5.53917	290862	197741	358597	122913	12899	4925	185885	242882	314033	143987	12537	686523
2.7.1.71: Shikimate kinase	0.50567	5.52983	110343	0	0	3.50364	0	0	195287	261876	193685	0	34556	205576	565023	15397	0	0	180467	412848	310839	356826	189855	390629	545379	107461	6.98022	151562	5.40391	0	6.63324	4.29929	554735	0	7.46726	3.73099	143096	229776	463257	860312	6.95274	0	224156	0	226061	613321	538	762249	325309
2.7.1.90: Diphosphate--fructose-6-phosphate 1-phosphotransferase	684242	523296	554722	651906	438515	3569	425318	414075	655175	553285	620808	106135	670421	447075	925678	824909	120294	115787	765326	698257	938345	762752	156695	849919	780153	155176	576747	75101	460712	278929	31345	493197	613329	47182	621909	585936	543052	929634	76758	846584	115004	176856	121999	884812	668918	664794	832765	816473	123771
2.7.1.92: 5-dehydro-2-deoxygluconokinase	9.21619	29623	12671	214898	201758	143096	161329	161004	243604	284674	501986	108796	452409	390856	170237	448759	102987	963707	558956	69311	972638	715004	536056	18081	403143	310287	336658	360696	325839	8.99588	183803	168947	406567	318894	496485	20468	914133	616699	477447	372763	422097	98385	790303	368865	495448	119317	159022	101882	117692
2.7.2.11: Glutamate 5-kinase	3.14093	216762	0	122173	18567	12493	0.69951	133743	32612	372246	366733	125524	304654	201267	819979	168532	216741	201107	8.43135	600857	253109	462204	358218	497727	386164	271262	231095	197042	9.28455	153407	143407	165527	736164	0	210729	189759	157439	327037	519582	88275	304478	189467	215137	6.14405	236307	566227	470614	560346	546576
2.7.2.15: Propionate kinase	361864	215932	161078	417397	531843	463524	110288	394882	435183	290402	104799	140481	165064	417975	198974	349455	133751	23002	254326	150246	288483	223727	194782	244973	129065	2051	59819	533236	46559	175766	124749	107969	241476	0	388961	536413	12658	187744	152271	260631	177678	0	150468	498219	115372	138481	7.14298	108762	112221
2.7.2.1: Acetate kinase	171257	440272	241346	134811	214107	284242	899872	238493	207628	261279	216229	433185	291251	378869	377575	252679	291885	212991	613377	335813	271553	312948	261179	377692	295694	242287	247993	162672	156377	190637	638405	371014	40666	181425	286386	14702	297237	218132	304306	305608	234784	196953	239686	199978	289691	324129	345378	334027	412362
2.7.2.2: Carbamate kinase	531804	852467	201345	282272	490896	760666	119786	712697	228541	237957	617408	172311	270122	637569	242492	308568	559439	644323	115315	4.13721	386574	133702	560541	230607	193085	259932	108262	219178	175736	985676	196424	110466	744787	280154	602483	380206	521227	315961	139668	196023	297543	4.45212	396012	423295	664191	161714	182033	11494	309213
2.7.2.3: Phosphoglycerate kinase	639953	986915	109779	881678	706582	98407	636659	10101	140124	128531	103987	11093	143532	104187	138752	124471	12914	123429	128498	141567	120453	149997	130468	144822	128252	121376	841787	883448	85594	786339	124457	942727	13007	650434	8296	642768	123246	133891	134431	158537	12468	881099	116151	936953	118488	140576	12962	129225	148165
2.7.2.4: Aspartate kinase	3.12321	657597	434659	520264	51674	624077	305179	538971	373954	937298	912392	130118	111079	829029	268405	97512	102631	10969	87991	150797	82066	105557	147792	143245	136925	562034	365744	470695	117483	199267	428122	359979	223885	8.90633	749267	666967	824661	136002	189949	240114	114446	893755	963442	622882	102479	174605	123724	168242	132663
2.7.2.7: Butyrate kinase	753086	117759	889997	620109	721057	144267	0	60062	447213	813056	330399	130505	569396	845313	677041	51972	486659	39853	107189	448024	90979	972812	105771	930645	113188	767565	316839	557564	826369	593617	161596	132306	795456	451659	223173	103204	837011	153571	113672	999838	496238	319451	968028	83987	727754	725187	855841	144397	557618
2.7.2.8: Acetylglutamate kinase	4.30285	326447	241711	307218	187124	24613	126927	443312	3.27402	402976	20368	230752	398795	42399	12486	434438	234008	235601	37639	668042	324954	432019	756053	609976	514167	40104	320322	11029	15946	157839	160811	178404	973057	197855	421248	193345	374597	65559	737189	955745	440241	35728	223104	166191	353898	538592	312044	526198	373134
2.7.4.14: UMP/CMP kinase	0	2.78837	7.91029	0	0.45784	8.99992	3.13028	7.72076	0	8.55915	0	6.66544	13821	6.60827	2.70562	138448	8.28708	146208	0	111927	0	7.76732	0	3.50387	5.60955	5.03489	0	0	0	9.89517	0.48683	0	2.79679	0	0	0	0.99982	9.02269	6.94834	141222	9.78419	0	5.83822	5.52262	0.60166	104764	0.84215	7.65067	2.52761
2.7.4.16: Thiamine-phosphate kinase	109139	168627	205775	4.40678	160788	266753	101395	191663	201623	264247	265667	183712	295345	27038	945123	272425	166964	261187	639049	536507	330638	575088	659117	709412	410572	6.39558	215471	178431	0	0.87705	5.87453	135074	646467	8.68106	0	0.89519	323245	147206	430711	534363	25772	166014	362522	147261	460232	715679	587137	757739	77187
2.7.4.1: Polyphosphate kinase	135222	173212	175284	14223	116134	182936	113769	177573	9.26758	243696	228773	7.49536	290245	140758	124013	8.16883	100475	0	2.89945	409659	6.50588	176949	6.55889	227879	227062	212181	191565	127897	216427	14239	199595	198532	349545	108099	237357	140306	199187	125531	293478	343133	182084	0	109787	6.48884	211965	256794	221609	341879	164232
2.7.4.22: UMP kinase	150803	219121	197769	101996	122169	196625	846216	156286	122738	169932	191633	272373	264716	221089	287	189305	237288	214496	354457	238312	207534	243507	202926	28604	239023	138919	175539	116117	133058	155646	238044	286143	323717	439936	163935	136859	285653	196307	270739	253796	186799	230219	240471	17927	20643	272269	235705	272453	283982
2.7.4.25: (d)CMP kinase	306796	532837	671691	742701	805224	947118	436207	14487	61316	167904	143256	551268	138844	874487	179315	113834	17691	141501	88255	159606	1091	12326	145936	13982	161766	132635	658124	650295	507979	174122	48772	701196	235235	472033	109891	814002	128855	157241	174058	217709	112539	205688	152133	107228	135036	175224	104242	133744	206421
2.7.4.26: Isopentenyl phosphate kinase	5.95902	0	3.36682	5.03216	0	8.31517	5.13311	9.63453	0	5.03557	0	0	106282	4.59885	0	0	0	0	0	5.08011	0	1.74671	0	2.98365	8.21754	0	6.60912	0	0	0	0	5.66148	0	106268	0	9.29198	2.41878	0	5.07428	0.20039	0	6.50461	0	0	0	7.71434	4.43897	5.10514	0
2.7.4.3: Adenylate kinase	278483	474413	469905	36536	334127	398078	355115	428467	381939	59952	679554	363324	548695	403184	699829	446439	545796	555023	329603	708978	494079	566724	501022	662348	594158	641455	349645	381906	361965	34612	364396	450539	990549	260056	453696	330746	581225	434517	106425	665513	455126	375913	443672	359789	6754	620737	584892	629576	532099
2.7.4.6: Nucleoside-diphosphate kinase	869575	537469	415407	680475	756662	487679	88239	592031	571066	455061	58454	516117	119198	24788	11714	303506	328243	335675	374723	155367	299996	170993	333848	1237	146692	362658	668834	739021	738241	982054	574847	438149	985309	103195	749037	675113	269576	637591	123444	665401	379013	698174	381426	50478	225751	101231	221755	12549	189588
2.7.4.7: Phosphomethylpyrimidine kinase	0	0	0	0	0	0	0	0	0	0	5.11674	0	7.08985	5.11117	3.23391	0	0	0	0	0	0	0.03844	5.27495	1.72867	1.25529	0	0	0	0	0	0	0.29129	4.02072	0	0	0	0	0	121562	1.85792	1.64608	0	0	0	3.47939	0	1.27322	1.52898	0
2.7.4.8: Guanylate kinase	4.18248	0.25831	39768	7.31463	208565	46582	119495	178648	7.11569	387456	189543	6.21396	66224	236167	792416	386756	276765	214739	154007	752914	363729	599253	284196	569237	745342	121812	159719	0	175009	0	107403	210352	641525	0	263304	3.85621	423932	0.66228	743545	102655	341364	240955	292879	257267	408258	747834	469915	93343	722928
2.7.4.9: dTMP kinase	0	6.18152	4.94753	0	5.96244	137839	0	0	8.95213	141341	11473	8.27506	127619	164681	125903	0.44957	0	184953	5.47032	101803	2.62234	9.20159	4.72845	3.00883	195124	142215	4.50491	0	0	0	0.31875	9.63683	338639	0	6.34563	4.87815	102039	0	170416	163588	4.91616	100037	0	122581	3.78345	100307	142074	179467	111145
2.7.6.1: Ribose-phosphate diphosphokinase	732626	158966	137134	129283	799038	224552	240012	720719	208251	151637	113301	141995	227744	21559	462805	212084	21362	217088	365696	245369	208548	204104	18144	264018	201274	220248	16449	922128	600902	895208	149469	170516	29812	903935	140098	120331	22547	166668	295413	26302	243094	274118	201232	226609	287961	185739	236098	221267	325767
2.7.6.3: 2-amino-4-hydroxy-6-hydroxymethyldihydropteridine diphosphokinase	0	0	0	0	4.03745	0	0	0	0	0	0	0	2.48543	0.61692	4.55809	8.98205	0	0	0	7.64956	3.47023	1.73951	0	2.40821	0.47399	5.09814	0	0	0	0	0	0	7.32423	0	0	0	115581	8.32621	4.00287	2.53034	124329	107346	0	0	0.65621	1.69334	2.31925	101651	4.37508
2.7.6.5: GTP diphosphokinase	0	133361	3.52208	0	0	0	0	0	0	0	4.91128	0	0	4.27965	1.36319	5.66078	0.72493	0	0.23907	139884	0	6.58064	4.16144	8.38421	0.54607	0	0	4.92705	0	0	0	0	8.67751	0	0	0	0.69749	148946	9.04476	156578	5.30232	0.05747	0	2.94394	3.19959	102548	117273	9.40209	0
2.7.7.12: UDP-glucose--hexose-1-phosphate uridylyltransferase	0	0	0	0	0	0	0	0	0	0	0	0	0	0	115781	0	0	0	0	3.60561	0	2.44903	0.65553	0.67248	0	0	128813	4.19226	0	0	3.01492	0	10745	176283	0	0	2.14736	0	7.38246	4.93882	0	0	0	0	0	6.44346	3.50219	1.05737	7.55044
2.7.7.18: Nicotinate-nucleotide adenylyltransferase	6.24327	189867	11124	4.33032	126401	209994	0	5.43503	3.05383	111853	111194	0	282003	107144	274816	0	3.86183	3.90043	7.30006	299422	279551	318568	0.08767	355198	369882	0	108371	4.11547	7.94325	4.59982	3.43827	3.04207	286501	0	5.21854	0.47175	261978	0.04258	393696	490276	167536	0	12228	0	263117	500168	26284	812723	175201
2.7.7.1: Nicotinamide-nucleotide adenylyltransferase	0	0	3.86828	0	0	131008	0	0	8.51438	0	0	0	4.95743	146818	0	5.42114	4.12467	0	2.56347	8.69541	0	4.76385	0	5.32059	7.32761	0	0	2.74729	0	0	6.50146	3.65618	6.55303	0	9.77453	0	105601	0	8.10253	3.29443	0	0	3.17604	0	115985	5.56392	1.67244	6.72449	0
2.7.7.23: UDP-N-acetylglucosamine diphosphorylase	0	8.37545	4.44235	4.21861	0	0	0	0	0	2.73904	0	0	4.68955	9.68398	0	0	0	0	2.98964	8.06333	0	0.59476	3.08713	0.81465	7.81619	5.82572	6.87058	0	0	4.47988	0	0	4.45051	0	0	0	2.95489	0	3.08921	7.50888	0.34721	0	0	0	4.88135	5.82094	3.34765	118838	0
2.7.7.24: Glucose-1-phosphate thymidylyltransferase	153524	382402	123876	201297	170387	234186	104534	196108	182504	263044	238631	182483	289525	264034	542788	31245	374365	359544	454361	271367	403818	313008	447227	589962	311456	177119	25755	144617	117877	151833	103692	357527	807975	175839	127233	106699	432015	328498	299652	320616	248269	267067	453847	301783	552014	357928	294913	299042	38146
2.7.7.27: Glucose-1-phosphate adenylyltransferase	2716	423924	370026	359204	10571	261931	281212	130396	594564	427496	431152	244464	491269	262882	456768	370272	371033	444145	297062	555902	32167	394359	269457	634777	467912	718326	583452	438307	444112	190667	245745	319037	550774	328578	410123	526785	394319	370362	820438	576706	41009	23816	298983	224662	622538	494963	452239	500944	357339
2.7.7.2: FAD synthetase	0	0	114218	0	0	132346	0	0	0	2.74732	0	5.76441	122041	1.34705	136836	0	0	0	0	127469	0	4.78772	5.47782	0	15044	0	0	0	0	0	0	0	168131	0	0	0	0.30869	0	6.76255	123518	8.69524	0.77035	0	0	3.58134	104493	1.52317	191866	6.22969
2.7.7.33: Glucose-1-phosphate cytidylyltransferase	5.93357	9.47918	2.70743	0	158177	0	132385	5.91288	0	4.90342	5.95439	4.28824	1.64403	1.19154	121998	8.28399	116118	247072	111239	5.22986	14366	7.03847	272155	110173	3.02042	0	161684	2.68266	6.16756	0	0	0	117646	0	0	0	3.24088	0	225984	101249	0	0	174587	2.70102	8.13832	215756	6.67514	135231	144053
2.7.7.38: 3-deoxy-manno-octulosonate cytidylyltransferase	0	185086	0	5.27523	7.01817	3.82361	102392	9.88091	132798	122621	1781	3.44669	434426	166656	70502	380551	352327	390041	707712	504933	413243	525999	383664	520535	290441	4.99587	9.11438	103504	0	0	0	149224	487888	0	223966	0	277771	233505	328934	307845	269712	352193	548836	571586	157145	400537	519727	387243	495445
2.7.7.39: Glycerol-3-phosphate cytidylyltransferase	0	0	0.34262	0	5.95776	179062	7.21463	2.91499	4.45315	6.69316	7.48584	0.29094	0	5.34361	4.24688	2.38288	4.77813	5.96196	4.65564	2.31045	2.82223	8.43239	0	0	158266	0	0	0	0	0	0	120216	136	0	0	0	9.48805	0.51631	4.31465	4.23358	7.04912	0	6.54205	9.05273	0	0.13732	146445	7.02806	5.25879
2.7.7.3: Pantetheine-phosphate adenylyltransferase	7.31104	289389	583986	323094	286402	646969	122524	229385	462393	563711	503339	212765	806542	519619	667567	510392	395296	352913	320161	848578	87586	766076	539862	762783	748368	497494	259925	201479	282148	199654	445986	484747	987631	533733	396246	9.37368	855014	505644	874847	994377	58292	113617	51002	46928	709195	104713	974357	127712	55498
2.7.7.40: D-ribitol-5-phosphate cytidylyltransferase	0	0	4.52206	0	0	0	0	0	0	0	0	0	0	0	1.09197	8.25677	0	0	0	0.50932	3.48444	0	0	3.29725	1.39739	0	0	0	0	0	0	0	3.33767	0	0	0	0.54781	0	7.44922	3.06598	0	0	0	0	3.44653	1.87667	6.54518	2.05071	0
2.7.7.41: Phosphatidate cytidylyltransferase	0	100457	4.35509	0	3.01322	0	0	4.94023	8.70715	112717	154571	0	420015	147013	540749	102265	133128	106098	195909	469836	235652	356387	7.33507	4868	482584	3.84104	0.83783	0	0.59825	7.02135	3.81517	7.42741	361259	0	5.40378	0	301855	156254	462704	547392	147112	24732	392169	270181	253474	681473	492091	65872	516522
2.7.7.43: N-acylneuraminate cytidylyltransferase	0	0	0	0	0	0	0	0	0	0	0	0	0	0	0.38983	0	0	0	0	3.56555	3.12148	3.66793	0	0	4.68272	0	0	0	0	0	0	0	0	0	0	0	0	0	0	1.14706	4.08981	0	0	5.44713	0	1.82477	0	0	2.96718
2.7.7.4: Sulfate adenylyltransferase	456748	3.06914	313917	116709	21378	215099	154891	218544	979294	212666	368883	135201	199973	399198	0	8.97232	0	0	225885	8.10131	34926	216758	497961	2.36215	153827	869815	262246	242299	309736	460783	0	292979	10837	0	0	706728	299298	488053	118951	595191	106524	3.31159	566924	30263	5.31243	7.22402	183168	4.43147	115779
2.7.7.60: 2-C-methyl-D-erythritol 4-phosphate cytidylyltransferase	0	9.64759	288343	5.64694	173509	7.02505	0	0	9.76698	252679	10962	259364	241823	247918	501984	154076	259882	10681	212298	354858	174694	278815	269258	450911	306849	5.68732	144321	10646	239337	0	9.71882	112737	527893	160169	176491	127108	386287	37759	6182	487367	131872	340275	289498	323236	322783	562845	467897	62851	367563
2.7.7.70: D-glycero-beta-D-manno-heptose 1-phosphate adenylyltransferase	0	0	0	0	3.97697	0	7.46963	0	0	0	0	0	7.75845	0	0	0	0	0	0	1.40482	0	3.37832	0	3.60173	1.66569	0	0	0	0	0	0	0	0.37948	0	0	0	0	0	0	0	0	0	0	0	3.88708	0	2.40997	1.21085	0
2.7.7.9: UTP--glucose-1-phosphate uridylyltransferase	19946	385379	59675	445618	410526	309617	328963	304297	405741	680197	18634	267503	742329	653206	313335	607504	427604	479852	8.54358	775134	55177	746686	260879	508356	489429	393885	291883	322054	543827	615728	332822	495698	388156	324052	1698	361414	565502	184118	748979	8577	474603	34293	437363	350306	7872	739567	8488	730591	254399
2.7.8.11: CDP-diacylglycerol--inositol 3-phosphatidyltransferase	0	5.21184	9.56634	116909	0.56122	0	0.83677	109646	0	8.05614	163886	3.84393	178002	7.43559	1.99585	9.06927	7.54701	7.19755	4.42236	9.38786	122478	6.50917	0.31073	3.97415	9.69523	0	6.52017	7.50121	0	5.49454	1.78888	0	4.87939	0	0	0	8.76e-05	0	7.87997	107475	9.94951	0	156793	0	5.84983	9.77929	7.61557	9.92664	9.33611
2.7.8.13: Phospho-N-acetylmuramoyl-pentapeptide-transferase	7.02064	9.14315	185197	5.07522	164826	9.29934	0	3.25291	136482	8.22897	0	809464	455186	208192	117338	338122	411419	222751	374342	621156	260354	442998	442354	70665	323467	0	0	0	1582	0	10032	170754	538895	0	9.56543	7.22155	318428	352443	72557	70737	240153	528597	164109	201864	446918	604847	558264	738297	605878
2.7.8.26: Adenosylcobinamide-GDP ribazoletransferase	0	5.24452	0	0	0	8.24132	0	0	3.48151	0.53016	0	0	8.12985	4.99298	156761	5.31595	0	0	3.60287	203843	0.36054	9.58872	0	10484	2.37149	0	0.30261	0	0	0	0	0	137776	0	0	8.29866	3.50455	0	110721	0.71725	2.36514	0	5.65007	0	4.62273	3.42318	128501	153848	2.45974
2.7.8.31: Undecaprenyl-phosphate glucose phosphotransferase	0	0	2.82821	0	0	0	0	0	0	0	0	0	3.05851	3.48265	0	0	0	0	0	2.50982	0	1.52535	0	1.06822	2.87161	0	0	0	0	0	0	3.63087	0	0	0	0	2.53547	0	2.81565	0	0	0	5.56937	0	3.56107	3.26524	0.28037	2.44569	1.80791
2.7.8.33: N-acetylglucosaminephosphotransferase	0	0.30984	7.58542	0	252308	0	0	0	0.37338	0	0	0	3.17194	3.71995	1.30481	4.33677	2.47388	0	0	4.33758	0	0	0	5.18929	2.46413	0	0	0	0	0	0	0.48049	0	0	0	0	6.17512	0	0.39839	0.17954	0	0	2.60652	0	2.10034	2.78559	3.42015	6.28158	1.53591
2.7.8.5: CDP-diacylglycerol--glycerol-3-phosphate 3-phosphatidyltransferase	0	4.08399	0	0	195469	0	0	8.13037	0	7.68576	0	0	5.61378	4.09681	0	7.51489	0	0	0	5.35932	0	0.28778	0	2.51406	5.66028	0	0	0	0	0	5.08227	0	1.95e-05	0	0	6.68197	0.64392	0	3.38758	2.82266	0	0	0	6.78223	3.83629	5.97309	4.42205	3.61407	0
2.7.8.7: Holo-[acyl-carrier-protein] synthase	0	5.80191	1.87103	0	0	3.09183	8.39899	139065	3.46593	0.34309	0.61905	0	7.90039	1.37526	1.55714	5.57229	0	0	0	4.62949	0	0	0	3.31124	6.20516	167574	8.88481	0	0	0	2.96206	0	281837	0	0	0	0	0	4.68945	0.06645	7.97283	0	0	4.75269	2.06674	114585	6.16077	5.04926	0
2.7.9.1: Pyruvate, phosphate dikinase	26538	185048	314163	190938	168625	215455	189595	231128	327073	262242	240291	264977	269316	215534	254396	190293	30535	297862	184407	224364	292675	234327	251725	295588	260935	466657	214634	278409	233101	1744	176936	255466	231239	184456	316259	261368	268882	270745	328747	218429	21237	19552	268135	265536	289791	216933	289738	184511	323788
2.7.9.2: Pyruvate, water dikinase	401684	400524	494503	612682	387133	975758	455894	538462	477377	556265	49905	683942	944835	666119	207095	487484	376708	343299	321387	512472	449504	513952	192753	42502	699017	290786	495883	413075	492257	45019	483772	840016	368772	399833	378583	709583	441834	19306	557487	394935	634024	500816	456453	604322	619551	4094	677325	568486	288846
2.7.9.3: Selenide, water dikinase	0	0	0	0	0	0	0	0	0	0	0	0	2.96747	3.02843	0	0	0	0	0	2.96942	0	4.27332	0	4.86384	0	0	0	0	0	0	0	4.17629	0	0	0	0	3.86388	0	3.86221	0	2.54989	0	0	0	3.39901	0	3.70978	3.39699	0
2.8.1.10: Thiazole synthase	0	6.68744	0	0	5.17935	0	0	0	5.76205	8.56321	6.25258	0	6.34818	4.15476	260608	17405	6.37254	0	0	296938	3.86089	100696	167743	167065	140562	105336	0	0	0	0	0	0	200588	0	0	3.41207	11351	264292	248751	342151	101029	9.48513	5.96609	126493	100692	218009	4.70012	181683	135801
2.8.1.4: tRNA sulfurtransferase	0	6.79972	113922	4.37914	7.87502	0	4.36431	9.94572	4.13845	167658	115072	0	131473	9.31666	5.82863	2.14683	0.45456	0	0	137865	8.30515	10106	0	235305	111595	179428	4.66029	0	2715	0	4.03717	0	219263	0	128835	0	7.87648	8.68121	337735	264835	0	0	0	0	9.27058	195871	109092	181747	12979
2.8.1.6: Biotin synthase	0	0	0	0	0	0	5.14863	3.03615	0	131509	0	0	0	0	6.18462	0	5.01051	0	0	6.22256	118014	3.08293	4.99617	2.36511	0.69485	101567	0	3.06119	119409	0	0	0	0.31013	0	0	0	4.43742	103697	103022	140223	0	0	0	0	112361	6.60068	2.21791	1.14817	0
2.8.1.7: Cysteine desulfurase	19869	834735	178163	247297	196999	197553	359101	539144	175794	348968	26396	114108	560036	70277	680573	419754	258291	315039	197218	265934	345499	404845	273159	788108	331251	282604	461258	9.46365	0.88144	737195	173619	832226	102867	0	211422	195607	448997	257543	405052	173915	230109	250769	284285	19574	622913	530494	317316	383603	377142
2.8.3.12: Glutaconate CoA-transferase	115666	169581	354112	118121	162498	161791	178658	128545	17046	189745	104513	179262	321342	362377	12997	14055	4.53376	115405	0.55766	195093	11323	15562	0	235701	210222	4.94641	164851	258898	9.80185	195271	107059	235336	8.87864	124279	114159	301831	265514	8.46676	116904	133231	117074	7.40598	7.41161	11744	262054	7.53584	230464	207075	113848
2.8.3.9: Butyrate--acetoacetate CoA-transferase	0	0	5.89535	0	2.29242	4.41666	0	0	0	3.69458	0	4.52e-05	204536	8.61227	0	0	0	0	0	2.42441	0	11479	3.17808	4.25833	5.41097	0	0	4.10929	0	0	4.27561	8.03434	5.45461	0	0	0	5.24162	0	3.60985	2.86524	0.68385	0	0	0	2.71551	2.96332	8.45094	1.96559	0
2.8.4.1: Coenzyme-B sulfoethylthiotransferase	548546	427691	792002	453341	591642	559663	484261	63017	519486	371501	560233	61431	547296	68566	167174	496716	312004	381126	262783	396311	406211	414581	219902	290315	510594	556016	551415	496212	628436	478506	471587	790401	298107	691353	490208	731871	634745	253302	343471	289794	474483	279778	384039	553796	559196	274769	370848	348102	227712
3.1.1.11: Pectinesterase	0	0	0	0	0	0	0	0	0	0	0	0	0	0	182713	3.24483	6.23396	0	4.62821	5.10738	2.77887	0.60159	123408	9.81542	0	4.26572	0	0	0	0	0	0	0.51944	0	0	0	0	0	6.86659	0.85119	0	0	0	0	5.78275	6.53782	7.63464	2.62175	6.74821
3.1.1.1: Carboxylesterase	6.85751	289933	5.51558	129936	6.14651	235808	408089	132516	0.86068	243028	171531	0.94958	310987	2.30078	6.75007	113831	292322	360934	288723	104316	119562	6.75417	200149	108229	6.88938	9.21719	1373	22969	13407	155004	192427	9.23584	146987	115832	0	171128	6.81227	157806	0.52892	130179	137412	147544	9.58894	179833	9.42992	103922	142045	4.55564	5.86674
3.1.1.5: Lysophospholipase	0	0	5.27258	0	0	5.63515	250271	102933	0	140509	0	0	0	0.13958	0	6.65812	0	0	0	0.29215	2.37313	2.92767	7.72957	0	0	0	5.16797	0	0	0	0	0	0	0	0	0	0	0	1.92866	1.59338	0	0	0.54762	0	1.88088	3.37075	2.53114	0	0
3.1.2.4: 3-hydroxyisobutyryl-CoA hydrolase	453568	437622	440325	104273	473781	448538	886429	515307	378278	114816	248692	13405	357356	801229	0	23811	261706	316315	902901	374447	472441	103801	157307	60218	134384	130746	604264	37224	454049	588226	311803	221787	338124	638658	139324	355737	699688	13195	17822	45534	987388	408704	999731	216955	739945	4013	756501	161177	528545
3.1.26.4: Ribonuclease H	0	392026	8.60838	29095	145807	237307	101178	466109	256764	519452	53379	160481	733265	571919	406381	101786	230339	26499	411602	778225	22574	539294	283287	481722	616268	193127	216545	1021	306082	124655	9.42707	282447	810226	5.19996	29175	7.74533	446275	406302	72417	823925	287088	106023	290082	417156	27051	678334	416597	774258	487851
3.1.3.11: Fructose-bisphosphatase	103703	118798	152364	147267	131122	285299	146515	146103	113383	106516	150197	14788	246396	212755	822249	140593	121605	148705	117122	140672	134163	119203	738671	11151	161051	145307	124363	812958	148084	123419	108461	187356	805368	171957	131209	174631	161049	109932	14747	124105	116376	466693	123718	139205	194719	104469	14902	121114	710524
3.1.3.15: Histidinol-phosphatase	0	131332	2.80096	0	0.41398	0	0	7.10122	6.45703	126986	0	0	16728	131033	556181	8.58647	104769	204042	229223	265708	205497	252339	35821	331582	294225	7.32932	8.89935	3.48741	9.42844	0	3.77172	122245	254107	7.04678	0	0	181986	0	215388	247755	165023	28121	317845	10346	6.07139	291521	354683	244895	392099
3.1.3.16: Protein-serine/threonine phosphatase	13881	104752	113737	132741	141171	851094	156379	108029	793924	767919	119275	159885	497959	448039	272629	792777	114806	116444	667662	272641	694537	327992	906168	263422	381394	126534	964954	11294	779268	171053	71002	771479	122342	153009	133839	140107	461042	912418	259336	22905	920522	168894	876607	931735	510708	221961	398549	264097	676514
3.1.3.18: Phosphoglycolate phosphatase	0	0	0	0	0	0	0	3.81835	0	0	0	0	0.57739	2.29276	0	0	0	0	0	4.54344	2.12728	1.99634	0	3.97483	0	0	0	0	0	0	0	0	1.13278	0	0	0	0.984659	0	2.51018	1.14613	0	0	0	0	3.90418	1.21101	0	1.38163	0
3.1.3.25: Inositol-phosphate phosphatase	0	0	0	0	0	0	0	0	0	0	0	0	6.49051	0.42751	163042	0	0	0	0	9.56455	1.89086	108311	8.54858	7.04136	4.51829	4.15471	5.52811	0	0	0	0	0	135006	0	0	0	6.03951	0	8.45062	229282	0	0	7.57121	0	4.73051	8.99616	103057	5.79932	4.44614
3.1.3.2: Acid phosphatase	0	5.93764	0	2.92634	0	4.81622	0	0	6.40854	115378	143963	0	167092	121947	562761	0	0	0	287248	173751	8.50672	7.94465	7.11605	178345	6.91679	0	6.43898	8.05149	0	0	0	1.82723	246576	0	0	0	4.66735	0	201041	205615	447408	372768	9.22131	121184	265466	5.97175	9.95714	191506	304873
3.1.3.3: Phosphoserine phosphatase	0	4.56365	313611	8.56728	258059	226833	4.47728	4.53645	15485	436795	225077	3.59198	351615	339176	276375	309614	251833	237105	197649	343227	184732	315155	273973	43789	288734	121898	151051	170107	181685	179015	114082	23483	323166	9.63572	0	10794	3852	218306	53706	520203	311791	135864	381309	295105	367864	332364	300737	520905	331712
3.1.3.45: 3-deoxy-manno-octulosonate-8-phosphatase	0	0	0	0	0	0	0	0	0	0	0	0	0	0	0.50528	0	8.17603	4.32602	0.26573	0	0	5.53395	4.44651	0.02484	0	0	0	0	0	0	0	0	3.90025	0	0	0	0	0	2.18851	0.779417	0	6.02446	0	0	1.47951	1.37208	3.89336	1.45936	6.65052
3.1.3.48: Protein-tyrosine-phosphatase	17642	2.17402	229199	207351	0	200085	387313	406787	904083	358835	263631	939959	219064	2.92646	0.02255	17125	192233	229619	8.93633	6.54106	9.42415	105597	360679	0.65715	12585	900385	217595	202612	112775	169992	0	13287	7.20523	521234	185339	250847	8.30748	297662	151948	226664	9.87111	0	33125	5.18897	139843	9.92891	178741	127979	3.40153
3.1.3.5: 5-nucleotidase	8.06458	0	4.32421	8.93884	0	259169	0	4.22972	8.06589	117622	0	0	1013	138814	510562	129543	160327	11985	4.87962	179353	228224	262691	198098	260796	350441	168091	0	0	0	0	5.85212	0.86574	471831	0	14381	5.47102	16443	20994	230446	277312	7.50369	0	0	7.34877	4.38275	212969	124735	299925	232776
3.1.4.11: Phosphoinositide phospholipase C	6.73725	0	121004	155859	0	9.05076	136439	30911	0	158079	0	0	7.13946	4.37116	0	0	0.58481	0	0	8.35506	5.36276	8.49502	10129	0	6.17272	259861	9.97924	10282	0	0	0	0	0	0	143164	0	166004	0	9.70106	117146	0	0	13709	0	8.08924	18409	9.41528	2.62477	0
3.1.4.12: Sphingomyelin phosphodiesterase	0	0	3.64101	0	0	3.44822	9.60472	173183	0.705656	184652	1.40906	3.69258	0.782893	2.81563	0	1.30742	1.93967	0.674189	0	0	1.21982	0.18633	6.19105	0.805912	0.39216	397393	1.88636	1.70536	0.961711	1.10156	0	0	0.497982	3.17331	0.10098	9.11634	1.81143	0	0.442849	1.78213	1.30387	0	7.94188	0.861904	0	2.62442	0.32094	1.20201	0
3.2.1.135: Neopullulanase	0	0	9.70136	107676	0	0	0	4.44088	103808	3.32544	8.47487	0	196711	9.34238	159724	350006	258008	583042	127964	170027	205071	311898	153822	107299	2.87792	208216	185922	4.87279	0	0	6.59152	0	128733	0	0	0	138307	333595	1686	7.45715	127341	35309	422463	7.04875	103207	191162	8.51031	7.27191	8.05364
3.2.1.14: Chitinase	0	0.80513	6.65628	8.26332	0	8.12489	136082	2.87313	110647	0	262604	0	7.93337	0	0	5.40873	120272	8.23856	106328	0	0	0	5.93508	6.96932	8.66168	0	4.84864	0.87548	0	0	3.06181	0	108042	0	0	0	0	218537	0	251566	101569	0	0	0	4.41976	0.45401	1.45533	280202	0
3.2.1.15: Polygalacturonase	0	5.16463	0	4.70224	101169	7.79965	0	4.15483	0	3.81197	0	116824	6.12154	4.37108	0	0	0	0	0	0	0	1.65967	0	0	0.21457	4.98663	4.27504	0	0	0	0	2.96304	0.932484	0	0	0.44587	0	0	0	1.22112	0	106291	0	3.62708	2.11004	0	1.54786	2.30613	3.93528
3.2.1.17: Lysozyme	242	153035	39823	39263	138856	214059	793976	479439	308135	537096	198226	760549	0	219717	168715	468226	450934	369034	9.23182	631254	330247	477109	329735	479406	191523	286063	349093	427118	0	236303	175858	187591	222836	106041	8.71528	8.71282	370556	7.21337	328488	396439	389749	0	303795	115619	242726	324293	302121	9.28493	291105
3.2.1.183: UDP-N-acetylglucosamine 2-epimerase (hydrolyzing)	0	0	0	0	297268	0	0	0	0	0	0	0	0	0	4.77515	0	0	0	1.62162	125952	1.92221	0	0	0	0	0	0.88395	0	0	0	0	0	0	0	5.37587	0	0	0	1.98069	0	0	0	5.96656	2.74109	1.99722	1.14288	0	0	0.01898
3.2.1.1: Alpha-amylase	236151	10296	129675	157078	144585	886012	149326	930349	118363	676596	129454	175856	368375	716423	376275	116692	143112	155195	111853	376543	139691	791049	11571	491688	466617	120046	141381	128448	191075	152773	878021	114001	188505	185111	150708	172166	867988	251933	468089	252733	100864	199791	160133	156784	717991	324809	507976	342491	602101
3.2.1.21: Beta-glucosidase	148413	687184	557252	525498	103153	56851	538826	731753	106027	100145	558004	44201	13772	600826	216503	674624	546493	604762	8.66534	913687	518845	76617	173571	2823	674094	640646	579913	326111	226195	656647	454214	349103	480649	561509	129972	361831	746918	171863	369601	914228	620958	0	689348	411214	468739	757216	580047	589938	278621
3.2.1.22: Alpha-galactosidase	7.95537	253519	146481	166783	111638	245438	109001	210793	1247	282338	306458	0	4511	181904	164182	201823	272067	27037	395263	331412	3.54296	286978	163784	344686	468286	294659	166531	206987	100261	0	158649	165538	118588	214045	344511	116078	240192	291942	221131	677119	211213	126905	15773	3.90169	386488	298733	365974	500342	157454
3.2.1.23: Beta-galactosidase	118936	118007	240014	307625	102752	109517	3.06925	160204	301017	301481	277616	0	496068	347464	170237	220737	380107	22083	407486	935582	359835	668782	308374	778905	679852	231655	143722	9.12881	110891	4.86265	141968	278718	129253	0	157504	135762	455276	322735	526322	753426	11052	0.79666	129503	303925	525574	855486	973967	902537	256274
3.2.1.26: Beta-fructofuranosidase	5.98904	8.64709	287296	130961	0	8.97095	1285	0	359066	155896	12988	102453	170691	144626	5.84685	138409	0	0	0	248725	195538	256522	0	307763	182705	0	133298	8.27926	340306	0	0	5.70788	164863	0	0	0	440122	0	366514	114414	109036	0	13458	154029	490336	406396	263199	15745	9.35177
3.2.1.2: Beta-amylase	0	0	0	4.29703	0	0	7.83025	0	6.51974	144482	0	14872	0	0	0	0	0	0	0	1.51322	3.77235	5.94799	4.50274	2.01325	0.16089	184232	290517	100712	0	0	0	0	0	0	0	9.38853	133518	0	0.51878	1.91459	0	0	15037	0	6.77992	2.39367	5.83733	0	0
3.2.1.37: Xylan 1,4-beta-xylosidase	512439	778041	9.27325	525918	104708	683882	81291	678668	920261	765688	0	177676	17955	264769	931812	182045	293869	579152	609488	62582	443421	361942	221163	49367	398017	279221	253087	104947	207281	109712	673343	365345	32913	369059	952885	106636	558823	320752	299088	274446	471329	242323	500304	496099	242142	404461	296933	513826	439923
3.2.1.41: Pullulanase	0	0	0	0	0	0	0	0	2.94089	0	0	0	3.09743	1.89142	120309	104293	6.68012	0	0.06085	8.37086	3.20124	3.98614	4.60145	8.82317	1.98503	0	0	0	0	0	0	0	0.31226	0	0	0	2.73231	0	6.63216	0.03805	6.38518	9.87076	20855	6.77133	5.82287	164044	8.43524	4.46796	5.71942
3.2.1.4: Cellulase	302085	416219	213456	595379	499439	201379	470291	216709	134803	186429	485461	110402	110365	10652	329108	149933	128063	128449	194438	196588	19718	126473	147391	751698	102135	843555	569588	483492	344685	617362	300848	176537	629971	65378	291355	147756	137583	126026	540405	893148	25779	472723	118014	210674	112641	101243	170695	142954	964557
3.2.1.55: Non-reducing end alpha-L-arabinofuranosidase	1.71325	314332	179253	162703	234553	241657	148363	256091	273828	217995	8.48027	153938	24764	139381	988413	165301	37656	351547	307197	399967	281568	313485	211033	308565	268291	168834	232046	17869	316438	156037	17496	150203	356394	119789	239777	151847	177586	430888	254621	346352	167276	242323	415345	24525	270391	255419	321682	35779	379739
3.2.1.78: Mannan endo-1,4-beta-mannosidase	814876	0	452525	509504	429631	21993	415688	127758	17235	190453	107717	0	182286	148594	661959	278917	41071	513631	263844	205501	273184	247387	517372	442261	201905	156058	579458	482739	812959	668466	232071	310652	371882	0	275552	157666	181021	246088	153547	217641	272542	112029	230797	503701	220386	242299	4968	229667	6.84902
3.2.2.9: Adenosylhomocysteine nucleosidase	0	111037	175731	141136	0	492977	0.34777	3.59451	149629	349904	483419	0	356073	189521	188842	274965	802921	691335	392931	558455	427298	520911	38211	735468	501915	101587	7.32497	2.66643	103561	128502	9.20272	113118	660903	8.28459	489929	0	988653	102815	730505	571075	133058	39834	339454	330524	373526	675388	482168	998711	73853
3.3.2.10: Soluble epoxide hydrolase	0	0	0	5.65464	0	0	0	0	0	4.33224	0	0	0	1.41908	0	3.73033	0.05448	0	0	2.82462	0	2.53514	0	0	0	0	0	0	0	0	0	0	0.917266	0	0	0	1.62547	0	1.58493	4.05342	3.17826	0	0	0	2.74765	3.65012	2.42274	0.31319	0
3.4.11.5: Prolyl aminopeptidase	0	0	3.64785	0	4.71504	4.03206	0	0	130775	2.52049	0	0	119428	2.75288	0	0	0	0	138473	0	2.22094	4.71257	0	4.09985	5.28516	0.47917	0	0	0	0	0	2.75067	0	0	0	135332	1.97076	0	7.63342	4.86301	0	0	8.63365	232294	0	3.70582	6.50572	0.795018	4.43263
3.4.13.18: Cytosol nonspecific dipeptidase	0	123818	0	5.90258	202507	137473	0	5.16803	0	5.53879	0	7.27534	4.53808	0	0	0	9.30809	0.38655	0	2.55565	0	0	0	1.80212	1.43811	6.33522	0	0	0	0	0	3.89532	2.89164	0	9.58205	0	0	0	0.312413	1.94482	0	0	3.38044	0.01898	0	0.13994	0	0	0
3.4.13.20: Beta-Ala-His dipeptidase	0	0	0	0	0	0	0	0	0	0	0	0	0	8.20675	4.64088	0	0	0	0	0.37739	0.28394	0	0	1.68214	0	0	0	0	0	0	0	0	0	0	0	0	2.39917	0	2.95698	4.66271	0	0	0	0	0	3.13979	0.52939	1.32717	0
3.4.13.22: D-Ala-D-Ala dipeptidase	115591	223621	242104	198986	315461	513317	146867	5.04386	226315	444102	257963	9.14589	971521	417031	897934	410746	510873	508671	547682	537752	446103	680641	349771	668402	484028	210597	0.77093	26875	511089	8.76855	8.07603	246616	610976	5.96935	101916	0	392955	424913	587979	415491	631092	589684	411649	383287	546187	438397	662936	421875	717232
3.4.16.4: Serine-type D-Ala-D-Ala carboxypeptidase	0	5.15274	3.04358	0	0	6.50887	0	0	3.45088	4.64846	159987	0	0	6.52615	184193	484309	0.52123	0.71213	0	598833	160772	537418	5.35987	479354	135306	0	168227	0	0	5.81794	5.63263	8.39169	6.20925	0	0	0	0.79184	0.78113	121769	204036	392683	0	0	0	8.13187	126949	14857	1.45508	6.33567
3.5.1.108: UDP-3-O-acyl-N-acetylglucosamine deacetylase	432416	57	779638	368444	405652	988213	153762	264949	473024	700167	455514	42582	817412	71892	198372	520995	101799	981287	104053	128345	177987	137682	124945	170718	158134	228468	28424	510963	544677	426489	48277	50826	107694	267791	48592	483616	711901	93963	979235	10095	105805	835513	98094	153919	635007	17087	183788	17025	216713
3.5.1.10: Formyltetrahydrofolate deformylase	202838	234142	151641	296215	255511	396632	295559	105804	260595	44691	35693	202421	429044	410744	165466	413918	131049	132632	554446	903035	773339	541639	83655	698745	608059	233478	269735	145702	181963	153993	134211	343559	101446	374028	35974	343873	375744	781202	417214	686602	100975	104578	74757	364869	401445	883515	865598	843703	12189
3.5.1.16: Acetylornithine deacetylase	0	0	0	0	0	0	0	0	2.88154	1.12858	0	0	1.60266	2.98346	0.063905	0	0	4.09394	0	0.778227	2.49209	0	0	1.00369	1.26535	0	0	5.09413	0	0	3.80876	0	1.83127	0	0	0	0.12426	0	0.640595	0	1.68289	0	0	0	1.07951	0.987084	1.34196	1.29818	0
3.5.1.18: Succinyl-diaminopimelate desuccinylase	116797	9.30561	7.47668	9.63256	7.08704	0	0	268859	5.84265	4.75962	0	235351	0	8.71312	0.968874	3.22068	316076	0	116729	0.570817	4.46876	0.21457	0	2.79958	1.69954	0	0	0	221911	0	3.98094	126469	2.12618	0	0	104968	4.06873	0	1.54046	1.76805	0	0	0	9.31287	7.25499	1.35919	2.32256	3.24173	18655
3.5.1.1: Asparaginase	0	7.90047	0	0	0.48129	0	0	3.59344	5.83344	0	0	0	0	5.39576	767111	0	3.60837	0	3.93836	156516	7.84346	1.83302	0	0.59888	0	131611	5.43009	0	0	0	6.14126	0	6.38447	0	0	0	2.84139	5.13906	5.57252	2.47732	7.73995	112761	4.68382	0.88943	4.24019	2.84992	6.04224	9.25064	332439
3.5.1.24: Choloylglycine hydrolase	0	6.43577	100937	167986	4.57394	225401	7.36306	101379	0.22622	4.50475	6.01601	18479	135891	633885	0	164737	7.14402	149134	205464	0.80325	224102	223556	135059	3.63632	7.37861	6.15787	0	149172	155528	0.65361	0	166642	8.83685	0	0	127448	189552	6.93453	123355	5.81709	4.64948	0	9.76745	234898	8.27878	170859	6.50964	6.90777	4.13467
3.5.1.2: Glutaminase	475664	784894	358605	28283	481014	588804	174018	507429	471536	551809	107051	442695	992117	549749	118267	431512	679271	671352	359091	117084	108379	780572	670269	13432	968293	643983	834662	48365	286059	221693	716088	694011	144227	312668	52242	405842	985527	751001	104988	976017	679448	701203	723816	546196	10855	14378	122213	147557	112417
3.5.1.5: Urease	124528	156457	520137	7.11678	111472	177906	2.63793	7.54676	166899	342694	202396	169182	353176	7.40874	7.34266	19139	202466	27365	106284	7.58746	7.36188	205127	0	170548	267856	184446	29942	153249	7.64486	7.59584	383297	215578	12224	0	5.60137	100634	323195	105071	162814	258908	8.86961	131731	111298	8.88616	241729	4.39432	192158	9.70345	0
3.5.2.10: Creatininase	0	2.91869	0	120248	0	0	0	0	0	0	0	0	2.97428	5.34813	0.22549	0	0	0	0	0	0	5.28154	0	0	0	0	0	0	0	0	0	0	1.04488	0	0	0	0	0	0	0.904837	0	0	0	0	2.31738	0	0	0	2.04526
3.5.2.3: Dihydroorotase	0	15946	209816	8.68496	5.40537	228696	0	4.91867	0	143229	10583	356358	397143	344062	470303	0	0	6.79658	610813	417187	385645	289069	25104	324061	349877	112308	207418	8.60686	4.45534	301272	471485	237646	596603	8.44372	0	111947	321756	5.07493	382569	435303	126579	8.30862	146006	7.27728	277817	403594	370315	373215	178173
3.5.2.6: Beta-lactamase	4.09289	9.20458	0	6.84728	4.38014	0	0	4.34448	6.22095	6.17623	6.64456	0	3.24975	0	9.07987	0	0	0	200363	7.77864	0	0	3.60941	5.30176	0	0	5.91371	0	0	0	0	0	0	0	4.30244	8.60454	146971	6.32145	4.74209	3.44241	182246	6.50672	0	0	0	1.48017	106524	6.21975	132393
3.5.2.7: Imidazolonepropionase	315733	681618	224619	6.90372	0	649994	104712	321395	0	5.63812	0	143833	6.10772	735921	1.49883	207884	8.31589	9.03319	11858	6.51004	358387	0.95115	162487	459492	205866	8.14314	566358	0	128789	890788	13702	101053	329682	8.96512	0.67608	8.79738	425312	5.78416	123809	2.54323	0	0	0.06845	122816	267122	1.28761	5.73245	5.04701	0
3.5.2.9: 5-oxoprolinase (ATP-hydrolyzing)	220416	44703	68667	5.32477	224114	43965	1873	226702	313728	273351	153877	465732	491568	620633	4.27247	286291	6.61222	111051	6.82982	187971	280767	37446	8.89996	195064	20176	127584	584769	270007	278417	447225	303616	629902	9.40945	171081	10734	308331	812739	6.52245	174559	149255	9.17532	0	35207	309385	39352	7.80032	278837	109999	120765
3.5.3.1: Arginase	8.18293	5.22934	0	3.34494	0	0	0	4.62069	0	8.88847	7.23074	0	1.95276	0	129439	0	0	5.75987	0	3.43151	0	2.55683	7.15039	3.92258	0	3.59071	0	0	0	0	6.85425	0	136055	0	110763	0	0	0	7.08663	121622	0	0	0	5.52759	4.28582	6.50371	0	4.36855	6.69191
3.5.3.6: Arginine deiminase	191797	134412	235664	106473	4.83472	721738	0	135543	3.97339	7.61592	0	156336	545881	43764	0	0	108404	9.33456	0	106386	196729	221284	0	136788	369345	7.73279	177399	0	144951	185554	5.03716	288456	181685	137014	0	156821	8.69358	9.34432	159171	2.72538	4.93589	0	3.33549	302695	175131	4.06258	203097	114574	0.19385
3.5.4.10: IMP cyclohydrolase	154391	396908	32264	210957	453689	863794	17521	106151	100785	373152	7.35903	593103	393357	917432	326404	377909	454144	398305	218266	412498	631802	416091	214591	274161	670811	376321	513395	100415	23525	424794	175209	701086	473823	228056	11938	8.32528	730018	133162	470192	351107	568906	0	510463	583544	580791	33772	345368	587676	300296
3.5.4.12: dCMP deaminase	0	0	0	0	0	0.35264	0	0	0	1.80992	0	0	1.57511	0	0.627661	4.69958	0	0	0	103039	0	5.20097	0	0.43941	4.01064	0	3.76664	0	0	0	0	0	2.39663	0	0	0	8.06097	0	120857	266138	0	0	0	0	6.96872	213608	0	297464	0.27061
3.5.4.16: GTP cyclohydrolase I	0	74681	224777	28863	550608	528293	187804	343515	433816	760103	557048	240255	692692	566625	206712	446035	627352	59047	970239	677901	688572	825335	580263	647987	721226	161455	182669	344405	151411	266175	54342	712645	128262	193167	642505	217588	751173	823684	799205	102176	263936	623049	487734	703167	419265	831472	591695	111608	696287
3.5.4.19: Phosphoribosyl-AMP cyclohydrolase	337139	650663	594029	475627	492328	682332	575645	794406	627342	102882	103755	404767	101353	504629	13811	724227	721891	815367	552558	105471	537557	690999	101685	121552	110152	759156	76479	326857	274257	303097	604509	580536	15443	488547	970158	608976	613664	101512	107839	136048	701714	401647	829706	547943	76548	109364	888915	105689	129151
3.5.4.25: GTP cyclohydrolase II	0	137381	4.77042	6.86737	100775	24711	0	3.12671	7.28713	105013	9.45661	0	132025	6.70195	604409	3.21988	130636	6.22796	4.41623	219423	185317	253133	178233	452234	231834	0	9.75521	8.45113	0	0	4.15227	371704	406919	187897	177731	0	146847	258646	231569	45968	166267	9.46738	108482	5.51837	9.47519	383858	3314	325823	528298
3.5.4.26: Diaminohydroxyphosphoribosylaminopyrimidine deaminase	0	0	0	0	0	0	0	0	0	0	0	0	0	0	231258	0	0	0	0	6.94818	0.40663	9.73979	212552	8.34616	3.42173	0	0	0	0	0	0	0	6.60935	0	0	0	2.89523	0	6.55487	102705	0	0	0	0	1.60748	129522	5.34643	119746	0
3.5.4.27: Methenyltetrahydromethanopterin cyclohydrolase	172629	343852	479926	469142	498091	449509	449124	299462	315441	359603	349815	310788	617714	784912	192048	599561	618428	543822	437664	357198	422721	413603	223761	364078	476226	326944	369715	290344	505837	333937	305417	456144	22369	445289	436896	405278	558053	28508	46298	428986	382424	227455	291829	51041	688597	36991	383292	319604	216958
3.5.4.28: S-adenosylhomocysteine deaminase	0	0	0	0	0	0	0	0	0	0	0	0	0.65123	0	106873	0	0	0	0	6.98975	3.79713	0	0	1.81347	1.59793	0	0	0	0	0	0	0	1.41695	0	0	0	0	0	5.26027	1.84346	2.23715	0	0	0	3.93842	1.39121	5.43227	2.50978	0
3.5.4.29: GTP cyclohydrolase IIa	7.15127	3.73265	7.52338	176878	7.02837	213029	9.99597	8.05524	0	135236	0	7.30283	296881	292317	2.34253	9.70064	133029	149985	0.07075	7.36916	117445	111766	6.22905	7.76669	236694	214403	103972	159936	0	0	6.31024	190168	121829	0	8.22443	5.60294	178947	5.37559	157858	120414	146272	0	100164	0	107981	160785	7.88099	149621	7.51618
3.5.4.2: Adenine deaminase	0	124171	146435	3.81305	8.60096	226846	9.07706	8.48149	0	8.81381	139692	383733	273506	353393	6.46424	8.06348	7.16118	0.43239	399638	174534	141827	175234	2.57415	281004	169931	0	8.35355	8.17434	164055	179227	484134	238931	204506	136527	0	6.84899	107889	0	200562	122162	148293	8.24803	7.16121	7.42759	226189	106506	230728	1935	5.35459
3.5.4.30: dCTP deaminase (dUMP-forming)	0	0	2.93077	0	0	0	0	0	0.42518	0	0	4.46952	7.77401	4.18452	1.70501	8.82888	0	3.33254	0	7.55719	0	2.98262	0	3.22595	0.36821	0	0	0	0	0	4.92671	4.27757	0	0	0	0	0	2.60463	2.88873	2.78809	4.83299	0	0	0	4.42456	5.68095	5.85922	5.90502	0
3.5.4.31: S-methyl-5-thioadenosine deaminase	0	0	0	0	0	0	0	0	0	0	0	0	0.65123	0	2.05615	0	0	0	0	3.77668	3.79713	0	0	1.81347	1.59793	0	0	0	0	0	0	0	1.41695	0	0	0	0	0	5.26027	1.84346	2.23715	0	0	0	3.93842	1.39121	5.43227	2.50978	0
3.5.4.39: GTP cyclohydrolase IV	250043	132651	145536	29364	226931	298876	21114	213692	173432	258644	272733	302598	3771	487525	5.51475	19038	186581	318807	150559	226678	246181	30689	122086	176693	292222	319783	121218	0.06049	200567	8.73684	272422	301245	187989	159117	9.59301	103489	323389	216043	343278	195833	205103	0	271074	29115	387697	212118	284126	236356	172043
3.5.4.3: Guanine deaminase	0	0	0	0	0	0	4.32214	0	0	3.69168	0	0	0	0	6.49613	113798	0.84342	7.56689	0	1.24064	128647	3.01731	0	105145	2.81727	0	0	0	0	0	0	0	107913	0	0	0	162731	0	7.63229	1.40874	0	4.31352	8.25953	8.72472	9.75531	6.93954	6.02216	4.49363	1.59706
3.5.4.5: Cytidine deaminase	5.67507	295906	277017	350428	466418	376829	282815	374193	291858	500278	640742	315728	46469	218765	649586	442016	833672	511651	267194	591305	421175	625293	361598	467588	424633	279313	321315	213401	9.57719	272301	274237	324206	904743	360774	462323	224245	505567	273665	649113	836785	361192	680833	439533	105553	43599	532259	331557	122776	40108
3.5.4.9: Methenyltetrahydrofolate cyclohydrolase	556396	931673	509943	620274	694794	166596	160874	832283	339183	718813	41749	947904	131312	10334	171277	729679	926045	725388	165128	936479	848409	107229	11506	146106	125803	769082	874336	223346	168524	627113	142855	102635	19178	112341	477548	245752	891907	673546	115881	134457	723689	477054	859816	643258	853653	136651	12439	14078	151604
3.5.99.6: Glucosamine-6-phosphate deaminase	111716	200099	139145	117717	130413	169913	746595	12821	212714	109578	967316	210992	277072	222288	522859	181924	311188	298965	340288	265	239138	25252	227407	265338	186131	153367	174052	110608	965665	10949	16876	265701	297667	841738	120925	105649	24139	241559	23208	18461	222488	222072	251617	210985	188919	207878	234536	183334	25202
3.6.1.15: Nucleoside-triphosphate phosphatase	163948	124274	0	104479	154025	127245	7.39792	248293	3.52624	6.79628	111678	8.79239	6.47134	4.77556	2.26194	0	4.68125	0.24596	9.99826	1.04803	4.64052	5.21354	0	0.982483	2.22767	6.78291	0	7.32176	0	0	106073	196372	4.92175	8.35597	6.37033	133689	0	0	2.56239	0.922822	0	5.59254	5.55069	13839	0.82585	1.58405	0	0	3.07793
3.6.1.1: Inorganic diphosphatase	223665	126627	37264	128844	248282	346554	107545	311411	413485	237092	158427	258296	416535	362271	161689	332744	569133	497181	244324	52191	450923	359536	411832	799555	639421	489322	377383	261689	486108	115067	38654	357017	681687	366492	288601	39699	426448	339183	100386	669218	374121	782307	198078	17011	799863	40215	640008	379316	333591
3.6.1.23: dUTP diphosphatase	291444	509084	435011	439063	359838	173172	353178	31046	4916	624981	918385	19808	124225	84695	282679	607239	177344	160731	931009	115615	107015	930812	106156	141991	119995	61246	28071	506635	672292	475913	457333	108394	139856	157565	837682	559468	641738	896775	114047	874981	105077	104794	165028	920048	632011	155216	139761	12212	183076
3.6.1.27: Undecaprenyl-diphosphate phosphatase	271254	599483	155035	564966	304586	601388	599014	358865	427235	68607	188217	51416	604082	773052	95852	879285	916014	978296	163457	738295	659479	626156	10318	726226	118597	249584	223089	3.57031	153233	241029	802526	791815	107202	207317	106426	118237	756531	906288	499782	780285	73382	167024	359785	239018	764932	87492	741731	679304	132904
3.6.1.31: Phosphoribosyl-ATP diphosphatase	162961	684038	572697	344915	444374	73468	496992	659042	530921	931641	107688	375185	100872	508117	186105	978822	575535	467981	383439	112714	408075	542795	112409	113789	103819	619365	54727	340465	470457	342891	493401	510203	15709	479387	658957	577049	557543	82255	955794	168125	961035	625308	628678	445237	763202	123807	900981	110605	109561
3.6.1.66: XTP/dITP diphosphatase	416043	445293	647763	721653	294171	939414	985139	525888	29051	910328	861675	676484	113819	141333	104914	498804	417492	523051	453423	911763	110878	783276	545592	949992	100529	161711	336488	187357	457831	187646	174876	64563	163338	8.36137	67369	79397	698784	713294	970836	140841	880557	8.60622	47409	847107	195353	849744	535771	106575	83522
3.6.1.7: Acylphosphatase	0	0	6.56641	0	0	6.99032	0	0	4.84967	0	0	0	0	3.75441	0	4.97525	0	0	0	0	3.87324	133178	0	6.37162	138485	0	0	0	4.75172	0	2.01189	0	2.88689	0	0	3.03582	0	0	5.79268	4.19178	0	0	0	196221	1.54573	6.45243	7.94081	121097	3.71104
4.1.1.11: Aspartate 1-decarboxylase	0	135607	227636	4028	163497	655936	292631	199123	167393	290753	23913	0.40358	364621	306862	161013	570914	119316	115495	577194	399303	472946	373211	792141	527898	309043	242503	5.85292	148738	4.29017	8.98122	826786	107235	879746	8.22652	415402	156474	8.64598	698894	535167	589581	475325	328013	263427	207185	40168	392117	36621	627679	789225
4.1.1.17: Ornithine decarboxylase	168408	5.27917	2.27689	3.53868	0	0	6.40245	0	0	5.68903	0.29647	3.48691	0	0	0.72096	152105	9.78843	143549	6.79717	5.57577	11267	131745	188542	108002	3.17904	0	6.19982	3.27383	113593	0	2.30742	2.18633	3.00406	232449	0	6.26083	3.69923	8.97873	103746	181982	0	0	116176	186747	100753	144568	1.17464	1.35672	0.15016
4.1.1.19: Arginine decarboxylase	242589	110178	44349	295207	213207	365402	0	332382	176557	201192	186461	493171	50512	570541	112519	375199	35652	331241	661446	43486	463675	39573	615444	606102	498054	128579	118989	141815	0	315136	610377	607744	781945	10102	102173	131014	432853	397542	416819	641188	267276	171539	373953	527802	188094	513085	624761	503071	596287
4.1.1.20: Diaminopimelate decarboxylase	0	182213	8.11415	293347	9.73536	140701	8.07199	220546	322122	325665	224789	3.66407	403013	270871	118293	332536	417592	115763	195142	517809	347187	392862	431263	63729	46543	22173	123063	16434	5.11962	0	119046	228544	144628	8.08829	186922	171284	377849	446503	566215	893353	336432	220024	471595	208533	41345	595543	581953	554604	633524
4.1.1.21: Phosphoribosylaminoimidazole carboxylase	0	6.77159	8.94948	155664	8.01729	7.27846	0.05075	6.83927	8.63024	137201	6.71311	6.67645	160194	119645	3.27397	10792	1043	7.84079	3.26359	135646	10678	107391	7.36798	4.05872	9.39195	0.70009	4.34937	8.68875	14731	102263	4.50206	3.94427	6.10972	117431	6.56122	0	155334	0	8.62039	145789	181339	5.57414	105355	4.66222	9.26525	179768	138688	125742	6.28605
4.1.1.23: Orotidine-5-phosphate decarboxylase	465779	629697	419262	187076	209401	100693	114745	451225	26665	389732	110826	159623	100633	115918	123568	577421	634149	589691	163055	105596	669788	706293	814796	916909	812832	600764	468685	1285	154318	120344	223864	10282	146065	0	206588	252296	137478	506485	935039	104505	429774	65381	587517	103018	80453	949636	861746	937769	750978
4.1.1.32: Phosphoenolpyruvate carboxykinase (GTP)	297212	654065	626327	86177	631175	669476	587422	659344	530714	118542	986565	362562	857152	546235	904584	963946	866008	838569	460793	847875	664581	849104	770839	66015	714464	976924	60957	572741	542682	611451	557864	359987	118631	474093	850933	469368	75524	774084	633086	134159	926372	452968	781301	579555	561296	105959	64033	869013	653629
4.1.1.33: Diphosphomevalonate decarboxylase	0	4.07302	0	0	0	0	5.45859	0	0	4.72166	0	0	4.42143	3.76072	0	0	0	0	0	0.53586	2.99007	2.50141	0	0	3.99406	0	0	0	0	0	0	0	1.64658	0	0	0	3.04797	0	1.41231	3.95703	0	0	0	0	2.27376	8.05588	0	1.34563	0
4.1.1.36: Phosphopantothenoylcysteine decarboxylase	0	0.34141	0	0	4.91205	3.87734	0	0	2.60153	7.67703	0	0	221443	5.46059	450111	0	0	132953	0	386041	231808	3597	298339	380819	167245	9.66281	0	0	0	0	0	5.59141	163537	0	0	0	219394	211212	638373	421829	113048	5.98238	7.42534	214372	276371	239461	217686	463547	244763
4.1.1.38: Phosphoenolpyruvate carboxykinase (diphosphate)	0	0	0	3.59593	0	0	3.63783	3.67467	0	4.61323	0	0	0	0	0	0	0	0	0	1.25548	2.28093	1.86661	3.22185	0	0	8.11338	3.82871	0	0	0	0	0	0	0	0	0	2.52537	0	3.15055	2.05664	0	0	0.59099	0	2.49191	1.39116	1.56801	0	0
4.1.1.39: Ribulose-bisphosphate carboxylase	0	0	0	0	0	0	0	1.52776	0	0	0	2.10751	151727	0.216938	0	0	0	0	3.62133	0	2.02388	0	0	0.41592	0.948198	0	0	0	0	0	0	0	0	0	0	0	1.03576	0	0.823719	0	0.093919	0	0	0	0.891173	1.76022	0	0	0
4.1.1.44: 4-carboxymuconolactone decarboxylase	0	0	0	390593	0	0	158031	4.85225	2.01468	18236	0	0.95042	151039	204802	4.15792	0	6.01095	2.91896	0	3.66688	7.44956	0	0	3.08941	0	7.36079	2.64191	0	0	0	0	0	108918	0	0	205641	2.86314	0	0.768586	1.52628	1.76067	0	0	130031	0	0	0	0.538743	2.62317
4.1.1.48: Indole-3-glycerol-phosphate synthase	0	0	0	0	0	0	0	0	0	2.79584	0	0	0	0	208807	0	0	0	0	192081	0	2.57295	5.51467	6.11119	5.00343	0	0	0	0	0	0	0	292708	0	0	0	0	0	253887	283046	0	0	0	0	0	136528	2.59601	364241	0
4.1.1.49: Phosphoenolpyruvate carboxykinase (ATP)	133364	197039	170386	175904	185934	218929	131312	177844	208116	175856	138907	224224	283455	211101	314082	239233	321897	303217	338996	248809	26655	248937	268243	236387	217833	212372	179645	136276	163117	138747	210448	261225	171532	149653	204466	174856	209376	324458	305125	229722	270897	211082	268354	252821	201428	202244	251896	190679	306856
4.1.1.50: Adenosylmethionine decarboxylase	0	8.95229	0	15977	0	0	285367	0	129915	113252	116766	6.74999	184144	2.68477	8.89225	7.66669	122115	0	121954	235605	194299	7.62932	3.35464	209038	9.08242	158328	3.17375	0	0	0.49263	2.59149	0.83422	152562	0	270023	134737	5.90868	7.31529	112077	9.75133	23074	0	7.55155	130663	171638	11649	336452	150133	196714
4.1.1.5: Acetolactate decarboxylase	0	0	0	0	0	3.30127	0	6.07506	0	2.92349	0	0	7.08002	6.67621	261983	0	0	0	3.21272	141887	0.71217	3.92331	3.61932	160244	175891	0	0	4.72199	0	0	0	0	4.14878	0	0	5.07984	2.58182	0	185553	0	8.70923	0	0	132003	2.14087	1.27075	7.88111	2.99808	0
4.1.1.65: Phosphatidylserine decarboxylase	3.67001	249664	121953	6.38263	119073	113207	5.26723	218834	1312	1461	267902	0	232329	176694	131928	308625	683234	432679	311406	4858	674952	626806	120989	101669	33028	2.75261	132257	9.84524	4.06595	0	120264	8.35803	912815	0	0	8.24506	296311	497821	478642	48275	27426	11204	677448	369293	325853	838901	692704	719089	10965
4.1.1.82: Phosphonopyruvate decarboxylase	149354	0	0.42186	0	0	0.34772	0	0	0	4.92185	0.35957	0	1.06941	0	0	0	0	0	0	1.11803	0.37056	2.10495	2.41203	4.60664	0.24916	0	0	0	0	0	0	0	2.47019	0	0	0	0.23934	0	3.59951	1.59674	0	0	7.45786	0	1.33501	7.77199	0.965129	1.20624	2.34829
4.1.2.13: Fructose-bisphosphate aldolase	792438	132743	131848	10366	110136	130088	899222	11379	124008	140368	111572	125888	19606	140669	17266	165208	179953	170572	145056	150461	147671	177656	177453	162971	144698	161706	11715	10411	101209	882431	962787	121845	130107	113481	12366	115759	138813	177852	17151	184223	151808	152661	164761	140772	139427	149376	144897	13365	152292
4.1.2.14: 2-dehydro-3-deoxy-phosphogluconate aldolase	0	178542	9.75096	6.62588	218853	232693	216335	196474	0	211099	161609	12256	201735	5.00718	234973	264758	207439	0	18422	26487	20115	187219	257778	124673	135342	6.39767	3.74813	103621	7.99383	0	9.29138	140693	276428	240677	0	0	6.24973	320003	160297	399207	178568	0	163823	111389	218678	22711	264322	367034	174017
4.1.2.19: Rhamnulose-1-phosphate aldolase	122379	212488	297541	397105	8.96984	322938	3.98729	317894	339059	354539	176159	239071	351729	241608	370983	455723	448606	448528	433386	437801	329468	513943	625772	429698	518813	264041	10855	138585	220558	220203	117985	14968	341232	5.72925	14184	253145	295267	512723	301362	35672	288335	274487	319585	24009	437265	454005	411519	324903	447196
4.1.2.22: Fructose-6-phosphate phosphoketolase	0	4.54937	4.26945	0	5.13596	0	0	0	0	2.37717	0	0	4.98583	3.25166	2.99199	0.98439	135705	0.77629	3.29767	30786	115149	258412	0	7.21198	8.15836	5.51229	0	0	8.02488	0	0	0	4.11939	0	0	0	166479	15181	726496	669765	8.09314	0	102254	0	135462	423054	117328	105607	1.93534
4.1.2.25: Dihydroneopterin aldolase	0	0	0	0	0	0	4.51541	0	8.98769	4.13122	204395	4.85197	8.81728	108097	305173	17447	0.63521	0	0	158718	0	169952	154209	146253	245257	0	0	0	0	0	120259	100748	238216	8.30819	6.43782	0	7.33547	184917	335215	317274	104931	201692	9.47531	6.67432	112404	145409	169732	330068	185036
4.1.2.43: 3-hexulose-6-phosphate synthase	309926	236552	436231	422115	456659	498536	292597	330657	21254	271303	365117	303244	602346	588881	100918	614608	39926	278537	173276	370087	354211	473402	162645	421747	67493	322853	419508	264825	611072	372884	313671	453364	190783	281396	175752	388634	55638	170059	536061	30702	497677	12157	253503	343806	564003	512116	479736	574553	232157
4.1.2.4: Deoxyribose-phosphate aldolase	284431	94598	629374	620755	726553	739236	193444	434574	4872	74063	819495	641069	113765	125413	362135	788307	167565	171247	161861	170837	160855	145836	192291	148784	146053	445645	407117	375456	392092	599855	115983	11394	167139	861015	93167	655873	177983	117259	152759	174158	116964	182491	204907	145195	997081	171914	166401	223036	326834
4.1.2.50: 6-carboxytetrahydropterin synthase	5.01162	101977	268034	0	243856	419526	0	225172	119921	194912	13484	3.91207	166534	193007	117761	5.04966	4.33036	146743	296345	0.81985	271364	476818	348698	210197	177246	0	105932	0	293463	5.21279	7.32259	238975	191844	0	105121	5.40025	126044	5.77381	168067	186358	133878	298407	297511	564159	0.54732	123913	2.90021	104586	0
4.1.3.16: 4-hydroxy-2-oxoglutarate aldolase	0	178542	9.75096	6.62588	218853	232693	216335	196474	0	211099	161609	12256	201735	5.00718	9.91863	5.28284	172243	0	163346	154779	137459	120164	123718	5.89921	135342	6.39767	3.74813	103621	7.99383	0	9.29138	140693	225743	240677	0	0	6.24973	320003	7.85174	240545	121556	0	116204	5.62187	133283	157226	225145	201021	9.05843
4.1.3.27: Anthranilate synthase	0	0	6.70611	0	0	0	0	0	0	0	0	0	3.06212	1.11614	10719	0	0	3.56951	3.70073	152123	0	1.43769	5.09792	6.89233	106656	0	0	4.06286	0	0	0	0	242091	0	0	0	3.19881	0	180624	195777	3.54987	0	2.92725	2.42831	0	121319	5.15932	152121	0.40464
4.1.3.36: 1,4-dihydroxy-2-naphthoyl-CoA synthase	0	7.05439	6.31495	0	10111	5.48141	0	5.37364	102539	4.59176	107959	0	158009	9.07178	323834	9.73408	179371	4.08957	218022	317973	130025	16835	208866	13193	8.84598	6.55841	191753	6.71814	0	0	3.98485	133961	214599	0	0	0	125848	12271	123123	163583	189286	20446	179972	106308	9.62406	33628	274449	296008	315172
4.1.3.3: N-acetylneuraminate lyase	0	0	0	0	0	0	0	0	3.05287	0	0	0	2.74071	0	2.95574	0	6.50619	7.42169	0	3.68852	4.46366	5.45247	0	7.89466	2.24686	0	0	0	0	0	0	1.74863	0	0	0	0.63216	0	0	0	0	0	0	0	5.16496	0.35251	0	4.63427	2514	1.75923
4.1.3.4: Hydroxymethylglutaryl-CoA lyase	0	0	0	3.68834	0	0	0	0	0	0	0	0	3.43853	5.48676	1.18134	0	0	0	0	1.78624	0	0	0	3.10127	0	0	0	0	0	0	0	0	1.49786	0	0	0	0	0	2.35728	0	0	6.36595	0	0	3.32701	0	0	3.42866	0
4.1.99.12: 3,4-dihydroxy-2-butanone-4-phosphate synthase	9.71968	137381	25331	276827	193149	454123	0	156249	176542	202951	234082	260877	330595	311399	663837	192885	199511	23196	4.41623	378308	276377	428879	304128	542245	4507	0	132463	152842	149491	15521	191273	605535	477449	187897	177731	0	303235	258646	441571	56001	323368	211854	259337	137051	288845	530599	480703	516051	57703
4.1.99.17: Phosphomethylpyrimidine synthase	9.90022	5.28556	156543	0	0	172688	7.27704	194566	0	6.12769	6.90071	173304	321056	208892	225868	224734	9.02664	104435	6.10796	447893	5.64577	241527	15144	271253	324899	6.60745	0	137251	129887	8.71469	160233	249563	391662	0	6.89192	4.35582	325745	9.71266	5641	433798	110316	0	8.79578	102551	217859	347643	171636	413628	4.83753
4.1.99.1: Tryptophanase	0	0	0	0	0	0	8.72045	16273	0	141306	0	0	0	9.54914	0	0	0	0	0	3.87988	0	2.08475	0	0	3.61978	14161	5.55474	0	0	0	0	0	0	0	0	0	0	0	6.40613	4.86914	0	0	5.02428	0	100306	6.55838	9.37273	0	0
4.2.1.10: 3-dehydroquinate dehydratase	0	207658	213211	0.07441	420881	126905	206968	9.61557	198727	336059	5.20516	0	713962	442998	179426	361818	106136	764843	536145	868576	66795	844391	669198	770122	688756	131916	358126	191968	0	0	4.13356	243714	104557	0	306951	0	646293	472555	770549	926929	668572	701869	728256	770386	533783	968892	68324	683437	815973
4.2.1.114: Methanogen homoaconitase	0	0	0	0	0	0	0	0	0	0	0	0	7.19719	7.12633	0.707821	0	0	0	0	0.16634	2.10795	0	0	0	7.29121	0	0	0	0	0	0	2.88773	0.935282	0	0	0	1.82816	0	1.17175	3.39772	0	0	0	2.13942	0	2.31138	1.85096	6.60547	0
4.2.1.11: Phosphopyruvate hydratase	22347	905849	190859	242713	108688	135253	228855	138238	153396	210725	169641	516822	167801	111224	141048	356579	397625	434547	106078	126982	183437	287079	529522	178616	19801	778908	105512	270002	221752	123582	909919	955164	991326	124006	272676	249455	137648	139606	135132	222111	438737	13628	351813	125936	172213	122604	156592	11173	597922
4.2.1.120: 4-hydroxybutanoyl-CoA dehydratase	6.13745	0.61253	215527	0	7.98115	226748	5.85974	0	7.96153	8.48799	108185	191495	352495	153507	1.77916	248886	0	107956	4.12712	113692	138533	176323	0	8.83946	237834	124298	9.51207	0	114379	8.10595	3.59021	120603	3.93594	0	0	0	256939	0	0.75534	115091	9.44568	0	15509	0	170232	134638	139233	128197	5.28865
4.2.1.126: N-acetylmuramic acid 6-phosphate etherase	0	6.09106	0	0	121336	0	0	0	3.92708	117472	0	0	100013	5.38982	142511	6.75366	4.05645	0.43804	107838	113347	9.25686	6.18546	129132	135229	7.70802	0	0	0	0	0	3.54529	0	15556	0	0	0	7.67745	0	108714	184787	3.33719	10688	4.91734	104479	4.81414	131904	8.61501	8.49764	118633
4.2.1.134: Very-long-chain (3R)-3-hydroxyacyl-CoA dehydratase	0	3.67331	0	0	7.06395	0	0	6.63766	0	4.25286	4.44484	0	7.72473	3.48583	0	0	0	0	0	6.81943	0.53805	4.28078	0	0	1.53343	0	0	0	8.73283	0	4.09799	0	4.46804	0	0	0	124765	0	3.21238	0.62955	4.82955	0	0	0	3.11788	0.70168	4.21814	3.89358	3.47609
4.2.1.147: 5,6,7,8-tetrahydromethanopterin hydro-lyase	309926	236552	436231	422115	456659	498536	292597	330657	21254	271303	365117	303244	602346	588881	100918	614608	39926	278537	173276	370087	354211	473402	162645	421747	67493	322853	419508	264825	611072	372884	313671	453364	190783	281396	175752	388634	55638	170059	536061	30702	497677	12157	253503	343806	564003	512116	479736	574553	232157
4.2.1.17: Enoyl-CoA hydratase	678286	104617	357638	651248	259928	143544	445118	146189	169481	120531	405001	947138	130305	12175	16396	490592	479008	607538	211875	19414	272754	102463	837006	242419	205183	111327	418646	554132	221613	38476	178271	9.84229	6.94432	418533	250118	494982	134112	203488	147911	236231	538186	140087	45723	381845	179317	8.39807	145693	173498	73318
4.2.1.19: Imidazoleglycerol-phosphate dehydratase	382607	675334	508235	530975	534647	894087	546718	804764	333111	923641	635681	482122	763996	743794	162054	860217	73393	661712	805031	877275	534111	769162	904878	965661	997715	761836	467494	334908	538963	148129	536966	800104	188554	210815	807636	545414	678656	258175	109151	116935	428639	411752	667097	572636	951386	115952	753445	106529	998743
4.2.1.1: Carbonate dehydratase	111258	473585	313627	443746	598079	369934	293615	142907	450289	342373	209734	226512	921307	536626	399157	548938	525265	361638	401653	420715	603603	52271	313151	500774	379571	163915	251052	38552	269804	385827	267144	335788	266991	8.25522	234166	167917	699407	392435	355208	212782	339737	226904	505476	587713	385351	546987	509928	361589	679458
4.2.1.20: Tryptophan synthase	392612	13499	153019	701571	670599	108225	415316	853924	135297	178936	732808	582299	239429	15113	399699	173265	231122	13792	170076	283962	179436	245492	210281	290604	255783	147658	969193	971115	89224	590361	846818	138917	393437	868757	692765	689312	194677	142807	435011	34707	170393	994595	16051	128055	169529	358035	259938	311278	187808
4.2.1.22: Cystathionine beta-synthase	0	0	0	0	0	0	0	0	0	5.58538	0	0	0	0.39907	1.07562	0	0	0	0	6.20051	0	0	0	0	0.21937	0	0	0	0	0	0	0	1.09645	0	0	0	0	0	2.42691	4.67078	0	0	0	0	2.02685	2.42727	5.13276	2.89631	2.29534
4.2.1.24: Porphobilinogen synthase	0	0	9.62379	0	3.95633	108197	0	0	4.71199	6.59017	0	4.23211	130209	167598	8.54296	6.70935	3.90094	0	0	148471	0	106252	0	3.82974	9.30006	0	5.53978	8.48773	0	0	0	7.41611	0.97521	0	0	0	141242	0	115607	9.88601	15098	0	3.92872	2.98797	129807	7.87136	131187	175059	1.45815
4.2.1.28: Propanediol dehydratase	325637	421247	958598	43636	344013	532505	35168	490951	65972	376411	38662	444437	953254	291631	219164	355417	254702	474573	137138	696796	246086	308928	148241	564736	707052	362682	768642	108177	632253	4098	289518	304241	256804	105398	164094	489521	298656	225767	376861	340112	392101	635775	320406	285237	11202	314366	479068	473491	379362
4.2.1.2: Fumarate hydratase	618456	250491	150103	2177	165196	173113	101429	260908	252726	344683	317855	127068	302813	192355	361194	244418	329688	306835	257831	248867	236091	286075	26087	282526	281124	327968	159905	153298	155418	891354	140928	157559	40937	133351	20938	158812	231259	347328	228315	311349	284974	197376	257674	226012	212513	265702	287169	250474	274338
4.2.1.32: L(+)-tartrate dehydratase	1.49378	3.10983	7.14503	0	2.88633	1.37674	0	1.41014	7.37134	0	0	3.13885	3.15484	122983	3.77957	0.56284	0	0	0	3.07551	3.56711	2.85843	0	6.05926	0.21081	0	0	3.16267	212551	0	5.50158	7.27684	1.60417	0	0	3.12263	0.52553	0	2.58514	0	2.10024	0	0.32473	0	0.722282	1.42775	0.060211	1.10537	0
4.2.1.33: 3-isopropylmalate dehydratase	347977	835938	909005	837882	264882	539171	817148	351171	837359	130149	100414	504715	172578	157581	232348	179494	180704	136209	176929	240808	15223	247625	248479	269713	215632	943622	498335	500003	364845	216104	429287	950793	205559	208086	684989	693865	140271	187983	382306	317647	130414	105289	140426	155747	216566	285386	209288	238172	190425
4.2.1.36: Homoaconitate hydratase	0	7.81026	112903	9.00196	0.98038	7.09953	7.48981	5.08502	3.91674	124306	6.27116	5.70142	217687	112315	2.35614	8.03185	124597	9.92853	2.25586	142034	100299	13269	5.11406	3.98744	137688	131015	9.57118	6.70746	6.86052	140548	4.47161	3.36591	5.73738	0	6.72121	5.46228	104537	6.50596	6.10658	158014	158925	0	106278	4.64202	7.51926	155255	112647	7.89745	3.91096
4.2.1.3: Aconitate hydratase	0	5.42843	4.33675	153341	4.72557	5.98607	9.05574	4.20681	112513	5.93461	144406	0	2.69893	5.11445	381509	216769	192564	292084	8.01322	350231	256204	167897	267293	313738	222242	265493	8.80762	104813	6.30273	0	5.13317	4.54104	348764	0	5.34997	0	270915	8.96151	110716	419776	232267	7.32332	215292	8.17221	22199	187443	211333	319054	25689
4.2.1.40: Glucarate dehydratase	0	0	200348	192951	0	194651	0	9.45047	107537	10622	0	0	7.73762	6.35329	2.71441	9.63056	4.25397	5.46177	0	116999	5.12261	114348	0	0	124281	164589	9.01038	160586	125635	0	8.13435	0	2.36776	0	7.50132	5.62862	6.84373	0	0	5.05996	108406	0	4.10093	0	9.25705	0	5.13656	7.84213	0
4.2.1.42: Galactarate dehydratase	0	0	0	8.59542	0	0	0	0	0	4.79263	0.02788	4.45811	0	4.70612	0	0	0	0	0	0	0	0	0	1.87195	0	0	5.15402	0	5.42989	0	0	100868	0	0	0	6.65052	0	0	0	1.34318	0	0	0	0	0	0	1.43447	0	0
4.2.1.44: Myo-inosose-2 dehydratase	166878	163518	474442	6.30345	3.60312	156657	321863	6.07543	7.06296	112009	194283	129715	311874	286919	163713	4.98287	196925	173889	7.16662	222815	139632	263871	0	461386	197391	8.27314	287635	269527	0.46382	139319	0	155006	242335	116159	8.77283	27969	220087	189653	198364	0.53028	14159	27168	101095	5.01121	373378	112313	191465	179795	128195
4.2.1.45: CDP-glucose 4,6-dehydratase	5.76875	2.33168	0	0	0	0	0	0	0	0	0	0	0	0	1.50379	0	0	0	0	0	0	0.61526	0	2.98787	0	0	0	0	0	0	0	0	0	0	0	0	0	8.60958	1.86854	0	0	0	4.88e-05	0	0	0.75339	0	1.28528	8.62816
4.2.1.46: dTDP-glucose 4,6-dehydratase	122362	20403	170745	140981	932082	174052	146626	18084	16849	216717	225201	234847	212447	20021	241813	161213	163952	149931	22852	235009	180571	194445	223006	254356	196482	197304	169737	199563	14016	851564	179697	266198	283271	14624	132488	164638	203383	217358	246917	264188	154857	990526	202814	178604	2354	259886	201449	239342	181764
4.2.1.47: GDP-mannose 4,6-dehydratase	883198	124976	632516	102306	434394	124073	395362	94875	516375	113758	420195	161232	134751	19794	257483	171798	155169	137188	446886	183978	176461	144404	197637	219499	167923	120283	102157	316983	46749	540942	609201	324621	258576	292145	105067	62025	212778	141383	148854	183479	143356	12864	151876	961845	115054	231267	189801	19653	269439
4.2.1.49: Urocanate hydratase	41997	131548	558816	127185	608339	102598	10144	557185	155715	630376	599981	173321	952623	17773	157839	434893	23366	262058	244263	230135	600964	420087	31778	954558	445382	340224	875116	228141	216525	109214	229326	122315	729237	403957	278519	189603	909089	148076	287197	155228	385728	100614	211501	347581	814282	267469	619759	404168	30689
4.2.1.51: Prephenate dehydratase	0	5.81809	0	2.80154	0.79924	0	0	0	5.00397	6.14279	6.47289	0	174633	8.08535	219935	0	109734	0	224242	133538	0.67571	11359	5.81135	196867	8.76243	0	0	2.54947	0	3.90243	9.39541	1.91101	10562	0	0	3.72589	0.56811	160737	8.50737	202275	1.90523	196866	186476	6.83829	3.47925	145409	23777	222739	9.25147
4.2.1.55: 3-hydroxybutyryl-CoA dehydratase	805824	29958	691624	646137	366167	345309	35725	272858	391572	329983	566338	887131	287297	354596	160581	44988	525843	555306	231255	76225	401241	411888	621981	412023	255207	725645	405055	4585	317443	533415	378106	309605	6.68383	543434	461537	543224	610181	330898	410114	377137	442658	131541	449814	436	502223	380812	336936	423359	634147
4.2.1.59: 3-hydroxyacyl-[acyl-carrier-protein] dehydratase	110018	298633	136358	326765	147062	254938	7.67223	3.98172	288503	405658	369823	6.08745	597952	549451	139315	520995	914739	912802	708662	118275	103601	934292	941576	15644	772095	162265	208937	510963	204135	7.51279	198818	341299	819337	101662	632419	276958	484367	754874	113395	102121	903926	809362	810571	70128	467759	163419	167948	141666	2199
4.2.1.70: Pseudouridylate synthase	144155	335004	276979	0	139315	291961	117156	120848	103338	170316	3.88344	9.35909	423284	174445	3.02275	5.92564	320157	347501	6.75522	303863	8.39714	223003	6.15238	137242	178497	0.80498	125547	9.74406	211888	8.50117	7.08864	158849	147486	0	142662	9.30121	228817	9.44254	177886	153629	2.40366	0	136584	3.62018	182337	179773	302717	121156	142161
4.2.1.75: Uroporphyrinogen-III synthase	9.80542	7.61073	0	0	7.09807	100769	0	6.13336	8.81747	167003	139542	6.01095	9.38346	0.03714	7236	116744	24162	3728	199698	6.28488	12334	21468	171222	16296	6.46893	3.72932	0.06364	0.28646	0	4.41403	0	122337	318243	0	0	0	105928	198513	172099	113252	167144	576671	27607	190009	115251	253979	28918	195667	395857
4.2.1.7: Altronate dehydratase	0	6.07339	2.62956	3.84708	2.40949	2.68989	0	3.47571	0.41468	3.28396	5.66058	0	7.31352	2.07697	329216	117716	112761	185895	101672	124774	7.32104	7.45111	8.38884	169977	4.14978	100258	6.31581	4.47937	0	0	1.85706	2.71637	8.12747	0	6.48465	3.37935	5.58774	13431	6.04304	6.19824	7.15689	244503	102036	5.72971	4.53672	139657	179259	133554	160921
4.2.1.85: Dimethylmaleate hydratase	0	0	0	0	0	0	0	3.89328	0	3.57539	0	0	2.13144	0	0	0	0	0	0	0.804456	0	0	0	0.955494	0	0	0	0	0	0	0	2.39588	0.45309	0	0	0	0	0	0.749506	0.870752	0	0	0	0	0	0	0	2.32068	0
4.2.1.8: Mannonate dehydratase	310244	115561	842065	787021	747735	103354	719211	969308	107384	125052	13594	480214	13363	801388	184377	108991	206231	159619	101779	167184	114044	138072	105743	158721	144793	13989	80031	748929	684342	642531	665228	81501	18961	593047	958683	843845	884511	174799	845778	130703	144641	11086	103645	675074	925728	177505	134744	17241	128436
4.2.1.9: Dihydroxy-acid dehydratase	354942	666198	617775	683945	566502	870151	522306	58836	106329	99964	139615	41565	135592	848747	187455	105798	103488	100245	902048	157156	874709	146891	107162	207868	149649	123699	542945	687171	241078	263287	534187	430171	196381	448948	57604	336484	970192	915467	275972	186071	109243	765771	823337	904081	133561	180485	155138	168264	236759
4.2.3.1: Threonine synthase	0	187562	219594	148585	120952	311703	3.13563	128334	221655	295826	8.13736	0	359001	290336	581202	351519	355468	446808	8.82421	34473	200398	256233	17916	301222	288112	216493	4.40429	104371	0	0	6.37996	29325	406101	0	162296	5.01278	164469	8.00767	337951	35611	264175	101708	122253	3.87946	476132	337153	223869	394487	416086
4.2.3.3: Methylglyoxal synthase	6.58261	196905	110203	123153	4.89987	322816	149775	0.90601	331202	187379	0	123392	302342	286015	364062	769125	101936	146872	190141	912344	836341	826099	135358	12947	538987	6.10709	125255	168451	297664	6.02763	153651	202692	413447	177683	8.80264	213613	764076	165051	268194	126267	363846	5.24149	666619	997651	79736	122212	560536	162878	326448
4.2.3.4: 3-dehydroquinate synthase	0	0	3.34873	0	6.72469	7.08264	0	0	8.40193	186488	5.96077	0	262853	178399	111623	9.39241	194614	0	26346	616258	312682	56423	2773	479772	300973	0	11224	3.59884	0	0	3.79408	115716	661316	0	0	0	114043	142121	490164	615124	134967	143852	701858	171672	2283	544645	419496	659079	493522
4.2.3.5: Chorismate synthase	0	261656	136078	4.78861	122516	111809	9.93972	4.52607	121819	268691	353799	8.42028	37141	218496	979708	239038	566264	188398	340519	71325	557619	527108	284772	680432	536715	255826	9.12609	222221	20056	4.51644	0	169265	893461	0	207119	140378	324384	343024	544057	70557	320949	128879	469218	196751	299815	786932	703437	799668	687866
4.3.1.14: 3-aminobutyryl-CoA ammonia-lyase	0	0	0	0	0	635999	193667	0	0	0	0	6.97339	2.59594	5.77858	3.98194	0	0	0	0	3.69664	5.25252	4.81515	7.18995	0	1.83919	0	362845	0	0	0	239446	3.43754	131626	0	0	0	0	0	1.67425	1.09103	325437	0	6.74498	355079	345249	3.58746	163018	2.47889	0
4.3.1.19: Threonine ammonia-lyase	0	0	2.93216	0	4.79254	0	0	3.10482	3.69337	7.39461	0	0	6.92917	3.16789	6.22732	6.59569	7.96876	0	0	25885	4.17738	103083	0	0.76014	5.80602	0	0	0	0	0	0	3.01432	7.40254	0	0	0	3.00104	0	418531	384491	104842	0	6.73891	0	148736	255495	2.87331	367621	9.70954
4.3.1.1: Aspartate ammonia-lyase	150936	219002	172311	140994	182663	590128	222235	398522	165562	21902	133075	296869	285156	225279	865769	172661	9.10164	113539	7.69817	339274	182334	728874	143985	18794	171782	542008	217222	252058	426884	118276	3.33826	336905	192409	107795	118538	223752	9.13165	8.15683	212874	141585	650175	154924	373644	205409	282611	23888	516393	378352	729275
4.3.1.2: Methylaspartate ammonia-lyase	0	0	0	0	3.54521	0	0	9.92862	0	0	0	0	0	0	6.83313	0	179172	251868	4.66409	0	0	0	0	7.73363	3.75612	0	0	0	0	0	0	0	0	0	120822	0	0	0	0	0	0	0	0	0	3.54594	2.48078	0.091734	2.03278	123515
4.3.1.3: Histidine ammonia-lyase	160292	485155	121244	5.92451	145097	617622	0	179543	4.58665	199425	6.61251	564256	386695	707454	4.44178	144633	226037	159509	810068	8.40061	237982	219302	133831	370565	245419	4.94176	182605	10097	5.22425	319345	787199	595424	26705	9.38044	0	6.91362	422579	0	105383	1.72616	0	0	9.56798	4.67841	271877	3.99336	232505	133773	7.92295
4.3.1.7: Ethanolamine ammonia-lyase	0	0	0	0	0	0	0	0	5.76289	0	0	0	339486	14236	0	0	0	0	0	0	0	102981	0	0	106306	0	0	0	0	0	0	0	4.23676	0	0	0	162899	0	0	6.24587	0	0	0	0	176689	1.58285	0	7.57703	0
4.3.2.1: Argininosuccinate lyase	9.74485	379881	104519	156296	192587	261905	0.99412	302837	343671	480476	342074	0	505589	335152	120948	274547	431807	373547	403342	699959	588086	444669	388168	711864	671619	413306	346962	199577	1315	0.74762	120342	262403	843939	127669	210368	6.25243	485853	333916	111607	84714	435202	290472	395889	382059	531746	961367	600626	878128	996896
4.3.2.2: Adenylosuccinate lyase	494122	198087	538778	975211	677762	116288	283693	2343	666461	103927	708253	943437	159617	178321	250951	132946	162362	129778	243244	210616	193419	165964	212258	183521	216173	99371	559482	436329	565019	575218	122865	121963	243732	346567	753822	793078	147611	156406	196113	215999	143307	133945	169187	10934	122913	228743	186288	197487	226842
4.3.3.6: Pyridoxal 5-phosphate synthase (glutamine hydrolyzing)	0	4.99343	0	0	0	4.08401	4.89312	0	0	0	0	0	6.95298	0	9.57201	0	0	0	136329	131148	7.50079	5.97669	7.55643	243424	4.65671	0	3.18217	6.52392	0	0	0	0	15728	0	0	145604	156996	144142	318491	217617	0	0.36977	7.87716	5.93878	8.31478	303114	6.61404	166214	147076
4.3.3.7: 4-hydroxy-tetrahydrodipicolinate synthase	389745	122432	954477	761814	890209	110859	605428	938895	106303	125949	133763	130741	131726	129165	361068	101256	141661	132552	177806	212873	13718	14765	196564	251977	174087	115541	113363	611911	607304	100837	205732	13804	344574	384481	124035	501277	140387	146219	279504	233033	149375	134414	132549	699895	146207	189907	191855	180374	237691
4.3.99.3: 7-carboxy-7-deazaguanine synthase	0	0	149789	5.01728	8.26107	139392	0	0	0	0	0	0	19355	9.19926	123989	125887	0	0	0	18225	188165	8.72814	0.47286	131734	262133	0	0	0	3.97813	0	0	0.42885	5.66891	0	0	0	165888	0	204371	106534	0	0	4.26804	5.77903	119243	219446	242986	165045	1.86315
4.4.1.11: Methionine gamma-lyase	474242	793959	203983	439399	483936	477961	677025	51989	42911	400676	53016	47038	237839	265002	8.47444	269601	370034	426728	273692	182919	176436	196243	13462	223774	159811	361617	649159	452696	0	505072	266679	293495	133389	627302	584616	326131	174372	643397	193059	7.76993	347085	0	389914	198042	204799	152654	254141	159813	247734
4.4.1.1: Cystathionine gamma-lyase	381097	596791	0.74256	672571	116772	938603	120904	307277	135482	415949	933368	814652	134443	6.92544	6.15093	212607	306537	352135	361893	137134	123736	104037	166333	8.72744	0.68246	437282	813094	761257	7.06106	152131	19797	2539	2.83171	627388	102497	394028	9.88107	632297	8.44931	6.59887	494345	501389	358403	314382	106123	130741	242927	189554	245236
4.4.1.21: S-ribosylhomocysteine lyase	139137	424512	342597	403762	668797	513176	290328	393855	216872	956716	101756	301866	690121	328333	169215	646593	132897	981947	730447	133478	760422	915657	827249	11228	541794	627132	242108	588218	290642	191066	501542	648518	102945	432075	161189	173219	737104	918577	142623	130297	649111	819015	839693	769765	63354	105849	735346	1373	153523
4.4.1.5: Lactoylglutathione lyase	0	0	0	0	0	0	0	0	2.74697	0	0	0	4.42851	2.34088	0.928031	0	0	0	0	2.29262	0	0	0	0	1.15977	0	0	0	5.36011	0	0	0	0.511313	0	0	0	0.19969	0	1.60755	0	0	0	0	0	0	0	0	1.86406	0
4.6.1.12: 2-C-methyl-D-erythritol 2,4-cyclodiphosphate synthase	8.14223	210285	234811	101888	201994	7.69214	0	130235	161229	139218	298226	0	711523	210373	129261	369782	381366	422517	471852	122935	913641	647923	630188	615603	521779	285025	306102	146357	0	118534	145819	253919	958486	3084	145015	9.14733	742816	545214	114784	718201	168473	760522	95474	748439	521084	845523	585577	548808	10564
4.6.1.1: Adenylate cyclase	0	0	0	0	0	0	0	0	0	0	0	0	0	0	149743	0	0	0	0	0	3.13074	0.006547	0	1.92153	2.50294	0	0	0	0	0	0	0	2.60288	0	0	0	0	0	0	1.38205	0.40946	129127	0	0	0	1.15031	0.03363	0.905721	3.70251
4.99.1.3: Sirohydrochlorin cobaltochelatase	0	0	0	0	0	0	0	0	0	0	0	0	0	0	0	130234	0	0	1.94736	118227	7.31536	8.47082	268583	2.51834	108406	0	0	0	2.96378	0	0	2.25668	0	0	0	0	146669	0	11477	6.71458	3.30058	0	22144	165496	101902	127016	8.46431	5.89034	0
5.1.1.1: Alanine racemase	0	5.72474	117395	4.59365	4.19309	147694	0	4.27205	0.96617	161848	18866	4.05296	159372	16834	564915	0	9.13378	5.61322	0.86208	262085	160943	252453	8.88323	305253	323214	127978	0.45283	8.56955	0	0	7.54965	0	483614	7.24045	17214	3.21617	135534	165058	296689	438168	149579	143314	4.05034	8.38858	3.61019	298301	221575	44949	327865
5.1.1.3: Glutamate racemase	0	0.47579	4.98641	4.68419	0	9.48136	0	0	106355	207973	5.53548	0	267922	163861	708243	9.11442	202056	293119	6.96899	27715	130365	237415	154667	323693	147022	0	0	4.23563	108052	5.02002	0	9.26194	331424	0	0	0	223866	0.76332	401001	340723	8.77961	167625	157131	185529	138067	351163	315651	384146	256419
5.1.1.4: Proline racemase	0	0	108953	0	0	8.20497	0	0	0	0	0	0	122456	119809	0	10782	0	0	0	0	0	0.39218	0	0	128139	0	0	0	0	0	0	0	2.54708	115182	0	0	12387	0	0	0	0	0	0	0	136651	0	4.63749	0.34659	0
[truncated: 2,057 more rows]
[truncated: 1 more columns]

## Sheet: exclusive_functions_Rumen_Conve
Supplementary Table S7: Expression of active exclusive genes families on the ruminal microbiome of Nelore cattle that received conventional diet
[truncated: 88 more rows]

[truncated: 1 more sheets: exclusive_functions_Rumen_Bypro]
